# Supplementary material for: Unraveling function and diversity of bacterial lectins in the human microbiome
Source: Nat Commun. 2022 Jun 3;13:3101. doi: 10.1038/s41467-022-29949-3 (PMC9166713; doi:10.1038/s41467-022-29949-3)
Supplement: Supplementary file 2 — Supplementary Data 1 [file 41467_2022_29949_MOESM2_ESM.xlsx]

## Sheet: IPR033803 Containing Proteins
Entry	Protein names	Gene names	Organism	Taxonomic lineage (ALL)	Catalytic activity	Cross-reference (CDD)	Cross-reference (InterPro)	Cross-reference (Pfam)	Signal peptide
A0A1C6TQP8	CubicO group peptidase, beta-lactamase class C family	GA0070606_0083	Micromonospora citrea	cellular organisms, Bacteria, Terrabacteria group, Actinobacteria, Actinobacteria (high G+C Gram-positive bacteria), Micromonosporales, Micromonosporaceae, Micromonospora, Micromonospora citrea		cd14488;	IPR001466;IPR012338;IPR033803;IPR008979;IPR006311;	PF00144;	SIGNAL 1..33; /evidence="ECO:0000256|SAM:SignalP"
A0A419XC56	Calcineurin-like phosphoesterase family protein	C8E86_0077	Catellatospora citrea	cellular organisms, Bacteria, Terrabacteria group, Actinobacteria, Actinobacteria (high G+C Gram-positive bacteria), Micromonosporales, Micromonosporaceae, Catellatospora, Catellatospora citrea		cd14488;	IPR004843;IPR033803;IPR008979;IPR029052;	PF00149;	SIGNAL 1..29; /evidence="ECO:0000256|SAM:SignalP"
A0A3D4WT68	Metallophos domain-containing protein	DGT23_16645	Micromonosporaceae bacterium	cellular organisms, Bacteria, Terrabacteria group, Actinobacteria, Actinobacteria (high G+C Gram-positive bacteria), Micromonosporales, Micromonosporaceae, unclassified Micromonosporaceae, Micromonosporaceae bacterium		cd14488;	IPR004843;IPR033803;IPR029052;	PF00149;	SIGNAL 1..39; /evidence="ECO:0000256|SAM:SignalP"
A0A1J5TFV5	Xyloglucanase Xgh74A (EC 3.2.1.-)	xghA_1 GALL_41830	mine drainage metagenome	unclassified sequences, metagenomes, ecological metagenomes, mine drainage metagenome		cd14488;cd00063;	IPR010502;IPR033803;IPR003961;IPR036116;IPR008979;IPR013783;IPR015943;	PF06452;PF00041;
A0A351WFQ0	Uncharacterized protein	DCZ95_04220	Verrucomicrobia bacterium	cellular organisms, Bacteria, PVC group, Verrucomicrobia, unclassified Verrucomicrobia, unclassified Verrucomicrobia (miscellaneous), Verrucomicrobia bacterium		cd14488;	IPR011635;IPR033803;IPR014469;IPR008979;IPR013783;IPR013211;	PF07705;PF10029;PF08309;
A0A1G0Y8H0	Uncharacterized protein	A2X46_15195	Lentisphaerae bacterium GWF2_57_35	cellular organisms, Bacteria, PVC group, Lentisphaerae, unclassified Lentisphaerae, unclassified Lentisphaerae (miscellaneous), Lentisphaerae bacterium GWF2_57_35		cd14488;	IPR011635;IPR033803;IPR014469;IPR008979;IPR013783;IPR013211;	PF07705;PF10029;PF08309;
O60950	Golvesin	gol DDB_G0287271	Dictyostelium discoideum (Slime mold)	cellular organisms, Eukaryota, Amoebozoa, Evosea, Eumycetozoa, Dictyostelia (dictyostelid cellular slime molds), Dictyosteliales, Dictyosteliaceae, Dictyostelium, Dictyostelium discoideum (Slime mold)		cd14488;	IPR012338;IPR033803;
A0A315Z8U5	Putative secreted protein (Por secretion system target)	BC781_103171	Sediminitomix flava	cellular organisms, Bacteria, FCB group, Bacteroidetes/Chlorobi group, Bacteroidetes, Cytophagia, Cytophagales, Flammeovirgaceae, Sediminitomix, Sediminitomix flava		cd14488;cd02696;	IPR013785;IPR013784;IPR033803;IPR003790;IPR017853;IPR002508;IPR026444;	PF01520;PF02638;	SIGNAL 1..22; /evidence="ECO:0000256|SAM:SignalP"
A0A1V5XW81	Xanthan lyase (EC 4.2.2.12)	xly_11 BWY12_02669	candidate division BRC1 bacterium ADurb.Bin183	cellular organisms, Bacteria, unclassified Bacteria, Bacteria candidate phyla, Candidatus Sumerlaeota, unclassified Candidatus Sumerlaeota, candidate division BRC1 bacterium ADurb.Bin183		cd14488;cd00063;	IPR013785;IPR013784;IPR033803;IPR003961;IPR036116;IPR003790;IPR017853;IPR013783;	PF02638;
A0A3G5TBD1	GHL10 domain-containing protein	EF847_01710	Actinobacteria bacterium YIM 96077	cellular organisms, Bacteria, Terrabacteria group, Actinobacteria, Actinobacteria (high G+C Gram-positive bacteria), unclassified Actinobacteria (class), unclassified Actinobacteria (class) (miscellaneous), Actinobacteria bacterium YIM 96077		cd14488;	IPR013785;IPR033803;IPR003790;IPR017853;	PF02638;
A0A1V5XZX2	Xanthan lyase (EC 4.2.2.12)	xly_5 BWY12_01743	candidate division BRC1 bacterium ADurb.Bin183	cellular organisms, Bacteria, unclassified Bacteria, Bacteria candidate phyla, Candidatus Sumerlaeota, unclassified Candidatus Sumerlaeota, candidate division BRC1 bacterium ADurb.Bin183		cd14488;	IPR013785;IPR033803;IPR003790;IPR017853;	PF02638;
A0A329R1B9	GHL10 domain-containing protein	DPM12_03570	Phytoactinopolyspora sp. YIM 96934	cellular organisms, Bacteria, Terrabacteria group, Actinobacteria, Actinobacteria (high G+C Gram-positive bacteria), Jiangellales, Jiangellaceae, Phytoactinopolyspora, unclassified Phytoactinopolyspora, Phytoactinopolyspora sp. YIM 96934		cd14488;	IPR013785;IPR033803;IPR003790;IPR017853;	PF02638;
A0A2W2FW20	GHL10 domain-containing protein	C1J01_13465	Nonomuraea sp. KC333	cellular organisms, Bacteria, Terrabacteria group, Actinobacteria, Actinobacteria (high G+C Gram-positive bacteria), Streptosporangiales, Streptosporangiaceae, Nonomuraea, unclassified Nonomuraea, Nonomuraea sp. KC333		cd14488;	IPR013785;IPR033803;IPR003790;IPR017853;IPR013783;	PF02638;	SIGNAL 1..25; /evidence="ECO:0000256|SAM:SignalP"
A0A1C4XRG9	Uncharacterized lipoprotein YddW, UPF0748 family	GA0070561_3646	Micromonospora saelicesensis	cellular organisms, Bacteria, Terrabacteria group, Actinobacteria, Actinobacteria (high G+C Gram-positive bacteria), Micromonosporales, Micromonosporaceae, Micromonospora, Micromonospora saelicesensis		cd14488;	IPR013785;IPR033803;IPR003790;IPR017853;IPR013783;	PF02638;	SIGNAL 1..38; /evidence="ECO:0000256|SAM:SignalP"
A0A328NLE7	N-acetylmuramoyl-L-alanine amidase	PSN13_06087	Micromonospora saelicesensis	cellular organisms, Bacteria, Terrabacteria group, Actinobacteria, Actinobacteria (high G+C Gram-positive bacteria), Micromonosporales, Micromonosporaceae, Micromonospora, Micromonospora saelicesensis		cd14488;	IPR013785;IPR033803;IPR003790;IPR017853;IPR013783;	PF02638;	SIGNAL 1..38; /evidence="ECO:0000256|SAM:SignalP"
A0A542F1Q0	Uncharacterized lipoprotein YddW (UPF0748 family)	FBZ33_1783	Micromonospora sp. A202	cellular organisms, Bacteria, Terrabacteria group, Actinobacteria, Actinobacteria (high G+C Gram-positive bacteria), Micromonosporales, Micromonosporaceae, Micromonospora, unclassified Micromonospora, Micromonospora sp. A202		cd14488;	IPR013785;IPR033803;IPR003790;IPR017853;IPR013783;	PF02638;
A0A4V2XJ67	GHL10 domain-containing protein	E1267_33115	Nonomuraea sp. KC201	cellular organisms, Bacteria, Terrabacteria group, Actinobacteria, Actinobacteria (high G+C Gram-positive bacteria), Streptosporangiales, Streptosporangiaceae, Nonomuraea, unclassified Nonomuraea, Nonomuraea sp. KC201		cd14488;	IPR013785;IPR033803;IPR003790;IPR017853;IPR013783;	PF02638;	SIGNAL 1..27; /evidence="ECO:0000256|SAM:SignalP"
A0A2T0MZ86	Uncharacterized lipoprotein YddW (UPF0748 family)	B0I32_10840	Nonomuraea fuscirosea	cellular organisms, Bacteria, Terrabacteria group, Actinobacteria, Actinobacteria (high G+C Gram-positive bacteria), Streptosporangiales, Streptosporangiaceae, Nonomuraea, Nonomuraea fuscirosea		cd14488;	IPR013785;IPR033803;IPR003790;IPR017853;IPR013783;	PF02638;	SIGNAL 1..31; /evidence="ECO:0000256|SAM:SignalP"
A0A1C5GC32	Uncharacterized lipoprotein YddW, UPF0748 family	GA0070610_3726	Micromonospora echinofusca	cellular organisms, Bacteria, Terrabacteria group, Actinobacteria, Actinobacteria (high G+C Gram-positive bacteria), Micromonosporales, Micromonosporaceae, Micromonospora, Micromonospora echinofusca		cd14488;	IPR013785;IPR033803;IPR003790;IPR017853;IPR013783;	PF02638;	SIGNAL 1..30; /evidence="ECO:0000256|SAM:SignalP"
A0A4R5FL93	GHL10 domain-containing protein	E1295_16415	Nonomuraea sp. 6K102	cellular organisms, Bacteria, Terrabacteria group, Actinobacteria, Actinobacteria (high G+C Gram-positive bacteria), Streptosporangiales, Streptosporangiaceae, Nonomuraea, unclassified Nonomuraea, Nonomuraea sp. 6K102		cd14488;	IPR013785;IPR033803;IPR003790;IPR017853;IPR013783;	PF02638;	SIGNAL 1..31; /evidence="ECO:0000256|SAM:SignalP"
A0A498AE06	Uncharacterized lipoprotein YddW (UPF0748 family)	DER29_0311	Micromonospora sp. M71_S20	cellular organisms, Bacteria, Terrabacteria group, Actinobacteria, Actinobacteria (high G+C Gram-positive bacteria), Micromonosporales, Micromonosporaceae, Micromonospora, unclassified Micromonospora, Micromonospora sp. M71_S20		cd14488;	IPR013785;IPR033803;IPR003790;IPR017853;IPR013783;	PF02638;
A0A3E2YM80	Xanthan lyase (EC 4.2.2.12)	xly1 C5N14_18970	Micromonospora sp. MW-13	cellular organisms, Bacteria, Terrabacteria group, Actinobacteria, Actinobacteria (high G+C Gram-positive bacteria), Micromonosporales, Micromonosporaceae, Micromonospora, unclassified Micromonospora, Micromonospora sp. MW-13		cd14488;	IPR013785;IPR033803;IPR003790;IPR017853;IPR013783;	PF02638;	SIGNAL 1..30; /evidence="ECO:0000256|SAM:SignalP"
A0A3N9XEZ4	GHL10 domain-containing protein	DLJ58_08280	Micromonospora arida	cellular organisms, Bacteria, Terrabacteria group, Actinobacteria, Actinobacteria (high G+C Gram-positive bacteria), Micromonosporales, Micromonosporaceae, Micromonospora, Micromonospora arida		cd14488;	IPR013785;IPR033803;IPR003790;IPR017853;IPR013783;	PF02638;
A0A544Z772	Family 10 glycosylhydrolase	FLW16_33150	Microbispora sp. KK1-11	cellular organisms, Bacteria, Terrabacteria group, Actinobacteria, Actinobacteria (high G+C Gram-positive bacteria), Streptosporangiales, Streptosporangiaceae, Microbispora, unclassified Microbispora, Microbispora sp. KK1-11		cd14488;	IPR013785;IPR033803;IPR003790;IPR017853;IPR013783;	PF02638;	SIGNAL 1..28; /evidence="ECO:0000256|SAM:SignalP"
A0A1H6ELQ1	Uncharacterized lipoprotein YddW, UPF0748 family	SAMN05444920_111250	Nonomuraea solani	cellular organisms, Bacteria, Terrabacteria group, Actinobacteria, Actinobacteria (high G+C Gram-positive bacteria), Streptosporangiales, Streptosporangiaceae, Nonomuraea, Nonomuraea solani		cd14488;	IPR013785;IPR033803;IPR003790;IPR017853;IPR013783;	PF02638;	SIGNAL 1..39; /evidence="ECO:0000256|SAM:SignalP"
A0A5C4WSR5	Family 10 glycosylhydrolase	FH608_008210 FH608_08210	Nonomuraea phyllanthi	cellular organisms, Bacteria, Terrabacteria group, Actinobacteria, Actinobacteria (high G+C Gram-positive bacteria), Streptosporangiales, Streptosporangiaceae, Nonomuraea, Nonomuraea phyllanthi		cd14488;	IPR013785;IPR033803;IPR003790;IPR017853;IPR013783;	PF02638;	SIGNAL 1..30; /evidence="ECO:0000256|SAM:SignalP"
A0A2G6XJY9	Uncharacterized lipoprotein YddW (UPF0748 family)	CLT68_3325	Micromonospora sp. CNZ299	cellular organisms, Bacteria, Terrabacteria group, Actinobacteria, Actinobacteria (high G+C Gram-positive bacteria), Micromonosporales, Micromonosporaceae, Micromonospora, unclassified Micromonospora, Micromonospora sp. CNZ299		cd14488;	IPR013785;IPR033803;IPR003790;IPR017853;IPR013783;	PF02638;	SIGNAL 1..39; /evidence="ECO:0000256|SAM:SignalP"
A0A1C5HAD1	Uncharacterized lipoprotein YddW, UPF0748 family	GA0070619_1330	Micromonospora zamorensis	cellular organisms, Bacteria, Terrabacteria group, Actinobacteria, Actinobacteria (high G+C Gram-positive bacteria), Micromonosporales, Micromonosporaceae, Micromonospora, Micromonospora zamorensis		cd14488;	IPR013785;IPR033803;IPR003790;IPR017853;IPR013783;	PF02638;	SIGNAL 1..25; /evidence="ECO:0000256|SAM:SignalP"
A0A0S8KBV8	GHL10 domain-containing protein	AMJ92_03490	candidate division Zixibacteria bacterium SM23_81	cellular organisms, Bacteria, FCB group, candidate division Zixibacteria, candidate division Zixibacteria bacterium SM23_81		cd14488;	IPR013785;IPR033803;IPR003790;IPR017853;IPR013783;IPR026444;	PF02638;
A0A562DS18	Uncharacterized lipoprotein YddW (UPF0748 family)	JD80_01566	Micromonospora echinospora (Micromonospora purpurea)	cellular organisms, Bacteria, Terrabacteria group, Actinobacteria, Actinobacteria (high G+C Gram-positive bacteria), Micromonosporales, Micromonosporaceae, Micromonospora, Micromonospora echinospora (Micromonospora purpurea)		cd14488;	IPR013785;IPR033803;IPR003961;IPR036116;IPR003790;IPR017853;IPR013783;	PF02638;	SIGNAL 1..33; /evidence="ECO:0000256|SAM:SignalP"
A0A1C6SRE7	Uncharacterized lipoprotein YddW, UPF0748 family	GA0074692_3235	Micromonospora pallida	cellular organisms, Bacteria, Terrabacteria group, Actinobacteria, Actinobacteria (high G+C Gram-positive bacteria), Micromonosporales, Micromonosporaceae, Micromonospora, Micromonospora pallida		cd14488;	IPR013785;IPR033803;IPR003961;IPR036116;IPR003790;IPR017853;IPR013783;	PF02638;	SIGNAL 1..39; /evidence="ECO:0000256|SAM:SignalP"
A0A4R2AYV0	Uncharacterized lipoprotein YddW (UPF0748 family)	EV374_108127	Micromonospora sp. CNZ303	cellular organisms, Bacteria, Terrabacteria group, Actinobacteria, Actinobacteria (high G+C Gram-positive bacteria), Micromonosporales, Micromonosporaceae, Micromonospora, unclassified Micromonospora, Micromonospora sp. CNZ303		cd14488;	IPR013785;IPR033803;IPR008979;IPR003790;IPR017853;IPR013783;	PF02638;	SIGNAL 1..25; /evidence="ECO:0000256|SAM:SignalP"
A0A2N3YVJ7	Uncharacterized lipoprotein YddW (UPF0748 family)	CLT72_0137	Micromonospora sp. CNZ309	cellular organisms, Bacteria, Terrabacteria group, Actinobacteria, Actinobacteria (high G+C Gram-positive bacteria), Micromonosporales, Micromonosporaceae, Micromonospora, unclassified Micromonospora, Micromonospora sp. CNZ309		cd14488;	IPR013785;IPR033803;IPR008979;IPR003790;IPR017853;IPR013783;	PF02638;	SIGNAL 1..30; /evidence="ECO:0000256|SAM:SignalP"
A0A1I0HPU9	Uncharacterized lipoprotein YddW, UPF0748 family	SAMN05421811_104432	Nonomuraea wenchangensis	cellular organisms, Bacteria, Terrabacteria group, Actinobacteria, Actinobacteria (high G+C Gram-positive bacteria), Streptosporangiales, Streptosporangiaceae, Nonomuraea, Nonomuraea wenchangensis		cd14488;	IPR013785;IPR033803;IPR008979;IPR003790;IPR017853;IPR013783;	PF02638;	SIGNAL 1..28; /evidence="ECO:0000256|SAM:SignalP"
A0A1V4EJS6	GHL10 domain-containing protein	B1L11_10330	Microbispora sp. GKU 823	cellular organisms, Bacteria, Terrabacteria group, Actinobacteria, Actinobacteria (high G+C Gram-positive bacteria), Streptosporangiales, Streptosporangiaceae, Microbispora, unclassified Microbispora, Microbispora sp. GKU 823		cd14488;	IPR013785;IPR033803;IPR008979;IPR003790;IPR017853;IPR013783;	PF02638;	SIGNAL 1..28; /evidence="ECO:0000256|SAM:SignalP"
A0A4Q8A2T7	Uncharacterized lipoprotein YddW (UPF0748 family)	EV376_3001	Micromonospora sp. CNZ295	cellular organisms, Bacteria, Terrabacteria group, Actinobacteria, Actinobacteria (high G+C Gram-positive bacteria), Micromonosporales, Micromonosporaceae, Micromonospora, unclassified Micromonospora, Micromonospora sp. CNZ295		cd14488;	IPR013785;IPR033803;IPR008979;IPR003790;IPR017853;IPR013783;	PF02638;	SIGNAL 1..25; /evidence="ECO:0000256|SAM:SignalP"
A0A429ARI0	GHL10 domain-containing protein	DMB42_34360	Nonomuraea sp. WAC 01424	cellular organisms, Bacteria, Terrabacteria group, Actinobacteria, Actinobacteria (high G+C Gram-positive bacteria), Streptosporangiales, Streptosporangiaceae, Nonomuraea, unclassified Nonomuraea, Nonomuraea sp. WAC 01424		cd14488;	IPR013785;IPR033803;IPR008979;IPR003790;IPR017853;IPR013783;	PF02638;	SIGNAL 1..31; /evidence="ECO:0000256|SAM:SignalP"
A0A1C6W651	Uncharacterized lipoprotein YddW, UPF0748 family	GA0070608_6323	Micromonospora peucetia	cellular organisms, Bacteria, Terrabacteria group, Actinobacteria, Actinobacteria (high G+C Gram-positive bacteria), Micromonosporales, Micromonosporaceae, Micromonospora, Micromonospora peucetia		cd14488;	IPR013785;IPR033803;IPR008979;IPR003790;IPR017853;IPR013783;	PF02638;	SIGNAL 1..28; /evidence="ECO:0000256|SAM:SignalP"
A0A4R4UX39	GHL10 domain-containing protein	E1292_40085	Nonomuraea sp. KC310	cellular organisms, Bacteria, Terrabacteria group, Actinobacteria, Actinobacteria (high G+C Gram-positive bacteria), Streptosporangiales, Streptosporangiaceae, Nonomuraea, unclassified Nonomuraea, Nonomuraea sp. KC310		cd14488;	IPR013785;IPR033803;IPR008979;IPR003790;IPR017853;IPR013783;	PF02638;	SIGNAL 1..27; /evidence="ECO:0000256|SAM:SignalP"
A0A1M4DW51	COG1649 predicted glycoside hydrolase	BN4615_P309	Nonomuraea gerenzanensis	cellular organisms, Bacteria, Terrabacteria group, Actinobacteria, Actinobacteria (high G+C Gram-positive bacteria), Streptosporangiales, Streptosporangiaceae, Nonomuraea, Nonomuraea gerenzanensis		cd14488;	IPR013785;IPR033803;IPR008979;IPR003790;IPR017853;IPR013783;	PF02638;	SIGNAL 1..41; /evidence="ECO:0000256|SAM:SignalP"
A0A1H8HTV7	Uncharacterized lipoprotein YddW, UPF0748 family	SAMN05660976_07895	Nonomuraea pusilla	cellular organisms, Bacteria, Terrabacteria group, Actinobacteria, Actinobacteria (high G+C Gram-positive bacteria), Streptosporangiales, Streptosporangiaceae, Nonomuraea, Nonomuraea pusilla		cd14488;	IPR013785;IPR033803;IPR008979;IPR003790;IPR017853;IPR013783;	PF02638;	SIGNAL 1..33; /evidence="ECO:0000256|SAM:SignalP"
A0A4R4WML4	GHL10 domain-containing protein	E1294_22895	Nonomuraea sp. KC712	cellular organisms, Bacteria, Terrabacteria group, Actinobacteria, Actinobacteria (high G+C Gram-positive bacteria), Streptosporangiales, Streptosporangiaceae, Nonomuraea, unclassified Nonomuraea, Nonomuraea sp. KC712		cd14488;	IPR013785;IPR033803;IPR008979;IPR003790;IPR017853;IPR013783;	PF02638;	SIGNAL 1..27; /evidence="ECO:0000256|SAM:SignalP"
A0A1A8Z9M4	Uncharacterized lipoprotein YddW, UPF0748 family	GA0070611_1289	Micromonospora auratinigra	cellular organisms, Bacteria, Terrabacteria group, Actinobacteria, Actinobacteria (high G+C Gram-positive bacteria), Micromonosporales, Micromonosporaceae, Micromonospora, Micromonospora auratinigra		cd14488;	IPR013785;IPR033803;IPR036116;IPR003790;IPR017853;IPR013783;	PF02638;	SIGNAL 1..31; /evidence="ECO:0000256|SAM:SignalP"
A0A1G8SZX1	Uncharacterized lipoprotein YddW, UPF0748 family	SAMN05421869_11015	Nonomuraea jiangxiensis	cellular organisms, Bacteria, Terrabacteria group, Actinobacteria, Actinobacteria (high G+C Gram-positive bacteria), Streptosporangiales, Streptosporangiaceae, Nonomuraea, Nonomuraea jiangxiensis		cd14488;	IPR013785;IPR033803;IPR036116;IPR003790;IPR017853;IPR013783;	PF02638;	SIGNAL 1..39; /evidence="ECO:0000256|SAM:SignalP"
A0A1C6STT3	Uncharacterized lipoprotein YddW, UPF0748 family	GA0070616_4521	Micromonospora nigra	cellular organisms, Bacteria, Terrabacteria group, Actinobacteria, Actinobacteria (high G+C Gram-positive bacteria), Micromonosporales, Micromonosporaceae, Micromonospora, Micromonospora nigra		cd14488;	IPR013785;IPR033803;IPR036116;IPR003790;IPR017853;IPR013783;	PF02638;	SIGNAL 1..30; /evidence="ECO:0000256|SAM:SignalP"
A0A4R4YMI6	GHL10 domain-containing protein	E1286_21495	Nonomuraea sp. CH32	cellular organisms, Bacteria, Terrabacteria group, Actinobacteria, Actinobacteria (high G+C Gram-positive bacteria), Streptosporangiales, Streptosporangiaceae, Nonomuraea, unclassified Nonomuraea, Nonomuraea sp. CH32		cd14488;	IPR013785;IPR033803;IPR036116;IPR003790;IPR017853;IPR013783;	PF02638;	SIGNAL 1..25; /evidence="ECO:0000256|SAM:SignalP"
A0A1V0AD62	GHL10 domain-containing protein	BKM31_47710	Nonomuraea sp. ATCC 55076	cellular organisms, Bacteria, Terrabacteria group, Actinobacteria, Actinobacteria (high G+C Gram-positive bacteria), Streptosporangiales, Streptosporangiaceae, Nonomuraea, unclassified Nonomuraea, Nonomuraea sp. ATCC 55076		cd14488;	IPR013785;IPR033803;IPR036116;IPR003790;IPR017853;IPR013783;	PF02638;	SIGNAL 1..32; /evidence="ECO:0000256|SAM:SignalP"
A0A3A9ZB38	GHL10 domain-containing protein	D7223_17870	Micromonospora endolithica	cellular organisms, Bacteria, Terrabacteria group, Actinobacteria, Actinobacteria (high G+C Gram-positive bacteria), Micromonosporales, Micromonosporaceae, Micromonospora, Micromonospora endolithica		cd14488;	IPR013785;IPR033803;IPR036116;IPR003790;IPR017853;IPR013783;	PF02638;
A0A1C4U8B4	Uncharacterized lipoprotein YddW, UPF0748 family	GA0070618_0104	Micromonospora echinospora (Micromonospora purpurea)	cellular organisms, Bacteria, Terrabacteria group, Actinobacteria, Actinobacteria (high G+C Gram-positive bacteria), Micromonosporales, Micromonosporaceae, Micromonospora, Micromonospora echinospora (Micromonospora purpurea)		cd14488;	IPR013785;IPR033803;IPR036116;IPR003790;IPR017853;IPR013783;	PF02638;	SIGNAL 1..31; /evidence="ECO:0000256|SAM:SignalP"
A0A2P9IFB4	COG1649 predicted glycoside hydrolase	KIS93_06135	Actinomadura parvosata subsp. kistnae	cellular organisms, Bacteria, Terrabacteria group, Actinobacteria, Actinobacteria (high G+C Gram-positive bacteria), Streptosporangiales, Thermomonosporaceae, Actinomadura, Actinomadura parvosata, Actinomadura parvosata subsp. kistnae		cd14488;	IPR013785;IPR033803;IPR036116;IPR003790;IPR017853;IPR013783;	PF02638;	SIGNAL 1..32; /evidence="ECO:0000256|SAM:SignalP"
A0A5D0PRY9	Family 10 glycosylhydrolase	FXF51_35145	Nonomuraea sp. PA05	cellular organisms, Bacteria, Terrabacteria group, Actinobacteria, Actinobacteria (high G+C Gram-positive bacteria), Streptosporangiales, Streptosporangiaceae, Nonomuraea, unclassified Nonomuraea, Nonomuraea sp. PA05		cd14488;	IPR013785;IPR033803;IPR036116;IPR008979;IPR003790;IPR017853;IPR013783;	PF02638;	SIGNAL 1..36; /evidence="ECO:0000256|SAM:SignalP"
A0A562WJ99	Uncharacterized lipoprotein YddW (UPF0748 family)	JD81_03874	Micromonospora sagamiensis	cellular organisms, Bacteria, Terrabacteria group, Actinobacteria, Actinobacteria (high G+C Gram-positive bacteria), Micromonosporales, Micromonosporaceae, Micromonospora, Micromonospora sagamiensis		cd14488;	IPR013785;IPR033803;IPR036116;IPR008979;IPR003790;IPR017853;IPR013783;	PF02638;	SIGNAL 1..33; /evidence="ECO:0000256|SAM:SignalP"
A0A1C6U345	Uncharacterized lipoprotein YddW, UPF0748 family	GA0070606_1316	Micromonospora citrea	cellular organisms, Bacteria, Terrabacteria group, Actinobacteria, Actinobacteria (high G+C Gram-positive bacteria), Micromonosporales, Micromonosporaceae, Micromonospora, Micromonospora citrea		cd14488;	IPR013785;IPR033803;IPR036116;IPR008979;IPR003790;IPR017853;IPR013783;	PF02638;	SIGNAL 1..30; /evidence="ECO:0000256|SAM:SignalP"
H8KST1	N-acetylmuramoyl-L-alanine amidase domain-containing protein	Solca_0067	Solitalea canadensis (strain ATCC 29591 / DSM 3403 / NBRC 15130 / NCIMB 12057 / USAM 9D) (Flexibacter canadensis)	cellular organisms, Bacteria, FCB group, Bacteroidetes/Chlorobi group, Bacteroidetes, Sphingobacteriia, Sphingobacteriales, Sphingobacteriaceae, Solitalea, Solitalea canadensis (Flexibacter canadensis), Solitalea canadensis (strain ATCC 29591 / DSM 3403 / NBRC 15130 / NCIMB 12057 / USAM 9D) (Flexibacter canadensis)		cd14488;cd06583;	IPR013785;IPR036505;IPR002502;IPR033803;IPR003790;IPR017853;IPR013783;IPR023346;IPR026444;IPR008258;	PF01510;PF02638;PF01464;
A0A3A0CCG3	Fibronectin type-III domain-containing protein	DCC64_11175	Planctomycetes bacterium	cellular organisms, Bacteria, PVC group, Planctomycetes, unclassified Planctomycetes, Planctomycetes bacterium		cd14488;cd00063;cd02696;	IPR015919;IPR033803;IPR003961;IPR036116;IPR008009;IPR013783;IPR002508;	PF01520;PF05345;	SIGNAL 1..26; /evidence="ECO:0000256|SAM:SignalP"
A0A1P8WLJ0	Arylsulfatase (EC 3.1.6.1)	atsA_30 Fuma_04565	Fuerstia marisgermanicae	cellular organisms, Bacteria, PVC group, Planctomycetes, Planctomycetia, Planctomycetales, Planctomycetaceae, Fuerstia, Fuerstia marisgermanicae		cd14488;	IPR017850;IPR033803;IPR032158;IPR024607;IPR000917;	PF16385;PF00884;
A0A4Q5ZYN1	Uncharacterized protein	EOO71_11285	Myxococcaceae bacterium	cellular organisms, Bacteria, Proteobacteria, delta/epsilon subdivisions, Deltaproteobacteria, Myxococcales (fruiting gliding bacteria), Cystobacterineae, Myxococcaceae, unclassified Myxococcaceae, Myxococcaceae bacterium		cd14488;	IPR033803;		SIGNAL 1..19; /evidence="ECO:0000256|SAM:SignalP"
E3FNW2	Uncharacterized protein	STAUR_1582	Stigmatella aurantiaca (strain DW4/3-1)	cellular organisms, Bacteria, Proteobacteria, delta/epsilon subdivisions, Deltaproteobacteria, Myxococcales (fruiting gliding bacteria), Cystobacterineae, Archangiaceae, Stigmatella, Stigmatella aurantiaca, Stigmatella aurantiaca (strain DW4/3-1)		cd14488;	IPR033803;		SIGNAL 1..25; /evidence="ECO:0000256|SAM:SignalP"
Q09DC7	Putative secreted protein	STIAU_1560	Stigmatella aurantiaca (strain DW4/3-1)	cellular organisms, Bacteria, Proteobacteria, delta/epsilon subdivisions, Deltaproteobacteria, Myxococcales (fruiting gliding bacteria), Cystobacterineae, Archangiaceae, Stigmatella, Stigmatella aurantiaca, Stigmatella aurantiaca (strain DW4/3-1)		cd14488;	IPR033803;
A0A3A8GW38	Uncharacterized protein	D7X30_21245	Corallococcus sp. AB011P	cellular organisms, Bacteria, Proteobacteria, delta/epsilon subdivisions, Deltaproteobacteria, Myxococcales (fruiting gliding bacteria), Cystobacterineae, Myxococcaceae, Corallococcus, Corallococcus sp. AB011P		cd14488;	IPR033803;		SIGNAL 1..24; /evidence="ECO:0000256|SAM:SignalP"
A0A4Q6A891	Uncharacterized protein	EOO72_03580	Myxococcaceae bacterium	cellular organisms, Bacteria, Proteobacteria, delta/epsilon subdivisions, Deltaproteobacteria, Myxococcales (fruiting gliding bacteria), Cystobacterineae, Myxococcaceae, unclassified Myxococcaceae, Myxococcaceae bacterium		cd14488;	IPR033803;		SIGNAL 1..25; /evidence="ECO:0000256|SAM:SignalP"
A0A3A8HNH2	Uncharacterized protein	D7V80_10510	Corallococcus sp. CA054B	cellular organisms, Bacteria, Proteobacteria, delta/epsilon subdivisions, Deltaproteobacteria, Myxococcales (fruiting gliding bacteria), Cystobacterineae, Myxococcaceae, Corallococcus, Corallococcus sp. CA054B		cd14488;	IPR033803;		SIGNAL 1..24; /evidence="ECO:0000256|SAM:SignalP"
A0A3A8Q571	Uncharacterized protein	D7V93_08210	Corallococcus sp. CA051B	cellular organisms, Bacteria, Proteobacteria, delta/epsilon subdivisions, Deltaproteobacteria, Myxococcales (fruiting gliding bacteria), Cystobacterineae, Myxococcaceae, Corallococcus, Corallococcus sp. CA051B		cd14488;	IPR033803;		SIGNAL 1..24; /evidence="ECO:0000256|SAM:SignalP"
A0A3A8U745	Uncharacterized protein	D7Y15_14675	Corallococcus sp. AB030	cellular organisms, Bacteria, Proteobacteria, delta/epsilon subdivisions, Deltaproteobacteria, Myxococcales (fruiting gliding bacteria), Cystobacterineae, Myxococcaceae, Corallococcus, Corallococcus sp. AB030		cd14488;	IPR033803;		SIGNAL 1..24; /evidence="ECO:0000256|SAM:SignalP"
A0A250J252	Uncharacterized protein	CYFUS_002959	Cystobacter fuscus	cellular organisms, Bacteria, Proteobacteria, delta/epsilon subdivisions, Deltaproteobacteria, Myxococcales (fruiting gliding bacteria), Cystobacterineae, Archangiaceae, Cystobacter, Cystobacter fuscus		cd14488;	IPR033803;		SIGNAL 1..25; /evidence="ECO:0000256|SAM:SignalP"
A0A3A8QBY2	Uncharacterized protein	D7X96_25650	Corallococcus sp. AB047A	cellular organisms, Bacteria, Proteobacteria, delta/epsilon subdivisions, Deltaproteobacteria, Myxococcales (fruiting gliding bacteria), Cystobacterineae, Myxococcaceae, Corallococcus, Corallococcus sp. AB047A		cd14488;	IPR033803;		SIGNAL 1..25; /evidence="ECO:0000256|SAM:SignalP"
A0A410RIP0	Putative N-acetylmuramoyl-L-alanine amidase	cwhA_1 EJ065_0110	Corallococcus coralloides (Myxococcus coralloides)	cellular organisms, Bacteria, Proteobacteria, delta/epsilon subdivisions, Deltaproteobacteria, Myxococcales (fruiting gliding bacteria), Cystobacterineae, Myxococcaceae, Corallococcus, Corallococcus coralloides (Myxococcus coralloides)		cd14488;	IPR033803;		SIGNAL 1..24; /evidence="ECO:0000256|SAM:SignalP"
A0A3A8IVL2	Uncharacterized protein	D7W82_12980	Corallococcus sp. CA049B	cellular organisms, Bacteria, Proteobacteria, delta/epsilon subdivisions, Deltaproteobacteria, Myxococcales (fruiting gliding bacteria), Cystobacterineae, Myxococcaceae, Corallococcus, Corallococcus sp. CA049B		cd14488;	IPR033803;		SIGNAL 1..24; /evidence="ECO:0000256|SAM:SignalP"
S9PL22	Putative secreted protein	D187_006115	Cystobacter fuscus DSM 2262	cellular organisms, Bacteria, Proteobacteria, delta/epsilon subdivisions, Deltaproteobacteria, Myxococcales (fruiting gliding bacteria), Cystobacterineae, Archangiaceae, Cystobacter, Cystobacter fuscus, Cystobacter fuscus DSM 2262		cd14488;	IPR033803;		SIGNAL 1..25; /evidence="ECO:0000256|SAM:SignalP"
A0A5A8BHU0	Xanthan lyase	FYZ48_09410	Gimesia sp. JC646	cellular organisms, Bacteria, PVC group, Planctomycetes, Planctomycetia, Planctomycetales, Planctomycetaceae, Gimesia, unclassified Gimesia, Gimesia sp. JC646		cd14488;	IPR033803;
A0A3A8NMS8	Uncharacterized protein	D7X12_13145	Corallococcus sp. CA040B	cellular organisms, Bacteria, Proteobacteria, delta/epsilon subdivisions, Deltaproteobacteria, Myxococcales (fruiting gliding bacteria), Cystobacterineae, Myxococcaceae, Corallococcus, Corallococcus sp. CA040B		cd14488;	IPR033803;		SIGNAL 1..19; /evidence="ECO:0000256|SAM:SignalP"
A0A085WWY1	Putative secreted protein	DB31_0455	Hyalangium minutum	cellular organisms, Bacteria, Proteobacteria, delta/epsilon subdivisions, Deltaproteobacteria, Myxococcales (fruiting gliding bacteria), Cystobacterineae, Archangiaceae, Hyalangium, Hyalangium minutum		cd14488;	IPR033803;		SIGNAL 1..22; /evidence="ECO:0000256|SAM:SignalP"
A0A2G4I9M8	Xanthan lyase	CK546_04065	Pedosphaera sp.	cellular organisms, Bacteria, PVC group, Verrucomicrobia, Verrucomicrobiae, Verrucomicrobiales, Verrucomicrobia subdivision 3, Pedosphaera, unclassified Pedosphaera, Pedosphaera sp.		cd14488;	IPR033803;		SIGNAL 1..27; /evidence="ECO:0000256|SAM:SignalP"
A0A4Q7WKN6	Uncharacterized protein	EV371_6151	Plantactinospora sp. CNZ321	cellular organisms, Bacteria, Terrabacteria group, Actinobacteria, Actinobacteria (high G+C Gram-positive bacteria), Micromonosporales, Micromonosporaceae, Plantactinospora, unclassified Plantactinospora, Plantactinospora sp. CNZ321		cd14488;	IPR033803;		SIGNAL 1..21; /evidence="ECO:0000256|SAM:SignalP"
A0A517WIC2	Xanthan lyase (EC 4.2.2.12)	xly_6 V6x_47390	Planctomycetes bacterium V6	cellular organisms, Bacteria, PVC group, Planctomycetes, unclassified Planctomycetes, Planctomycetes bacterium V6		cd14488;	IPR033803;
A0A414PVI7	Xanthan lyase (Fragment)	DW668_13300	Bacteroides stercoris	cellular organisms, Bacteria, FCB group, Bacteroidetes/Chlorobi group, Bacteroidetes, Bacteroidia, Bacteroidales, Bacteroidaceae, Bacteroides, Bacteroides stercoris		cd14488;	IPR033803;		SIGNAL 1..20; /evidence="ECO:0000256|SAM:SignalP"
A0A3A8SN40	Uncharacterized protein	D7Y04_40960	Corallococcus sp. AB038B	cellular organisms, Bacteria, Proteobacteria, delta/epsilon subdivisions, Deltaproteobacteria, Myxococcales (fruiting gliding bacteria), Cystobacterineae, Myxococcaceae, Corallococcus, Corallococcus sp. AB038B		cd14488;	IPR033803;		SIGNAL 1..24; /evidence="ECO:0000256|SAM:SignalP"
A0A1Q3HQY6	Uncharacterized protein	BO221_15435	Archangium sp. Cb G35	cellular organisms, Bacteria, Proteobacteria, delta/epsilon subdivisions, Deltaproteobacteria, Myxococcales (fruiting gliding bacteria), Cystobacterineae, Archangiaceae, Archangium, unclassified Archangium, Archangium sp. Cb G35		cd14488;	IPR033803;		SIGNAL 1..25; /evidence="ECO:0000256|SAM:SignalP"
A0A0G2ZWP6	Putative secreted protein	AA314_06098 ATI61_101440	Archangium gephyra	cellular organisms, Bacteria, Proteobacteria, delta/epsilon subdivisions, Deltaproteobacteria, Myxococcales (fruiting gliding bacteria), Cystobacterineae, Archangiaceae, Archangium, Archangium gephyra		cd14488;	IPR033803;		SIGNAL 1..25; /evidence="ECO:0000256|SAM:SignalP"
A0A353F4L8	Xanthan lyase	DDW37_07440 DIS80_11665	Verrucomicrobiales bacterium	cellular organisms, Bacteria, PVC group, Verrucomicrobia, Verrucomicrobiae, Verrucomicrobiales, unclassified Verrucomicrobiales, unclassified Verrucomicrobiales (miscellaneous), Verrucomicrobiales bacterium		cd14488;	IPR033803;
H8MTJ7	Uncharacterized protein	COCOR_00103	Corallococcus coralloides (strain ATCC 25202 / DSM 2259 / NBRC 100086 / M2) (Myxococcus coralloides)	cellular organisms, Bacteria, Proteobacteria, delta/epsilon subdivisions, Deltaproteobacteria, Myxococcales (fruiting gliding bacteria), Cystobacterineae, Myxococcaceae, Corallococcus, Corallococcus coralloides (Myxococcus coralloides), Corallococcus coralloides (strain ATCC 25202 / DSM 2259 / NBRC 100086 / M2) (Myxococcus coralloides)		cd14488;	IPR033803;		SIGNAL 1..24; /evidence="ECO:0000256|SAM:SignalP"
A0A3A8KNK3	Uncharacterized protein	D7V97_16300	Corallococcus sp. CA053C	cellular organisms, Bacteria, Proteobacteria, delta/epsilon subdivisions, Deltaproteobacteria, Myxococcales (fruiting gliding bacteria), Cystobacterineae, Myxococcaceae, Corallococcus, Corallococcus sp. CA053C		cd14488;	IPR033803;		SIGNAL 1..24; /evidence="ECO:0000256|SAM:SignalP"
A0A250IQM8	Uncharacterized protein	MEBOL_006969	Melittangium boletus DSM 14713	cellular organisms, Bacteria, Proteobacteria, delta/epsilon subdivisions, Deltaproteobacteria, Myxococcales (fruiting gliding bacteria), Cystobacterineae, Archangiaceae, Melittangium, Melittangium boletus, Melittangium boletus DSM 14713		cd14488;	IPR033803;		SIGNAL 1..25; /evidence="ECO:0000256|SAM:SignalP"
A0A2E8CU34	Xanthan lyase	CMO61_11060	Verrucomicrobiales bacterium	cellular organisms, Bacteria, PVC group, Verrucomicrobia, Verrucomicrobiae, Verrucomicrobiales, unclassified Verrucomicrobiales, unclassified Verrucomicrobiales (miscellaneous), Verrucomicrobiales bacterium		cd14488;	IPR033803;
A0A3A8QKE9	Uncharacterized protein	D7W81_11600	Corallococcus sp. AB050A	cellular organisms, Bacteria, Proteobacteria, delta/epsilon subdivisions, Deltaproteobacteria, Myxococcales (fruiting gliding bacteria), Cystobacterineae, Myxococcaceae, Corallococcus, Corallococcus sp. AB050A		cd14488;	IPR033803;		SIGNAL 1..24; /evidence="ECO:0000256|SAM:SignalP"
A0A354FU20	Xanthan lyase	DDY45_09490	Verrucomicrobiales bacterium	cellular organisms, Bacteria, PVC group, Verrucomicrobia, Verrucomicrobiae, Verrucomicrobiales, unclassified Verrucomicrobiales, unclassified Verrucomicrobiales (miscellaneous), Verrucomicrobiales bacterium		cd14488;	IPR033803;
A0A3A8LBW8	Uncharacterized protein	D7X74_12750	Corallococcus sp. CA047B	cellular organisms, Bacteria, Proteobacteria, delta/epsilon subdivisions, Deltaproteobacteria, Myxococcales (fruiting gliding bacteria), Cystobacterineae, Myxococcaceae, Corallococcus, Corallococcus sp. CA047B		cd14488;	IPR033803;		SIGNAL 1..25; /evidence="ECO:0000256|SAM:SignalP"
A0A0G2ZPR4	Putative secreted protein	AA314_05212	Archangium gephyra	cellular organisms, Bacteria, Proteobacteria, delta/epsilon subdivisions, Deltaproteobacteria, Myxococcales (fruiting gliding bacteria), Cystobacterineae, Archangiaceae, Archangium, Archangium gephyra		cd14488;	IPR033803;
A0A3E0AVR1	Uncharacterized protein	ATI61_119164	Archangium gephyra	cellular organisms, Bacteria, Proteobacteria, delta/epsilon subdivisions, Deltaproteobacteria, Myxococcales (fruiting gliding bacteria), Cystobacterineae, Archangiaceae, Archangium, Archangium gephyra		cd14488;	IPR033803;		SIGNAL 1..25; /evidence="ECO:0000256|SAM:SignalP"
A0A5C5DWU5	Uncharacterized protein	FH620_13175	Corallococcus exiguus	cellular organisms, Bacteria, Proteobacteria, delta/epsilon subdivisions, Deltaproteobacteria, Myxococcales (fruiting gliding bacteria), Cystobacterineae, Myxococcaceae, Corallococcus, Corallococcus exiguus		cd14488;	IPR033803;		SIGNAL 1..24; /evidence="ECO:0000256|SAM:SignalP"
E4WMD5	Uncharacterized protein (Fragment)		uncultured bacterium	cellular organisms, Bacteria, environmental samples, uncultured bacterium		cd14488;	IPR033803;
A0A4Q6A0F3	Uncharacterized protein (Fragment)	EOO72_07400	Myxococcaceae bacterium	cellular organisms, Bacteria, Proteobacteria, delta/epsilon subdivisions, Deltaproteobacteria, Myxococcales (fruiting gliding bacteria), Cystobacterineae, Myxococcaceae, unclassified Myxococcaceae, Myxococcaceae bacterium		cd14488;	IPR033803;
A0A1H7YJ39	Uncharacterized protein	SAMN05444354_11742	Stigmatella aurantiaca	cellular organisms, Bacteria, Proteobacteria, delta/epsilon subdivisions, Deltaproteobacteria, Myxococcales (fruiting gliding bacteria), Cystobacterineae, Archangiaceae, Stigmatella, Stigmatella aurantiaca		cd14488;	IPR033803;		SIGNAL 1..25; /evidence="ECO:0000256|SAM:SignalP"
A0A1L9BBJ0	Uncharacterized protein	BON30_19170	Cystobacter ferrugineus	cellular organisms, Bacteria, Proteobacteria, delta/epsilon subdivisions, Deltaproteobacteria, Myxococcales (fruiting gliding bacteria), Cystobacterineae, Archangiaceae, Cystobacter, Cystobacter ferrugineus		cd14488;	IPR033803;		SIGNAL 1..25; /evidence="ECO:0000256|SAM:SignalP"
A0A3A8J8R0	Uncharacterized protein	D7V88_07400	Corallococcus sp. CA054A	cellular organisms, Bacteria, Proteobacteria, delta/epsilon subdivisions, Deltaproteobacteria, Myxococcales (fruiting gliding bacteria), Cystobacterineae, Myxococcaceae, Corallococcus, Corallococcus sp. CA054A		cd14488;	IPR033803;		SIGNAL 1..19; /evidence="ECO:0000256|SAM:SignalP"
A0A3A8IAD1	Uncharacterized protein	D7W79_09865	Corallococcus sp. AB043A	cellular organisms, Bacteria, Proteobacteria, delta/epsilon subdivisions, Deltaproteobacteria, Myxococcales (fruiting gliding bacteria), Cystobacterineae, Myxococcaceae, Corallococcus, Corallococcus sp. AB043A		cd14488;	IPR033803;		SIGNAL 1..24; /evidence="ECO:0000256|SAM:SignalP"
E2NLC6	Uncharacterized protein	BACCELL_05120	Bacteroides cellulosilyticus DSM 14838	cellular organisms, Bacteria, FCB group, Bacteroidetes/Chlorobi group, Bacteroidetes, Bacteroidia, Bacteroidales, Bacteroidaceae, Bacteroides, Bacteroides cellulosilyticus, Bacteroides cellulosilyticus DSM 14838		cd14488;	IPR033803;
A0A1I0L3Y1	Uncharacterized protein	SAMN05443639_11840	Stigmatella erecta	cellular organisms, Bacteria, Proteobacteria, delta/epsilon subdivisions, Deltaproteobacteria, Myxococcales (fruiting gliding bacteria), Cystobacterineae, Archangiaceae, Stigmatella, Stigmatella erecta		cd14488;	IPR033803;		SIGNAL 1..25; /evidence="ECO:0000256|SAM:SignalP"
A0A3A8P165	Uncharacterized protein	D7Y23_14445	Corallococcus sp. AB050B	cellular organisms, Bacteria, Proteobacteria, delta/epsilon subdivisions, Deltaproteobacteria, Myxococcales (fruiting gliding bacteria), Cystobacterineae, Myxococcaceae, Corallococcus, Corallococcus sp. AB050B		cd14488;	IPR033803;		SIGNAL 1..25; /evidence="ECO:0000256|SAM:SignalP"
A0A1C4UVX1	RHS repeat-associated core domain-containing protein	GA0070214_1011062	Micromonospora chaiyaphumensis	cellular organisms, Bacteria, Terrabacteria group, Actinobacteria, Actinobacteria (high G+C Gram-positive bacteria), Micromonosporales, Micromonosporaceae, Micromonospora, Micromonospora chaiyaphumensis		cd14488;	IPR033803;IPR000026;IPR022385;IPR016191;IPR006530;	PF00545;
Q1AY62	PgdS peptidase. Cysteine peptidase. MEROPS family C40	Rxyl_0696	Rubrobacter xylanophilus (strain DSM 9941 / NBRC 16129)	cellular organisms, Bacteria, Terrabacteria group, Actinobacteria, Rubrobacteria, Rubrobacterales, Rubrobacteraceae, Rubrobacter, Rubrobacter xylanophilus, Rubrobacter xylanophilus (strain DSM 9941 / NBRC 16129)		cd14488;	IPR033803;IPR000064;IPR038765;	PF00877;	SIGNAL 1..31; /evidence="ECO:0000256|SAM:SignalP"
A0A510HMN3	NLPC_P60 domain-containing protein	RxyAA322_30380	Rubrobacter xylanophilus	cellular organisms, Bacteria, Terrabacteria group, Actinobacteria, Rubrobacteria, Rubrobacterales, Rubrobacteraceae, Rubrobacter, Rubrobacter xylanophilus		cd14488;	IPR033803;IPR000064;IPR038765;	PF00877;	SIGNAL 1..28; /evidence="ECO:0000256|SAM:SignalP"
A0A023X630	NlpC/P60 family	RradSPS_2172	Rubrobacter radiotolerans	cellular organisms, Bacteria, Terrabacteria group, Actinobacteria, Rubrobacteria, Rubrobacterales, Rubrobacteraceae, Rubrobacter, Rubrobacter radiotolerans		cd14488;	IPR033803;IPR000064;IPR038765;	PF00877;	SIGNAL 1..31; /evidence="ECO:0000256|SAM:SignalP"
A0A4R1BPX3	NLPC_P60 domain-containing protein	E0L93_04045	Rubrobacter taiwanensis	cellular organisms, Bacteria, Terrabacteria group, Actinobacteria, Rubrobacteria, Rubrobacterales, Rubrobacteraceae, Rubrobacter, Rubrobacter taiwanensis		cd14488;	IPR033803;IPR000064;IPR038765;	PF00877;	SIGNAL 1..27; /evidence="ECO:0000256|SAM:SignalP"
A0A2E9IQ25	Cellulase domain-containing protein	CML13_06365	Puniceicoccaceae bacterium	cellular organisms, Bacteria, PVC group, Verrucomicrobia, Opitutae, Puniceicoccales, Puniceicoccaceae, unclassified Puniceicoccaceae, Puniceicoccaceae bacterium		cd14488;	IPR033803;IPR001547;IPR017853;	PF00150;	SIGNAL 1..22; /evidence="ECO:0000256|SAM:SignalP"
A0A357I4S9	Cellulase domain-containing protein (Fragment)	DEA90_12115	Opitutae bacterium	cellular organisms, Bacteria, PVC group, Verrucomicrobia, Opitutae, unclassified Opitutae, Opitutae bacterium		cd14488;	IPR033803;IPR001547;IPR017853;	PF00150;
A0A1I4UGT7	Por secretion system C-terminal sorting domain-containing protein	SAMN05428949_1160	Chitinophaga sp. YR627	cellular organisms, Bacteria, FCB group, Bacteroidetes/Chlorobi group, Bacteroidetes, Chitinophagia, Chitinophagales, Chitinophagaceae, Chitinophaga, unclassified Chitinophaga, Chitinophaga sp. YR627		cd14488;	IPR033803;IPR001547;IPR018087;IPR017853;IPR013783;IPR026444;	PF00150;	SIGNAL 1..19; /evidence="ECO:0000256|SAM:SignalP"
A0A3E1E143	N-acetylmuramoyl-L-alanine amidase	DVB23_002716	Verrucomicrobia bacterium	cellular organisms, Bacteria, PVC group, Verrucomicrobia, unclassified Verrucomicrobia, unclassified Verrucomicrobia (miscellaneous), Verrucomicrobia bacterium		cd14488;cd02696;	IPR033803;IPR002508;	PF01520;	SIGNAL 1..24; /evidence="ECO:0000256|SAM:SignalP"
A0A419XGE1	N-acetylmuramoyl-L-alanine amidase	C8E86_1620	Catellatospora citrea	cellular organisms, Bacteria, Terrabacteria group, Actinobacteria, Actinobacteria (high G+C Gram-positive bacteria), Micromonosporales, Micromonosporaceae, Catellatospora, Catellatospora citrea		cd14488;cd02696;	IPR033803;IPR002508;IPR006311;	PF01520;	SIGNAL 1..31; /evidence="ECO:0000256|SAM:SignalP"
A0A3E2YS08	Sporulation-specific N-acetylmuramoyl-L-alanine amidase (EC 3.5.1.28)	cwlC C5N14_10195	Micromonospora sp. MW-13	cellular organisms, Bacteria, Terrabacteria group, Actinobacteria, Actinobacteria (high G+C Gram-positive bacteria), Micromonosporales, Micromonosporaceae, Micromonospora, unclassified Micromonospora, Micromonospora sp. MW-13		cd14488;cd02696;	IPR033803;IPR002508;IPR006311;	PF01520;	SIGNAL 1..33; /evidence="ECO:0000256|SAM:SignalP"
A0A0F7FXW2	Glycoside hydrolase family 5	SXIM_41680	Streptomyces xiamenensis	cellular organisms, Bacteria, Terrabacteria group, Actinobacteria, Actinobacteria (high G+C Gram-positive bacteria), Streptomycetales, Streptomycetaceae, Streptomyces, Streptomyces xiamenensis		cd14488;	IPR033803;IPR003305;IPR008979;IPR001547;IPR018087;IPR017853;	PF02018;PF00150;	SIGNAL 1..28; /evidence="ECO:0000256|SAM:SignalP"
A0A1I4D1F8	Uncharacterized lipoprotein YddW, UPF0748 family	SAMN05216275_13869	Streptosporangium canum	cellular organisms, Bacteria, Terrabacteria group, Actinobacteria, Actinobacteria (high G+C Gram-positive bacteria), Streptosporangiales, Streptosporangiaceae, Streptosporangium, Streptosporangium canum		cd14488;	IPR033803;IPR003790;IPR017853;IPR013783;	PF02638;	SIGNAL 1..36; /evidence="ECO:0000256|SAM:SignalP"
A0A243RBG8	GHL10 domain-containing protein	CA984_31645	Streptosporangium minutum	cellular organisms, Bacteria, Terrabacteria group, Actinobacteria, Actinobacteria (high G+C Gram-positive bacteria), Streptosporangiales, Streptosporangiaceae, Streptosporangium, Streptosporangium minutum		cd14488;	IPR033803;IPR003790;IPR017853;IPR013783;	PF02638;	SIGNAL 1..36; /evidence="ECO:0000256|SAM:SignalP"
J1KMQ8	Uncharacterized protein	FF52_22529	Flavobacterium sp. F52	cellular organisms, Bacteria, FCB group, Bacteroidetes/Chlorobi group, Bacteroidetes, Flavobacteriia, Flavobacteriales, Flavobacteriaceae, Flavobacterium, unclassified Flavobacterium, Flavobacterium sp. F52		cd14488;	IPR033803;IPR003790;IPR017853;IPR013783;IPR022409;IPR000601;IPR035986;IPR026444;	PF02638;PF00801;
A0A1G5IMD9	Por secretion system C-terminal sorting domain-containing protein	SAMN02927916_3296	Flavobacterium anhuiense	cellular organisms, Bacteria, FCB group, Bacteroidetes/Chlorobi group, Bacteroidetes, Flavobacteriia, Flavobacteriales, Flavobacteriaceae, Flavobacterium, Flavobacterium anhuiense		cd14488;	IPR033803;IPR003790;IPR017853;IPR013783;IPR022409;IPR000601;IPR035986;IPR026444;	PF02638;PF00801;
A0A4V6PTT8	Putative secreted protein (Por secretion system target)	EV145_11052	Flavobacterium sp. 245	cellular organisms, Bacteria, FCB group, Bacteroidetes/Chlorobi group, Bacteroidetes, Flavobacteriia, Flavobacteriales, Flavobacteriaceae, Flavobacterium, unclassified Flavobacterium, Flavobacterium sp. 245		cd14488;	IPR033803;IPR003790;IPR017853;IPR013783;IPR022409;IPR000601;IPR035986;IPR026444;	PF02638;PF00801;	SIGNAL 1..20; /evidence="ECO:0000256|SAM:SignalP"
D2BFD0	Fibronectin type-III domain-containing protein	Sros_5534	Streptosporangium roseum (strain ATCC 12428 / DSM 43021 / JCM 3005 / NI 9100)	cellular organisms, Bacteria, Terrabacteria group, Actinobacteria, Actinobacteria (high G+C Gram-positive bacteria), Streptosporangiales, Streptosporangiaceae, Streptosporangium, Streptosporangium roseum, Streptosporangium roseum (strain ATCC 12428 / DSM 43021 / JCM 3005 / NI 9100)		cd14488;	IPR033803;IPR003961;IPR003790;IPR017853;IPR013783;	PF02638;	SIGNAL 1..36; /evidence="ECO:0000256|SAM:SignalP"
A0A2T6DRS1	Uncharacterized protein	DB347_16855	Opitutaceae bacterium EW11	cellular organisms, Bacteria, PVC group, Verrucomicrobia, Opitutae, Opitutales, Opitutaceae, unclassified Opitutaceae, Opitutaceae bacterium EW11		cd14488;	IPR033803;IPR003961;IPR036116;IPR001547;IPR017853;IPR003410;IPR007110;IPR036179;IPR013783;IPR003599;IPR003598;	PF00150;PF02494;
A0A561J1Q6	Putative secreted protein (Por secretion system target)	FHW35_101536	Chitinophaga pinensis	cellular organisms, Bacteria, FCB group, Bacteroidetes/Chlorobi group, Bacteroidetes, Chitinophagia, Chitinophagales, Chitinophagaceae, Chitinophaga, Chitinophaga pinensis		cd14488;cd00063;	IPR033803;IPR003961;IPR036116;IPR001547;IPR018087;IPR017853;IPR013783;IPR026444;	PF00150;	SIGNAL 1..19; /evidence="ECO:0000256|SAM:SignalP"
A0A3E1P1P6	T9SS C-terminal target domain-containing protein	DXN04_12455	Chitinophaga sp. K20C18050901	cellular organisms, Bacteria, FCB group, Bacteroidetes/Chlorobi group, Bacteroidetes, Chitinophagia, Chitinophagales, Chitinophagaceae, Chitinophaga, unclassified Chitinophaga, Chitinophaga sp. K20C18050901		cd14488;cd00063;	IPR033803;IPR003961;IPR036116;IPR001547;IPR018087;IPR017853;IPR013783;IPR026444;	PF00150;
A0A2N2PN39	Uncharacterized protein	CVU37_02360	candidate division BRC1 bacterium HGW-BRC1-1	cellular organisms, Bacteria, unclassified Bacteria, Bacteria candidate phyla, Candidatus Sumerlaeota, unclassified Candidatus Sumerlaeota, candidate division BRC1 bacterium HGW-BRC1-1		cd14488;cd00063;	IPR033803;IPR003961;IPR036116;IPR003790;IPR017853;IPR013783;	PF00041;PF02638;	SIGNAL 1..28; /evidence="ECO:0000256|SAM:SignalP"
A0A2Z4Y7G5	N-acetylmuramoyl-L-alanine amidase	BRCON_2011	Candidatus Sumerlaea chitinovorans	cellular organisms, Bacteria, unclassified Bacteria, Bacteria candidate phyla, Candidatus Sumerlaeota, Candidatus Sumerlaeia, Candidatus Sumerlaeales, Candidatus Sumerlaeaceae, Candidatus Sumerlaea, Candidatus Sumerlaea chitinovorans		cd14488;cd00063;	IPR033803;IPR003961;IPR036116;IPR008979;IPR003790;IPR017853;IPR013783;	PF00041;PF02638;	SIGNAL 1..23; /evidence="ECO:0000256|SAM:SignalP"
B0NR07	Fibronectin type III domain protein	BACSTE_01807	Bacteroides stercoris ATCC 43183	cellular organisms, Bacteria, FCB group, Bacteroidetes/Chlorobi group, Bacteroidetes, Bacteroidia, Bacteroidales, Bacteroidaceae, Bacteroides, Bacteroides stercoris, Bacteroides stercoris ATCC 43183		cd14488;cd00063;	IPR033803;IPR003961;IPR036116;IPR013783;		SIGNAL 1..20; /evidence="ECO:0000256|SAM:SignalP"
B3JLN7	Fibronectin type III domain protein	BACCOP_02834	Bacteroides coprocola DSM 17136	cellular organisms, Bacteria, FCB group, Bacteroidetes/Chlorobi group, Bacteroidetes, Bacteroidia, Bacteroidales, Bacteroidaceae, Bacteroides, Bacteroides coprocola, Bacteroides coprocola DSM 17136		cd14488;cd00063;	IPR033803;IPR003961;IPR036116;IPR013783;		SIGNAL 1..21; /evidence="ECO:0000256|SAM:SignalP"
D0TTN5	Fibronectin type III domain protein	HMPREF0102_02523	Bacteroides sp. 2_1_22	cellular organisms, Bacteria, FCB group, Bacteroidetes/Chlorobi group, Bacteroidetes, Bacteroidia, Bacteroidales, Bacteroidaceae, Bacteroides, unclassified Bacteroides, Bacteroides sp. 2_1_22		cd14488;cd00063;	IPR033803;IPR003961;IPR036116;IPR013783;		SIGNAL 1..20; /evidence="ECO:0000256|SAM:SignalP"
R5MKU8	Fibronectin type III domain protein	BN711_02057	Bacteroides intestinalis CAG:564	cellular organisms, Bacteria, FCB group, Bacteroidetes/Chlorobi group, Bacteroidetes, Bacteroidia, Bacteroidales, Bacteroidaceae, Bacteroides, environmental samples, Bacteroides intestinalis CAG:564		cd14488;cd00063;	IPR033803;IPR003961;IPR036116;IPR013783;
A0A3E5BED5	Xanthan lyase	DXB65_10305	Bacteroides oleiciplenus	cellular organisms, Bacteria, FCB group, Bacteroidetes/Chlorobi group, Bacteroidetes, Bacteroidia, Bacteroidales, Bacteroidaceae, Bacteroides, Bacteroides oleiciplenus		cd14488;cd00063;	IPR033803;IPR003961;IPR036116;IPR013783;		SIGNAL 1..22; /evidence="ECO:0000256|SAM:SignalP"
A0A3A5SA64	Xanthan lyase	DXA24_02945	Bacteroides sp. CF01-10NS	cellular organisms, Bacteria, FCB group, Bacteroidetes/Chlorobi group, Bacteroidetes, Bacteroidia, Bacteroidales, Bacteroidaceae, Bacteroides, unclassified Bacteroides, Bacteroides sp. CF01-10NS		cd14488;cd00063;	IPR033803;IPR003961;IPR036116;IPR013783;		SIGNAL 1..20; /evidence="ECO:0000256|SAM:SignalP"
A0A3A5XBF9	Xanthan lyase	DWZ41_11365	Bacteroides sp. AF32-15BH	cellular organisms, Bacteria, FCB group, Bacteroidetes/Chlorobi group, Bacteroidetes, Bacteroidia, Bacteroidales, Bacteroidaceae, Bacteroides, unclassified Bacteroides, Bacteroides sp. AF32-15BH		cd14488;cd00063;	IPR033803;IPR003961;IPR036116;IPR013783;		SIGNAL 1..20; /evidence="ECO:0000256|SAM:SignalP"
D7IAN4	Fibronectin type III domain protein	HMPREF9007_01191	Bacteroides sp. 1_1_14	cellular organisms, Bacteria, FCB group, Bacteroidetes/Chlorobi group, Bacteroidetes, Bacteroidia, Bacteroidales, Bacteroidaceae, Bacteroides, unclassified Bacteroides, Bacteroides sp. 1_1_14		cd14488;cd00063;	IPR033803;IPR003961;IPR036116;IPR013783;		SIGNAL 1..20; /evidence="ECO:0000256|SAM:SignalP"
I9A3S5	Fibronectin type-III domain-containing protein	HMPREF1058_00788	Bacteroides vulgatus CL09T03C04	cellular organisms, Bacteria, FCB group, Bacteroidetes/Chlorobi group, Bacteroidetes, Bacteroidia, Bacteroidales, Bacteroidaceae, Bacteroides, Bacteroides vulgatus, Bacteroides vulgatus CL09T03C04		cd14488;cd00063;	IPR033803;IPR003961;IPR036116;IPR013783;		SIGNAL 1..20; /evidence="ECO:0000256|SAM:SignalP"
R6MVV0	Fibronectin type III domain protein	BN659_00732	Bacteroides sp. CAG:443	cellular organisms, Bacteria, FCB group, Bacteroidetes/Chlorobi group, Bacteroidetes, Bacteroidia, Bacteroidales, Bacteroidaceae, Bacteroides, environmental samples, Bacteroides sp. CAG:443		cd14488;cd00063;	IPR033803;IPR003961;IPR036116;IPR013783;		SIGNAL 1..21; /evidence="ECO:0000256|SAM:SignalP"
A0A412BTC2	Xanthan lyase	DWY87_18445	Bacteroides sp. AF27-33	cellular organisms, Bacteria, FCB group, Bacteroidetes/Chlorobi group, Bacteroidetes, Bacteroidia, Bacteroidales, Bacteroidaceae, Bacteroides, unclassified Bacteroides, Bacteroides sp. AF27-33		cd14488;cd00063;	IPR033803;IPR003961;IPR036116;IPR013783;		SIGNAL 1..20; /evidence="ECO:0000256|SAM:SignalP"
A0A3A5ZU95	Xanthan lyase	DWY55_08140	Bacteroides sp. AF25-38AC	cellular organisms, Bacteria, FCB group, Bacteroidetes/Chlorobi group, Bacteroidetes, Bacteroidia, Bacteroidales, Bacteroidaceae, Bacteroides, unclassified Bacteroides, Bacteroides sp. AF25-38AC		cd14488;cd00063;	IPR033803;IPR003961;IPR036116;IPR013783;		SIGNAL 1..19; /evidence="ECO:0000256|SAM:SignalP"
A0A412DQ52	Xanthan lyase	DWY65_07130	Bacteroides stercoris	cellular organisms, Bacteria, FCB group, Bacteroidetes/Chlorobi group, Bacteroidetes, Bacteroidia, Bacteroidales, Bacteroidaceae, Bacteroides, Bacteroides stercoris		cd14488;cd00063;	IPR033803;IPR003961;IPR036116;IPR013783;		SIGNAL 1..20; /evidence="ECO:0000256|SAM:SignalP"
A0A1Q6G2I9	Xanthan lyase	BHV76_12165	Bacteroides plebeius	cellular organisms, Bacteria, FCB group, Bacteroidetes/Chlorobi group, Bacteroidetes, Bacteroidia, Bacteroidales, Bacteroidaceae, Bacteroides, Bacteroides plebeius		cd14488;cd00063;	IPR033803;IPR003961;IPR036116;IPR013783;		SIGNAL 1..20; /evidence="ECO:0000256|SAM:SignalP"
R6LFE4	Fibronectin type-III domain-containing protein	BN506_03968	Bacteroides cellulosilyticus CAG:158	cellular organisms, Bacteria, FCB group, Bacteroidetes/Chlorobi group, Bacteroidetes, Bacteroidia, Bacteroidales, Bacteroidaceae, Bacteroides, environmental samples, Bacteroides cellulosilyticus CAG:158		cd14488;cd00063;	IPR033803;IPR003961;IPR036116;IPR013783;
R6JN42	Fibronectin type III domain protein	BN541_00994	Bacteroides ovatus CAG:22	cellular organisms, Bacteria, FCB group, Bacteroidetes/Chlorobi group, Bacteroidetes, Bacteroidia, Bacteroidales, Bacteroidaceae, Bacteroides, environmental samples, Bacteroides ovatus CAG:22		cd14488;cd00063;	IPR033803;IPR003961;IPR036116;IPR013783;		SIGNAL 1..20; /evidence="ECO:0000256|SAM:SignalP"
C3QPJ1	Fibronectin type III domain protein	BSCG_00800	Bacteroides sp. 2_2_4	cellular organisms, Bacteria, FCB group, Bacteroidetes/Chlorobi group, Bacteroidetes, Bacteroidia, Bacteroidales, Bacteroidaceae, Bacteroides, unclassified Bacteroides, Bacteroides sp. 2_2_4		cd14488;cd00063;	IPR033803;IPR003961;IPR036116;IPR013783;		SIGNAL 1..20; /evidence="ECO:0000256|SAM:SignalP"
A0A4P6RJY3	Xanthan lyase	EYA81_15230	Bacteroides sp. A1C1	cellular organisms, Bacteria, FCB group, Bacteroidetes/Chlorobi group, Bacteroidetes, Bacteroidia, Bacteroidales, Bacteroidaceae, Bacteroides, unclassified Bacteroides, Bacteroides sp. A1C1		cd14488;cd00063;	IPR033803;IPR003961;IPR036116;IPR013783;
A0A1Q6G8W6	Xanthan lyase	BHV75_16180	Bacteroides oleiciplenus	cellular organisms, Bacteria, FCB group, Bacteroidetes/Chlorobi group, Bacteroidetes, Bacteroidia, Bacteroidales, Bacteroidaceae, Bacteroides, Bacteroides oleiciplenus		cd14488;cd00063;	IPR033803;IPR003961;IPR036116;IPR013783;		SIGNAL 1..22; /evidence="ECO:0000256|SAM:SignalP"
K9DYA2	Fibronectin type-III domain-containing protein	HMPREF9447_03678	Bacteroides oleiciplenus YIT 12058	cellular organisms, Bacteria, FCB group, Bacteroidetes/Chlorobi group, Bacteroidetes, Bacteroidia, Bacteroidales, Bacteroidaceae, Bacteroides, Bacteroides oleiciplenus, Bacteroides oleiciplenus YIT 12058		cd14488;cd00063;	IPR033803;IPR003961;IPR036116;IPR013783;		SIGNAL 1..22; /evidence="ECO:0000256|SAM:SignalP"
A0A4Q5FBL2	Xanthan lyase	EAJ08_21220	Bacteroides salyersiae	cellular organisms, Bacteria, FCB group, Bacteroidetes/Chlorobi group, Bacteroidetes, Bacteroidia, Bacteroidales, Bacteroidaceae, Bacteroides, Bacteroides salyersiae		cd14488;cd00063;	IPR033803;IPR003961;IPR036116;IPR013783;		SIGNAL 1..20; /evidence="ECO:0000256|SAM:SignalP"
A0A412BDY6	Xanthan lyase	DWY92_07385	Bacteroides uniformis	cellular organisms, Bacteria, FCB group, Bacteroidetes/Chlorobi group, Bacteroidetes, Bacteroidia, Bacteroidales, Bacteroidaceae, Bacteroides, Bacteroides uniformis		cd14488;cd00063;	IPR033803;IPR003961;IPR036116;IPR013783;
A0A1Y3VAX7	Xanthan lyase	B5G17_09320	Bacteroides uniformis	cellular organisms, Bacteria, FCB group, Bacteroidetes/Chlorobi group, Bacteroidetes, Bacteroidia, Bacteroidales, Bacteroidaceae, Bacteroides, Bacteroides uniformis		cd14488;cd00063;	IPR033803;IPR003961;IPR036116;IPR013783;		SIGNAL 1..19; /evidence="ECO:0000256|SAM:SignalP"
A0A412XKR1	Xanthan lyase	DWW14_04335	Bacteroides uniformis	cellular organisms, Bacteria, FCB group, Bacteroidetes/Chlorobi group, Bacteroidetes, Bacteroidia, Bacteroidales, Bacteroidaceae, Bacteroides, Bacteroides uniformis		cd14488;cd00063;	IPR033803;IPR003961;IPR036116;IPR013783;		SIGNAL 1..19; /evidence="ECO:0000256|SAM:SignalP"
S3YDQ3	Fibronectin type-III domain-containing protein	HMPREF1181_00955	Bacteroides stercoris CC31F	cellular organisms, Bacteria, FCB group, Bacteroidetes/Chlorobi group, Bacteroidetes, Bacteroidia, Bacteroidales, Bacteroidaceae, Bacteroides, Bacteroides stercoris, Bacteroides stercoris CC31F		cd14488;cd00063;	IPR033803;IPR003961;IPR036116;IPR013783;		SIGNAL 1..20; /evidence="ECO:0000256|SAM:SignalP"
A0A4Q5EA44	Xanthan lyase	EAJ11_11860	Bacteroides uniformis	cellular organisms, Bacteria, FCB group, Bacteroidetes/Chlorobi group, Bacteroidetes, Bacteroidia, Bacteroidales, Bacteroidaceae, Bacteroides, Bacteroides uniformis		cd14488;cd00063;	IPR033803;IPR003961;IPR036116;IPR013783;		SIGNAL 1..19; /evidence="ECO:0000256|SAM:SignalP"
A0A174T596	Fibronectin type III	ERS852554_02677	Bacteroides uniformis	cellular organisms, Bacteria, FCB group, Bacteroidetes/Chlorobi group, Bacteroidetes, Bacteroidia, Bacteroidales, Bacteroidaceae, Bacteroides, Bacteroides uniformis		cd14488;cd00063;	IPR033803;IPR003961;IPR036116;IPR013783;
A0A412JWQ6	Xanthan lyase	DWX87_03580	Bacteroides uniformis	cellular organisms, Bacteria, FCB group, Bacteroidetes/Chlorobi group, Bacteroidetes, Bacteroidia, Bacteroidales, Bacteroidaceae, Bacteroides, Bacteroides uniformis		cd14488;cd00063;	IPR033803;IPR003961;IPR036116;IPR013783;		SIGNAL 1..19; /evidence="ECO:0000256|SAM:SignalP"
A0A414JQS9	Xanthan lyase	DW729_06185	Bacteroides uniformis	cellular organisms, Bacteria, FCB group, Bacteroidetes/Chlorobi group, Bacteroidetes, Bacteroidia, Bacteroidales, Bacteroidaceae, Bacteroides, Bacteroides uniformis		cd14488;cd00063;	IPR033803;IPR003961;IPR036116;IPR013783;		SIGNAL 1..19; /evidence="ECO:0000256|SAM:SignalP"
A0A412S203	Xanthan lyase	DWW88_05410	Bacteroides cellulosilyticus	cellular organisms, Bacteria, FCB group, Bacteroidetes/Chlorobi group, Bacteroidetes, Bacteroidia, Bacteroidales, Bacteroidaceae, Bacteroides, Bacteroides cellulosilyticus		cd14488;cd00063;	IPR033803;IPR003961;IPR036116;IPR013783;
R6V3C3	Xanthan lyase	BN607_02097	Bacteroides faecis CAG:32	cellular organisms, Bacteria, FCB group, Bacteroidetes/Chlorobi group, Bacteroidetes, Bacteroidia, Bacteroidales, Bacteroidaceae, Bacteroides, environmental samples, Bacteroides faecis CAG:32		cd14488;cd00063;	IPR033803;IPR003961;IPR036116;IPR013783;
I9F7Q0	Fibronectin type-III domain-containing protein	HMPREF1062_03233	Bacteroides cellulosilyticus CL02T12C19	cellular organisms, Bacteria, FCB group, Bacteroidetes/Chlorobi group, Bacteroidetes, Bacteroidia, Bacteroidales, Bacteroidaceae, Bacteroides, Bacteroides cellulosilyticus, Bacteroides cellulosilyticus CL02T12C19		cd14488;cd00063;	IPR033803;IPR003961;IPR036116;IPR013783;
R6CLG6	Fibronectin type III domain protein	BN509_00541	Bacteroides coprocola CAG:162	cellular organisms, Bacteria, FCB group, Bacteroidetes/Chlorobi group, Bacteroidetes, Bacteroidia, Bacteroidales, Bacteroidaceae, Bacteroides, environmental samples, Bacteroides coprocola CAG:162		cd14488;cd00063;	IPR033803;IPR003961;IPR036116;IPR013783;		SIGNAL 1..21; /evidence="ECO:0000256|SAM:SignalP"
A0A3A5PQX0	Xanthan lyase	DW039_05565	Bacteroides sp. AF39-16AC	cellular organisms, Bacteria, FCB group, Bacteroidetes/Chlorobi group, Bacteroidetes, Bacteroidia, Bacteroidales, Bacteroidaceae, Bacteroides, unclassified Bacteroides, Bacteroides sp. AF39-16AC		cd14488;cd00063;	IPR033803;IPR003961;IPR036116;IPR013783;		SIGNAL 1..19; /evidence="ECO:0000256|SAM:SignalP"
A0A4Q5DVK4	Xanthan lyase	EAJ13_01230	Bacteroides xylanisolvens	cellular organisms, Bacteria, FCB group, Bacteroidetes/Chlorobi group, Bacteroidetes, Bacteroidia, Bacteroidales, Bacteroidaceae, Bacteroides, Bacteroides xylanisolvens		cd14488;cd00063;	IPR033803;IPR003961;IPR036116;IPR013783;		SIGNAL 1..20; /evidence="ECO:0000256|SAM:SignalP"
A0A1I4QG89	Fibronectin type-III domain-containing protein	SAMN05216250_104110	Bacteroides xylanisolvens	cellular organisms, Bacteria, FCB group, Bacteroidetes/Chlorobi group, Bacteroidetes, Bacteroidia, Bacteroidales, Bacteroidaceae, Bacteroides, Bacteroides xylanisolvens		cd14488;cd00063;	IPR033803;IPR003961;IPR036116;IPR013783;		SIGNAL 1..20; /evidence="ECO:0000256|SAM:SignalP"
A0A412VPI7	Xanthan lyase	DWW25_17675	Bacteroides xylanisolvens	cellular organisms, Bacteria, FCB group, Bacteroidetes/Chlorobi group, Bacteroidetes, Bacteroidia, Bacteroidales, Bacteroidaceae, Bacteroides, Bacteroides xylanisolvens		cd14488;cd00063;	IPR033803;IPR003961;IPR036116;IPR013783;		SIGNAL 1..20; /evidence="ECO:0000256|SAM:SignalP"
A0A415HDL4	Xanthan lyase	DW042_24075	Bacteroides xylanisolvens	cellular organisms, Bacteria, FCB group, Bacteroidetes/Chlorobi group, Bacteroidetes, Bacteroidia, Bacteroidales, Bacteroidaceae, Bacteroides, Bacteroides xylanisolvens		cd14488;cd00063;	IPR033803;IPR003961;IPR036116;IPR013783;		SIGNAL 1..20; /evidence="ECO:0000256|SAM:SignalP"
A0A3A5T4G8	Xanthan lyase	DW862_15775	Bacteroides sp. AM37-9	cellular organisms, Bacteria, FCB group, Bacteroidetes/Chlorobi group, Bacteroidetes, Bacteroidia, Bacteroidales, Bacteroidaceae, Bacteroides, unclassified Bacteroides, Bacteroides sp. AM37-9		cd14488;cd00063;	IPR033803;IPR003961;IPR036116;IPR013783;		SIGNAL 1..20; /evidence="ECO:0000256|SAM:SignalP"
A0A3E4R9U9	Xanthan lyase	DXC80_00295	Bacteroides uniformis	cellular organisms, Bacteria, FCB group, Bacteroidetes/Chlorobi group, Bacteroidetes, Bacteroidia, Bacteroidales, Bacteroidaceae, Bacteroides, Bacteroides uniformis		cd14488;cd00063;	IPR033803;IPR003961;IPR036116;IPR013783;		SIGNAL 1..19; /evidence="ECO:0000256|SAM:SignalP"
A0A174I3K9	Fibronectin type III	ERS852462_01689	Bacteroides uniformis	cellular organisms, Bacteria, FCB group, Bacteroidetes/Chlorobi group, Bacteroidetes, Bacteroidia, Bacteroidales, Bacteroidaceae, Bacteroides, Bacteroides uniformis		cd14488;cd00063;	IPR033803;IPR003961;IPR036116;IPR013783;		SIGNAL 1..19; /evidence="ECO:0000256|SAM:SignalP"
A0A3E5BVM4	Xanthan lyase	DXB64_01085	Bacteroides uniformis	cellular organisms, Bacteria, FCB group, Bacteroidetes/Chlorobi group, Bacteroidetes, Bacteroidia, Bacteroidales, Bacteroidaceae, Bacteroides, Bacteroides uniformis		cd14488;cd00063;	IPR033803;IPR003961;IPR036116;IPR013783;		SIGNAL 1..19; /evidence="ECO:0000256|SAM:SignalP"
A0A174GD40	Fibronectin type III	ERS417307_01962	Bacteroides uniformis	cellular organisms, Bacteria, FCB group, Bacteroidetes/Chlorobi group, Bacteroidetes, Bacteroidia, Bacteroidales, Bacteroidaceae, Bacteroides, Bacteroides uniformis		cd14488;cd00063;	IPR033803;IPR003961;IPR036116;IPR013783;
A0A3E4XIE2	Xanthan lyase	DXC07_13250	Bacteroides uniformis	cellular organisms, Bacteria, FCB group, Bacteroidetes/Chlorobi group, Bacteroidetes, Bacteroidia, Bacteroidales, Bacteroidaceae, Bacteroides, Bacteroides uniformis		cd14488;cd00063;	IPR033803;IPR003961;IPR036116;IPR013783;		SIGNAL 1..19; /evidence="ECO:0000256|SAM:SignalP"
A0A3E5EUC7	Xanthan lyase	DXB37_14625	Bacteroides uniformis	cellular organisms, Bacteria, FCB group, Bacteroidetes/Chlorobi group, Bacteroidetes, Bacteroidia, Bacteroidales, Bacteroidaceae, Bacteroides, Bacteroides uniformis		cd14488;cd00063;	IPR033803;IPR003961;IPR036116;IPR013783;
A0A3E4Q454	Xanthan lyase	DXC91_08505	Bacteroides uniformis	cellular organisms, Bacteria, FCB group, Bacteroidetes/Chlorobi group, Bacteroidetes, Bacteroidia, Bacteroidales, Bacteroidaceae, Bacteroides, Bacteroides uniformis		cd14488;cd00063;	IPR033803;IPR003961;IPR036116;IPR013783;		SIGNAL 1..19; /evidence="ECO:0000256|SAM:SignalP"
A0A412MSN3	Xanthan lyase	DWX44_04290	Bacteroides uniformis	cellular organisms, Bacteria, FCB group, Bacteroidetes/Chlorobi group, Bacteroidetes, Bacteroidia, Bacteroidales, Bacteroidaceae, Bacteroides, Bacteroides uniformis		cd14488;cd00063;	IPR033803;IPR003961;IPR036116;IPR013783;		SIGNAL 1..19; /evidence="ECO:0000256|SAM:SignalP"
A0A139K4D6	Fibronectin type III domain protein	HMPREF2141_02619	Bacteroides uniformis	cellular organisms, Bacteria, FCB group, Bacteroidetes/Chlorobi group, Bacteroidetes, Bacteroidia, Bacteroidales, Bacteroidaceae, Bacteroides, Bacteroides uniformis		cd14488;cd00063;	IPR033803;IPR003961;IPR036116;IPR013783;		SIGNAL 1..19; /evidence="ECO:0000256|SAM:SignalP"
A0A413X8F1	Xanthan lyase	DW873_11265	Bacteroides uniformis	cellular organisms, Bacteria, FCB group, Bacteroidetes/Chlorobi group, Bacteroidetes, Bacteroidia, Bacteroidales, Bacteroidaceae, Bacteroides, Bacteroides uniformis		cd14488;cd00063;	IPR033803;IPR003961;IPR036116;IPR013783;		SIGNAL 1..19; /evidence="ECO:0000256|SAM:SignalP"
A0A414W9E0	Xanthan lyase	DW216_15860	Bacteroides uniformis	cellular organisms, Bacteria, FCB group, Bacteroidetes/Chlorobi group, Bacteroidetes, Bacteroidia, Bacteroidales, Bacteroidaceae, Bacteroides, Bacteroides uniformis		cd14488;cd00063;	IPR033803;IPR003961;IPR036116;IPR013783;		SIGNAL 1..19; /evidence="ECO:0000256|SAM:SignalP"
A0A3E4KTK9	Xanthan lyase	DXD27_13670	Bacteroides intestinalis	cellular organisms, Bacteria, FCB group, Bacteroidetes/Chlorobi group, Bacteroidetes, Bacteroidia, Bacteroidales, Bacteroidaceae, Bacteroides, Bacteroides intestinalis		cd14488;cd00063;	IPR033803;IPR003961;IPR036116;IPR013783;
A0A4Q5HC62	Xanthan lyase	EAJ06_15325	Bacteroides intestinalis	cellular organisms, Bacteria, FCB group, Bacteroidetes/Chlorobi group, Bacteroidetes, Bacteroidia, Bacteroidales, Bacteroidaceae, Bacteroides, Bacteroides intestinalis		cd14488;cd00063;	IPR033803;IPR003961;IPR036116;IPR013783;		SIGNAL 1..20; /evidence="ECO:0000256|SAM:SignalP"
A0A414LLE2	Xanthan lyase	DW712_01830	Bacteroides intestinalis	cellular organisms, Bacteria, FCB group, Bacteroidetes/Chlorobi group, Bacteroidetes, Bacteroidia, Bacteroidales, Bacteroidaceae, Bacteroides, Bacteroides intestinalis		cd14488;cd00063;	IPR033803;IPR003961;IPR036116;IPR013783;
A0A415ISL0	Xanthan lyase	DW036_06185	Bacteroides sp. AF39-11AC	cellular organisms, Bacteria, FCB group, Bacteroidetes/Chlorobi group, Bacteroidetes, Bacteroidia, Bacteroidales, Bacteroidaceae, Bacteroides, unclassified Bacteroides, Bacteroides sp. AF39-11AC		cd14488;cd00063;	IPR033803;IPR003961;IPR036116;IPR013783;		SIGNAL 1..21; /evidence="ECO:0000256|SAM:SignalP"
A0A069SLT6	Putative fibronectin type III domain protein	M099_1014	Bacteroides vulgatus str. 3975 RP4	cellular organisms, Bacteria, FCB group, Bacteroidetes/Chlorobi group, Bacteroidetes, Bacteroidia, Bacteroidales, Bacteroidaceae, Bacteroides, Bacteroides vulgatus, Bacteroides vulgatus str. 3975 RP4		cd14488;cd00063;	IPR033803;IPR003961;IPR036116;IPR013783;		SIGNAL 1..20; /evidence="ECO:0000256|SAM:SignalP"
F3PPU3	Fibronectin type III domain protein	HMPREF9446_00735	Bacteroides fluxus YIT 12057	cellular organisms, Bacteria, FCB group, Bacteroidetes/Chlorobi group, Bacteroidetes, Bacteroidia, Bacteroidales, Bacteroidaceae, Bacteroides, Bacteroides fluxus, Bacteroides fluxus YIT 12057		cd14488;cd00063;	IPR033803;IPR003961;IPR036116;IPR013783;		SIGNAL 1..20; /evidence="ECO:0000256|SAM:SignalP"
R9HC16	Fibronectin type-III domain-containing protein	C799_01734	Bacteroides thetaiotaomicron dnLKV9	cellular organisms, Bacteria, FCB group, Bacteroidetes/Chlorobi group, Bacteroidetes, Bacteroidia, Bacteroidales, Bacteroidaceae, Bacteroides, Bacteroides thetaiotaomicron, Bacteroides thetaiotaomicron dnLKV9		cd14488;cd00063;	IPR033803;IPR003961;IPR036116;IPR013783;		SIGNAL 1..20; /evidence="ECO:0000256|SAM:SignalP"
A0A3A5WKT9	Xanthan lyase	DWZ67_18220	Bacteroides sp. AF34-31BH	cellular organisms, Bacteria, FCB group, Bacteroidetes/Chlorobi group, Bacteroidetes, Bacteroidia, Bacteroidales, Bacteroidaceae, Bacteroides, unclassified Bacteroides, Bacteroides sp. AF34-31BH		cd14488;cd00063;	IPR033803;IPR003961;IPR036116;IPR013783;		SIGNAL 1..19; /evidence="ECO:0000256|SAM:SignalP"
A0A285T3M3	Fibronectin type-III domain-containing protein	SAMN02910274_02392	Bacteroides sp. AR29	cellular organisms, Bacteria, FCB group, Bacteroidetes/Chlorobi group, Bacteroidetes, Bacteroidia, Bacteroidales, Bacteroidaceae, Bacteroides, unclassified Bacteroides, Bacteroides sp. AR29		cd14488;cd00063;	IPR033803;IPR003961;IPR036116;IPR013783;
A0A514AJK7	Xanthan lyase	FKZ68_14070	Bacteroides xylanisolvens	cellular organisms, Bacteria, FCB group, Bacteroidetes/Chlorobi group, Bacteroidetes, Bacteroidia, Bacteroidales, Bacteroidaceae, Bacteroides, Bacteroides xylanisolvens		cd14488;cd00063;	IPR033803;IPR003961;IPR036116;IPR013783;		SIGNAL 1..20; /evidence="ECO:0000256|SAM:SignalP"
A0A414G6I6	Xanthan lyase	DW785_19635	Bacteroides xylanisolvens	cellular organisms, Bacteria, FCB group, Bacteroidetes/Chlorobi group, Bacteroidetes, Bacteroidia, Bacteroidales, Bacteroidaceae, Bacteroides, Bacteroides xylanisolvens		cd14488;cd00063;	IPR033803;IPR003961;IPR036116;IPR013783;		SIGNAL 1..20; /evidence="ECO:0000256|SAM:SignalP"
A0A1C7H123	Xanthan lyase	A4V03_06325	Bacteroides caecimuris	cellular organisms, Bacteria, FCB group, Bacteroidetes/Chlorobi group, Bacteroidetes, Bacteroidia, Bacteroidales, Bacteroidaceae, Bacteroides, Bacteroides caecimuris		cd14488;cd00063;	IPR033803;IPR003961;IPR036116;IPR013783;		SIGNAL 1..20; /evidence="ECO:0000256|SAM:SignalP"
A0A414KUF7	Xanthan lyase	DW713_11060	Bacteroides stercoris	cellular organisms, Bacteria, FCB group, Bacteroidetes/Chlorobi group, Bacteroidetes, Bacteroidia, Bacteroidales, Bacteroidaceae, Bacteroides, Bacteroides stercoris		cd14488;cd00063;	IPR033803;IPR003961;IPR036116;IPR013783;		SIGNAL 1..20; /evidence="ECO:0000256|SAM:SignalP"
A0A3E4USP9	Xanthan lyase	DXC34_04455	Bacteroides stercoris	cellular organisms, Bacteria, FCB group, Bacteroidetes/Chlorobi group, Bacteroidetes, Bacteroidia, Bacteroidales, Bacteroidaceae, Bacteroides, Bacteroides stercoris		cd14488;cd00063;	IPR033803;IPR003961;IPR036116;IPR013783;		SIGNAL 1..20; /evidence="ECO:0000256|SAM:SignalP"
A0A120A3S7	Xanthan lyase (EC 4.2.2.12)	xly AA415_00527	Bacteroides stercoris	cellular organisms, Bacteria, FCB group, Bacteroidetes/Chlorobi group, Bacteroidetes, Bacteroidia, Bacteroidales, Bacteroidaceae, Bacteroides, Bacteroides stercoris		cd14488;cd00063;	IPR033803;IPR003961;IPR036116;IPR013783;		SIGNAL 1..20; /evidence="ECO:0000256|SAM:SignalP"
A0A4Q5G5I6	Xanthan lyase	EAJ09_08620	Bacteroides stercoris	cellular organisms, Bacteria, FCB group, Bacteroidetes/Chlorobi group, Bacteroidetes, Bacteroidia, Bacteroidales, Bacteroidaceae, Bacteroides, Bacteroides stercoris		cd14488;cd00063;	IPR033803;IPR003961;IPR036116;IPR013783;		SIGNAL 1..20; /evidence="ECO:0000256|SAM:SignalP"
A0A413DZ39	Xanthan lyase	DWV41_12665	Bacteroides stercoris	cellular organisms, Bacteria, FCB group, Bacteroidetes/Chlorobi group, Bacteroidetes, Bacteroidia, Bacteroidales, Bacteroidaceae, Bacteroides, Bacteroides stercoris		cd14488;cd00063;	IPR033803;IPR003961;IPR036116;IPR013783;		SIGNAL 1..20; /evidence="ECO:0000256|SAM:SignalP"
A0A413B7S4	Xanthan lyase	DWV77_08225	Bacteroides stercoris	cellular organisms, Bacteria, FCB group, Bacteroidetes/Chlorobi group, Bacteroidetes, Bacteroidia, Bacteroidales, Bacteroidaceae, Bacteroides, Bacteroides stercoris		cd14488;cd00063;	IPR033803;IPR003961;IPR036116;IPR013783;		SIGNAL 1..20; /evidence="ECO:0000256|SAM:SignalP"
A0A1Q6GSD1	Xanthan lyase	BHV72_18675	Bacteroides sp. 43_46	cellular organisms, Bacteria, FCB group, Bacteroidetes/Chlorobi group, Bacteroidetes, Bacteroidia, Bacteroidales, Bacteroidaceae, Bacteroides, unclassified Bacteroides, Bacteroides sp. 43_46		cd14488;cd00063;	IPR033803;IPR003961;IPR036116;IPR013783;
R6FEY3	Fibronectin type III domain-containing protein	BN744_01950	Bacteroides sp. CAG:633	cellular organisms, Bacteria, FCB group, Bacteroidetes/Chlorobi group, Bacteroidetes, Bacteroidia, Bacteroidales, Bacteroidaceae, Bacteroides, environmental samples, Bacteroides sp. CAG:633		cd14488;cd00063;	IPR033803;IPR003961;IPR036116;IPR013783;		SIGNAL 1..19; /evidence="ECO:0000256|SAM:SignalP"
A0A174LU42	Xanthan lyase	DW075_03245	Bacteroides xylanisolvens	cellular organisms, Bacteria, FCB group, Bacteroidetes/Chlorobi group, Bacteroidetes, Bacteroidia, Bacteroidales, Bacteroidaceae, Bacteroides, Bacteroides xylanisolvens		cd14488;cd00063;	IPR033803;IPR003961;IPR036116;IPR013783;
A0A3E4NA20	Xanthan lyase	DXD03_17910	Bacteroides xylanisolvens	cellular organisms, Bacteria, FCB group, Bacteroidetes/Chlorobi group, Bacteroidetes, Bacteroidia, Bacteroidales, Bacteroidaceae, Bacteroides, Bacteroides xylanisolvens		cd14488;cd00063;	IPR033803;IPR003961;IPR036116;IPR013783;		SIGNAL 1..20; /evidence="ECO:0000256|SAM:SignalP"
A0A372UX41	Xanthan lyase	DW640_03460	Bacteroides sp. AM23-12	cellular organisms, Bacteria, FCB group, Bacteroidetes/Chlorobi group, Bacteroidetes, Bacteroidia, Bacteroidales, Bacteroidaceae, Bacteroides, unclassified Bacteroides, Bacteroides sp. AM23-12		cd14488;cd00063;	IPR033803;IPR003961;IPR036116;IPR013783;		SIGNAL 1..20; /evidence="ECO:0000256|SAM:SignalP"
A0A1H4CIG6	Fibronectin type-III domain-containing protein	SAMN04487924_10958	Bacteroides xylanisolvens	cellular organisms, Bacteria, FCB group, Bacteroidetes/Chlorobi group, Bacteroidetes, Bacteroidia, Bacteroidales, Bacteroidaceae, Bacteroides, Bacteroides xylanisolvens		cd14488;cd00063;	IPR033803;IPR003961;IPR036116;IPR013783;		SIGNAL 1..20; /evidence="ECO:0000256|SAM:SignalP"
A0A413V9P5	Xanthan lyase	DW889_06250	Bacteroides stercoris	cellular organisms, Bacteria, FCB group, Bacteroidetes/Chlorobi group, Bacteroidetes, Bacteroidia, Bacteroidales, Bacteroidaceae, Bacteroides, Bacteroides stercoris		cd14488;cd00063;	IPR033803;IPR003961;IPR036116;IPR013783;		SIGNAL 1..20; /evidence="ECO:0000256|SAM:SignalP"
A0A412TGA7	Xanthan lyase	DWW64_05600	Bacteroides stercoris	cellular organisms, Bacteria, FCB group, Bacteroidetes/Chlorobi group, Bacteroidetes, Bacteroidia, Bacteroidales, Bacteroidaceae, Bacteroides, Bacteroides stercoris		cd14488;cd00063;	IPR033803;IPR003961;IPR036116;IPR013783;		SIGNAL 1..20; /evidence="ECO:0000256|SAM:SignalP"
A0A412E7K3	Xanthan lyase	DWY58_05295	Bacteroides stercoris	cellular organisms, Bacteria, FCB group, Bacteroidetes/Chlorobi group, Bacteroidetes, Bacteroidia, Bacteroidales, Bacteroidaceae, Bacteroides, Bacteroides stercoris		cd14488;cd00063;	IPR033803;IPR003961;IPR036116;IPR013783;		SIGNAL 1..20; /evidence="ECO:0000256|SAM:SignalP"
A0A374WK41	Xanthan lyase	DXB58_17735	Bacteroides sp. OM05-10AA	cellular organisms, Bacteria, FCB group, Bacteroidetes/Chlorobi group, Bacteroidetes, Bacteroidia, Bacteroidales, Bacteroidaceae, Bacteroides, unclassified Bacteroides, Bacteroides sp. OM05-10AA		cd14488;cd00063;	IPR033803;IPR003961;IPR036116;IPR013783;		SIGNAL 1..20; /evidence="ECO:0000256|SAM:SignalP"
D7K1T0	Fibronectin type III domain protein	HMPREF9010_01773	Bacteroides sp. 3_1_23	cellular organisms, Bacteria, FCB group, Bacteroidetes/Chlorobi group, Bacteroidetes, Bacteroidia, Bacteroidales, Bacteroidaceae, Bacteroides, unclassified Bacteroides, Bacteroides sp. 3_1_23		cd14488;cd00063;	IPR033803;IPR003961;IPR036116;IPR013783;		SIGNAL 1..20; /evidence="ECO:0000256|SAM:SignalP"
A0A4S2B402	Xanthan lyase	E5355_04175	Bacteroides sp. NM69_E16B	cellular organisms, Bacteria, FCB group, Bacteroidetes/Chlorobi group, Bacteroidetes, Bacteroidia, Bacteroidales, Bacteroidaceae, Bacteroides, unclassified Bacteroides, Bacteroides sp. NM69_E16B		cd14488;cd00063;	IPR033803;IPR003961;IPR036116;IPR013783;		SIGNAL 1..19; /evidence="ECO:0000256|SAM:SignalP"
A6L2M7	Xanthan lyase	BVU_2282	Bacteroides vulgatus (strain ATCC 8482 / DSM 1447 / JCM 5826 / NBRC 14291 / NCTC 11154)	cellular organisms, Bacteria, FCB group, Bacteroidetes/Chlorobi group, Bacteroidetes, Bacteroidia, Bacteroidales, Bacteroidaceae, Bacteroides, Bacteroides vulgatus, Bacteroides vulgatus (strain ATCC 8482 / DSM 1447 / JCM 5826 / NBRC 14291 / NCTC 11154)		cd14488;cd00063;	IPR033803;IPR003961;IPR036116;IPR013783;		SIGNAL 1..20; /evidence="ECO:0000256|SAM:SignalP"
A0A1E9CDS3	Xanthan lyase	HMPREF2794_05575	Bacteroides sp. HMSC067B03	cellular organisms, Bacteria, FCB group, Bacteroidetes/Chlorobi group, Bacteroidetes, Bacteroidia, Bacteroidales, Bacteroidaceae, Bacteroides, unclassified Bacteroides, Bacteroides sp. HMSC067B03		cd14488;cd00063;	IPR033803;IPR003961;IPR036116;IPR013783;
A5ZH82	Fibronectin type III domain protein	BACCAC_02254	Bacteroides caccae ATCC 43185	cellular organisms, Bacteria, FCB group, Bacteroidetes/Chlorobi group, Bacteroidetes, Bacteroidia, Bacteroidales, Bacteroidaceae, Bacteroides, Bacteroides caccae, Bacteroides caccae ATCC 43185		cd14488;cd00063;	IPR033803;IPR003961;IPR036116;IPR013783;
D7J9Q7	Fibronectin type III domain protein	HMPREF0106_04210	Bacteroides sp. D22	cellular organisms, Bacteria, FCB group, Bacteroidetes/Chlorobi group, Bacteroidetes, Bacteroidia, Bacteroidales, Bacteroidaceae, Bacteroides, unclassified Bacteroides, Bacteroides sp. D22		cd14488;cd00063;	IPR033803;IPR003961;IPR036116;IPR013783;		SIGNAL 1..20; /evidence="ECO:0000256|SAM:SignalP"
A0A3A5RNG4	Xanthan lyase	DW800_09720	Bacteroides sp. AM32-11AC	cellular organisms, Bacteria, FCB group, Bacteroidetes/Chlorobi group, Bacteroidetes, Bacteroidia, Bacteroidales, Bacteroidaceae, Bacteroides, unclassified Bacteroides, Bacteroides sp. AM32-11AC		cd14488;cd00063;	IPR033803;IPR003961;IPR036116;IPR013783;		SIGNAL 1..19; /evidence="ECO:0000256|SAM:SignalP"
A0A0J9FCL1	Fibronectin type-III domain-containing protein	HMPREF9009_03987	Bacteroides sp. 3_1_13	cellular organisms, Bacteria, FCB group, Bacteroidetes/Chlorobi group, Bacteroidetes, Bacteroidia, Bacteroidales, Bacteroidaceae, Bacteroides, unclassified Bacteroides, Bacteroides sp. 3_1_13		cd14488;cd00063;	IPR033803;IPR003961;IPR036116;IPR013783;		SIGNAL 1..20; /evidence="ECO:0000256|SAM:SignalP"
I8Y464	Fibronectin type-III domain-containing protein	HMPREF1071_04086	Bacteroides salyersiae CL02T12C01	cellular organisms, Bacteria, FCB group, Bacteroidetes/Chlorobi group, Bacteroidetes, Bacteroidia, Bacteroidales, Bacteroidaceae, Bacteroides, Bacteroides salyersiae, Bacteroides salyersiae CL02T12C01		cd14488;cd00063;	IPR033803;IPR003961;IPR036116;IPR013783;		SIGNAL 1..20; /evidence="ECO:0000256|SAM:SignalP"
R7KTD7	Xanthan lyase	BN644_03571	Bacteroides thetaiotaomicron CAG:40	cellular organisms, Bacteria, FCB group, Bacteroidetes/Chlorobi group, Bacteroidetes, Bacteroidia, Bacteroidales, Bacteroidaceae, Bacteroides, environmental samples, Bacteroides thetaiotaomicron CAG:40		cd14488;cd00063;	IPR033803;IPR003961;IPR036116;IPR013783;		SIGNAL 1..20; /evidence="ECO:0000256|SAM:SignalP"
A0A374W6F3	Xanthan lyase	DXB63_14640	Bacteroides sp. OM05-12	cellular organisms, Bacteria, FCB group, Bacteroidetes/Chlorobi group, Bacteroidetes, Bacteroidia, Bacteroidales, Bacteroidaceae, Bacteroides, unclassified Bacteroides, Bacteroides sp. OM05-12		cd14488;cd00063;	IPR033803;IPR003961;IPR036116;IPR013783;		SIGNAL 1..20; /evidence="ECO:0000256|SAM:SignalP"
C6Z4F2	Fibronectin type III domain protein	BSFG_01908	Bacteroides sp. 4_3_47FAA	cellular organisms, Bacteria, FCB group, Bacteroidetes/Chlorobi group, Bacteroidetes, Bacteroidia, Bacteroidales, Bacteroidaceae, Bacteroides, unclassified Bacteroides, Bacteroides sp. 4_3_47FAA		cd14488;cd00063;	IPR033803;IPR003961;IPR036116;IPR013783;		SIGNAL 1..20; /evidence="ECO:0000256|SAM:SignalP"
R6ASS8	Fibronectin type III domain protein	BN477_00581	Bacteroides stercoris CAG:120	cellular organisms, Bacteria, FCB group, Bacteroidetes/Chlorobi group, Bacteroidetes, Bacteroidia, Bacteroidales, Bacteroidaceae, Bacteroides, environmental samples, Bacteroides stercoris CAG:120		cd14488;cd00063;	IPR033803;IPR003961;IPR036116;IPR013783;		SIGNAL 1..20; /evidence="ECO:0000256|SAM:SignalP"
A0A414ZFZ9	Xanthan lyase	DW182_01455	Bacteroides sp. AM16-24	cellular organisms, Bacteria, FCB group, Bacteroidetes/Chlorobi group, Bacteroidetes, Bacteroidia, Bacteroidales, Bacteroidaceae, Bacteroides, unclassified Bacteroides, Bacteroides sp. AM16-24		cd14488;cd00063;	IPR033803;IPR003961;IPR036116;IPR013783;
A0A415T5X1	Xanthan lyase	DWZ35_05605	Bacteroides caccae	cellular organisms, Bacteria, FCB group, Bacteroidetes/Chlorobi group, Bacteroidetes, Bacteroidia, Bacteroidales, Bacteroidaceae, Bacteroides, Bacteroides caccae		cd14488;cd00063;	IPR033803;IPR003961;IPR036116;IPR013783;
U6RJJ0	Fibronectin type-III domain-containing protein	HMPREF1214_03827	Bacteroides sp. HPS0048	cellular organisms, Bacteria, FCB group, Bacteroidetes/Chlorobi group, Bacteroidetes, Bacteroidia, Bacteroidales, Bacteroidaceae, Bacteroides, unclassified Bacteroides, Bacteroides sp. HPS0048		cd14488;cd00063;	IPR033803;IPR003961;IPR036116;IPR013783;		SIGNAL 1..20; /evidence="ECO:0000256|SAM:SignalP"
A0A414FRU5	Xanthan lyase	DW794_01720	Bacteroides caccae	cellular organisms, Bacteria, FCB group, Bacteroidetes/Chlorobi group, Bacteroidetes, Bacteroidia, Bacteroidales, Bacteroidaceae, Bacteroides, Bacteroides caccae		cd14488;cd00063;	IPR033803;IPR003961;IPR036116;IPR013783;
A7LRI1	Fibronectin type III domain protein	BACOVA_00409	Bacteroides ovatus (strain ATCC 8483 / DSM 1896 / JCM 5824 / NCTC 11153)	cellular organisms, Bacteria, FCB group, Bacteroidetes/Chlorobi group, Bacteroidetes, Bacteroidia, Bacteroidales, Bacteroidaceae, Bacteroides, Bacteroides ovatus, Bacteroides ovatus (strain ATCC 8483 / DSM 1896 / JCM 5824 / NCTC 11153)		cd14488;cd00063;	IPR033803;IPR003961;IPR036116;IPR013783;		SIGNAL 1..20; /evidence="ECO:0000256|SAM:SignalP"
A0A5C6L1Z1	Xanthan lyase	FSA04_13035	Bacteroides dorei	cellular organisms, Bacteria, FCB group, Bacteroidetes/Chlorobi group, Bacteroidetes, Bacteroidia, Bacteroidales, Bacteroidaceae, Bacteroides, Bacteroides dorei		cd14488;cd00063;	IPR033803;IPR003961;IPR036116;IPR013783;		SIGNAL 1..20; /evidence="ECO:0000256|SAM:SignalP"
A0A5C6KNV2	Xanthan lyase	FR997_04810	Bacteroides dorei	cellular organisms, Bacteria, FCB group, Bacteroidetes/Chlorobi group, Bacteroidetes, Bacteroidia, Bacteroidales, Bacteroidaceae, Bacteroides, Bacteroides dorei		cd14488;cd00063;	IPR033803;IPR003961;IPR036116;IPR013783;		SIGNAL 1..20; /evidence="ECO:0000256|SAM:SignalP"
I9HXJ9	Fibronectin type-III domain-containing protein	HMPREF1069_01612	Bacteroides ovatus CL02T12C04	cellular organisms, Bacteria, FCB group, Bacteroidetes/Chlorobi group, Bacteroidetes, Bacteroidia, Bacteroidales, Bacteroidaceae, Bacteroides, Bacteroides ovatus, Bacteroides ovatus CL02T12C04		cd14488;cd00063;	IPR033803;IPR003961;IPR036116;IPR013783;		SIGNAL 1..20; /evidence="ECO:0000256|SAM:SignalP"
A0A413M791	Xanthan lyase	DXA04_05785	Bacteroides vulgatus	cellular organisms, Bacteria, FCB group, Bacteroidetes/Chlorobi group, Bacteroidetes, Bacteroidia, Bacteroidales, Bacteroidaceae, Bacteroides, Bacteroides vulgatus		cd14488;cd00063;	IPR033803;IPR003961;IPR036116;IPR013783;		SIGNAL 1..20; /evidence="ECO:0000256|SAM:SignalP"
A0A413S1B3	Xanthan lyase	DW935_11330	Bacteroides vulgatus	cellular organisms, Bacteria, FCB group, Bacteroidetes/Chlorobi group, Bacteroidetes, Bacteroidia, Bacteroidales, Bacteroidaceae, Bacteroides, Bacteroides vulgatus		cd14488;cd00063;	IPR033803;IPR003961;IPR036116;IPR013783;		SIGNAL 1..20; /evidence="ECO:0000256|SAM:SignalP"
A0A413BZU8	Xanthan lyase	DWV70_10930	Bacteroides vulgatus	cellular organisms, Bacteria, FCB group, Bacteroidetes/Chlorobi group, Bacteroidetes, Bacteroidia, Bacteroidales, Bacteroidaceae, Bacteroides, Bacteroides vulgatus		cd14488;cd00063;	IPR033803;IPR003961;IPR036116;IPR013783;		SIGNAL 1..20; /evidence="ECO:0000256|SAM:SignalP"
A0A413NFH1	Xanthan lyase	DW990_03295	Bacteroides vulgatus	cellular organisms, Bacteria, FCB group, Bacteroidetes/Chlorobi group, Bacteroidetes, Bacteroidia, Bacteroidales, Bacteroidaceae, Bacteroides, Bacteroides vulgatus		cd14488;cd00063;	IPR033803;IPR003961;IPR036116;IPR013783;		SIGNAL 1..20; /evidence="ECO:0000256|SAM:SignalP"
A0A1Y4V3I1	Xanthan lyase	B5E52_18445	Bacteroides xylanisolvens	cellular organisms, Bacteria, FCB group, Bacteroidetes/Chlorobi group, Bacteroidetes, Bacteroidia, Bacteroidales, Bacteroidaceae, Bacteroides, Bacteroides xylanisolvens		cd14488;cd00063;	IPR033803;IPR003961;IPR036116;IPR013783;		SIGNAL 1..20; /evidence="ECO:0000256|SAM:SignalP"
A0A415KYU8	Xanthan lyase	DW027_02830	Bacteroides xylanisolvens	cellular organisms, Bacteria, FCB group, Bacteroidetes/Chlorobi group, Bacteroidetes, Bacteroidia, Bacteroidales, Bacteroidaceae, Bacteroides, Bacteroides xylanisolvens		cd14488;cd00063;	IPR033803;IPR003961;IPR036116;IPR013783;		SIGNAL 1..20; /evidence="ECO:0000256|SAM:SignalP"
D4VLS5	Xanthan lyase	BN890_38750	Bacteroides xylanisolvens SD CC 1b	cellular organisms, Bacteria, FCB group, Bacteroidetes/Chlorobi group, Bacteroidetes, Bacteroidia, Bacteroidales, Bacteroidaceae, Bacteroides, Bacteroides xylanisolvens, Bacteroides xylanisolvens SD CC 1b		cd14488;cd00063;	IPR033803;IPR003961;IPR036116;IPR013783;		SIGNAL 1..20; /evidence="ECO:0000256|SAM:SignalP"
A0A1Y4UZC5	Xanthan lyase	B5E50_21055	Bacteroides xylanisolvens	cellular organisms, Bacteria, FCB group, Bacteroidetes/Chlorobi group, Bacteroidetes, Bacteroidia, Bacteroidales, Bacteroidaceae, Bacteroides, Bacteroides xylanisolvens		cd14488;cd00063;	IPR033803;IPR003961;IPR036116;IPR013783;		SIGNAL 1..20; /evidence="ECO:0000256|SAM:SignalP"
A0A174J4N2	Xanthan lyase	ERS852461_01504	Bacteroides thetaiotaomicron	cellular organisms, Bacteria, FCB group, Bacteroidetes/Chlorobi group, Bacteroidetes, Bacteroidia, Bacteroidales, Bacteroidaceae, Bacteroides, Bacteroides thetaiotaomicron		cd14488;cd00063;	IPR033803;IPR003961;IPR036116;IPR013783;
A0A374Q9P3	Xanthan lyase	DXD65_08405	Bacteroides sp. 4_1_36	cellular organisms, Bacteria, FCB group, Bacteroidetes/Chlorobi group, Bacteroidetes, Bacteroidia, Bacteroidales, Bacteroidaceae, Bacteroides, unclassified Bacteroides, Bacteroides sp. 4_1_36		cd14488;cd00063;	IPR033803;IPR003961;IPR036116;IPR013783;		SIGNAL 1..19; /evidence="ECO:0000256|SAM:SignalP"
A0A174PAW9	Xanthan lyase	ERS852557_01089	Bacteroides thetaiotaomicron	cellular organisms, Bacteria, FCB group, Bacteroidetes/Chlorobi group, Bacteroidetes, Bacteroidia, Bacteroidales, Bacteroidaceae, Bacteroides, Bacteroides thetaiotaomicron		cd14488;cd00063;	IPR033803;IPR003961;IPR036116;IPR013783;		SIGNAL 1..20; /evidence="ECO:0000256|SAM:SignalP"
E5V9T9	Fibronectin type III domain-containing protein	HMPREF1007_01522	Bacteroides sp. 4_1_36	cellular organisms, Bacteria, FCB group, Bacteroidetes/Chlorobi group, Bacteroidetes, Bacteroidia, Bacteroidales, Bacteroidaceae, Bacteroides, unclassified Bacteroides, Bacteroides sp. 4_1_36		cd14488;cd00063;	IPR033803;IPR003961;IPR036116;IPR013783;		SIGNAL 1..19; /evidence="ECO:0000256|SAM:SignalP"
A0A015SN82	N-acetylmuramoyl-L-alanine amidase family protein	M124_2554	Bacteroides fragilis str. 3988T(B)14	cellular organisms, Bacteria, FCB group, Bacteroidetes/Chlorobi group, Bacteroidetes, Bacteroidia, Bacteroidales, Bacteroidaceae, Bacteroides, Bacteroides fragilis, Bacteroides fragilis str. 3988T(B)14		cd14488;cd00063;	IPR033803;IPR003961;IPR036116;IPR013783;		SIGNAL 1..20; /evidence="ECO:0000256|SAM:SignalP"
A0A414HV31	Xanthan lyase	DW780_00635	Bacteroides thetaiotaomicron	cellular organisms, Bacteria, FCB group, Bacteroidetes/Chlorobi group, Bacteroidetes, Bacteroidia, Bacteroidales, Bacteroidaceae, Bacteroides, Bacteroides thetaiotaomicron		cd14488;cd00063;	IPR033803;IPR003961;IPR036116;IPR013783;		SIGNAL 1..20; /evidence="ECO:0000256|SAM:SignalP"
C6IEA9	Fibronectin type-III domain-containing protein	BSIG_0080	Bacteroides thetaiotaomicron	cellular organisms, Bacteria, FCB group, Bacteroidetes/Chlorobi group, Bacteroidetes, Bacteroidia, Bacteroidales, Bacteroidaceae, Bacteroides, Bacteroides thetaiotaomicron		cd14488;cd00063;	IPR033803;IPR003961;IPR036116;IPR013783;
A0A139JVU5	Fibronectin type III domain protein	HMPREF2534_04329	Bacteroides thetaiotaomicron	cellular organisms, Bacteria, FCB group, Bacteroidetes/Chlorobi group, Bacteroidetes, Bacteroidia, Bacteroidales, Bacteroidaceae, Bacteroides, Bacteroides thetaiotaomicron		cd14488;cd00063;	IPR033803;IPR003961;IPR036116;IPR013783;		SIGNAL 1..20; /evidence="ECO:0000256|SAM:SignalP"
A0A415M4R8	Xanthan lyase	DW011_04795	Bacteroides thetaiotaomicron	cellular organisms, Bacteria, FCB group, Bacteroidetes/Chlorobi group, Bacteroidetes, Bacteroidia, Bacteroidales, Bacteroidaceae, Bacteroides, Bacteroides thetaiotaomicron		cd14488;cd00063;	IPR033803;IPR003961;IPR036116;IPR013783;		SIGNAL 1..20; /evidence="ECO:0000256|SAM:SignalP"
A0A1H7TP46	Fibronectin type-III domain-containing protein	SAMN02910322_03583	Bacteroides thetaiotaomicron	cellular organisms, Bacteria, FCB group, Bacteroidetes/Chlorobi group, Bacteroidetes, Bacteroidia, Bacteroidales, Bacteroidaceae, Bacteroides, Bacteroides thetaiotaomicron		cd14488;cd00063;	IPR033803;IPR003961;IPR036116;IPR013783;		SIGNAL 1..20; /evidence="ECO:0000256|SAM:SignalP"
A0A174MP63	Xanthan lyase	ERS852511_01924	Bacteroides thetaiotaomicron	cellular organisms, Bacteria, FCB group, Bacteroidetes/Chlorobi group, Bacteroidetes, Bacteroidia, Bacteroidales, Bacteroidaceae, Bacteroides, Bacteroides thetaiotaomicron		cd14488;cd00063;	IPR033803;IPR003961;IPR036116;IPR013783;		SIGNAL 1..20; /evidence="ECO:0000256|SAM:SignalP"
A0A0P0F1S2	Xanthan lyase (EC 4.2.2.12)	xly Btheta7330_03118	Bacteroides thetaiotaomicron	cellular organisms, Bacteria, FCB group, Bacteroidetes/Chlorobi group, Bacteroidetes, Bacteroidia, Bacteroidales, Bacteroidaceae, Bacteroides, Bacteroides thetaiotaomicron		cd14488;cd00063;	IPR033803;IPR003961;IPR036116;IPR013783;		SIGNAL 1..20; /evidence="ECO:0000256|SAM:SignalP"
E5UU94	Xanthan lyase	HMPREF9011_02266	Bacteroides sp. 3_1_40A	cellular organisms, Bacteria, FCB group, Bacteroidetes/Chlorobi group, Bacteroidetes, Bacteroidia, Bacteroidales, Bacteroidaceae, Bacteroides, unclassified Bacteroides, Bacteroides sp. 3_1_40A		cd14488;cd00063;	IPR033803;IPR003961;IPR036116;IPR013783;
A0A1Q6FG85	Xanthan lyase	BHV73_14030	Bacteroides sp. 44_46	cellular organisms, Bacteria, FCB group, Bacteroidetes/Chlorobi group, Bacteroidetes, Bacteroidia, Bacteroidales, Bacteroidaceae, Bacteroides, unclassified Bacteroides, Bacteroides sp. 44_46		cd14488;cd00063;	IPR033803;IPR003961;IPR036116;IPR013783;
A0A416WDD8	Xanthan lyase	DWW69_02285	Bacteroides sp. AF16-49	cellular organisms, Bacteria, FCB group, Bacteroidetes/Chlorobi group, Bacteroidetes, Bacteroidia, Bacteroidales, Bacteroidaceae, Bacteroides, unclassified Bacteroides, Bacteroides sp. AF16-49		cd14488;cd00063;	IPR033803;IPR003961;IPR036116;IPR013783;		SIGNAL 1..20; /evidence="ECO:0000256|SAM:SignalP"
A0A4S2CXL0	Xanthan lyase	E5353_10430	Bacteroides caecimuri	cellular organisms, Bacteria, FCB group, Bacteroidetes/Chlorobi group, Bacteroidetes, Bacteroidia, Bacteroidales, Bacteroidaceae, Bacteroides, Bacteroides caecimuri		cd14488;cd00063;	IPR033803;IPR003961;IPR036116;IPR013783;		SIGNAL 1..20; /evidence="ECO:0000256|SAM:SignalP"
A0A0P0G7W4	Xanthan lyase (EC 4.2.2.12)	xly BcellWH2_01020	Bacteroides cellulosilyticus	cellular organisms, Bacteria, FCB group, Bacteroidetes/Chlorobi group, Bacteroidetes, Bacteroidia, Bacteroidales, Bacteroidaceae, Bacteroides, Bacteroides cellulosilyticus		cd14488;cd00063;	IPR033803;IPR003961;IPR036116;IPR013783;		SIGNAL 1..19; /evidence="ECO:0000256|SAM:SignalP"
A0A412IHR3	Xanthan lyase	DWX97_11365	Bacteroides cellulosilyticus	cellular organisms, Bacteria, FCB group, Bacteroidetes/Chlorobi group, Bacteroidetes, Bacteroidia, Bacteroidales, Bacteroidaceae, Bacteroides, Bacteroides cellulosilyticus		cd14488;cd00063;	IPR033803;IPR003961;IPR036116;IPR013783;
I9UXU1	Fibronectin type-III domain-containing protein	HMPREF1074_01120	Bacteroides xylanisolvens CL03T12C04	cellular organisms, Bacteria, FCB group, Bacteroidetes/Chlorobi group, Bacteroidetes, Bacteroidia, Bacteroidales, Bacteroidaceae, Bacteroides, Bacteroides xylanisolvens, Bacteroides xylanisolvens CL03T12C04		cd14488;cd00063;	IPR033803;IPR003961;IPR036116;IPR013783;		SIGNAL 1..20; /evidence="ECO:0000256|SAM:SignalP"
F3PEE8	Fibronectin type III domain protein	HMPREF9445_00357	Bacteroides clarus YIT 12056	cellular organisms, Bacteria, FCB group, Bacteroidetes/Chlorobi group, Bacteroidetes, Bacteroidia, Bacteroidales, Bacteroidaceae, Bacteroides, Bacteroides clarus, Bacteroides clarus YIT 12056		cd14488;cd00063;	IPR033803;IPR003961;IPR036116;IPR013783;
R6LKB3	Fibronectin type III domain protein	BN507_01106	Bacteroides clarus CAG:160	cellular organisms, Bacteria, FCB group, Bacteroidetes/Chlorobi group, Bacteroidetes, Bacteroidia, Bacteroidales, Bacteroidaceae, Bacteroides, environmental samples, Bacteroides clarus CAG:160		cd14488;cd00063;	IPR033803;IPR003961;IPR036116;IPR013783;
F7M654	Fibronectin type-III domain-containing protein	HMPREF0127_02938	Bacteroides sp. 1_1_30	cellular organisms, Bacteria, FCB group, Bacteroidetes/Chlorobi group, Bacteroidetes, Bacteroidia, Bacteroidales, Bacteroidaceae, Bacteroides, unclassified Bacteroides, Bacteroides sp. 1_1_30		cd14488;cd00063;	IPR033803;IPR003961;IPR036116;IPR013783;		SIGNAL 1..20; /evidence="ECO:0000256|SAM:SignalP"
A0A078S111	Fibronectin type-III domain-containing protein	M094_0523	Bacteroides uniformis str. 3978 T3 ii	cellular organisms, Bacteria, FCB group, Bacteroidetes/Chlorobi group, Bacteroidetes, Bacteroidia, Bacteroidales, Bacteroidaceae, Bacteroides, Bacteroides uniformis, Bacteroides uniformis str. 3978 T3 ii		cd14488;cd00063;	IPR033803;IPR003961;IPR036116;IPR013783;		SIGNAL 1..19; /evidence="ECO:0000256|SAM:SignalP"
R5URI9	Fibronectin type-III domain-containing protein	BN535_03417	Bacteroides caccae CAG:21	cellular organisms, Bacteria, FCB group, Bacteroidetes/Chlorobi group, Bacteroidetes, Bacteroidia, Bacteroidales, Bacteroidaceae, Bacteroides, environmental samples, Bacteroides caccae CAG:21		cd14488;cd00063;	IPR033803;IPR003961;IPR036116;IPR013783;
A0A373G9N8	Xanthan lyase	DWZ47_11435	Bacteroides sp. AF32-8BH	cellular organisms, Bacteria, FCB group, Bacteroidetes/Chlorobi group, Bacteroidetes, Bacteroidia, Bacteroidales, Bacteroidaceae, Bacteroides, unclassified Bacteroides, Bacteroides sp. AF32-8BH		cd14488;cd00063;	IPR033803;IPR003961;IPR036116;IPR013783;		SIGNAL 1..20; /evidence="ECO:0000256|SAM:SignalP"
D4VCT1	Fibronectin type III domain protein	CUU_0416	Bacteroides vulgatus PC510	cellular organisms, Bacteria, FCB group, Bacteroidetes/Chlorobi group, Bacteroidetes, Bacteroidia, Bacteroidales, Bacteroidaceae, Bacteroides, Bacteroides vulgatus, Bacteroides vulgatus PC510		cd14488;cd00063;	IPR033803;IPR003961;IPR036116;IPR013783;
A0A1H2VN78	Fibronectin type-III domain-containing protein	SAMN05444400_1068	Bacteroides faecis MAJ27	cellular organisms, Bacteria, FCB group, Bacteroidetes/Chlorobi group, Bacteroidetes, Bacteroidia, Bacteroidales, Bacteroidaceae, Bacteroides, Bacteroides faecis, Bacteroides faecis MAJ27		cd14488;cd00063;	IPR033803;IPR003961;IPR036116;IPR013783;
A0A1M6HX60	Fibronectin type-III domain-containing protein	SAMN05444350_12031	Bacteroides stercorirosoris	cellular organisms, Bacteria, FCB group, Bacteroidetes/Chlorobi group, Bacteroidetes, Bacteroidia, Bacteroidales, Bacteroidaceae, Bacteroides, Bacteroides stercorirosoris		cd14488;cd00063;	IPR033803;IPR003961;IPR036116;IPR013783;
I9PXJ1	Fibronectin type-III domain-containing protein	HMPREF1061_01182	Bacteroides caccae CL03T12C61	cellular organisms, Bacteria, FCB group, Bacteroidetes/Chlorobi group, Bacteroidetes, Bacteroidia, Bacteroidales, Bacteroidaceae, Bacteroides, Bacteroides caccae, Bacteroides caccae CL03T12C61		cd14488;cd00063;	IPR033803;IPR003961;IPR036116;IPR013783;
R7EH62	Fibronectin type-III domain-containing protein	BN594_02811	Bacteroides uniformis CAG:3	cellular organisms, Bacteria, FCB group, Bacteroidetes/Chlorobi group, Bacteroidetes, Bacteroidia, Bacteroidales, Bacteroidaceae, Bacteroides, environmental samples, Bacteroides uniformis CAG:3		cd14488;cd00063;	IPR033803;IPR003961;IPR036116;IPR013783;
A0A373G9V8	Xanthan lyase	DXA11_16315	Bacteroides sp. AM56-10ce	cellular organisms, Bacteria, FCB group, Bacteroidetes/Chlorobi group, Bacteroidetes, Bacteroidia, Bacteroidales, Bacteroidaceae, Bacteroides, unclassified Bacteroides, Bacteroides sp. AM56-10ce		cd14488;cd00063;	IPR033803;IPR003961;IPR036116;IPR013783;		SIGNAL 1..20; /evidence="ECO:0000256|SAM:SignalP"
A0A374V8B0	Xanthan lyase	DXC10_15340	Bacteroides sp. OM08-11	cellular organisms, Bacteria, FCB group, Bacteroidetes/Chlorobi group, Bacteroidetes, Bacteroidia, Bacteroidales, Bacteroidaceae, Bacteroides, unclassified Bacteroides, Bacteroides sp. OM08-11		cd14488;cd00063;	IPR033803;IPR003961;IPR036116;IPR013783;
A0A3A5T9Z2	Xanthan lyase	DW710_01890	Bacteroides sp. AM27-13	cellular organisms, Bacteria, FCB group, Bacteroidetes/Chlorobi group, Bacteroidetes, Bacteroidia, Bacteroidales, Bacteroidaceae, Bacteroides, unclassified Bacteroides, Bacteroides sp. AM27-13		cd14488;cd00063;	IPR033803;IPR003961;IPR036116;IPR013783;		SIGNAL 1..20; /evidence="ECO:0000256|SAM:SignalP"
A0A173X2Q4	Xanthan lyase	ERS852397_00240	Bacteroides finegoldii	cellular organisms, Bacteria, FCB group, Bacteroidetes/Chlorobi group, Bacteroidetes, Bacteroidia, Bacteroidales, Bacteroidaceae, Bacteroides, Bacteroides finegoldii		cd14488;cd00063;	IPR033803;IPR003961;IPR036116;IPR013783;		SIGNAL 1..19; /evidence="ECO:0000256|SAM:SignalP"
R5JEP8	Fibronectin type-III domain-containing protein	BN523_03171	Bacteroides sp. CAG:189	cellular organisms, Bacteria, FCB group, Bacteroidetes/Chlorobi group, Bacteroidetes, Bacteroidia, Bacteroidales, Bacteroidaceae, Bacteroides, environmental samples, Bacteroides sp. CAG:189		cd14488;cd00063;	IPR033803;IPR003961;IPR036116;IPR013783;		SIGNAL 1..20; /evidence="ECO:0000256|SAM:SignalP"
A0A1H7YAN5	Fibronectin type-III domain-containing protein	SAMN02910431_00462	Bacteroides sp. AR20	cellular organisms, Bacteria, FCB group, Bacteroidetes/Chlorobi group, Bacteroidetes, Bacteroidia, Bacteroidales, Bacteroidaceae, Bacteroides, unclassified Bacteroides, Bacteroides sp. AR20		cd14488;cd00063;	IPR033803;IPR003961;IPR036116;IPR013783;		SIGNAL 1..20; /evidence="ECO:0000256|SAM:SignalP"
A0A3A5SLI4	Xanthan lyase	DW777_06725	Bacteroides sp. AM30-16	cellular organisms, Bacteria, FCB group, Bacteroidetes/Chlorobi group, Bacteroidetes, Bacteroidia, Bacteroidales, Bacteroidaceae, Bacteroides, unclassified Bacteroides, Bacteroides sp. AM30-16		cd14488;cd00063;	IPR033803;IPR003961;IPR036116;IPR013783;		SIGNAL 1..19; /evidence="ECO:0000256|SAM:SignalP"
A0A1G8G5V5	Fibronectin type-III domain-containing protein	SAMN05192582_101710	Bacteroides ovatus	cellular organisms, Bacteria, FCB group, Bacteroidetes/Chlorobi group, Bacteroidetes, Bacteroidia, Bacteroidales, Bacteroidaceae, Bacteroides, Bacteroides ovatus		cd14488;cd00063;	IPR033803;IPR003961;IPR036116;IPR013783;		SIGNAL 1..20; /evidence="ECO:0000256|SAM:SignalP"
A0A395VXU3	Xanthan lyase	DWX70_09605	Bacteroides ovatus	cellular organisms, Bacteria, FCB group, Bacteroidetes/Chlorobi group, Bacteroidetes, Bacteroidia, Bacteroidales, Bacteroidaceae, Bacteroides, Bacteroides ovatus		cd14488;cd00063;	IPR033803;IPR003961;IPR036116;IPR013783;		SIGNAL 1..20; /evidence="ECO:0000256|SAM:SignalP"
B3CGE2	Fibronectin type III domain protein	BACINT_02846	Bacteroides intestinalis DSM 17393	cellular organisms, Bacteria, FCB group, Bacteroidetes/Chlorobi group, Bacteroidetes, Bacteroidia, Bacteroidales, Bacteroidaceae, Bacteroides, Bacteroides intestinalis, Bacteroides intestinalis DSM 17393		cd14488;cd00063;	IPR033803;IPR003961;IPR036116;IPR013783;
A0A414WPV9	Xanthan lyase	DW206_25735	Bacteroides ovatus	cellular organisms, Bacteria, FCB group, Bacteroidetes/Chlorobi group, Bacteroidetes, Bacteroidia, Bacteroidales, Bacteroidaceae, Bacteroides, Bacteroides ovatus		cd14488;cd00063;	IPR033803;IPR003961;IPR036116;IPR013783;		SIGNAL 1..20; /evidence="ECO:0000256|SAM:SignalP"
A0A1G6FZX5	Fibronectin type-III domain-containing protein	SAMN05192581_1001178	Bacteroides ovatus	cellular organisms, Bacteria, FCB group, Bacteroidetes/Chlorobi group, Bacteroidetes, Bacteroidia, Bacteroidales, Bacteroidaceae, Bacteroides, Bacteroides ovatus		cd14488;cd00063;	IPR033803;IPR003961;IPR036116;IPR013783;		SIGNAL 1..20; /evidence="ECO:0000256|SAM:SignalP"
A0A414E723	Xanthan lyase	DW803_16725	Bacteroides ovatus	cellular organisms, Bacteria, FCB group, Bacteroidetes/Chlorobi group, Bacteroidetes, Bacteroidia, Bacteroidales, Bacteroidaceae, Bacteroides, Bacteroides ovatus		cd14488;cd00063;	IPR033803;IPR003961;IPR036116;IPR013783;		SIGNAL 1..20; /evidence="ECO:0000256|SAM:SignalP"
A0A553ENT0	Xanthan lyase	FNW54_04225	Bacteroides sp. HF-5092	cellular organisms, Bacteria, FCB group, Bacteroidetes/Chlorobi group, Bacteroidetes, Bacteroidia, Bacteroidales, Bacteroidaceae, Bacteroides, unclassified Bacteroides, Bacteroides sp. HF-5092		cd14488;cd00063;	IPR033803;IPR003961;IPR036116;IPR013783;		SIGNAL 1..20; /evidence="ECO:0000256|SAM:SignalP"
A0A395VMF0	Xanthan lyase	DXB34_05060	Bacteroides vulgatus	cellular organisms, Bacteria, FCB group, Bacteroidetes/Chlorobi group, Bacteroidetes, Bacteroidia, Bacteroidales, Bacteroidaceae, Bacteroides, Bacteroides vulgatus		cd14488;cd00063;	IPR033803;IPR003961;IPR036116;IPR013783;
A0A412YJG1	Xanthan lyase	DWW09_04495	Bacteroides clarus	cellular organisms, Bacteria, FCB group, Bacteroidetes/Chlorobi group, Bacteroidetes, Bacteroidia, Bacteroidales, Bacteroidaceae, Bacteroides, Bacteroides clarus		cd14488;cd00063;	IPR033803;IPR003961;IPR036116;IPR013783;
A0A1Y3YV85	Xanthan lyase	B5F97_06005	Bacteroides clarus	cellular organisms, Bacteria, FCB group, Bacteroidetes/Chlorobi group, Bacteroidetes, Bacteroidia, Bacteroidales, Bacteroidaceae, Bacteroides, Bacteroides clarus		cd14488;cd00063;	IPR033803;IPR003961;IPR036116;IPR013783;
A0A380Z7T9	Xanthan lyase	NCTC10583_01347	Bacteroides vulgatus	cellular organisms, Bacteria, FCB group, Bacteroidetes/Chlorobi group, Bacteroidetes, Bacteroidia, Bacteroidales, Bacteroidaceae, Bacteroides, Bacteroides vulgatus		cd14488;cd00063;	IPR033803;IPR003961;IPR036116;IPR013783;		SIGNAL 1..20; /evidence="ECO:0000256|SAM:SignalP"
A0A412QS32	Xanthan lyase	DWX04_10375	Bacteroides vulgatus	cellular organisms, Bacteria, FCB group, Bacteroidetes/Chlorobi group, Bacteroidetes, Bacteroidia, Bacteroidales, Bacteroidaceae, Bacteroides, Bacteroides vulgatus		cd14488;cd00063;	IPR033803;IPR003961;IPR036116;IPR013783;		SIGNAL 1..20; /evidence="ECO:0000256|SAM:SignalP"
A0A1H7G794	Fibronectin type-III domain-containing protein	SAMN04487923_10038	Bacteroides vulgatus	cellular organisms, Bacteria, FCB group, Bacteroidetes/Chlorobi group, Bacteroidetes, Bacteroidia, Bacteroidales, Bacteroidaceae, Bacteroides, Bacteroides vulgatus		cd14488;cd00063;	IPR033803;IPR003961;IPR036116;IPR013783;		SIGNAL 1..20; /evidence="ECO:0000256|SAM:SignalP"
A0A414HDM0	Xanthan lyase	DW783_06115	Bacteroides vulgatus	cellular organisms, Bacteria, FCB group, Bacteroidetes/Chlorobi group, Bacteroidetes, Bacteroidia, Bacteroidales, Bacteroidaceae, Bacteroides, Bacteroides vulgatus		cd14488;cd00063;	IPR033803;IPR003961;IPR036116;IPR013783;		SIGNAL 1..20; /evidence="ECO:0000256|SAM:SignalP"
A0A414YAJ5	Xanthan lyase	DW193_00525	Bacteroides vulgatus	cellular organisms, Bacteria, FCB group, Bacteroidetes/Chlorobi group, Bacteroidetes, Bacteroidia, Bacteroidales, Bacteroidaceae, Bacteroides, Bacteroides vulgatus		cd14488;cd00063;	IPR033803;IPR003961;IPR036116;IPR013783;		SIGNAL 1..20; /evidence="ECO:0000256|SAM:SignalP"
A0A412VDH9	Xanthan lyase	DWW27_21245	Bacteroides vulgatus	cellular organisms, Bacteria, FCB group, Bacteroidetes/Chlorobi group, Bacteroidetes, Bacteroidia, Bacteroidales, Bacteroidaceae, Bacteroides, Bacteroides vulgatus		cd14488;cd00063;	IPR033803;IPR003961;IPR036116;IPR013783;		SIGNAL 1..20; /evidence="ECO:0000256|SAM:SignalP"
A0A413VEC9	Xanthan lyase	DW888_17255	Bacteroides nordii	cellular organisms, Bacteria, FCB group, Bacteroidetes/Chlorobi group, Bacteroidetes, Bacteroidia, Bacteroidales, Bacteroidaceae, Bacteroides, Bacteroides nordii		cd14488;cd00063;	IPR033803;IPR003961;IPR036116;IPR013783;		SIGNAL 1..20; /evidence="ECO:0000256|SAM:SignalP"
A0A397WH68	Xanthan lyase (EC 4.2.2.12)	xly CK234_01626	Bacteroides vulgatus	cellular organisms, Bacteria, FCB group, Bacteroidetes/Chlorobi group, Bacteroidetes, Bacteroidia, Bacteroidales, Bacteroidaceae, Bacteroides, Bacteroides vulgatus		cd14488;cd00063;	IPR033803;IPR003961;IPR036116;IPR013783;		SIGNAL 1..20; /evidence="ECO:0000256|SAM:SignalP"
A0A174NW66	Xanthan lyase	ERS852509_02300	Bacteroides vulgatus	cellular organisms, Bacteria, FCB group, Bacteroidetes/Chlorobi group, Bacteroidetes, Bacteroidia, Bacteroidales, Bacteroidaceae, Bacteroides, Bacteroides vulgatus		cd14488;cd00063;	IPR033803;IPR003961;IPR036116;IPR013783;		SIGNAL 1..20; /evidence="ECO:0000256|SAM:SignalP"
A0A3A5RTX5	Xanthan lyase	DW896_06565	Bacteroides sp. AM41-16	cellular organisms, Bacteria, FCB group, Bacteroidetes/Chlorobi group, Bacteroidetes, Bacteroidia, Bacteroidales, Bacteroidaceae, Bacteroides, unclassified Bacteroides, Bacteroides sp. AM41-16		cd14488;cd00063;	IPR033803;IPR003961;IPR036116;IPR013783;		SIGNAL 1..19; /evidence="ECO:0000256|SAM:SignalP"
A0A395UWB5	Xanthan lyase	DWY53_02305	Bacteroides vulgatus	cellular organisms, Bacteria, FCB group, Bacteroidetes/Chlorobi group, Bacteroidetes, Bacteroidia, Bacteroidales, Bacteroidaceae, Bacteroides, Bacteroides vulgatus		cd14488;cd00063;	IPR033803;IPR003961;IPR036116;IPR013783;		SIGNAL 1..20; /evidence="ECO:0000256|SAM:SignalP"
A0A4Q5EUL7	Xanthan lyase	EAJ12_08685	Bacteroides vulgatus	cellular organisms, Bacteria, FCB group, Bacteroidetes/Chlorobi group, Bacteroidetes, Bacteroidia, Bacteroidales, Bacteroidaceae, Bacteroides, Bacteroides vulgatus		cd14488;cd00063;	IPR033803;IPR003961;IPR036116;IPR013783;		SIGNAL 1..20; /evidence="ECO:0000256|SAM:SignalP"
C3R6Q4	Fibronectin type III domain protein	BSEG_00862	Bacteroides dorei 5_1_36/D4	cellular organisms, Bacteria, FCB group, Bacteroidetes/Chlorobi group, Bacteroidetes, Bacteroidia, Bacteroidales, Bacteroidaceae, Bacteroides, Bacteroides dorei, Bacteroides dorei 5_1_36/D4		cd14488;cd00063;	IPR033803;IPR003961;IPR036116;IPR013783;		SIGNAL 1..20; /evidence="ECO:0000256|SAM:SignalP"
A0A3A6C510	Xanthan lyase	DWW30_03820	Bacteroides sp. AF15-14LB	cellular organisms, Bacteria, FCB group, Bacteroidetes/Chlorobi group, Bacteroidetes, Bacteroidia, Bacteroidales, Bacteroidaceae, Bacteroides, unclassified Bacteroides, Bacteroides sp. AF15-14LB		cd14488;cd00063;	IPR033803;IPR003961;IPR036116;IPR013783;		SIGNAL 1..19; /evidence="ECO:0000256|SAM:SignalP"
A0A3E5GFZ1	Xanthan lyase	DXB21_08475	Bacteroides faecis	cellular organisms, Bacteria, FCB group, Bacteroidetes/Chlorobi group, Bacteroidetes, Bacteroidia, Bacteroidales, Bacteroidaceae, Bacteroides, Bacteroides faecis		cd14488;cd00063;	IPR033803;IPR003961;IPR036116;IPR013783;
A0A139LS84	Fibronectin type III domain protein	HMPREF2531_00864	Bacteroides intestinalis	cellular organisms, Bacteria, FCB group, Bacteroidetes/Chlorobi group, Bacteroidetes, Bacteroidia, Bacteroidales, Bacteroidaceae, Bacteroides, Bacteroides intestinalis		cd14488;cd00063;	IPR033803;IPR003961;IPR036116;IPR013783;		SIGNAL 1..22; /evidence="ECO:0000256|SAM:SignalP"
A0A415NBT4	Xanthan lyase	DWZ95_06950	Bacteroides intestinalis	cellular organisms, Bacteria, FCB group, Bacteroidetes/Chlorobi group, Bacteroidetes, Bacteroidia, Bacteroidales, Bacteroidaceae, Bacteroides, Bacteroides intestinalis		cd14488;cd00063;	IPR033803;IPR003961;IPR036116;IPR013783;
A0A412Y9Q5	Xanthan lyase	DWW10_11080	Bacteroides intestinalis	cellular organisms, Bacteria, FCB group, Bacteroidetes/Chlorobi group, Bacteroidetes, Bacteroidia, Bacteroidales, Bacteroidaceae, Bacteroides, Bacteroides intestinalis		cd14488;cd00063;	IPR033803;IPR003961;IPR036116;IPR013783;		SIGNAL 1..21; /evidence="ECO:0000256|SAM:SignalP"
E5C3H9	Fibronectin type-III domain-containing protein	BSGG_0715	Bacteroides sp. D2	cellular organisms, Bacteria, FCB group, Bacteroidetes/Chlorobi group, Bacteroidetes, Bacteroidia, Bacteroidales, Bacteroidaceae, Bacteroides, unclassified Bacteroides, Bacteroides sp. D2		cd14488;cd00063;	IPR033803;IPR003961;IPR036116;IPR013783;		SIGNAL 1..20; /evidence="ECO:0000256|SAM:SignalP"
A0A0M4BTJ1	Fibronectin type-III domain-containing protein	33g04	uncultured bacterium Cbeg4	cellular organisms, Bacteria, environmental samples, uncultured bacterium Cbeg4		cd14488;cd00063;	IPR033803;IPR003961;IPR036116;IPR013783;		SIGNAL 1..20; /evidence="ECO:0000256|SAM:SignalP"
A0A1C6E894	Fibronectin type-III domain-containing protein	SAMEA3545363_01886	uncultured Bacteroides sp.	cellular organisms, Bacteria, FCB group, Bacteroidetes/Chlorobi group, Bacteroidetes, Bacteroidia, Bacteroidales, Bacteroidaceae, Bacteroides, environmental samples, uncultured Bacteroides sp.		cd14488;cd00063;	IPR033803;IPR003961;IPR036116;IPR013783;
A0A0M4BM68	Fibronectin type-III domain-containing protein	4l05	uncultured bacterium Cbeg5	cellular organisms, Bacteria, environmental samples, uncultured bacterium Cbeg5		cd14488;cd00063;	IPR033803;IPR003961;IPR036116;IPR013783;		SIGNAL 1..20; /evidence="ECO:0000256|SAM:SignalP"
A0A3D3EII3	Xanthan lyase	DHW75_07365	Bacteroides sp.	cellular organisms, Bacteria, FCB group, Bacteroidetes/Chlorobi group, Bacteroidetes, Bacteroidia, Bacteroidales, Bacteroidaceae, Bacteroides, unclassified Bacteroides, Bacteroides sp.		cd14488;cd00063;	IPR033803;IPR003961;IPR036116;IPR013783;		SIGNAL 1..21; /evidence="ECO:0000256|SAM:SignalP"
A0A372Z7B7	Xanthan lyase	DW173_00675	Bacteroides sp. AM16-13	cellular organisms, Bacteria, FCB group, Bacteroidetes/Chlorobi group, Bacteroidetes, Bacteroidia, Bacteroidales, Bacteroidaceae, Bacteroides, unclassified Bacteroides, Bacteroides sp. AM16-13		cd14488;cd00063;	IPR033803;IPR003961;IPR036116;IPR013783;		SIGNAL 1..20; /evidence="ECO:0000256|SAM:SignalP"
A0A351YEA4	Xanthan lyase	DCZ73_05955	Bacteroides sp.	cellular organisms, Bacteria, FCB group, Bacteroidetes/Chlorobi group, Bacteroidetes, Bacteroidia, Bacteroidales, Bacteroidaceae, Bacteroides, unclassified Bacteroides, Bacteroides sp.		cd14488;cd00063;	IPR033803;IPR003961;IPR036116;IPR013783;		SIGNAL 1..20; /evidence="ECO:0000256|SAM:SignalP"
A0A1Q6GE27	Xanthan lyase	BHV71_00315	Bacteroides sp. 41_26	cellular organisms, Bacteria, FCB group, Bacteroidetes/Chlorobi group, Bacteroidetes, Bacteroidia, Bacteroidales, Bacteroidaceae, Bacteroides, unclassified Bacteroides, Bacteroides sp. 41_26		cd14488;cd00063;	IPR033803;IPR003961;IPR036116;IPR013783;		SIGNAL 1..20; /evidence="ECO:0000256|SAM:SignalP"
A0A3E4WBU8	Xanthan lyase	DXD78_02160	Bacteroides sp. D20	cellular organisms, Bacteria, FCB group, Bacteroidetes/Chlorobi group, Bacteroidetes, Bacteroidia, Bacteroidales, Bacteroidaceae, Bacteroides, unclassified Bacteroides, Bacteroides sp. D20		cd14488;cd00063;	IPR033803;IPR003961;IPR036116;IPR013783;
A0A373J6X0	Xanthan lyase	DW175_02720	Bacteroides sp. AM16-15	cellular organisms, Bacteria, FCB group, Bacteroidetes/Chlorobi group, Bacteroidetes, Bacteroidia, Bacteroidales, Bacteroidaceae, Bacteroides, unclassified Bacteroides, Bacteroides sp. AM16-15		cd14488;cd00063;	IPR033803;IPR003961;IPR036116;IPR013783;
A0A3A5RIE6	Xanthan lyase	DW947_02940	Bacteroides sp. AM44-19	cellular organisms, Bacteria, FCB group, Bacteroidetes/Chlorobi group, Bacteroidetes, Bacteroidia, Bacteroidales, Bacteroidaceae, Bacteroides, unclassified Bacteroides, Bacteroides sp. AM44-19		cd14488;cd00063;	IPR033803;IPR003961;IPR036116;IPR013783;		SIGNAL 1..19; /evidence="ECO:0000256|SAM:SignalP"
Q8AB54	Xanthan lyase	BT_0257	Bacteroides thetaiotaomicron (strain ATCC 29148 / DSM 2079 / NCTC 10582 / E50 / VPI-5482)	cellular organisms, Bacteria, FCB group, Bacteroidetes/Chlorobi group, Bacteroidetes, Bacteroidia, Bacteroidales, Bacteroidaceae, Bacteroides, Bacteroides thetaiotaomicron, Bacteroides thetaiotaomicron (strain ATCC 29148 / DSM 2079 / NCTC 10582 / E50 / VPI-5482)		cd14488;cd00063;	IPR033803;IPR003961;IPR036116;IPR013783;		SIGNAL 1..20; /evidence="ECO:0000256|SAM:SignalP"
D4WMV3	Fibronectin type III domain protein	CUY_4088	Bacteroides ovatus SD CMC 3f	cellular organisms, Bacteria, FCB group, Bacteroidetes/Chlorobi group, Bacteroidetes, Bacteroidia, Bacteroidales, Bacteroidaceae, Bacteroides, Bacteroides ovatus, Bacteroides ovatus SD CMC 3f		cd14488;cd00063;	IPR033803;IPR003961;IPR036116;IPR013783;		SIGNAL 1..20; /evidence="ECO:0000256|SAM:SignalP"
R9HXH4	Fibronectin type-III domain-containing protein	C800_00256	Bacteroides vulgatus dnLKV7	cellular organisms, Bacteria, FCB group, Bacteroidetes/Chlorobi group, Bacteroidetes, Bacteroidia, Bacteroidales, Bacteroidaceae, Bacteroides, Bacteroides vulgatus, Bacteroides vulgatus dnLKV7		cd14488;cd00063;	IPR033803;IPR003961;IPR036116;IPR013783;		SIGNAL 1..20; /evidence="ECO:0000256|SAM:SignalP"
A0A5B3DD14	Xanthan lyase	F2Y46_07730	Bacteroides caccae	cellular organisms, Bacteria, FCB group, Bacteroidetes/Chlorobi group, Bacteroidetes, Bacteroidia, Bacteroidales, Bacteroidaceae, Bacteroides, Bacteroides caccae		cd14488;cd00063;	IPR033803;IPR003961;IPR036116;IPR013783;
A0A414YLP2	Xanthan lyase	DW190_16255	Bacteroides caccae	cellular organisms, Bacteria, FCB group, Bacteroidetes/Chlorobi group, Bacteroidetes, Bacteroidia, Bacteroidales, Bacteroidaceae, Bacteroides, Bacteroides caccae		cd14488;cd00063;	IPR033803;IPR003961;IPR036116;IPR013783;
A0A1Y4JTG7	Xanthan lyase	B5F24_12285	Bacteroides clarus	cellular organisms, Bacteria, FCB group, Bacteroidetes/Chlorobi group, Bacteroidetes, Bacteroidia, Bacteroidales, Bacteroidaceae, Bacteroides, Bacteroides clarus		cd14488;cd00063;	IPR033803;IPR003961;IPR036116;IPR013783;
A0A412N0E2	Xanthan lyase	DWX38_12800	Bacteroides clarus	cellular organisms, Bacteria, FCB group, Bacteroidetes/Chlorobi group, Bacteroidetes, Bacteroidia, Bacteroidales, Bacteroidaceae, Bacteroides, Bacteroides clarus		cd14488;cd00063;	IPR033803;IPR003961;IPR036116;IPR013783;
A0A3A6KQF0	Xanthan lyase	DWZ80_12020	Bacteroides sp. AF35-22	cellular organisms, Bacteria, FCB group, Bacteroidetes/Chlorobi group, Bacteroidetes, Bacteroidia, Bacteroidales, Bacteroidaceae, Bacteroides, unclassified Bacteroides, Bacteroides sp. AF35-22		cd14488;cd00063;	IPR033803;IPR003961;IPR036116;IPR013783;		SIGNAL 1..19; /evidence="ECO:0000256|SAM:SignalP"
R7DSH7	Fibronectin type III domain protein	BN604_01415	Bacteroides intestinalis CAG:315	cellular organisms, Bacteria, FCB group, Bacteroidetes/Chlorobi group, Bacteroidetes, Bacteroidia, Bacteroidales, Bacteroidaceae, Bacteroides, environmental samples, Bacteroides intestinalis CAG:315		cd14488;cd00063;	IPR033803;IPR003961;IPR036116;IPR013783;
I9GYY8	Fibronectin type-III domain-containing protein	HMPREF1068_01896	Bacteroides nordii CL02T12C05	cellular organisms, Bacteria, FCB group, Bacteroidetes/Chlorobi group, Bacteroidetes, Bacteroidia, Bacteroidales, Bacteroidaceae, Bacteroides, Bacteroides nordii, Bacteroides nordii CL02T12C05		cd14488;cd00063;	IPR033803;IPR003961;IPR036116;IPR013783;		SIGNAL 1..20; /evidence="ECO:0000256|SAM:SignalP"
A0A1F0HWQ1	Xanthan lyase	HMPREF3015_09905	Bacteroides sp. HMSC073E02	cellular organisms, Bacteria, FCB group, Bacteroidetes/Chlorobi group, Bacteroidetes, Bacteroidia, Bacteroidales, Bacteroidaceae, Bacteroides, unclassified Bacteroides, Bacteroides sp. HMSC073E02		cd14488;cd00063;	IPR033803;IPR003961;IPR036116;IPR013783;		SIGNAL 1..20; /evidence="ECO:0000256|SAM:SignalP"
C3QBQ4	Fibronectin type III domain protein	BSAG_01099	Bacteroides sp. D1	cellular organisms, Bacteria, FCB group, Bacteroidetes/Chlorobi group, Bacteroidetes, Bacteroidia, Bacteroidales, Bacteroidaceae, Bacteroides, unclassified Bacteroides, Bacteroides sp. D1		cd14488;cd00063;	IPR033803;IPR003961;IPR036116;IPR013783;		SIGNAL 1..20; /evidence="ECO:0000256|SAM:SignalP"
E6SP80	Fibronectin type III domain protein	Bache_2902	Bacteroides helcogenes (strain ATCC 35417 / DSM 20613 / JCM 6297 / P 36-108)	cellular organisms, Bacteria, FCB group, Bacteroidetes/Chlorobi group, Bacteroidetes, Bacteroidia, Bacteroidales, Bacteroidaceae, Bacteroides, Bacteroides helcogenes, Bacteroides helcogenes (strain ATCC 35417 / DSM 20613 / JCM 6297 / P 36-108)		cd14488;cd00063;	IPR033803;IPR003961;IPR036116;IPR013783;
A0A3A5UCX7	Xanthan lyase	DW699_06380	Bacteroides sp. AM26-2	cellular organisms, Bacteria, FCB group, Bacteroidetes/Chlorobi group, Bacteroidetes, Bacteroidia, Bacteroidales, Bacteroidaceae, Bacteroides, unclassified Bacteroides, Bacteroides sp. AM26-2		cd14488;cd00063;	IPR033803;IPR003961;IPR036116;IPR013783;		SIGNAL 1..19; /evidence="ECO:0000256|SAM:SignalP"
I8ZQP5	Fibronectin type-III domain-containing protein	HMPREF1073_02225	Bacteroides uniformis CL03T12C37	cellular organisms, Bacteria, FCB group, Bacteroidetes/Chlorobi group, Bacteroidetes, Bacteroidia, Bacteroidales, Bacteroidaceae, Bacteroides, Bacteroides uniformis, Bacteroides uniformis CL03T12C37		cd14488;cd00063;	IPR033803;IPR003961;IPR036116;IPR013783;
D6D3Z8	Fibronectin type-III domain-containing protein	BXY_42490	Bacteroides xylanisolvens XB1A	cellular organisms, Bacteria, FCB group, Bacteroidetes/Chlorobi group, Bacteroidetes, Bacteroidia, Bacteroidales, Bacteroidaceae, Bacteroides, Bacteroides xylanisolvens, Bacteroides xylanisolvens XB1A		cd14488;cd00063;	IPR033803;IPR003961;IPR036116;IPR013783;		SIGNAL 1..20; /evidence="ECO:0000256|SAM:SignalP"
A0A120A374	Xanthan lyase (EC 4.2.2.12)	xly AA416_02756	Bacteroides cellulosilyticus	cellular organisms, Bacteria, FCB group, Bacteroidetes/Chlorobi group, Bacteroidetes, Bacteroidia, Bacteroidales, Bacteroidaceae, Bacteroides, Bacteroides cellulosilyticus		cd14488;cd00063;	IPR033803;IPR003961;IPR036116;IPR013783;
U6RQN9	Fibronectin type-III domain-containing protein	HMPREF1534_00329	Bacteroides massiliensis B84634 = Timone 84634 = DSM 17679 = JCM 13223	cellular organisms, Bacteria, FCB group, Bacteroidetes/Chlorobi group, Bacteroidetes, Bacteroidia, Bacteroidales, Bacteroidaceae, Bacteroides, Bacteroides massiliensis, Bacteroides massiliensis B84634 = Timone 84634 = DSM 17679 = JCM 13223		cd14488;cd00063;	IPR033803;IPR003961;IPR036116;IPR013783;
A0A3A5YCC8	Xanthan lyase	DWY41_14905	Bacteroides sp. AF25-17LB	cellular organisms, Bacteria, FCB group, Bacteroidetes/Chlorobi group, Bacteroidetes, Bacteroidia, Bacteroidales, Bacteroidaceae, Bacteroides, unclassified Bacteroides, Bacteroides sp. AF25-17LB		cd14488;cd00063;	IPR033803;IPR003961;IPR036116;IPR013783;
A7V1G9	Fibronectin type III domain protein	BACUNI_01407	Bacteroides uniformis (strain ATCC 8492 / DSM 6597 / CIP 103695 / JCM 5828 / NCTC 13054 / VPI 0061)	cellular organisms, Bacteria, FCB group, Bacteroidetes/Chlorobi group, Bacteroidetes, Bacteroidia, Bacteroidales, Bacteroidaceae, Bacteroides, Bacteroides uniformis, Bacteroides uniformis (strain ATCC 8492 / DSM 6597 / CIP 103695 / JCM 5828 / NCTC 13054 / VPI 0061)		cd14488;cd00063;	IPR033803;IPR003961;IPR036116;IPR013783;		SIGNAL 1..19; /evidence="ECO:0000256|SAM:SignalP"
A0A412SEI6	Xanthan lyase	Bun01g_21390 DWW83_18425	Bacteroides uniformis	cellular organisms, Bacteria, FCB group, Bacteroidetes/Chlorobi group, Bacteroidetes, Bacteroidia, Bacteroidales, Bacteroidaceae, Bacteroides, Bacteroides uniformis		cd14488;cd00063;	IPR033803;IPR003961;IPR036116;IPR013783;		SIGNAL 1..19; /evidence="ECO:0000256|SAM:SignalP"
A0A139KRV5	Fibronectin type III domain protein (Xanthan lyase)	F3D53_25835 HMPREF2532_04588	Bacteroides ovatus	cellular organisms, Bacteria, FCB group, Bacteroidetes/Chlorobi group, Bacteroidetes, Bacteroidia, Bacteroidales, Bacteroidaceae, Bacteroides, Bacteroides ovatus		cd14488;cd00063;	IPR033803;IPR003961;IPR036116;IPR013783;		SIGNAL 1..20; /evidence="ECO:0000256|SAM:SignalP"
A0A414IHJ2	Xanthan lyase	DW758_12880 DW795_07520	Bacteroides uniformis	cellular organisms, Bacteria, FCB group, Bacteroidetes/Chlorobi group, Bacteroidetes, Bacteroidia, Bacteroidales, Bacteroidaceae, Bacteroides, Bacteroides uniformis		cd14488;cd00063;	IPR033803;IPR003961;IPR036116;IPR013783;		SIGNAL 1..19; /evidence="ECO:0000256|SAM:SignalP"
A0A413EXI2	Xanthan lyase	DWV35_01890 DYI28_06680	Bacteroides ovatus	cellular organisms, Bacteria, FCB group, Bacteroidetes/Chlorobi group, Bacteroidetes, Bacteroidia, Bacteroidales, Bacteroidaceae, Bacteroides, Bacteroides ovatus		cd14488;cd00063;	IPR033803;IPR003961;IPR036116;IPR013783;		SIGNAL 1..20; /evidence="ECO:0000256|SAM:SignalP"
A0A3D2LZ77	Xanthan lyase	DHW41_17240 DW890_05065	Bacteroides ovatus	cellular organisms, Bacteria, FCB group, Bacteroidetes/Chlorobi group, Bacteroidetes, Bacteroidia, Bacteroidales, Bacteroidaceae, Bacteroides, Bacteroides ovatus		cd14488;cd00063;	IPR033803;IPR003961;IPR036116;IPR013783;		SIGNAL 1..20; /evidence="ECO:0000256|SAM:SignalP"
A0A174K9Q0	Fibronectin type III (Xanthan lyase)	DW831_12780 ERS852510_00762	Bacteroides uniformis	cellular organisms, Bacteria, FCB group, Bacteroidetes/Chlorobi group, Bacteroidetes, Bacteroidia, Bacteroidales, Bacteroidaceae, Bacteroides, Bacteroides uniformis		cd14488;cd00063;	IPR033803;IPR003961;IPR036116;IPR013783;		SIGNAL 1..19; /evidence="ECO:0000256|SAM:SignalP"
A0A413ZTH0	Xanthan lyase	DW853_04700 DWZ78_08015	Bacteroides stercoris	cellular organisms, Bacteria, FCB group, Bacteroidetes/Chlorobi group, Bacteroidetes, Bacteroidia, Bacteroidales, Bacteroidaceae, Bacteroides, Bacteroides stercoris		cd14488;cd00063;	IPR033803;IPR003961;IPR036116;IPR013783;		SIGNAL 1..20; /evidence="ECO:0000256|SAM:SignalP"
A0A415ANY1	Xanthan lyase	DW169_04990 DWX27_17420	Bacteroides intestinalis	cellular organisms, Bacteria, FCB group, Bacteroidetes/Chlorobi group, Bacteroidetes, Bacteroidia, Bacteroidales, Bacteroidaceae, Bacteroides, Bacteroides intestinalis		cd14488;cd00063;	IPR033803;IPR003961;IPR036116;IPR013783;
A0A412GNM5	Xanthan lyase	DWY18_04760 EAJ10_22875	Bacteroides thetaiotaomicron	cellular organisms, Bacteria, FCB group, Bacteroidetes/Chlorobi group, Bacteroidetes, Bacteroidia, Bacteroidales, Bacteroidaceae, Bacteroides, Bacteroides thetaiotaomicron		cd14488;cd00063;	IPR033803;IPR003961;IPR036116;IPR013783;		SIGNAL 1..20; /evidence="ECO:0000256|SAM:SignalP"
A0A396F4P1	Xanthan lyase	DW048_01325 DWX35_08485	Bacteroides vulgatus	cellular organisms, Bacteria, FCB group, Bacteroidetes/Chlorobi group, Bacteroidetes, Bacteroidia, Bacteroidales, Bacteroidaceae, Bacteroides, Bacteroides vulgatus		cd14488;cd00063;	IPR033803;IPR003961;IPR036116;IPR013783;		SIGNAL 1..20; /evidence="ECO:0000256|SAM:SignalP"
A0A174TLP0	Xanthan lyase	DWZ36_16845 ERS852457_03865 ERS852556_01862	Bacteroides vulgatus	cellular organisms, Bacteria, FCB group, Bacteroidetes/Chlorobi group, Bacteroidetes, Bacteroidia, Bacteroidales, Bacteroidaceae, Bacteroides, Bacteroides vulgatus		cd14488;cd00063;	IPR033803;IPR003961;IPR036116;IPR013783;		SIGNAL 1..20; /evidence="ECO:0000256|SAM:SignalP"
A0A3E4WS63	Xanthan lyase	DWZ06_10980 DXC16_07265	Bacteroides vulgatus	cellular organisms, Bacteria, FCB group, Bacteroidetes/Chlorobi group, Bacteroidetes, Bacteroidia, Bacteroidales, Bacteroidaceae, Bacteroides, Bacteroides vulgatus		cd14488;cd00063;	IPR033803;IPR003961;IPR036116;IPR013783;		SIGNAL 1..20; /evidence="ECO:0000256|SAM:SignalP"
A0A396BFU2	Xanthan lyase	DW105_09390 DW857_09015 DXC44_09000 DXD46_00300	Bacteroides vulgatus	cellular organisms, Bacteria, FCB group, Bacteroidetes/Chlorobi group, Bacteroidetes, Bacteroidia, Bacteroidales, Bacteroidaceae, Bacteroides, Bacteroides vulgatus		cd14488;cd00063;	IPR033803;IPR003961;IPR036116;IPR013783;		SIGNAL 1..20; /evidence="ECO:0000256|SAM:SignalP"
A0A3E4KMN8	Xanthan lyase	DW869_18145 DWX60_05795 DWZ72_07590 DXD33_01665	Bacteroides vulgatus	cellular organisms, Bacteria, FCB group, Bacteroidetes/Chlorobi group, Bacteroidetes, Bacteroidia, Bacteroidales, Bacteroidaceae, Bacteroides, Bacteroides vulgatus		cd14488;cd00063;	IPR033803;IPR003961;IPR036116;IPR013783;		SIGNAL 1..20; /evidence="ECO:0000256|SAM:SignalP"
A0A174PXM2	Xanthan lyase	DWY26_02340 EAJ00_05010 ERS852494_01177 ERS852558_00668	Bacteroides caccae	cellular organisms, Bacteria, FCB group, Bacteroidetes/Chlorobi group, Bacteroidetes, Bacteroidia, Bacteroidales, Bacteroidaceae, Bacteroides, Bacteroides caccae		cd14488;cd00063;	IPR033803;IPR003961;IPR036116;IPR013783;
A0A413MQZ9	Xanthan lyase	DXA01_01805 DXA49_12750	Bacteroides caccae	cellular organisms, Bacteria, FCB group, Bacteroidetes/Chlorobi group, Bacteroidetes, Bacteroidia, Bacteroidales, Bacteroidaceae, Bacteroides, Bacteroides caccae		cd14488;cd00063;	IPR033803;IPR003961;IPR036116;IPR013783;
A0A017N6C5	N-acetylmuramoyl-L-alanine amidase family protein	M138_2895	Bacteroides fragilis str. S23L17	cellular organisms, Bacteria, FCB group, Bacteroidetes/Chlorobi group, Bacteroidetes, Bacteroidia, Bacteroidales, Bacteroidaceae, Bacteroides, Bacteroides fragilis, Bacteroides fragilis str. S23L17		cd14488;cd00063;	IPR033803;IPR003961;IPR036116;IPR013783;		SIGNAL 1..20; /evidence="ECO:0000256|SAM:SignalP"
A0A3A6MFZ0	Xanthan lyase	DXA54_08525	Bacteroides sp. OF03-11BH	cellular organisms, Bacteria, FCB group, Bacteroidetes/Chlorobi group, Bacteroidetes, Bacteroidia, Bacteroidales, Bacteroidaceae, Bacteroides, unclassified Bacteroides, Bacteroides sp. OF03-11BH		cd14488;cd00063;	IPR033803;IPR003961;IPR036116;IPR013783;		SIGNAL 1..20; /evidence="ECO:0000256|SAM:SignalP"
A0A3A5Z3T1	Xanthan lyase	DWX62_16660	Bacteroides sp. AF20-13LB	cellular organisms, Bacteria, FCB group, Bacteroidetes/Chlorobi group, Bacteroidetes, Bacteroidia, Bacteroidales, Bacteroidaceae, Bacteroides, unclassified Bacteroides, Bacteroides sp. AF20-13LB		cd14488;cd00063;	IPR033803;IPR003961;IPR036116;IPR013783;		SIGNAL 1..19; /evidence="ECO:0000256|SAM:SignalP"
A0A374N9N0	Xanthan lyase	DXD90_02630	Bacteroides uniformis	cellular organisms, Bacteria, FCB group, Bacteroidetes/Chlorobi group, Bacteroidetes, Bacteroidia, Bacteroidales, Bacteroidaceae, Bacteroides, Bacteroides uniformis		cd14488;cd00063;	IPR033803;IPR003961;IPR036116;IPR013783;		SIGNAL 1..19; /evidence="ECO:0000256|SAM:SignalP"
A0A413GZP2	Xanthan lyase	DXA68_19860	Bacteroides stercorirosoris	cellular organisms, Bacteria, FCB group, Bacteroidetes/Chlorobi group, Bacteroidetes, Bacteroidia, Bacteroidales, Bacteroidaceae, Bacteroides, Bacteroides stercorirosoris		cd14488;cd00063;	IPR033803;IPR003961;IPR036116;IPR013783;		SIGNAL 1..22; /evidence="ECO:0000256|SAM:SignalP"
A0A3A5WJK8	Xanthan lyase	DWZ03_18070	Bacteroides sp. AF29-11	cellular organisms, Bacteria, FCB group, Bacteroidetes/Chlorobi group, Bacteroidetes, Bacteroidia, Bacteroidales, Bacteroidaceae, Bacteroides, unclassified Bacteroides, Bacteroides sp. AF29-11		cd14488;cd00063;	IPR033803;IPR003961;IPR036116;IPR013783;		SIGNAL 1..19; /evidence="ECO:0000256|SAM:SignalP"
A0A078R9S0	Putative fibronectin type III domain protein	M097_1568	Bacteroides vulgatus str. 3775 SL(B) 10 (iv)	cellular organisms, Bacteria, FCB group, Bacteroidetes/Chlorobi group, Bacteroidetes, Bacteroidia, Bacteroidales, Bacteroidaceae, Bacteroides, Bacteroides vulgatus, Bacteroides vulgatus str. 3775 SL(B) 10 (iv)		cd14488;cd00063;	IPR033803;IPR003961;IPR036116;IPR013783;		SIGNAL 1..20; /evidence="ECO:0000256|SAM:SignalP"
R9HVE0	Fibronectin type-III domain-containing protein	C801_02317	Bacteroides uniformis dnLKV2	cellular organisms, Bacteria, FCB group, Bacteroidetes/Chlorobi group, Bacteroidetes, Bacteroidia, Bacteroidales, Bacteroidaceae, Bacteroides, Bacteroides uniformis, Bacteroides uniformis dnLKV2		cd14488;cd00063;	IPR033803;IPR003961;IPR036116;IPR013783;
A0A2M9VA06	Xanthan lyase (EC 4.2.2.12)	xly CQW34_01164	Bacteroides fragilis	cellular organisms, Bacteria, FCB group, Bacteroidetes/Chlorobi group, Bacteroidetes, Bacteroidia, Bacteroidales, Bacteroidaceae, Bacteroides, Bacteroides fragilis		cd14488;cd00063;	IPR033803;IPR003961;IPR036116;IPR013783;IPR002508;	PF01520;	SIGNAL 1..20; /evidence="ECO:0000256|SAM:SignalP"
A0A015X0V1	N-acetylmuramoyl-L-alanine amidase family protein	M136_3001	Bacteroides fragilis str. S36L11	cellular organisms, Bacteria, FCB group, Bacteroidetes/Chlorobi group, Bacteroidetes, Bacteroidia, Bacteroidales, Bacteroidaceae, Bacteroides, Bacteroides fragilis, Bacteroides fragilis str. S36L11		cd14488;cd00063;	IPR033803;IPR003961;IPR036116;IPR013783;IPR002508;	PF01520;	SIGNAL 1..20; /evidence="ECO:0000256|SAM:SignalP"
E1WSB3	Conserved hypothetical exported protein	BF638R_2962	Bacteroides fragilis (strain 638R)	cellular organisms, Bacteria, FCB group, Bacteroidetes/Chlorobi group, Bacteroidetes, Bacteroidia, Bacteroidales, Bacteroidaceae, Bacteroides, Bacteroides fragilis, Bacteroides fragilis (strain 638R)		cd14488;cd00063;	IPR033803;IPR003961;IPR036116;IPR013783;IPR002508;	PF01520;	SIGNAL 1..20; /evidence="ECO:0000256|SAM:SignalP"
Q5LB72	Conserved hypothetical exported protein	BF9343_2869	Bacteroides fragilis (strain ATCC 25285 / DSM 2151 / JCM 11019 / NCTC 9343)	cellular organisms, Bacteria, FCB group, Bacteroidetes/Chlorobi group, Bacteroidetes, Bacteroidia, Bacteroidales, Bacteroidaceae, Bacteroides, Bacteroides fragilis, Bacteroides fragilis (strain ATCC 25285 / DSM 2151 / JCM 11019 / NCTC 9343)		cd14488;cd00063;	IPR033803;IPR003961;IPR036116;IPR013783;IPR002508;	PF01520;	SIGNAL 1..20; /evidence="ECO:0000256|SAM:SignalP"
A0A015ZPV3	N-acetylmuramoyl-L-alanine amidase family protein	M067_2976	Bacteroides fragilis str. J-143-4	cellular organisms, Bacteria, FCB group, Bacteroidetes/Chlorobi group, Bacteroidetes, Bacteroidia, Bacteroidales, Bacteroidaceae, Bacteroides, Bacteroides fragilis, Bacteroides fragilis str. J-143-4		cd14488;cd00063;	IPR033803;IPR003961;IPR036116;IPR013783;IPR002508;	PF01520;	SIGNAL 1..20; /evidence="ECO:0000256|SAM:SignalP"
A0A015ZHE7	N-acetylmuramoyl-L-alanine amidase family protein	M076_3062	Bacteroides fragilis str. 2-F-2 #4	cellular organisms, Bacteria, FCB group, Bacteroidetes/Chlorobi group, Bacteroidetes, Bacteroidia, Bacteroidales, Bacteroidaceae, Bacteroides, Bacteroides fragilis, Bacteroides fragilis str. 2-F-2 #4		cd14488;cd00063;	IPR033803;IPR003961;IPR036116;IPR013783;IPR002508;	PF01520;	SIGNAL 1..20; /evidence="ECO:0000256|SAM:SignalP"
I9KBR3	Fibronectin type-III domain-containing protein	HMPREF1080_02520	Bacteroides fragilis CL05T12C13	cellular organisms, Bacteria, FCB group, Bacteroidetes/Chlorobi group, Bacteroidetes, Bacteroidia, Bacteroidales, Bacteroidaceae, Bacteroides, Bacteroides fragilis, Bacteroides fragilis CL05T12C13		cd14488;cd00063;	IPR033803;IPR003961;IPR036116;IPR013783;IPR002508;	PF01520;	SIGNAL 1..20; /evidence="ECO:0000256|SAM:SignalP"
A0A015T2F2	N-acetylmuramoyl-L-alanine amidase family protein	M085_2621	Bacteroides fragilis str. 3986 N(B)19	cellular organisms, Bacteria, FCB group, Bacteroidetes/Chlorobi group, Bacteroidetes, Bacteroidia, Bacteroidales, Bacteroidaceae, Bacteroides, Bacteroides fragilis, Bacteroides fragilis str. 3986 N(B)19		cd14488;cd00063;	IPR033803;IPR003961;IPR036116;IPR013783;IPR002508;	PF01520;	SIGNAL 1..20; /evidence="ECO:0000256|SAM:SignalP"
R5S1B6	Xanthan lyase	BN707_02628	Bacteroides fragilis CAG:558	cellular organisms, Bacteria, FCB group, Bacteroidetes/Chlorobi group, Bacteroidetes, Bacteroidia, Bacteroidales, Bacteroidaceae, Bacteroides, environmental samples, Bacteroides fragilis CAG:558		cd14488;cd00063;	IPR033803;IPR003961;IPR036116;IPR013783;IPR002508;	PF01520;	SIGNAL 1..20; /evidence="ECO:0000256|SAM:SignalP"
E4VYC9	Fibronectin type III domain protein	BFAG_03161	Bacteroides fragilis 3_1_12	cellular organisms, Bacteria, FCB group, Bacteroidetes/Chlorobi group, Bacteroidetes, Bacteroidia, Bacteroidales, Bacteroidaceae, Bacteroides, Bacteroides fragilis, Bacteroides fragilis 3_1_12		cd14488;cd00063;	IPR033803;IPR003961;IPR036116;IPR013783;IPR002508;	PF01520;	SIGNAL 1..20; /evidence="ECO:0000256|SAM:SignalP"
A0A5E8KHK4	Xanthan lyase	EC80_019155 EC80_0206015	Bacteroides fragilis	cellular organisms, Bacteria, FCB group, Bacteroidetes/Chlorobi group, Bacteroidetes, Bacteroidia, Bacteroidales, Bacteroidaceae, Bacteroides, Bacteroides fragilis		cd14488;cd00063;	IPR033803;IPR003961;IPR036116;IPR013783;IPR002508;	PF01520;	SIGNAL 1..20; /evidence="ECO:0000256|SAM:SignalP"
A0A396BXL7	Xanthan lyase	DW228_16675 EC81_020260 EC81_0204470	Bacteroides fragilis	cellular organisms, Bacteria, FCB group, Bacteroidetes/Chlorobi group, Bacteroidetes, Bacteroidia, Bacteroidales, Bacteroidaceae, Bacteroides, Bacteroides fragilis		cd14488;cd00063;	IPR033803;IPR003961;IPR036116;IPR013783;IPR002508;	PF01520;	SIGNAL 1..20; /evidence="ECO:0000256|SAM:SignalP"
A0A0I9S550	Xanthan lyase	EE52_012160 EE52_0220740	Bacteroides fragilis	cellular organisms, Bacteria, FCB group, Bacteroidetes/Chlorobi group, Bacteroidetes, Bacteroidia, Bacteroidales, Bacteroidaceae, Bacteroides, Bacteroides fragilis		cd14488;cd00063;	IPR033803;IPR003961;IPR036116;IPR013783;IPR002508;	PF01520;	SIGNAL 1..20; /evidence="ECO:0000256|SAM:SignalP"
Q64RL8	Xanthan lyase	BF3118	Bacteroides fragilis (strain YCH46)	cellular organisms, Bacteria, FCB group, Bacteroidetes/Chlorobi group, Bacteroidetes, Bacteroidia, Bacteroidales, Bacteroidaceae, Bacteroides, Bacteroides fragilis, Bacteroides fragilis (strain YCH46)		cd14488;cd00063;	IPR033803;IPR003961;IPR036116;IPR013783;IPR002508;	PF01520;	SIGNAL 1..20; /evidence="ECO:0000256|SAM:SignalP"
A0A015X2P7	N-acetylmuramoyl-L-alanine amidase family protein	M072_2851	Bacteroides fragilis str. DS-208	cellular organisms, Bacteria, FCB group, Bacteroidetes/Chlorobi group, Bacteroidetes, Bacteroidia, Bacteroidales, Bacteroidaceae, Bacteroides, Bacteroides fragilis, Bacteroides fragilis str. DS-208		cd14488;cd00063;	IPR033803;IPR003961;IPR036116;IPR013783;IPR002508;	PF01520;	SIGNAL 1..20; /evidence="ECO:0000256|SAM:SignalP"
R6ZLK7	Xanthan lyase	BN669_02925	Bacteroides fragilis CAG:47	cellular organisms, Bacteria, FCB group, Bacteroidetes/Chlorobi group, Bacteroidetes, Bacteroidia, Bacteroidales, Bacteroidaceae, Bacteroides, environmental samples, Bacteroides fragilis CAG:47		cd14488;cd00063;	IPR033803;IPR003961;IPR036116;IPR013783;IPR002508;	PF01520;	SIGNAL 1..20; /evidence="ECO:0000256|SAM:SignalP"
A0A016FJ39	N-acetylmuramoyl-L-alanine amidase family protein	M146_3432	Bacteroides fragilis str. 1007-1-F #3	cellular organisms, Bacteria, FCB group, Bacteroidetes/Chlorobi group, Bacteroidetes, Bacteroidia, Bacteroidales, Bacteroidaceae, Bacteroides, Bacteroides fragilis, Bacteroides fragilis str. 1007-1-F #3		cd14488;cd00063;	IPR033803;IPR003961;IPR036116;IPR013783;IPR002508;	PF01520;	SIGNAL 1..20; /evidence="ECO:0000256|SAM:SignalP"
A0A4P8LUH7	Xanthan lyase	IA74_019115	Bacteroides fragilis	cellular organisms, Bacteria, FCB group, Bacteroidetes/Chlorobi group, Bacteroidetes, Bacteroidia, Bacteroidales, Bacteroidaceae, Bacteroides, Bacteroides fragilis		cd14488;cd00063;	IPR033803;IPR003961;IPR036116;IPR013783;IPR002508;	PF01520;	SIGNAL 1..20; /evidence="ECO:0000256|SAM:SignalP"
F7LVT6	Fibronectin type-III domain-containing protein	HMPREF1018_04230	Bacteroides fragilis	cellular organisms, Bacteria, FCB group, Bacteroidetes/Chlorobi group, Bacteroidetes, Bacteroidia, Bacteroidales, Bacteroidaceae, Bacteroides, Bacteroides fragilis		cd14488;cd00063;	IPR033803;IPR003961;IPR036116;IPR013783;IPR002508;	PF01520;	SIGNAL 1..20; /evidence="ECO:0000256|SAM:SignalP"
A0A2M9UW87	Xanthan lyase (EC 4.2.2.12)	xly CQW35_01747	Bacteroides fragilis	cellular organisms, Bacteria, FCB group, Bacteroidetes/Chlorobi group, Bacteroidetes, Bacteroidia, Bacteroidales, Bacteroidaceae, Bacteroides, Bacteroides fragilis		cd14488;cd00063;	IPR033803;IPR003961;IPR036116;IPR013783;IPR002508;	PF01520;
A0A413JWM3	Xanthan lyase	DXA27_15025	Bacteroides fragilis	cellular organisms, Bacteria, FCB group, Bacteroidetes/Chlorobi group, Bacteroidetes, Bacteroidia, Bacteroidales, Bacteroidaceae, Bacteroides, Bacteroides fragilis		cd14488;cd00063;	IPR033803;IPR003961;IPR036116;IPR013783;IPR002508;	PF01520;	SIGNAL 1..20; /evidence="ECO:0000256|SAM:SignalP"
A0A4P8LH94	Xanthan lyase	IB64_019070	Bacteroides fragilis	cellular organisms, Bacteria, FCB group, Bacteroidetes/Chlorobi group, Bacteroidetes, Bacteroidia, Bacteroidales, Bacteroidaceae, Bacteroides, Bacteroides fragilis		cd14488;cd00063;	IPR033803;IPR003961;IPR036116;IPR013783;IPR002508;	PF01520;	SIGNAL 1..20; /evidence="ECO:0000256|SAM:SignalP"
A0A412YNP7	Xanthan lyase	DWW08_03680	Bacteroides fragilis	cellular organisms, Bacteria, FCB group, Bacteroidetes/Chlorobi group, Bacteroidetes, Bacteroidia, Bacteroidales, Bacteroidaceae, Bacteroides, Bacteroides fragilis		cd14488;cd00063;	IPR033803;IPR003961;IPR036116;IPR013783;IPR002508;	PF01520;	SIGNAL 1..20; /evidence="ECO:0000256|SAM:SignalP"
A0A3E5CGD1	Xanthan lyase	DXB57_20140	Bacteroides fragilis	cellular organisms, Bacteria, FCB group, Bacteroidetes/Chlorobi group, Bacteroidetes, Bacteroidia, Bacteroidales, Bacteroidaceae, Bacteroides, Bacteroides fragilis		cd14488;cd00063;	IPR033803;IPR003961;IPR036116;IPR013783;IPR002508;	PF01520;	SIGNAL 1..20; /evidence="ECO:0000256|SAM:SignalP"
A0A5C6JD11	Xanthan lyase	FSA06_18545	Bacteroides fragilis	cellular organisms, Bacteria, FCB group, Bacteroidetes/Chlorobi group, Bacteroidetes, Bacteroidia, Bacteroidales, Bacteroidaceae, Bacteroides, Bacteroides fragilis		cd14488;cd00063;	IPR033803;IPR003961;IPR036116;IPR013783;IPR002508;	PF01520;	SIGNAL 1..20; /evidence="ECO:0000256|SAM:SignalP"
A0A3E5IAU2	Xanthan lyase	DXA78_10960	Bacteroides fragilis	cellular organisms, Bacteria, FCB group, Bacteroidetes/Chlorobi group, Bacteroidetes, Bacteroidia, Bacteroidales, Bacteroidaceae, Bacteroides, Bacteroides fragilis		cd14488;cd00063;	IPR033803;IPR003961;IPR036116;IPR013783;IPR002508;	PF01520;	SIGNAL 1..20; /evidence="ECO:0000256|SAM:SignalP"
A0A2K9GZX7	Xanthan lyase	BUN20_11470	Bacteroides fragilis	cellular organisms, Bacteria, FCB group, Bacteroidetes/Chlorobi group, Bacteroidetes, Bacteroidia, Bacteroidales, Bacteroidaceae, Bacteroides, Bacteroides fragilis		cd14488;cd00063;	IPR033803;IPR003961;IPR036116;IPR013783;IPR002508;	PF01520;	SIGNAL 1..20; /evidence="ECO:0000256|SAM:SignalP"
A0A5C6HGP9	Xanthan lyase	FSA67_05160	Bacteroides fragilis	cellular organisms, Bacteria, FCB group, Bacteroidetes/Chlorobi group, Bacteroidetes, Bacteroidia, Bacteroidales, Bacteroidaceae, Bacteroides, Bacteroides fragilis		cd14488;cd00063;	IPR033803;IPR003961;IPR036116;IPR013783;IPR002508;	PF01520;	SIGNAL 1..20; /evidence="ECO:0000256|SAM:SignalP"
A0A4Q0TZG9	Xanthan lyase	DBK98_12115	Bacteroides sp. PHL 2737	cellular organisms, Bacteria, FCB group, Bacteroidetes/Chlorobi group, Bacteroidetes, Bacteroidia, Bacteroidales, Bacteroidaceae, Bacteroides, unclassified Bacteroides, Bacteroides sp. PHL 2737		cd14488;cd00063;	IPR033803;IPR003961;IPR036116;IPR013783;IPR002508;	PF01520;	SIGNAL 1..20; /evidence="ECO:0000256|SAM:SignalP"
A0A0E2T6I7	N-acetylmuramoyl-L-alanine amidase family protein	M119_3089	Bacteroides fragilis str. 3783N1-6	cellular organisms, Bacteria, FCB group, Bacteroidetes/Chlorobi group, Bacteroidetes, Bacteroidia, Bacteroidales, Bacteroidaceae, Bacteroides, Bacteroides fragilis, Bacteroides fragilis str. 3783N1-6		cd14488;cd00063;	IPR033803;IPR003961;IPR036116;IPR013783;IPR002508;	PF01520;	SIGNAL 1..20; /evidence="ECO:0000256|SAM:SignalP"
K1GPU1	Fibronectin type-III domain-containing protein	HMPREF1204_02109	Bacteroides fragilis HMW 615	cellular organisms, Bacteria, FCB group, Bacteroidetes/Chlorobi group, Bacteroidetes, Bacteroidia, Bacteroidales, Bacteroidaceae, Bacteroides, Bacteroides fragilis, Bacteroides fragilis HMW 615		cd14488;cd00063;	IPR033803;IPR003961;IPR036116;IPR013783;IPR002508;	PF01520;	SIGNAL 1..20; /evidence="ECO:0000256|SAM:SignalP"
A0A016ALV4	N-acetylmuramoyl-L-alanine amidase family protein	M123_3112	Bacteroides fragilis str. 3976T8	cellular organisms, Bacteria, FCB group, Bacteroidetes/Chlorobi group, Bacteroidetes, Bacteroidia, Bacteroidales, Bacteroidaceae, Bacteroides, Bacteroides fragilis, Bacteroides fragilis str. 3976T8		cd14488;cd00063;	IPR033803;IPR003961;IPR036116;IPR013783;IPR002508;	PF01520;	SIGNAL 1..20; /evidence="ECO:0000256|SAM:SignalP"
A0A015U4X1	N-acetylmuramoyl-L-alanine amidase family protein	M125_3468	Bacteroides fragilis str. 3998T(B)3	cellular organisms, Bacteria, FCB group, Bacteroidetes/Chlorobi group, Bacteroidetes, Bacteroidia, Bacteroidales, Bacteroidaceae, Bacteroides, Bacteroides fragilis, Bacteroides fragilis str. 3998T(B)3		cd14488;cd00063;	IPR033803;IPR003961;IPR036116;IPR013783;IPR002508;	PF01520;	SIGNAL 1..20; /evidence="ECO:0000256|SAM:SignalP"
A0A0E2AKI9	Fibronectin type-III domain-containing protein	HMPREF1056_03709	Bacteroides fragilis CL07T12C05	cellular organisms, Bacteria, FCB group, Bacteroidetes/Chlorobi group, Bacteroidetes, Bacteroidia, Bacteroidales, Bacteroidaceae, Bacteroides, Bacteroides fragilis, Bacteroides fragilis CL07T12C05		cd14488;cd00063;	IPR033803;IPR003961;IPR036116;IPR013783;IPR002508;	PF01520;	SIGNAL 1..20; /evidence="ECO:0000256|SAM:SignalP"
A0A0K6BWZ1	Xanthan lyase	FSA08_12355 NCTC9343_00159	Bacteroides fragilis	cellular organisms, Bacteria, FCB group, Bacteroidetes/Chlorobi group, Bacteroidetes, Bacteroidia, Bacteroidales, Bacteroidaceae, Bacteroides, Bacteroides fragilis		cd14488;cd00063;	IPR033803;IPR003961;IPR036116;IPR013783;IPR002508;	PF01520;	SIGNAL 1..20; /evidence="ECO:0000256|SAM:SignalP"
A0A016H583	N-acetylmuramoyl-L-alanine amidase family protein	M075_3217	Bacteroides fragilis str. 20793-3	cellular organisms, Bacteria, FCB group, Bacteroidetes/Chlorobi group, Bacteroidetes, Bacteroidia, Bacteroidales, Bacteroidaceae, Bacteroides, Bacteroides fragilis, Bacteroides fragilis str. 20793-3		cd14488;cd00063;	IPR033803;IPR003961;IPR036116;IPR013783;IPR002508;	PF01520;	SIGNAL 1..20; /evidence="ECO:0000256|SAM:SignalP"
A0A511HC30	Xanthan lyase	MVI01_28910	Myxococcus virescens	cellular organisms, Bacteria, Proteobacteria, delta/epsilon subdivisions, Deltaproteobacteria, Myxococcales (fruiting gliding bacteria), Cystobacterineae, Myxococcaceae, Myxococcus, Myxococcus virescens		cd14488;cd00063;cd02696;	IPR033803;IPR003961;IPR036116;IPR013783;IPR002508;IPR017756;	PF01520;	SIGNAL 1..28; /evidence="ECO:0000256|SAM:SignalP"
A0A4Y6CWB2	N-acetylmuramoyl-L-alanine amidase	BHS05_13490	Myxococcus xanthus	cellular organisms, Bacteria, Proteobacteria, delta/epsilon subdivisions, Deltaproteobacteria, Myxococcales (fruiting gliding bacteria), Cystobacterineae, Myxococcaceae, Myxococcus, Myxococcus xanthus		cd14488;cd00063;cd02696;	IPR033803;IPR003961;IPR036116;IPR013783;IPR002508;IPR017756;	PF01520;	SIGNAL 1..28; /evidence="ECO:0000256|SAM:SignalP"
A0A4Y6C8C8	N-acetylmuramoyl-L-alanine amidase	BHS06_12620	Myxococcus xanthus	cellular organisms, Bacteria, Proteobacteria, delta/epsilon subdivisions, Deltaproteobacteria, Myxococcales (fruiting gliding bacteria), Cystobacterineae, Myxococcaceae, Myxococcus, Myxococcus xanthus		cd14488;cd00063;cd02696;	IPR033803;IPR003961;IPR036116;IPR013783;IPR002508;IPR017756;	PF01520;	SIGNAL 1..28; /evidence="ECO:0000256|SAM:SignalP"
Q1D8J2	Putative N-acetylmuramoyl-L-alanine amidase	MXAN_2814	Myxococcus xanthus (strain DK 1622)	cellular organisms, Bacteria, Proteobacteria, delta/epsilon subdivisions, Deltaproteobacteria, Myxococcales (fruiting gliding bacteria), Cystobacterineae, Myxococcaceae, Myxococcus, Myxococcus xanthus, Myxococcus xanthus (strain DK 1622)		cd14488;cd00063;cd02696;	IPR033803;IPR003961;IPR036116;IPR013783;IPR002508;IPR017756;	PF01520;
A0A4Y9SG63	F5/8 type C domain-containing protein	E4L96_10335	Massilia sp. MC02	cellular organisms, Bacteria, Proteobacteria, Betaproteobacteria, Burkholderiales, Oxalobacteraceae, Massilia, unclassified Massilia, Massilia sp. MC02		cd14488;cd02850;	IPR033803;IPR004197;IPR000421;IPR008979;IPR013783;	PF00754;	SIGNAL 1..23; /evidence="ECO:0000256|SAM:SignalP"
A0A1I0FV51	BNR repeat-like domain-containing protein	SAMN05421811_103628	Nonomuraea wenchangensis	cellular organisms, Bacteria, Terrabacteria group, Actinobacteria, Actinobacteria (high G+C Gram-positive bacteria), Streptosporangiales, Streptosporangiaceae, Nonomuraea, Nonomuraea wenchangensis		cd14488;	IPR033803;IPR005084;IPR008979;IPR011040;IPR026856;IPR036278;IPR006311;	PF13088;	SIGNAL 1..37; /evidence="ECO:0000256|SAM:SignalP"
A0A2T0LFP7	YD repeat-containing protein (Fragment)	CLV97_10998	Planifilum fimeticola	cellular organisms, Bacteria, Terrabacteria group, Firmicutes, Bacilli, Bacillales, Thermoactinomycetaceae, Planifilum, Planifilum fimeticola		cd14488;	IPR033803;IPR006530;
A0A419XUJ9	GH43 family beta-xylosidase	C8E86_6286	Catellatospora citrea	cellular organisms, Bacteria, Terrabacteria group, Actinobacteria, Actinobacteria (high G+C Gram-positive bacteria), Micromonosporales, Micromonosporaceae, Catellatospora, Catellatospora citrea		cd14488;	IPR033803;IPR006710;IPR023296;	PF04616;	SIGNAL 1..22; /evidence="ECO:0000256|SAM:SignalP"
A0A3D4WSJ9	Hydrolase	DGT23_12970	Micromonosporaceae bacterium	cellular organisms, Bacteria, Terrabacteria group, Actinobacteria, Actinobacteria (high G+C Gram-positive bacteria), Micromonosporales, Micromonosporaceae, unclassified Micromonosporaceae, Micromonosporaceae bacterium		cd14488;	IPR033803;IPR006710;IPR023296;	PF04616;	SIGNAL 1..30; /evidence="ECO:0000256|SAM:SignalP"
A0A1V6GKE6	Xanthan lyase (EC 4.2.2.12)	xly_3 BWX68_00845	Verrucomicrobia bacterium ADurb.Bin063	cellular organisms, Bacteria, PVC group, Verrucomicrobia, unclassified Verrucomicrobia, unclassified Verrucomicrobia (miscellaneous), Verrucomicrobia bacterium ADurb.Bin063		cd14488;	IPR033803;IPR007110;IPR036179;IPR013783;IPR013098;IPR007484;	PF07679;PF04389;
A0A3D3DH53	Ig-like domain-containing protein	DIC50_05110	Verrucomicrobia subdivision 3 bacterium	cellular organisms, Bacteria, PVC group, Verrucomicrobia, Verrucomicrobiae, Verrucomicrobiales, Verrucomicrobia subdivision 3, unclassified Verrucomicrobia subdivision 3, Verrucomicrobia subdivision 3 bacterium		cd14488;	IPR033803;IPR007110;IPR036179;IPR013783;IPR013098;IPR007484;	PF07679;PF04389;
A0A483CSS8	Uncharacterized protein (Fragment)	CUJ86_10640	Methanofollis sp. FWC-SCC2	cellular organisms, Archaea, Euryarchaeota, Stenosarchaea group, Methanomicrobia, Methanomicrobiales, Methanomicrobiaceae, Methanofollis, unclassified Methanofollis, Methanofollis sp. FWC-SCC2		cd14488;	IPR033803;IPR007742;IPR022441;IPR006626;IPR012334;IPR011050;IPR013830;IPR036514;	PF13472;PF05048;
A0A3S7RW91	Xanthan lyase (EC 4.2.2.12)		Paenibacillus nanensis	cellular organisms, Bacteria, Terrabacteria group, Firmicutes, Bacilli, Bacillales, Paenibacillaceae, Paenibacillus, Paenibacillus nanensis		cd14488;	IPR033803;IPR008929;IPR011013;IPR008979;IPR014718;IPR038970;IPR011071;IPR012970;IPR004103;IPR003159;	PF02278;PF02884;PF08124;	SIGNAL 1..33; /evidence="ECO:0000256|SAM:SignalP"
A0A493R6T1	Paenibacillus xanthan lyase (EC 4.2.2.12)		Paenibacillus	cellular organisms, Bacteria, Terrabacteria group, Firmicutes, Bacilli, Bacillales, Paenibacillaceae, Paenibacillus		cd14488;	IPR033803;IPR008929;IPR011013;IPR008979;IPR014718;IPR038970;IPR011071;IPR012970;IPR004103;IPR003159;	PF02278;PF02884;PF08124;
Q9AQS0	Xanthan lyase (EC 4.2.2.12)	xly	Bacillus sp. (strain GL1)	cellular organisms, Bacteria, Terrabacteria group, Firmicutes, Bacilli, Bacillales, Bacillaceae, Bacillus, unclassified Bacillus, Bacillus sp. (strain GL1)	CATALYTIC ACTIVITY: Reaction=Eliminative cleavage of the terminal beta-D-mannosyl-(1->4)-beta-D-glucuronosyl linkage of the side-chain of the polysaccharide xanthan, leaving a 4-deoxy-alpha-L-threo-hex-4-enuronosyl group at the terminus of the side-chain.; EC=4.2.2.12; Evidence={ECO:0000269|PubMed:10347037, ECO:0000269|PubMed:11157235, ECO:0000269|PubMed:9758797};	cd14488;	IPR033803;IPR008929;IPR011013;IPR014718;IPR038970;IPR011071;IPR012970;IPR004103;IPR003159;	PF02278;PF02884;PF08124;	SIGNAL 1..25; /evidence="ECO:0000269|PubMed:11157235"
Q9F8Q9	XalA	xalA	Paenibacillus alginolyticus	cellular organisms, Bacteria, Terrabacteria group, Firmicutes, Bacilli, Bacillales, Paenibacillaceae, Paenibacillus, Paenibacillus alginolyticus		cd14488;	IPR033803;IPR008929;IPR011013;IPR014718;IPR038970;IPR011071;IPR012970;IPR004103;IPR003159;	PF02278;PF02884;PF08124;	SIGNAL 1..36; /evidence="ECO:0000256|SAM:SignalP"
A0A4S4CA06	Uncharacterized protein	E6C55_00975	Cohnella sp. CC-MHH1044	cellular organisms, Bacteria, Terrabacteria group, Firmicutes, Bacilli, Bacillales, Paenibacillaceae, Cohnella, unclassified Cohnella, Cohnella sp. CC-MHH1044		cd14488;	IPR033803;IPR008929;IPR011013;IPR014718;IPR038970;IPR011071;IPR012970;IPR004103;IPR003159;	PF02278;PF02884;PF08124;	SIGNAL 1..34; /evidence="ECO:0000256|SAM:SignalP"
A0A1I0ZQG1	Hyaluronate lyase	SAMN05216312_105184	Cohnella sp. OV330	cellular organisms, Bacteria, Terrabacteria group, Firmicutes, Bacilli, Bacillales, Paenibacillaceae, Cohnella, unclassified Cohnella, Cohnella sp. OV330		cd14488;	IPR033803;IPR008929;IPR011013;IPR014718;IPR038970;IPR011071;IPR012970;IPR004103;IPR003159;	PF02278;PF02884;PF08124;	SIGNAL 1..36; /evidence="ECO:0000256|SAM:SignalP"
A0A1R1GRQ7	Uncharacterized protein	BK146_05685	Paenibacillus sp. FSL R7-0333	cellular organisms, Bacteria, Terrabacteria group, Firmicutes, Bacilli, Bacillales, Paenibacillaceae, Paenibacillus, unclassified Paenibacillus, Paenibacillus sp. FSL R7-0333		cd14488;	IPR033803;IPR008929;IPR011013;IPR014718;IPR038970;IPR011071;IPR012970;IPR004103;IPR003159;	PF02278;PF02884;PF08124;	SIGNAL 1..26; /evidence="ECO:0000256|SAM:SignalP"
A0A1R1CRP1	Uncharacterized protein	BK132_22610	Paenibacillus sp. FSL H8-0259	cellular organisms, Bacteria, Terrabacteria group, Firmicutes, Bacilli, Bacillales, Paenibacillaceae, Paenibacillus, unclassified Paenibacillus, Paenibacillus sp. FSL H8-0259		cd14488;	IPR033803;IPR008929;IPR011013;IPR014718;IPR038970;IPR011071;IPR012970;IPR004103;IPR003159;	PF02278;PF02884;PF08124;	SIGNAL 1..33; /evidence="ECO:0000256|SAM:SignalP"
W4E288	Uncharacterized protein	C173_08556	Paenibacillus sp. FSL R7-277	cellular organisms, Bacteria, Terrabacteria group, Firmicutes, Bacilli, Bacillales, Paenibacillaceae, Paenibacillus, unclassified Paenibacillus, Paenibacillus sp. FSL R7-277		cd14488;	IPR033803;IPR008929;IPR011013;IPR014718;IPR038970;IPR011071;IPR012970;IPR004103;IPR003159;	PF02278;PF02884;PF08124;	SIGNAL 1..26; /evidence="ECO:0000256|SAM:SignalP"
A0A2T4VJJ4	Uncharacterized protein	DAT35_19230	Vitiosangium sp. GDMCC 1.1324	cellular organisms, Bacteria, Proteobacteria, delta/epsilon subdivisions, Deltaproteobacteria, Myxococcales (fruiting gliding bacteria), Cystobacterineae, Archangiaceae, Vitiosangium, unclassified Vitiosangium, Vitiosangium sp. GDMCC 1.1324		cd14488;	IPR033803;IPR008979;		SIGNAL 1..25; /evidence="ECO:0000256|SAM:SignalP"
B9XNM1	Uncharacterized protein	Cflav_PD1751	Pedosphaera parvula (strain Ellin514)	cellular organisms, Bacteria, PVC group, Verrucomicrobia, Verrucomicrobiae, Verrucomicrobiales, Verrucomicrobia subdivision 3, Pedosphaera, Pedosphaera parvula, Pedosphaera parvula (strain Ellin514)		cd14488;	IPR033803;IPR008979;		SIGNAL 1..37; /evidence="ECO:0000256|SAM:SignalP"
A0A235BCE1	Uncharacterized protein	CHM34_02855	Paludifilum halophilum	cellular organisms, Bacteria, Terrabacteria group, Firmicutes, Bacilli, Bacillales, Thermoactinomycetaceae, Paludifilum, Paludifilum halophilum		cd14488;	IPR033803;IPR008979;
E1VIQ4	Peptidase_S8 domain-containing protein	HDN1F_11130	gamma proteobacterium HdN1	cellular organisms, Bacteria, Proteobacteria, Gammaproteobacteria, unclassified Gammaproteobacteria, unclassified Gammaproteobacteria (miscellaneous), gamma proteobacterium HdN1		cd14488;	IPR033803;IPR008979;IPR000209;IPR036852;IPR023827;IPR015500;	PF00082;	SIGNAL 1..20; /evidence="ECO:0000256|SAM:SignalP"
A0A3M2CUA4	MurNAc-LAA domain-containing protein	D6691_01490	Candidatus Hydrogenedentes bacterium	cellular organisms, Bacteria, FCB group, Candidatus Hydrogenedentes, unclassified Candidatus Hydrogenedentes, Candidatus Hydrogenedentes bacterium		cd14488;cd02696;	IPR033803;IPR008979;IPR002508;	PF01520;	SIGNAL 1..19; /evidence="ECO:0000256|SAM:SignalP"
A0A2Z4Y1S1	N-acetylmuramoyl-L-alanine amidase	BRCON_0273	Candidatus Sumerlaea chitinovorans	cellular organisms, Bacteria, unclassified Bacteria, Bacteria candidate phyla, Candidatus Sumerlaeota, Candidatus Sumerlaeia, Candidatus Sumerlaeales, Candidatus Sumerlaeaceae, Candidatus Sumerlaea, Candidatus Sumerlaea chitinovorans		cd14488;cd02696;	IPR033803;IPR008979;IPR002508;	PF01520;	SIGNAL 1..19; /evidence="ECO:0000256|SAM:SignalP"
A0A1V5XYG6	N-acetylmuramoyl-L-alanine amidase LytC (EC 3.5.1.28)	lytC_3 BWY12_02149	candidate division BRC1 bacterium ADurb.Bin183	cellular organisms, Bacteria, unclassified Bacteria, Bacteria candidate phyla, Candidatus Sumerlaeota, unclassified Candidatus Sumerlaeota, candidate division BRC1 bacterium ADurb.Bin183		cd14488;cd02696;	IPR033803;IPR008979;IPR002508;	PF01520;	SIGNAL 1..22; /evidence="ECO:0000256|SAM:SignalP"
A0A4V2RBC8	N-acetylmuramoyl-L-alanine amidase	EV374_11351	Micromonospora sp. CNZ303	cellular organisms, Bacteria, Terrabacteria group, Actinobacteria, Actinobacteria (high G+C Gram-positive bacteria), Micromonosporales, Micromonosporaceae, Micromonospora, unclassified Micromonospora, Micromonospora sp. CNZ303		cd14488;cd02696;	IPR033803;IPR008979;IPR002508;IPR006311;	PF01520;	SIGNAL 1..31; /evidence="ECO:0000256|SAM:SignalP"
A0A1C5HG46	N-acetylmuramoyl-L-alanine amidase	GA0070609_1559	Micromonospora echinaurantiaca	cellular organisms, Bacteria, Terrabacteria group, Actinobacteria, Actinobacteria (high G+C Gram-positive bacteria), Micromonosporales, Micromonosporaceae, Micromonospora, Micromonospora echinaurantiaca		cd14488;cd02696;	IPR033803;IPR008979;IPR002508;IPR006311;	PF01520;	SIGNAL 1..31; /evidence="ECO:0000256|SAM:SignalP"
A0A317KKQ2	MurNAc-LAA domain-containing protein	DLJ47_14145	Micromonospora sp. S4605	cellular organisms, Bacteria, Terrabacteria group, Actinobacteria, Actinobacteria (high G+C Gram-positive bacteria), Micromonosporales, Micromonosporaceae, Micromonospora, unclassified Micromonospora, Micromonospora sp. S4605		cd14488;cd02696;	IPR033803;IPR008979;IPR002508;IPR006311;	PF01520;	SIGNAL 1..31; /evidence="ECO:0000256|SAM:SignalP"
A0A542F323	N-acetylmuramoyl-L-alanine amidase	FBZ33_2245	Micromonospora sp. A202	cellular organisms, Bacteria, Terrabacteria group, Actinobacteria, Actinobacteria (high G+C Gram-positive bacteria), Micromonosporales, Micromonosporaceae, Micromonospora, unclassified Micromonospora, Micromonospora sp. A202		cd14488;cd02696;	IPR033803;IPR008979;IPR002508;IPR006311;	PF01520;	SIGNAL 1..31; /evidence="ECO:0000256|SAM:SignalP"
A0A1C5GAI8	N-acetylmuramoyl-L-alanine amidase	GA0070610_3035	Micromonospora echinofusca	cellular organisms, Bacteria, Terrabacteria group, Actinobacteria, Actinobacteria (high G+C Gram-positive bacteria), Micromonosporales, Micromonosporaceae, Micromonospora, Micromonospora echinofusca		cd14488;cd02696;	IPR033803;IPR008979;IPR002508;IPR006311;	PF01520;	SIGNAL 1..31; /evidence="ECO:0000256|SAM:SignalP"
A0A498AM75	N-acetylmuramoyl-L-alanine amidase	DER29_3172	Micromonospora sp. M71_S20	cellular organisms, Bacteria, Terrabacteria group, Actinobacteria, Actinobacteria (high G+C Gram-positive bacteria), Micromonosporales, Micromonosporaceae, Micromonospora, unclassified Micromonospora, Micromonospora sp. M71_S20		cd14488;cd02696;	IPR033803;IPR008979;IPR002508;IPR006311;	PF01520;	SIGNAL 1..31; /evidence="ECO:0000256|SAM:SignalP"
A0A2N3YXG7	N-acetylmuramoyl-L-alanine amidase	CLT72_0851	Micromonospora sp. CNZ309	cellular organisms, Bacteria, Terrabacteria group, Actinobacteria, Actinobacteria (high G+C Gram-positive bacteria), Micromonosporales, Micromonosporaceae, Micromonospora, unclassified Micromonospora, Micromonospora sp. CNZ309		cd14488;cd02696;	IPR033803;IPR008979;IPR002508;IPR006311;	PF01520;	SIGNAL 1..31; /evidence="ECO:0000256|SAM:SignalP"
A0A1C6W396	N-acetylmuramoyl-L-alanine amidase	GA0070608_5327	Micromonospora peucetia	cellular organisms, Bacteria, Terrabacteria group, Actinobacteria, Actinobacteria (high G+C Gram-positive bacteria), Micromonosporales, Micromonosporaceae, Micromonospora, Micromonospora peucetia		cd14488;cd02696;	IPR033803;IPR008979;IPR002508;IPR006311;	PF01520;	SIGNAL 1..31; /evidence="ECO:0000256|SAM:SignalP"
A0A3D4X4N2	MurNAc-LAA domain-containing protein	DGT23_34570	Micromonosporaceae bacterium	cellular organisms, Bacteria, Terrabacteria group, Actinobacteria, Actinobacteria (high G+C Gram-positive bacteria), Micromonosporales, Micromonosporaceae, unclassified Micromonosporaceae, Micromonosporaceae bacterium		cd14488;cd02696;	IPR033803;IPR008979;IPR002508;IPR006311;	PF01520;	SIGNAL 1..31; /evidence="ECO:0000256|SAM:SignalP"
A0A2G6XIT2	N-acetylmuramoyl-L-alanine amidase	CLT68_3750	Micromonospora sp. CNZ299	cellular organisms, Bacteria, Terrabacteria group, Actinobacteria, Actinobacteria (high G+C Gram-positive bacteria), Micromonosporales, Micromonosporaceae, Micromonospora, unclassified Micromonospora, Micromonospora sp. CNZ299		cd14488;cd02696;	IPR033803;IPR008979;IPR002508;IPR006311;	PF01520;	SIGNAL 1..31; /evidence="ECO:0000256|SAM:SignalP"
A0A1C5HKY3	N-acetylmuramoyl-L-alanine amidase	GA0070619_1867	Micromonospora zamorensis	cellular organisms, Bacteria, Terrabacteria group, Actinobacteria, Actinobacteria (high G+C Gram-positive bacteria), Micromonosporales, Micromonosporaceae, Micromonospora, Micromonospora zamorensis		cd14488;cd02696;	IPR033803;IPR008979;IPR002508;IPR006311;	PF01520;	SIGNAL 1..31; /evidence="ECO:0000256|SAM:SignalP"
A0A367F6U3	GHL10 domain-containing protein	DQ384_31530	Sphaerisporangium album	cellular organisms, Bacteria, Terrabacteria group, Actinobacteria, Actinobacteria (high G+C Gram-positive bacteria), Streptosporangiales, Streptosporangiaceae, Sphaerisporangium, Sphaerisporangium album		cd14488;	IPR033803;IPR008979;IPR003790;IPR017853;IPR013783;	PF02638;
A0A438MIG1	Uncharacterized lipoprotein YddW (UPF0748 family)	EDD27_8419	Nonomuraea polychroma	cellular organisms, Bacteria, Terrabacteria group, Actinobacteria, Actinobacteria (high G+C Gram-positive bacteria), Streptosporangiales, Streptosporangiaceae, Nonomuraea, Nonomuraea polychroma		cd14488;	IPR033803;IPR008979;IPR003790;IPR017853;IPR013783;	PF02638;	SIGNAL 1..38; /evidence="ECO:0000256|SAM:SignalP"
A0A5C8J8J2	Family 10 glycosylhydrolase	FR742_34730	Nonomuraea sp. C10	cellular organisms, Bacteria, Terrabacteria group, Actinobacteria, Actinobacteria (high G+C Gram-positive bacteria), Streptosporangiales, Streptosporangiaceae, Nonomuraea, unclassified Nonomuraea, Nonomuraea sp. C10		cd14488;	IPR033803;IPR008979;IPR003790;IPR017853;IPR013783;	PF02638;	SIGNAL 1..33; /evidence="ECO:0000256|SAM:SignalP"
A0A3D4WY56	GHL10 domain-containing protein	DGG94_22275 DGT23_23590	Micromonosporaceae bacterium	cellular organisms, Bacteria, Terrabacteria group, Actinobacteria, Actinobacteria (high G+C Gram-positive bacteria), Micromonosporales, Micromonosporaceae, unclassified Micromonosporaceae, Micromonosporaceae bacterium		cd14488;	IPR033803;IPR008979;IPR003790;IPR017853;IPR013783;	PF02638;
A0A1I0LVI0	BNR repeat-like domain-containing protein	SAMN05421811_12850	Nonomuraea wenchangensis	cellular organisms, Bacteria, Terrabacteria group, Actinobacteria, Actinobacteria (high G+C Gram-positive bacteria), Streptosporangiales, Streptosporangiaceae, Nonomuraea, Nonomuraea wenchangensis		cd14488;	IPR033803;IPR008979;IPR011040;IPR026856;IPR036278;	PF13088;	SIGNAL 1..39; /evidence="ECO:0000256|SAM:SignalP"
A0A4Q4DMA9	Rhs family protein	CU044_2320	Streptomyces sp. L-9-10	cellular organisms, Bacteria, Terrabacteria group, Actinobacteria, Actinobacteria (high G+C Gram-positive bacteria), Streptomycetales, Streptomycetaceae, Streptomyces, unclassified Streptomyces, Streptomyces sp. L-9-10		cd14488;	IPR033803;IPR008979;IPR011040;IPR026856;IPR036278;	PF13088;	SIGNAL 1..18; /evidence="ECO:0000256|SAM:SignalP"
A0A1V2Q913	Sialidase domain-containing protein	ALI22I_30545	Saccharothrix sp. ALI-22-I	cellular organisms, Bacteria, Terrabacteria group, Actinobacteria, Actinobacteria (high G+C Gram-positive bacteria), Pseudonocardiales, Pseudonocardiaceae, Saccharothrix, unclassified Saccharothrix, Saccharothrix sp. ALI-22-I		cd14488;	IPR033803;IPR008979;IPR011040;IPR026856;IPR036278;	PF13088;	SIGNAL 1..21; /evidence="ECO:0000256|SAM:SignalP"
A0A4R4PKJ7	Sialidase domain-containing protein	E1261_30455	Kribbella albertanoniae	cellular organisms, Bacteria, Terrabacteria group, Actinobacteria, Actinobacteria (high G+C Gram-positive bacteria), Propionibacteriales, Nocardioidaceae, Kribbella, Kribbella albertanoniae		cd14488;	IPR033803;IPR008979;IPR011040;IPR026856;IPR036278;IPR006311;	PF13088;	SIGNAL 1..32; /evidence="ECO:0000256|SAM:SignalP"
A0A4Q7XL83	BNR repeat protein	EV645_0239	Kribbella soli	cellular organisms, Bacteria, Terrabacteria group, Actinobacteria, Actinobacteria (high G+C Gram-positive bacteria), Propionibacteriales, Nocardioidaceae, Kribbella, Kribbella soli		cd14488;	IPR033803;IPR008979;IPR011040;IPR026856;IPR036278;IPR006311;	PF13088;	SIGNAL 1..27; /evidence="ECO:0000256|SAM:SignalP"
A0A3A9YZA2	Sialidase domain-containing protein	D7294_15835	Streptomyces hoynatensis	cellular organisms, Bacteria, Terrabacteria group, Actinobacteria, Actinobacteria (high G+C Gram-positive bacteria), Streptomycetales, Streptomycetaceae, Streptomyces, Streptomyces hoynatensis		cd14488;	IPR033803;IPR008979;IPR011040;IPR026856;IPR036278;IPR006311;	PF13088;	SIGNAL 1..33; /evidence="ECO:0000256|SAM:SignalP"
A0A4U3M672	Sialidase domain-containing protein	FDA38_09320	Kribbella sp. NEAU-THZ 27	cellular organisms, Bacteria, Terrabacteria group, Actinobacteria, Actinobacteria (high G+C Gram-positive bacteria), Propionibacteriales, Nocardioidaceae, Kribbella, unclassified Kribbella, Kribbella sp. NEAU-THZ 27		cd14488;	IPR033803;IPR008979;IPR011040;IPR026856;IPR036278;IPR006311;	PF13088;	SIGNAL 1..27; /evidence="ECO:0000256|SAM:SignalP"
A0A1H6ERC8	BNR repeat-like domain-containing protein	SAMN05444920_114249	Nonomuraea solani	cellular organisms, Bacteria, Terrabacteria group, Actinobacteria, Actinobacteria (high G+C Gram-positive bacteria), Streptosporangiales, Streptosporangiaceae, Nonomuraea, Nonomuraea solani		cd14488;	IPR033803;IPR008979;IPR011040;IPR026856;IPR036278;IPR006311;	PF13088;	SIGNAL 1..29; /evidence="ECO:0000256|SAM:SignalP"
A0A556QPK2	Uncharacterized protein	FPL22_04495	Opitutaceae bacterium 53C-WASEF	cellular organisms, Bacteria, PVC group, Verrucomicrobia, Opitutae, Opitutales, Opitutaceae, unclassified Opitutaceae, Opitutaceae bacterium 53C-WASEF		cd14488;	IPR033803;IPR008979;IPR012334;IPR011050;
A0A1F2P9U4	Fibronectin type III domain protein	SCAL_000633	Candidatus Syntrophoarchaeum caldarius	cellular organisms, Archaea, Euryarchaeota, Stenosarchaea group, Methanomicrobia, Methanosarcinales, unclassified Methanosarcinales, ANME-2 cluster, Candidatus Syntrophoarchaeum, Candidatus Syntrophoarchaeum caldarius		cd14488;	IPR033803;IPR008979;IPR013783;IPR011031;IPR036280;
A0A3N2PB14	NAGPA domain-containing protein	EF879_15540	Micromonospora sp. HM5-17	cellular organisms, Bacteria, Terrabacteria group, Actinobacteria, Actinobacteria (high G+C Gram-positive bacteria), Micromonosporales, Micromonosporaceae, Micromonospora, unclassified Micromonospora, Micromonospora sp. HM5-17		cd14488;	IPR033803;IPR008979;IPR018711;	PF09992;
A0A4R8CFB3	RHS repeat-associated protein	EV653_0070	Kribbella sp. VKM Ac-2573	cellular organisms, Bacteria, Terrabacteria group, Actinobacteria, Actinobacteria (high G+C Gram-positive bacteria), Propionibacteriales, Nocardioidaceae, Kribbella, unclassified Kribbella, Kribbella sp. VKM Ac-2573		cd14488;	IPR033803;IPR008979;IPR022385;IPR031325;IPR006530;	PF05593;	SIGNAL 1..28; /evidence="ECO:0000256|SAM:SignalP"
A0A4R1WPZ1	RHS repeat-associated protein	EV648_103121	Kribbella sp. VKM Ac-2568	cellular organisms, Bacteria, Terrabacteria group, Actinobacteria, Actinobacteria (high G+C Gram-positive bacteria), Propionibacteriales, Nocardioidaceae, Kribbella, unclassified Kribbella, Kribbella sp. VKM Ac-2568		cd14488;	IPR033803;IPR008979;IPR022385;IPR031325;IPR006530;	PF05593;	SIGNAL 1..28; /evidence="ECO:0000256|SAM:SignalP"
A0A3L7NCE9	FAD-dependent oxidoreductase (Fragment)	DWH78_14275	Planctomycetes bacterium	cellular organisms, Bacteria, PVC group, Planctomycetes, unclassified Planctomycetes, Planctomycetes bacterium		cd14488;	IPR033803;IPR008979;IPR039650;
A0A2E0PNU6	Uncharacterized protein	CMI25_04380	Opitutae bacterium	cellular organisms, Bacteria, PVC group, Verrucomicrobia, Opitutae, unclassified Opitutae, Opitutae bacterium		cd14488;	IPR033803;IPR009056;IPR011429;IPR011444;IPR022655;	PF07635;PF07583;PF07587;	SIGNAL 1..24; /evidence="ECO:0000256|SAM:SignalP"
A0A2E4ZV78	Cytochrome c domain-containing protein	CMI31_04970	Opitutae bacterium	cellular organisms, Bacteria, PVC group, Verrucomicrobia, Opitutae, unclassified Opitutae, Opitutae bacterium		cd14488;	IPR033803;IPR009056;IPR011429;IPR011444;IPR022655;IPR008979;	PF07635;PF07583;PF07587;	SIGNAL 1..23; /evidence="ECO:0000256|SAM:SignalP"
A0A350QV84	Uncharacterized protein	DCX67_02860	Opitutae bacterium	cellular organisms, Bacteria, PVC group, Verrucomicrobia, Opitutae, unclassified Opitutae, Opitutae bacterium		cd14488;	IPR033803;IPR009056;IPR011429;IPR011444;IPR022655;IPR008979;	PF07635;PF07583;PF07587;
A0A2E8SSD0	Uncharacterized protein	CMO67_07130	Verrucomicrobiales bacterium	cellular organisms, Bacteria, PVC group, Verrucomicrobia, Verrucomicrobiae, Verrucomicrobiales, unclassified Verrucomicrobiales, unclassified Verrucomicrobiales (miscellaneous), Verrucomicrobiales bacterium		cd14488;	IPR033803;IPR009056;IPR011429;IPR011444;IPR022655;IPR008979;	PF07635;PF07583;PF07587;	SIGNAL 1..17; /evidence="ECO:0000256|SAM:SignalP"
A0A2E3EE13	Cytochrome c domain-containing protein	CMO73_07045	Verrucomicrobiales bacterium	cellular organisms, Bacteria, PVC group, Verrucomicrobia, Verrucomicrobiae, Verrucomicrobiales, unclassified Verrucomicrobiales, unclassified Verrucomicrobiales (miscellaneous), Verrucomicrobiales bacterium		cd14488;	IPR033803;IPR009056;IPR036909;IPR011429;IPR011444;	PF07635;PF07583;
A0A2E5TUT2	Uncharacterized protein (Fragment)	CMO79_06645	Verrucomicrobiales bacterium	cellular organisms, Bacteria, PVC group, Verrucomicrobia, Verrucomicrobiae, Verrucomicrobiales, unclassified Verrucomicrobiales, unclassified Verrucomicrobiales (miscellaneous), Verrucomicrobiales bacterium		cd14488;	IPR033803;IPR009056;IPR036909;IPR011429;IPR011444;	PF07635;PF07583;	SIGNAL 1..17; /evidence="ECO:0000256|SAM:SignalP"
A0A4P5YP47	Xanthan lyase	LBMAG56_22490	Verrucomicrobia bacterium	cellular organisms, Bacteria, PVC group, Verrucomicrobia, unclassified Verrucomicrobia, unclassified Verrucomicrobia (miscellaneous), Verrucomicrobia bacterium		cd14488;	IPR033803;IPR009056;IPR036909;IPR011429;IPR011444;IPR022655;	PF07635;PF07583;PF07587;	SIGNAL 1..26; /evidence="ECO:0000256|SAM:SignalP"
A0A257TT63	Uncharacterized protein	B7Z73_08010	Planctomycetia bacterium 21-64-5	cellular organisms, Bacteria, PVC group, Planctomycetes, Planctomycetia, unclassified Planctomycetia, Planctomycetia bacterium 21-64-5		cd14488;	IPR033803;IPR009056;IPR036909;IPR011429;IPR011444;IPR022655;	PF07635;PF07583;PF07587;	SIGNAL 1..24; /evidence="ECO:0000256|SAM:SignalP"
A0A3B8NFZ2	Cytochrome c domain-containing protein	DCE22_07675	Verrucomicrobiales bacterium	cellular organisms, Bacteria, PVC group, Verrucomicrobia, Verrucomicrobiae, Verrucomicrobiales, unclassified Verrucomicrobiales, unclassified Verrucomicrobiales (miscellaneous), Verrucomicrobiales bacterium		cd14488;	IPR033803;IPR009056;IPR036909;IPR011429;IPR011444;IPR022655;IPR008979;	PF07635;PF07583;PF07587;
A0A520LXH7	DUF1553 domain-containing protein	EVB09_10175	Verrucomicrobiaceae bacterium	cellular organisms, Bacteria, PVC group, Verrucomicrobia, Verrucomicrobiae, Verrucomicrobiales, Verrucomicrobiaceae, unclassified Verrucomicrobiaceae, Verrucomicrobiaceae bacterium		cd14488;	IPR033803;IPR009056;IPR036909;IPR011429;IPR011444;IPR022655;IPR008979;	PF07635;PF07583;PF07587;	SIGNAL 1..21; /evidence="ECO:0000256|SAM:SignalP"
A0A3L7Q3H6	DUF1553 domain-containing protein	DWH91_19620	Planctomycetes bacterium	cellular organisms, Bacteria, PVC group, Planctomycetes, unclassified Planctomycetes, Planctomycetes bacterium		cd14488;	IPR033803;IPR009056;IPR036909;IPR011429;IPR011444;IPR022655;IPR008979;	PF07635;PF07583;PF07587;
A0A1I6UUH0	RHS repeat-associated core domain-containing protein	SAMN05444972_1216	Marininema halotolerans	cellular organisms, Bacteria, Terrabacteria group, Firmicutes, Bacilli, Bacillales, Thermoactinomycetaceae, Marininema, Marininema halotolerans		cd14488;	IPR033803;IPR010671;IPR017868;IPR008979;IPR022385;IPR031325;IPR006530;	PF06848;PF05593;	SIGNAL 1..32; /evidence="ECO:0000256|SAM:SignalP"
A0A2T0LG22	YD repeat-containing protein	CLV97_10997	Planifilum fimeticola	cellular organisms, Bacteria, Terrabacteria group, Firmicutes, Bacilli, Bacillales, Thermoactinomycetaceae, Planifilum, Planifilum fimeticola		cd14488;	IPR033803;IPR010671;IPR031325;IPR006530;	PF06848;PF05593;
A0A081C4A5	Fibronectin type III domain protein	U27_06394	Candidatus Vecturithrix granuli	cellular organisms, Bacteria, unclassified Bacteria, Candidatus Vecturithrix, Candidatus Vecturithrix granuli		cd14488;	IPR033803;IPR011055;IPR008979;IPR013783;IPR016047;IPR022409;IPR000601;IPR035986;	PF01551;PF00801;
A0A3G5T8U6	Peptidase_M23 domain-containing protein	EF847_19980	Actinobacteria bacterium YIM 96077	cellular organisms, Bacteria, Terrabacteria group, Actinobacteria, Actinobacteria (high G+C Gram-positive bacteria), unclassified Actinobacteria (class), unclassified Actinobacteria (class) (miscellaneous), Actinobacteria bacterium YIM 96077		cd14488;	IPR033803;IPR011055;IPR008979;IPR016047;	PF01551;	SIGNAL 1..30; /evidence="ECO:0000256|SAM:SignalP"
A0A2R4FD05	Peptidase_M23 domain-containing protein	C6W10_01825	Plantactinospora sp. BB1	cellular organisms, Bacteria, Terrabacteria group, Actinobacteria, Actinobacteria (high G+C Gram-positive bacteria), Micromonosporales, Micromonosporaceae, Plantactinospora, unclassified Plantactinospora, Plantactinospora sp. BB1		cd14488;	IPR033803;IPR011055;IPR008979;IPR016047;	PF01551;	SIGNAL 1..30; /evidence="ECO:0000256|SAM:SignalP"
A0A4V2FVW7	Peptidase M23-like protein	EV371_3893	Plantactinospora sp. CNZ321	cellular organisms, Bacteria, Terrabacteria group, Actinobacteria, Actinobacteria (high G+C Gram-positive bacteria), Micromonosporales, Micromonosporaceae, Plantactinospora, unclassified Plantactinospora, Plantactinospora sp. CNZ321		cd14488;	IPR033803;IPR011055;IPR008979;IPR016047;	PF01551;	SIGNAL 1..30; /evidence="ECO:0000256|SAM:SignalP"
A0A1V0AKC1	Peptidase_M23 domain-containing protein	BKM31_21335	Nonomuraea sp. ATCC 55076	cellular organisms, Bacteria, Terrabacteria group, Actinobacteria, Actinobacteria (high G+C Gram-positive bacteria), Streptosporangiales, Streptosporangiaceae, Nonomuraea, unclassified Nonomuraea, Nonomuraea sp. ATCC 55076		cd14488;	IPR033803;IPR011055;IPR016047;	PF01551;	SIGNAL 1..24; /evidence="ECO:0000256|SAM:SignalP"
A0A1H3LYN0	Peptidase family M23	SAMN05444365_103131	Micromonospora pattaloongensis	cellular organisms, Bacteria, Terrabacteria group, Actinobacteria, Actinobacteria (high G+C Gram-positive bacteria), Micromonosporales, Micromonosporaceae, Micromonospora, Micromonospora pattaloongensis		cd14488;	IPR033803;IPR011055;IPR016047;	PF01551;	SIGNAL 1..30; /evidence="ECO:0000256|SAM:SignalP"
A0A2T0MST9	Murein DD-endopeptidase MepM/ murein hydrolase activator NlpD	B0I32_11421	Nonomuraea fuscirosea	cellular organisms, Bacteria, Terrabacteria group, Actinobacteria, Actinobacteria (high G+C Gram-positive bacteria), Streptosporangiales, Streptosporangiaceae, Nonomuraea, Nonomuraea fuscirosea		cd14488;	IPR033803;IPR011055;IPR016047;	PF01551;	SIGNAL 1..27; /evidence="ECO:0000256|SAM:SignalP"
A0A1C5JGB4	Peptidase family M23	GA0070609_4406	Micromonospora echinaurantiaca	cellular organisms, Bacteria, Terrabacteria group, Actinobacteria, Actinobacteria (high G+C Gram-positive bacteria), Micromonosporales, Micromonosporaceae, Micromonospora, Micromonospora echinaurantiaca		cd14488;	IPR033803;IPR011055;IPR016047;	PF01551;	SIGNAL 1..30; /evidence="ECO:0000256|SAM:SignalP"
A0A4Q8A4K1	Peptidase M23-like protein	EV376_4302	Micromonospora sp. CNZ295	cellular organisms, Bacteria, Terrabacteria group, Actinobacteria, Actinobacteria (high G+C Gram-positive bacteria), Micromonosporales, Micromonosporaceae, Micromonospora, unclassified Micromonospora, Micromonospora sp. CNZ295		cd14488;	IPR033803;IPR011055;IPR016047;	PF01551;	SIGNAL 1..30; /evidence="ECO:0000256|SAM:SignalP"
A0A419XYR7	Murein DD-endopeptidase MepM/ murein hydrolase activator NlpD	C8E86_7818	Catellatospora citrea	cellular organisms, Bacteria, Terrabacteria group, Actinobacteria, Actinobacteria (high G+C Gram-positive bacteria), Micromonosporales, Micromonosporaceae, Catellatospora, Catellatospora citrea		cd14488;	IPR033803;IPR011055;IPR016047;	PF01551;	SIGNAL 1..30; /evidence="ECO:0000256|SAM:SignalP"
A0A2N3S433	Peptidase M23-like protein	CLT71_1307	Plantactinospora sp. CNZ320	cellular organisms, Bacteria, Terrabacteria group, Actinobacteria, Actinobacteria (high G+C Gram-positive bacteria), Micromonosporales, Micromonosporaceae, Plantactinospora, unclassified Plantactinospora, Plantactinospora sp. CNZ320		cd14488;	IPR033803;IPR011055;IPR016047;	PF01551;	SIGNAL 1..30; /evidence="ECO:0000256|SAM:SignalP"
A0A3D4X3S4	Peptidase M23	DGT23_33690	Micromonosporaceae bacterium	cellular organisms, Bacteria, Terrabacteria group, Actinobacteria, Actinobacteria (high G+C Gram-positive bacteria), Micromonosporales, Micromonosporaceae, unclassified Micromonosporaceae, Micromonosporaceae bacterium		cd14488;	IPR033803;IPR011055;IPR016047;	PF01551;	SIGNAL 1..26; /evidence="ECO:0000256|SAM:SignalP"
A0A1M4ECM5	N-acetylmuramoyl-L-alanine amidase (EC 3.5.1.28)	BN4615_P6028	Nonomuraea gerenzanensis	cellular organisms, Bacteria, Terrabacteria group, Actinobacteria, Actinobacteria (high G+C Gram-positive bacteria), Streptosporangiales, Streptosporangiaceae, Nonomuraea, Nonomuraea gerenzanensis		cd14488;	IPR033803;IPR011055;IPR016047;	PF01551;	SIGNAL 1..27; /evidence="ECO:0000256|SAM:SignalP"
A0A1C6UBT0	Peptidase family M23	GA0070606_1807	Micromonospora citrea	cellular organisms, Bacteria, Terrabacteria group, Actinobacteria, Actinobacteria (high G+C Gram-positive bacteria), Micromonosporales, Micromonosporaceae, Micromonospora, Micromonospora citrea		cd14488;	IPR033803;IPR011055;IPR016047;	PF01551;	SIGNAL 1..30; /evidence="ECO:0000256|SAM:SignalP"
A0A1H3UFD5	Peptidase family M23	SAMN05421684_7037	Asanoa ishikariensis	cellular organisms, Bacteria, Terrabacteria group, Actinobacteria, Actinobacteria (high G+C Gram-positive bacteria), Micromonosporales, Micromonosporaceae, Asanoa, Asanoa ishikariensis		cd14488;	IPR033803;IPR011055;IPR016047;	PF01551;	SIGNAL 1..27; /evidence="ECO:0000256|SAM:SignalP"
A0A1G9N9C8	Murein DD-endopeptidase MepM and murein hydrolase activator NlpD, contain LysM domain	SAMN05421869_13177	Nonomuraea jiangxiensis	cellular organisms, Bacteria, Terrabacteria group, Actinobacteria, Actinobacteria (high G+C Gram-positive bacteria), Streptosporangiales, Streptosporangiaceae, Nonomuraea, Nonomuraea jiangxiensis		cd14488;	IPR033803;IPR011055;IPR016047;	PF01551;	SIGNAL 1..27; /evidence="ECO:0000256|SAM:SignalP"
A0A2P9IXD2	N-acetylmuramoyl-L-alanine amidase (EC 3.5.1.28)	KIS93_12116	Actinomadura parvosata subsp. kistnae	cellular organisms, Bacteria, Terrabacteria group, Actinobacteria, Actinobacteria (high G+C Gram-positive bacteria), Streptosporangiales, Thermomonosporaceae, Actinomadura, Actinomadura parvosata, Actinomadura parvosata subsp. kistnae		cd14488;	IPR033803;IPR011055;IPR016047;	PF01551;	SIGNAL 1..27; /evidence="ECO:0000256|SAM:SignalP"
A0A355GEP6	Xanthan lyase (Fragment)	DDZ90_19570	Planctomycetaceae bacterium	cellular organisms, Bacteria, PVC group, Planctomycetes, Planctomycetia, Planctomycetales, Planctomycetaceae, unclassified Planctomycetaceae, Planctomycetaceae bacterium		cd14488;	IPR033803;IPR011429;IPR011444;IPR008979;	PF07635;PF07583;
A0A518FMS2	Xanthan lyase (EC 4.2.2.12)	xly_3 Pan153_22180	Planctomycetes bacterium Pan153	cellular organisms, Bacteria, PVC group, Planctomycetes, unclassified Planctomycetes, Planctomycetes bacterium Pan153		cd14488;	IPR033803;IPR011429;IPR011444;IPR022655;	PF07635;PF07583;PF07587;	SIGNAL 1..25; /evidence="ECO:0000256|SAM:SignalP"
A0A517Q3T3	Xanthan lyase (EC 4.2.2.12)	xly_2 Enr10x_15870	Planctomycetes bacterium Enr10	cellular organisms, Bacteria, PVC group, Planctomycetes, unclassified Planctomycetes, Planctomycetes bacterium Enr10		cd14488;	IPR033803;IPR011429;IPR011444;IPR022655;	PF07635;PF07583;PF07587;	SIGNAL 1..25; /evidence="ECO:0000256|SAM:SignalP"
A0A517VBC0	Xanthan lyase (EC 4.2.2.12)	xly_3 Pan161_19440	Planctomycetes bacterium Pan161	cellular organisms, Bacteria, PVC group, Planctomycetes, unclassified Planctomycetes, Planctomycetes bacterium Pan161		cd14488;	IPR033803;IPR011429;IPR011444;IPR022655;	PF07635;PF07583;PF07587;	SIGNAL 1..24; /evidence="ECO:0000256|SAM:SignalP"
A0A2E0V3S7	Uncharacterized protein	CMO35_01580	Verrucomicrobiaceae bacterium	cellular organisms, Bacteria, PVC group, Verrucomicrobia, Verrucomicrobiae, Verrucomicrobiales, Verrucomicrobiaceae, unclassified Verrucomicrobiaceae, Verrucomicrobiaceae bacterium		cd14488;	IPR033803;IPR011429;IPR011444;IPR022655;	PF07635;PF07583;PF07587;
A0A5B9M7C3	Xanthan lyase (EC 4.2.2.12)	xly_1 Mal15_00620	Planctomycetes bacterium	cellular organisms, Bacteria, PVC group, Planctomycetes, unclassified Planctomycetes, Planctomycetes bacterium		cd14488;	IPR033803;IPR011429;IPR011444;IPR022655;	PF07635;PF07583;PF07587;
A0A517X8E4	Xanthan lyase (EC 4.2.2.12)	xly_2 CA11_15520	Planctomycetes bacterium CA11	cellular organisms, Bacteria, PVC group, Planctomycetes, unclassified Planctomycetes, Planctomycetes bacterium CA11		cd14488;	IPR033803;IPR011429;IPR011444;IPR022655;	PF07635;PF07583;PF07587;
M5UMH6	Xanthan lyase	RSSM_01355	Rhodopirellula sallentina SM41	cellular organisms, Bacteria, PVC group, Planctomycetes, Planctomycetia, Planctomycetales, Planctomycetaceae, Rhodopirellula, Rhodopirellula sallentina, Rhodopirellula sallentina SM41		cd14488;	IPR033803;IPR011429;IPR011444;IPR022655;	PF07635;PF07583;PF07587;	SIGNAL 1..31; /evidence="ECO:0000256|SAM:SignalP"
A0A2D5GW23	Uncharacterized protein	CME31_10060	Gimesia sp.	cellular organisms, Bacteria, PVC group, Planctomycetes, Planctomycetia, Planctomycetales, Planctomycetaceae, Gimesia, unclassified Gimesia, Gimesia sp.		cd14488;	IPR033803;IPR011429;IPR011444;IPR022655;	PF07635;PF07583;PF07587;	SIGNAL 1..50; /evidence="ECO:0000256|SAM:SignalP"
A6C5R9	Probable xanthan lyase	PM8797T_15938	Gimesia maris DSM 8797	cellular organisms, Bacteria, PVC group, Planctomycetes, Planctomycetia, Planctomycetales, Planctomycetaceae, Gimesia, Gimesia maris, Gimesia maris DSM 8797		cd14488;	IPR033803;IPR011429;IPR011444;IPR022655;	PF07635;PF07583;PF07587;	SIGNAL 1..24; /evidence="ECO:0000256|SAM:SignalP"
M5TBW9	Planctomycete cytochrome C domain protein	RRSWK_06292	Rhodopirellula sp. SWK7	cellular organisms, Bacteria, PVC group, Planctomycetes, Planctomycetia, Planctomycetales, Planctomycetaceae, Rhodopirellula, unclassified Rhodopirellula, Rhodopirellula sp. SWK7		cd14488;	IPR033803;IPR011429;IPR011444;IPR022655;	PF07635;PF07583;PF07587;
A0A518A393	Xanthan lyase (EC 4.2.2.12)	xly_2 Pan110_15170	Planctomycetes bacterium Pan110	cellular organisms, Bacteria, PVC group, Planctomycetes, unclassified Planctomycetes, Planctomycetes bacterium Pan110		cd14488;	IPR033803;IPR011429;IPR011444;IPR022655;IPR008979;	PF07635;PF07583;PF07587;	SIGNAL 1..25; /evidence="ECO:0000256|SAM:SignalP"
A0A517W9A3	Xanthan lyase (EC 4.2.2.12)	xly_2 V6x_15110	Planctomycetes bacterium V6	cellular organisms, Bacteria, PVC group, Planctomycetes, unclassified Planctomycetes, Planctomycetes bacterium V6		cd14488;	IPR033803;IPR011429;IPR011444;IPR022655;IPR008979;	PF07635;PF07583;PF07587;	SIGNAL 1..25; /evidence="ECO:0000256|SAM:SignalP"
A0A517PK81	Xanthan lyase (EC 4.2.2.12)	xly_2 HG66A1_15190	Planctomycetes bacterium HG66A1	cellular organisms, Bacteria, PVC group, Planctomycetes, unclassified Planctomycetes, Planctomycetes bacterium HG66A1		cd14488;	IPR033803;IPR011429;IPR011444;IPR022655;IPR008979;	PF07635;PF07583;PF07587;	SIGNAL 1..25; /evidence="ECO:0000256|SAM:SignalP"
L7CJ50	Protein containing planctomycete cytochrome C domain protein	RBSWK_01851	Rhodopirellula baltica SWK14	cellular organisms, Bacteria, PVC group, Planctomycetes, Planctomycetia, Planctomycetales, Planctomycetaceae, Rhodopirellula, Rhodopirellula baltica, Rhodopirellula baltica SWK14		cd14488;	IPR033803;IPR011429;IPR011444;IPR022655;IPR008979;	PF07635;PF07583;PF07587;
F2AR11	Xanthan lyase	RBWH47_01132	Rhodopirellula baltica WH47	cellular organisms, Bacteria, PVC group, Planctomycetes, Planctomycetia, Planctomycetales, Planctomycetaceae, Rhodopirellula, Rhodopirellula baltica, Rhodopirellula baltica WH47		cd14488;	IPR033803;IPR011429;IPR011444;IPR022655;IPR008979;	PF07635;PF07583;PF07587;
A0A5A8BQV1	DUF1553 domain-containing protein	FYZ48_01640	Gimesia sp. JC646	cellular organisms, Bacteria, PVC group, Planctomycetes, Planctomycetia, Planctomycetales, Planctomycetaceae, Gimesia, unclassified Gimesia, Gimesia sp. JC646		cd14488;	IPR033803;IPR011429;IPR011444;IPR022655;IPR008979;	PF07635;PF07583;PF07587;	SIGNAL 1..38; /evidence="ECO:0000256|SAM:SignalP"
A0A0J1BC24	Uncharacterized protein	RISK_004030	Rhodopirellula islandica	cellular organisms, Bacteria, PVC group, Planctomycetes, Planctomycetia, Planctomycetales, Planctomycetaceae, Rhodopirellula, Rhodopirellula islandica		cd14488;	IPR033803;IPR011429;IPR011444;IPR022655;IPR008979;	PF07635;PF07583;PF07587;
A0A2G1W8W7	Xanthan lyase	CEE69_09520	Rhodopirellula bahusiensis	cellular organisms, Bacteria, PVC group, Planctomycetes, Planctomycetia, Planctomycetales, Planctomycetaceae, Rhodopirellula, Rhodopirellula bahusiensis		cd14488;	IPR033803;IPR011429;IPR011444;IPR022655;IPR008979;	PF07635;PF07583;PF07587;
A0A2E2C226	Uncharacterized protein	CME33_12805	Gimesia sp.	cellular organisms, Bacteria, PVC group, Planctomycetes, Planctomycetia, Planctomycetales, Planctomycetaceae, Gimesia, unclassified Gimesia, Gimesia sp.		cd14488;	IPR033803;IPR011429;IPR011444;IPR022655;IPR008979;	PF07635;PF07583;PF07587;
K5DC62	Protein containing planctomycete cytochrome C domain protein	RBSH_04755	Rhodopirellula baltica SH28	cellular organisms, Bacteria, PVC group, Planctomycetes, Planctomycetia, Planctomycetales, Planctomycetaceae, Rhodopirellula, Rhodopirellula baltica, Rhodopirellula baltica SH28		cd14488;	IPR033803;IPR011429;IPR011444;IPR022655;IPR008979;	PF07635;PF07583;PF07587;
A0A2D9JCE4	Xanthan lyase (Fragment)	CMM00_04570	Rhodopirellula sp.	cellular organisms, Bacteria, PVC group, Planctomycetes, Planctomycetia, Planctomycetales, Planctomycetaceae, Rhodopirellula, unclassified Rhodopirellula, Rhodopirellula sp.		cd14488;	IPR033803;IPR011429;IPR011444;IPR022655;IPR008979;	PF07635;PF07583;PF07587;
Q7UN57	Probable xanthan lyase	RB7762	Rhodopirellula baltica (strain DSM 10527 / NCIMB 13988 / SH1)	cellular organisms, Bacteria, PVC group, Planctomycetes, Planctomycetia, Planctomycetales, Planctomycetaceae, Rhodopirellula, Rhodopirellula baltica, Rhodopirellula baltica (strain DSM 10527 / NCIMB 13988 / SH1)		cd14488;	IPR033803;IPR011429;IPR011444;IPR022655;IPR008979;	PF07635;PF07583;PF07587;
M2AVJ4	Xanthan lyase	RE6C_05761	Rhodopirellula europaea 6C	cellular organisms, Bacteria, PVC group, Planctomycetes, Planctomycetia, Planctomycetales, Planctomycetaceae, Rhodopirellula, Rhodopirellula europaea, Rhodopirellula europaea 6C		cd14488;	IPR033803;IPR011429;IPR011444;IPR022655;IPR008979;	PF07635;PF07583;PF07587;
M5S5T2	Xanthan lyase	RESH_02689	Rhodopirellula europaea SH398	cellular organisms, Bacteria, PVC group, Planctomycetes, Planctomycetia, Planctomycetales, Planctomycetaceae, Rhodopirellula, Rhodopirellula europaea, Rhodopirellula europaea SH398		cd14488;	IPR033803;IPR011429;IPR011444;IPR022655;IPR008979;	PF07635;PF07583;PF07587;
A0A368BAP8	DUF1553 domain-containing protein	DBX00_10660	Verrucomicrobia bacterium	cellular organisms, Bacteria, PVC group, Verrucomicrobia, unclassified Verrucomicrobia, unclassified Verrucomicrobia (miscellaneous), Verrucomicrobia bacterium		cd14488;	IPR033803;IPR011444;IPR022655;	PF07583;PF07587;
A0A355SAH7	Uncharacterized protein	DD438_11060	Verrucomicrobiales bacterium	cellular organisms, Bacteria, PVC group, Verrucomicrobia, Verrucomicrobiae, Verrucomicrobiales, unclassified Verrucomicrobiales, unclassified Verrucomicrobiales (miscellaneous), Verrucomicrobiales bacterium		cd14488;	IPR033803;IPR011444;IPR022655;	PF07583;PF07587;
A0A2E3IJB1	Uncharacterized protein	CMN04_10400	Roseibacillus sp.	cellular organisms, Bacteria, PVC group, Verrucomicrobia, Verrucomicrobiae, Verrucomicrobiales, Verrucomicrobiaceae, Roseibacillus, unclassified Roseibacillus, Roseibacillus sp.		cd14488;	IPR033803;IPR011444;IPR022655;	PF07583;PF07587;
A0A2E8M0Q6	Uncharacterized protein	CMP30_00635	Roseibacillus sp.	cellular organisms, Bacteria, PVC group, Verrucomicrobia, Verrucomicrobiae, Verrucomicrobiales, Verrucomicrobiaceae, Roseibacillus, unclassified Roseibacillus, Roseibacillus sp.		cd14488;	IPR033803;IPR011444;IPR022655;	PF07583;PF07587;
A0A2E3N4N8	Uncharacterized protein	CMN02_00260	Roseibacillus sp.	cellular organisms, Bacteria, PVC group, Verrucomicrobia, Verrucomicrobiae, Verrucomicrobiales, Verrucomicrobiaceae, Roseibacillus, unclassified Roseibacillus, Roseibacillus sp.		cd14488;	IPR033803;IPR011444;IPR022655;	PF07583;PF07587;	SIGNAL 1..31; /evidence="ECO:0000256|SAM:SignalP"
A0A2E7AJZ4	Uncharacterized protein	CMP27_12380	Roseibacillus sp.	cellular organisms, Bacteria, PVC group, Verrucomicrobia, Verrucomicrobiae, Verrucomicrobiales, Verrucomicrobiaceae, Roseibacillus, unclassified Roseibacillus, Roseibacillus sp.		cd14488;	IPR033803;IPR011444;IPR022655;	PF07583;PF07587;
A0A2D6DZE1	Uncharacterized protein	CMP26_13275	Roseibacillus sp.	cellular organisms, Bacteria, PVC group, Verrucomicrobia, Verrucomicrobiae, Verrucomicrobiales, Verrucomicrobiaceae, Roseibacillus, unclassified Roseibacillus, Roseibacillus sp.		cd14488;	IPR033803;IPR011444;IPR022655;	PF07583;PF07587;	SIGNAL 1..31; /evidence="ECO:0000256|SAM:SignalP"
A0A3D3RB11	Xanthan lyase (Fragment)	DIT97_20510	Gimesia maris	cellular organisms, Bacteria, PVC group, Planctomycetes, Planctomycetia, Planctomycetales, Planctomycetaceae, Gimesia, Gimesia maris		cd14488;	IPR033803;IPR011444;IPR022655;	PF07583;PF07587;
A0A0Q9MH40	Uncharacterized protein	ASL11_23475	Paenibacillus sp. Soil750	cellular organisms, Bacteria, Terrabacteria group, Firmicutes, Bacilli, Bacillales, Paenibacillaceae, Paenibacillus, unclassified Paenibacillus, Paenibacillus sp. Soil750		cd14488;	IPR033803;IPR012334;IPR011050;
A0A4Q9DNS1	Uncharacterized protein	EYB31_22760	Paenibacillus sp. N2SHLJ1	cellular organisms, Bacteria, Terrabacteria group, Firmicutes, Bacilli, Bacillales, Paenibacillaceae, Paenibacillus, unclassified Paenibacillus, Paenibacillus sp. N2SHLJ1		cd14488;	IPR033803;IPR013320;IPR036278;		SIGNAL 1..27; /evidence="ECO:0000256|SAM:SignalP"
A0A2R4FL79	Uncharacterized protein	C6W10_19580	Plantactinospora sp. BB1	cellular organisms, Bacteria, Terrabacteria group, Actinobacteria, Actinobacteria (high G+C Gram-positive bacteria), Micromonosporales, Micromonosporaceae, Plantactinospora, unclassified Plantactinospora, Plantactinospora sp. BB1		cd14488;	IPR033803;IPR015020;IPR008979;IPR017853;	PF08924;	SIGNAL 1..21; /evidence="ECO:0000256|SAM:SignalP"
A0A1A9BAT4	Uncharacterized protein	GA0070622_3106	Micromonospora sediminicola	cellular organisms, Bacteria, Terrabacteria group, Actinobacteria, Actinobacteria (high G+C Gram-positive bacteria), Micromonosporales, Micromonosporaceae, Micromonospora, Micromonospora sediminicola		cd14488;	IPR033803;IPR015020;IPR017853;	PF08924;	SIGNAL 1..21; /evidence="ECO:0000256|SAM:SignalP"
A0A3N2P3Y8	DUF1906 domain-containing protein	EF879_20705	Micromonospora sp. HM5-17	cellular organisms, Bacteria, Terrabacteria group, Actinobacteria, Actinobacteria (high G+C Gram-positive bacteria), Micromonosporales, Micromonosporaceae, Micromonospora, unclassified Micromonospora, Micromonospora sp. HM5-17		cd14488;	IPR033803;IPR015020;IPR017853;	PF08924;	SIGNAL 1..30; /evidence="ECO:0000256|SAM:SignalP"
A0A1C6SI21	Uncharacterized protein	GA0070615_1363	Micromonospora aurantiaca	cellular organisms, Bacteria, Terrabacteria group, Actinobacteria, Actinobacteria (high G+C Gram-positive bacteria), Micromonosporales, Micromonosporaceae, Micromonospora, Micromonospora aurantiaca		cd14488;	IPR033803;IPR015020;IPR017853;	PF08924;	SIGNAL 1..25; /evidence="ECO:0000256|SAM:SignalP"
A0A4R2ASS5	Uncharacterized protein DUF1906	EV374_11216	Micromonospora sp. CNZ303	cellular organisms, Bacteria, Terrabacteria group, Actinobacteria, Actinobacteria (high G+C Gram-positive bacteria), Micromonosporales, Micromonosporaceae, Micromonospora, unclassified Micromonospora, Micromonospora sp. CNZ303		cd14488;	IPR033803;IPR015020;IPR017853;	PF08924;	SIGNAL 1..26; /evidence="ECO:0000256|SAM:SignalP"
A0A385ASU2	N-acetylmuramoyl-L-alanine amidase (EC 3.5.1.28)	MicB006_2745	Micromonospora sp. B006	cellular organisms, Bacteria, Terrabacteria group, Actinobacteria, Actinobacteria (high G+C Gram-positive bacteria), Micromonosporales, Micromonosporaceae, Micromonospora, unclassified Micromonospora, Micromonospora sp. B006		cd14488;	IPR033803;IPR015020;IPR017853;	PF08924;	SIGNAL 1..28; /evidence="ECO:0000256|SAM:SignalP"
A0A3M9KWS9	DUF1906 domain-containing protein	EEZ25_07085	Micromonospora aurantiaca	cellular organisms, Bacteria, Terrabacteria group, Actinobacteria, Actinobacteria (high G+C Gram-positive bacteria), Micromonosporales, Micromonosporaceae, Micromonospora, Micromonospora aurantiaca		cd14488;	IPR033803;IPR015020;IPR017853;	PF08924;	SIGNAL 1..23; /evidence="ECO:0000256|SAM:SignalP"
A0A317D601	Uncharacterized protein	DKT68_09770	Micromonospora sp. 5R2A7	cellular organisms, Bacteria, Terrabacteria group, Actinobacteria, Actinobacteria (high G+C Gram-positive bacteria), Micromonosporales, Micromonosporaceae, Micromonospora, unclassified Micromonospora, Micromonospora sp. 5R2A7		cd14488;	IPR033803;IPR015020;IPR017853;	PF08924;	SIGNAL 1..35; /evidence="ECO:0000256|SAM:SignalP"
A0A419XYT4	Uncharacterized protein DUF1906	C8E86_7705	Catellatospora citrea	cellular organisms, Bacteria, Terrabacteria group, Actinobacteria, Actinobacteria (high G+C Gram-positive bacteria), Micromonosporales, Micromonosporaceae, Catellatospora, Catellatospora citrea		cd14488;	IPR033803;IPR015020;IPR017853;	PF08924;	SIGNAL 1..27; /evidence="ECO:0000256|SAM:SignalP"
A0A1C5HIJ3	Uncharacterized protein	GA0070609_1687	Micromonospora echinaurantiaca	cellular organisms, Bacteria, Terrabacteria group, Actinobacteria, Actinobacteria (high G+C Gram-positive bacteria), Micromonosporales, Micromonosporaceae, Micromonospora, Micromonospora echinaurantiaca		cd14488;	IPR033803;IPR015020;IPR017853;	PF08924;	SIGNAL 1..26; /evidence="ECO:0000256|SAM:SignalP"
A0A2N3YY63	Uncharacterized protein DUF1906	CLT72_1096	Micromonospora sp. CNZ309	cellular organisms, Bacteria, Terrabacteria group, Actinobacteria, Actinobacteria (high G+C Gram-positive bacteria), Micromonosporales, Micromonosporaceae, Micromonospora, unclassified Micromonospora, Micromonospora sp. CNZ309		cd14488;	IPR033803;IPR015020;IPR017853;	PF08924;	SIGNAL 1..26; /evidence="ECO:0000256|SAM:SignalP"
A0A542F1I3	Uncharacterized protein DUF1906	FBZ33_1513	Micromonospora sp. A202	cellular organisms, Bacteria, Terrabacteria group, Actinobacteria, Actinobacteria (high G+C Gram-positive bacteria), Micromonosporales, Micromonosporaceae, Micromonospora, unclassified Micromonospora, Micromonospora sp. A202		cd14488;	IPR033803;IPR015020;IPR017853;	PF08924;	SIGNAL 1..33; /evidence="ECO:0000256|SAM:SignalP"
A0A1C4ZK73	Uncharacterized protein	GA0070215_11863	Micromonospora marina	cellular organisms, Bacteria, Terrabacteria group, Actinobacteria, Actinobacteria (high G+C Gram-positive bacteria), Micromonosporales, Micromonosporaceae, Micromonospora, Micromonospora marina		cd14488;	IPR033803;IPR015020;IPR017853;	PF08924;
A0A1C5G9K7	Uncharacterized protein	GA0070610_2855	Micromonospora echinofusca	cellular organisms, Bacteria, Terrabacteria group, Actinobacteria, Actinobacteria (high G+C Gram-positive bacteria), Micromonosporales, Micromonosporaceae, Micromonospora, Micromonospora echinofusca		cd14488;	IPR033803;IPR015020;IPR017853;	PF08924;	SIGNAL 1..26; /evidence="ECO:0000256|SAM:SignalP"
A0A4Q8A4S2	Uncharacterized protein DUF1906	EV376_4382	Micromonospora sp. CNZ295	cellular organisms, Bacteria, Terrabacteria group, Actinobacteria, Actinobacteria (high G+C Gram-positive bacteria), Micromonosporales, Micromonosporaceae, Micromonospora, unclassified Micromonospora, Micromonospora sp. CNZ295		cd14488;	IPR033803;IPR015020;IPR017853;	PF08924;	SIGNAL 1..24; /evidence="ECO:0000256|SAM:SignalP"
A0A498ARX5	Uncharacterized protein DUF1906	DER29_3476	Micromonospora sp. M71_S20	cellular organisms, Bacteria, Terrabacteria group, Actinobacteria, Actinobacteria (high G+C Gram-positive bacteria), Micromonosporales, Micromonosporaceae, Micromonospora, unclassified Micromonospora, Micromonospora sp. M71_S20		cd14488;	IPR033803;IPR015020;IPR017853;	PF08924;	SIGNAL 1..32; /evidence="ECO:0000256|SAM:SignalP"
A0A561VZK7	Uncharacterized protein DUF1906	FHU34_112400	Micromonospora taraxaci	cellular organisms, Bacteria, Terrabacteria group, Actinobacteria, Actinobacteria (high G+C Gram-positive bacteria), Micromonosporales, Micromonosporaceae, Micromonospora, Micromonospora taraxaci		cd14488;	IPR033803;IPR015020;IPR017853;	PF08924;	SIGNAL 1..33; /evidence="ECO:0000256|SAM:SignalP"
A0A1C6W2R8	Uncharacterized protein	GA0070608_5193	Micromonospora peucetia	cellular organisms, Bacteria, Terrabacteria group, Actinobacteria, Actinobacteria (high G+C Gram-positive bacteria), Micromonosporales, Micromonosporaceae, Micromonospora, Micromonospora peucetia		cd14488;	IPR033803;IPR015020;IPR017853;	PF08924;	SIGNAL 1..32; /evidence="ECO:0000256|SAM:SignalP"
A0A3E2YNN5	Xanthan lyase (EC 4.2.2.12)	xly2 C5N14_21360	Micromonospora sp. MW-13	cellular organisms, Bacteria, Terrabacteria group, Actinobacteria, Actinobacteria (high G+C Gram-positive bacteria), Micromonosporales, Micromonosporaceae, Micromonospora, unclassified Micromonospora, Micromonospora sp. MW-13		cd14488;	IPR033803;IPR015020;IPR017853;	PF08924;	SIGNAL 1..26; /evidence="ECO:0000256|SAM:SignalP"
A0A317KJY5	Uncharacterized protein	DLJ47_13585	Micromonospora sp. S4605	cellular organisms, Bacteria, Terrabacteria group, Actinobacteria, Actinobacteria (high G+C Gram-positive bacteria), Micromonosporales, Micromonosporaceae, Micromonospora, unclassified Micromonospora, Micromonospora sp. S4605		cd14488;	IPR033803;IPR015020;IPR017853;	PF08924;	SIGNAL 1..20; /evidence="ECO:0000256|SAM:SignalP"
A0A2N3S2I3	Uncharacterized protein DUF1906	CLT71_0728	Plantactinospora sp. CNZ320	cellular organisms, Bacteria, Terrabacteria group, Actinobacteria, Actinobacteria (high G+C Gram-positive bacteria), Micromonosporales, Micromonosporaceae, Plantactinospora, unclassified Plantactinospora, Plantactinospora sp. CNZ320		cd14488;	IPR033803;IPR015020;IPR017853;	PF08924;	SIGNAL 1..21; /evidence="ECO:0000256|SAM:SignalP"
A0A3N9XLT9	Uncharacterized protein	DLJ58_20980	Micromonospora arida	cellular organisms, Bacteria, Terrabacteria group, Actinobacteria, Actinobacteria (high G+C Gram-positive bacteria), Micromonosporales, Micromonosporaceae, Micromonospora, Micromonospora arida		cd14488;	IPR033803;IPR015020;IPR017853;	PF08924;
A0A3N9WXD6	Uncharacterized protein	DLJ59_07465	Micromonospora inaquosa	cellular organisms, Bacteria, Terrabacteria group, Actinobacteria, Actinobacteria (high G+C Gram-positive bacteria), Micromonosporales, Micromonosporaceae, Micromonospora, Micromonospora inaquosa		cd14488;	IPR033803;IPR015020;IPR017853;	PF08924;
A0A562WFY8	Uncharacterized protein DUF1906	JD81_02323	Micromonospora sagamiensis	cellular organisms, Bacteria, Terrabacteria group, Actinobacteria, Actinobacteria (high G+C Gram-positive bacteria), Micromonosporales, Micromonosporaceae, Micromonospora, Micromonospora sagamiensis		cd14488;	IPR033803;IPR015020;IPR017853;	PF08924;	SIGNAL 1..20; /evidence="ECO:0000256|SAM:SignalP"
A0A559VLA3	Uncharacterized protein DUF1906	FB454_114116	Micromonospora sp. CNZ297	cellular organisms, Bacteria, Terrabacteria group, Actinobacteria, Actinobacteria (high G+C Gram-positive bacteria), Micromonosporales, Micromonosporaceae, Micromonospora, unclassified Micromonospora, Micromonospora sp. CNZ297		cd14488;	IPR033803;IPR015020;IPR017853;	PF08924;	SIGNAL 1..25; /evidence="ECO:0000256|SAM:SignalP"
A0A562DAS0	Uncharacterized protein DUF1906	JD80_04303	Micromonospora echinospora (Micromonospora purpurea)	cellular organisms, Bacteria, Terrabacteria group, Actinobacteria, Actinobacteria (high G+C Gram-positive bacteria), Micromonosporales, Micromonosporaceae, Micromonospora, Micromonospora echinospora (Micromonospora purpurea)		cd14488;	IPR033803;IPR015020;IPR017853;	PF08924;	SIGNAL 1..28; /evidence="ECO:0000256|SAM:SignalP"
A0A1C4X0Q2	Uncharacterized protein	GA0070562_5250	Micromonospora tulbaghiae	cellular organisms, Bacteria, Terrabacteria group, Actinobacteria, Actinobacteria (high G+C Gram-positive bacteria), Micromonosporales, Micromonosporaceae, Micromonospora, Micromonospora tulbaghiae		cd14488;	IPR033803;IPR015020;IPR017853;	PF08924;	SIGNAL 1..25; /evidence="ECO:0000256|SAM:SignalP"
A0A386WII8	Uncharacterized protein	CSH63_12035	Micromonospora tulbaghiae	cellular organisms, Bacteria, Terrabacteria group, Actinobacteria, Actinobacteria (high G+C Gram-positive bacteria), Micromonosporales, Micromonosporaceae, Micromonospora, Micromonospora tulbaghiae		cd14488;	IPR033803;IPR015020;IPR017853;	PF08924;	SIGNAL 1..25; /evidence="ECO:0000256|SAM:SignalP"
A0A3D9ZRN0	Uncharacterized protein DUF1906	DFJ67_4651	Asanoa ferruginea	cellular organisms, Bacteria, Terrabacteria group, Actinobacteria, Actinobacteria (high G+C Gram-positive bacteria), Micromonosporales, Micromonosporaceae, Asanoa, Asanoa ferruginea		cd14488;	IPR033803;IPR015020;IPR017853;	PF08924;	SIGNAL 1..19; /evidence="ECO:0000256|SAM:SignalP"
A0A1C6TR60	Uncharacterized protein	GA0070606_0212	Micromonospora citrea	cellular organisms, Bacteria, Terrabacteria group, Actinobacteria, Actinobacteria (high G+C Gram-positive bacteria), Micromonosporales, Micromonosporaceae, Micromonospora, Micromonospora citrea		cd14488;	IPR033803;IPR015020;IPR017853;	PF08924;	SIGNAL 1..26; /evidence="ECO:0000256|SAM:SignalP"
D9T817	Uncharacterized protein	Micau_2606	Micromonospora aurantiaca (strain ATCC 27029 / DSM 43813 / BCRC 12538 / CBS 129.76 / JCM 10878 / NBRC 16125 / NRRL B-16091 / INA 9442)	cellular organisms, Bacteria, Terrabacteria group, Actinobacteria, Actinobacteria (high G+C Gram-positive bacteria), Micromonosporales, Micromonosporaceae, Micromonospora, Micromonospora aurantiaca, Micromonospora aurantiaca (strain ATCC 27029 / DSM 43813 / BCRC 12538 / CBS 129.76 / JCM 10878 / NBRC 16125 / NRRL B-16091 / INA 9442)		cd14488;	IPR033803;IPR015020;IPR017853;	PF08924;	SIGNAL 1..23; /evidence="ECO:0000256|SAM:SignalP"
A0A4Q7WCF7	Uncharacterized protein DUF1906	EV371_3407	Plantactinospora sp. CNZ321	cellular organisms, Bacteria, Terrabacteria group, Actinobacteria, Actinobacteria (high G+C Gram-positive bacteria), Micromonosporales, Micromonosporaceae, Plantactinospora, unclassified Plantactinospora, Plantactinospora sp. CNZ321		cd14488;	IPR033803;IPR015020;IPR017853;	PF08924;	SIGNAL 1..27; /evidence="ECO:0000256|SAM:SignalP"
A0A4Y9V7A4	Uncharacterized protein DUF1906	CLT75_0858	Micromonospora sp. CNZ285	cellular organisms, Bacteria, Terrabacteria group, Actinobacteria, Actinobacteria (high G+C Gram-positive bacteria), Micromonosporales, Micromonosporaceae, Micromonospora, unclassified Micromonospora, Micromonospora sp. CNZ285		cd14488;	IPR033803;IPR015020;IPR017853;	PF08924;	SIGNAL 1..25; /evidence="ECO:0000256|SAM:SignalP"
A0A239PF24	Uncharacterized protein	SAMN05421812_12442	Asanoa hainanensis	cellular organisms, Bacteria, Terrabacteria group, Actinobacteria, Actinobacteria (high G+C Gram-positive bacteria), Micromonosporales, Micromonosporaceae, Asanoa, Asanoa hainanensis		cd14488;	IPR033803;IPR015020;IPR017853;	PF08924;	SIGNAL 1..29; /evidence="ECO:0000256|SAM:SignalP"
A0A1H3S8N5	Uncharacterized protein	SAMN05421684_4717	Asanoa ishikariensis	cellular organisms, Bacteria, Terrabacteria group, Actinobacteria, Actinobacteria (high G+C Gram-positive bacteria), Micromonosporales, Micromonosporaceae, Asanoa, Asanoa ishikariensis		cd14488;	IPR033803;IPR015020;IPR017853;	PF08924;	SIGNAL 1..29; /evidence="ECO:0000256|SAM:SignalP"
A0A1Q5HL06	Uncharacterized protein	AMK25_10950	Micromonospora sp. TSRI0369	cellular organisms, Bacteria, Terrabacteria group, Actinobacteria, Actinobacteria (high G+C Gram-positive bacteria), Micromonosporales, Micromonosporaceae, Micromonospora, unclassified Micromonospora, Micromonospora sp. TSRI0369		cd14488;	IPR033803;IPR015020;IPR017853;	PF08924;	SIGNAL 1..28; /evidence="ECO:0000256|SAM:SignalP"
A0A2G6XGZ8	Uncharacterized protein DUF1906	CLT68_3098	Micromonospora sp. CNZ299	cellular organisms, Bacteria, Terrabacteria group, Actinobacteria, Actinobacteria (high G+C Gram-positive bacteria), Micromonosporales, Micromonosporaceae, Micromonospora, unclassified Micromonospora, Micromonospora sp. CNZ299		cd14488;	IPR033803;IPR015020;IPR017853;	PF08924;	SIGNAL 1..33; /evidence="ECO:0000256|SAM:SignalP"
A0A1C5H4L8	Uncharacterized protein	GA0070619_1045	Micromonospora zamorensis	cellular organisms, Bacteria, Terrabacteria group, Actinobacteria, Actinobacteria (high G+C Gram-positive bacteria), Micromonosporales, Micromonosporaceae, Micromonospora, Micromonospora zamorensis		cd14488;	IPR033803;IPR015020;IPR017853;	PF08924;	SIGNAL 1..27; /evidence="ECO:0000256|SAM:SignalP"
W7VH74	N-acetylmuramyl-L-alanine amidase	MCBG_00342	Micromonospora sp. M42	cellular organisms, Bacteria, Terrabacteria group, Actinobacteria, Actinobacteria (high G+C Gram-positive bacteria), Micromonosporales, Micromonosporaceae, Micromonospora, unclassified Micromonospora, Micromonospora sp. M42		cd14488;	IPR033803;IPR015020;IPR017853;	PF08924;	SIGNAL 1..21; /evidence="ECO:0000256|SAM:SignalP"
A0A505HDM1	DUF1906 domain-containing protein	FJ969_22665	Micromonospora sp. XM-20-01	cellular organisms, Bacteria, Terrabacteria group, Actinobacteria, Actinobacteria (high G+C Gram-positive bacteria), Micromonosporales, Micromonosporaceae, Micromonospora, unclassified Micromonospora, Micromonospora sp. XM-20-01		cd14488;	IPR033803;IPR015020;IPR017853;	PF08924;	SIGNAL 1..28; /evidence="ECO:0000256|SAM:SignalP"
A0A2V2S1D4	Uncharacterized protein	C5B50_29115	Verrucomicrobia bacterium	cellular organisms, Bacteria, PVC group, Verrucomicrobia, unclassified Verrucomicrobia, unclassified Verrucomicrobia (miscellaneous), Verrucomicrobia bacterium		cd14488;	IPR033803;IPR017853;
A0A536CLC7	Uncharacterized protein	E6I52_25705	Chloroflexi bacterium	cellular organisms, Bacteria, Terrabacteria group, Chloroflexi, unclassified Chloroflexi, unclassified Chloroflexi (miscellaneous), Chloroflexi bacterium		cd14488;	IPR033803;IPR017853;
A0A2R4FLY5	NAGPA domain-containing protein	C6W10_21085	Plantactinospora sp. BB1	cellular organisms, Bacteria, Terrabacteria group, Actinobacteria, Actinobacteria (high G+C Gram-positive bacteria), Micromonosporales, Micromonosporaceae, Plantactinospora, unclassified Plantactinospora, Plantactinospora sp. BB1		cd14488;	IPR033803;IPR018711;	PF09992;	SIGNAL 1..31; /evidence="ECO:0000256|SAM:SignalP"
A0A4V2FVZ0	Uncharacterized protein DUF2233	EV371_4259	Plantactinospora sp. CNZ321	cellular organisms, Bacteria, Terrabacteria group, Actinobacteria, Actinobacteria (high G+C Gram-positive bacteria), Micromonosporales, Micromonosporaceae, Plantactinospora, unclassified Plantactinospora, Plantactinospora sp. CNZ321		cd14488;	IPR033803;IPR018711;	PF09992;	SIGNAL 1..28; /evidence="ECO:0000256|SAM:SignalP"
A0A419XCB4	Uncharacterized protein DUF2233	C8E86_0139	Catellatospora citrea	cellular organisms, Bacteria, Terrabacteria group, Actinobacteria, Actinobacteria (high G+C Gram-positive bacteria), Micromonosporales, Micromonosporaceae, Catellatospora, Catellatospora citrea		cd14488;	IPR033803;IPR018711;	PF09992;	SIGNAL 1..21; /evidence="ECO:0000256|SAM:SignalP"
A0A2N3S4Y3	Uncharacterized protein DUF2233	CLT71_1604	Plantactinospora sp. CNZ320	cellular organisms, Bacteria, Terrabacteria group, Actinobacteria, Actinobacteria (high G+C Gram-positive bacteria), Micromonosporales, Micromonosporaceae, Plantactinospora, unclassified Plantactinospora, Plantactinospora sp. CNZ320		cd14488;	IPR033803;IPR018711;	PF09992;	SIGNAL 1..29; /evidence="ECO:0000256|SAM:SignalP"
A0A3D5ANH3	NAGPA domain-containing protein	DGG94_10940 DGT23_04665	Micromonosporaceae bacterium	cellular organisms, Bacteria, Terrabacteria group, Actinobacteria, Actinobacteria (high G+C Gram-positive bacteria), Micromonosporales, Micromonosporaceae, unclassified Micromonosporaceae, Micromonosporaceae bacterium		cd14488;	IPR033803;IPR018711;	PF09992;	SIGNAL 1..28; /evidence="ECO:0000256|SAM:SignalP"
D2PYK7	YD repeat protein	Kfla_0733	Kribbella flavida (strain DSM 17836 / JCM 10339 / NBRC 14399)	cellular organisms, Bacteria, Terrabacteria group, Actinobacteria, Actinobacteria (high G+C Gram-positive bacteria), Propionibacteriales, Nocardioidaceae, Kribbella, Kribbella flavida, Kribbella flavida (strain DSM 17836 / JCM 10339 / NBRC 14399)		cd14488;	IPR033803;IPR022385;IPR031325;IPR006530;	PF05593;	SIGNAL 1..28; /evidence="ECO:0000256|SAM:SignalP"
A0A3R7RGH1	DUF1553 domain-containing protein (Fragment)	CBB78_013355	Roseibacillus sp. TMED18	cellular organisms, Bacteria, PVC group, Verrucomicrobia, Verrucomicrobiae, Verrucomicrobiales, Verrucomicrobiaceae, Roseibacillus, unclassified Roseibacillus, Roseibacillus sp. TMED18		cd14488;	IPR033803;IPR022655;	PF07587;
A0A3C1W8Z6	PSD1 domain-containing protein (Fragment)	DCQ96_11840	Verrucomicrobiales bacterium	cellular organisms, Bacteria, PVC group, Verrucomicrobia, Verrucomicrobiae, Verrucomicrobiales, unclassified Verrucomicrobiales, unclassified Verrucomicrobiales (miscellaneous), Verrucomicrobiales bacterium		cd14488;	IPR033803;IPR022655;	PF07587;
A0A382CDS5	PSD1 domain-containing protein (Fragment)	METZ01_LOCUS176878	marine metagenome	unclassified sequences, metagenomes, ecological metagenomes, marine metagenome		cd14488;	IPR033803;IPR022655;IPR008979;	PF07587;
A0A1V2B300	Cellulase domain-containing protein	BW716_20035	[Flexibacter] sp. ATCC 35208	cellular organisms, Bacteria, FCB group, Bacteroidetes/Chlorobi group, Bacteroidetes, Chitinophagia, Chitinophagales, Chitinophagaceae, Chitinophaga, [Flexibacter] sp. ATCC 35208		cd14488;	IPR033803;IPR036116;IPR001547;IPR018087;IPR017853;IPR013783;IPR026444;	PF00150;	SIGNAL 1..19; /evidence="ECO:0000256|SAM:SignalP"
C7PGN3	Glycoside hydrolase family 5	Cpin_4289	Chitinophaga pinensis (strain ATCC 43595 / DSM 2588 / NCIB 11800 / UQM 2034)	cellular organisms, Bacteria, FCB group, Bacteroidetes/Chlorobi group, Bacteroidetes, Chitinophagia, Chitinophagales, Chitinophagaceae, Chitinophaga, Chitinophaga pinensis, Chitinophaga pinensis (strain ATCC 43595 / DSM 2588 / NCIB 11800 / UQM 2034)		cd14488;	IPR033803;IPR036116;IPR008979;IPR001547;IPR018087;IPR017853;IPR013783;IPR026444;	PF00150;	SIGNAL 1..19; /evidence="ECO:0000256|SAM:SignalP"
A0A2Z4Y631	Putative membrane protein	BRCON_1385	Candidatus Sumerlaea chitinovorans	cellular organisms, Bacteria, unclassified Bacteria, Bacteria candidate phyla, Candidatus Sumerlaeota, Candidatus Sumerlaeia, Candidatus Sumerlaeales, Candidatus Sumerlaeaceae, Candidatus Sumerlaea, Candidatus Sumerlaea chitinovorans		cd14488;	IPR033803;IPR036188;
A0A3D1TFC9	Uncharacterized protein	DEW46_11565	Verrucomicrobia bacterium	cellular organisms, Bacteria, PVC group, Verrucomicrobia, unclassified Verrucomicrobia, unclassified Verrucomicrobia (miscellaneous), Verrucomicrobia bacterium		cd14488;	IPR033803;IPR036188;IPR008979;IPR039650;		SIGNAL 1..19; /evidence="ECO:0000256|SAM:SignalP"
A0A5C6CK97	Xanthan lyase (EC 4.2.2.12)	xly_2 Pla52o_19400	Planctomycetes bacterium Pla52o	cellular organisms, Bacteria, PVC group, Planctomycetes, unclassified Planctomycetes, Planctomycetes bacterium Pla52o		cd14488;	IPR033803;IPR036188;IPR008979;IPR039650;		SIGNAL 1..23; /evidence="ECO:0000256|SAM:SignalP"
A0A4V0I3T6	Uncharacterized protein	GCJUQL4_01030	Gemmataceae bacterium	cellular organisms, Bacteria, PVC group, Planctomycetes, Planctomycetia, Planctomycetales, Gemmataceae, unclassified Gemmataceae, Gemmataceae bacterium		cd14488;	IPR033803;IPR036188;IPR008979;IPR039650;		SIGNAL 1..19; /evidence="ECO:0000256|SAM:SignalP"
A0A517RB89	Xanthan lyase (EC 4.2.2.12)	xly_1 Pan241w_12080	Planctomycetes bacterium Pan241w	cellular organisms, Bacteria, PVC group, Planctomycetes, unclassified Planctomycetes, Planctomycetes bacterium Pan241w		cd14488;	IPR033803;IPR036188;IPR008979;IPR039650;		SIGNAL 1..27; /evidence="ECO:0000256|SAM:SignalP"
A0A3L7N0C4	FAD-dependent oxidoreductase	DWH70_04965	Planctomycetes bacterium	cellular organisms, Bacteria, PVC group, Planctomycetes, unclassified Planctomycetes, Planctomycetes bacterium		cd14488;	IPR033803;IPR036188;IPR008979;IPR039650;		SIGNAL 1..20; /evidence="ECO:0000256|SAM:SignalP"
A0A4U2LB69	FAD-dependent oxidoreductase	EYV94_16315	Prolixibacteraceae bacterium JC036	cellular organisms, Bacteria, FCB group, Bacteroidetes/Chlorobi group, Bacteroidetes, Bacteroidia, Marinilabiliales, Prolixibacteraceae, unclassified Prolixibacteraceae, Prolixibacteraceae bacterium JC036		cd14488;	IPR033803;IPR036188;IPR008979;IPR039650;
D5SNQ2	Uncharacterized protein	Plim_2340	Planctopirus limnophila (strain ATCC 43296 / DSM 3776 / IFAM 1008 / 290) (Planctomyces limnophilus)	cellular organisms, Bacteria, PVC group, Planctomycetes, Planctomycetia, Planctomycetales, Planctomycetaceae, Planctopirus, Planctopirus limnophila (Planctomyces limnophilus), Planctopirus limnophila (strain ATCC 43296 / DSM 3776 / IFAM 1008 / 290) (Planctomyces limnophilus)		cd14488;	IPR033803;IPR036188;IPR008979;IPR039650;		SIGNAL 1..22; /evidence="ECO:0000256|SAM:SignalP"
A0A5C1A9R8	FAD-dependent oxidoreductase	PX52LOC_01870	Gemmataceae bacterium PX52	cellular organisms, Bacteria, PVC group, Planctomycetes, Planctomycetia, Planctomycetales, Gemmataceae, unclassified Gemmataceae, Gemmataceae bacterium PX52		cd14488;	IPR033803;IPR036188;IPR008979;IPR039650;		SIGNAL 1..19; /evidence="ECO:0000256|SAM:SignalP"
A0A518I7U3	Xanthan lyase (EC 4.2.2.12)	xly_1 Enr17x_11930	Planctomycetes bacterium Enr17	cellular organisms, Bacteria, PVC group, Planctomycetes, unclassified Planctomycetes, Planctomycetes bacterium Enr17		cd14488;	IPR033803;IPR036188;IPR008979;IPR039650;IPR005638;	PF03944;
A0A2M9ALD5	FAD dependent oxidoreductase	CLT73_4582	Streptomyces sp. CNZ306	cellular organisms, Bacteria, Terrabacteria group, Actinobacteria, Actinobacteria (high G+C Gram-positive bacteria), Streptomycetales, Streptomycetaceae, Streptomyces, unclassified Streptomyces, Streptomyces sp. CNZ306		cd14488;	IPR033803;IPR036188;IPR008979;IPR039650;IPR006311;
A0A559U561	FAD dependent oxidoreductase	FB456_11458	Streptomyces sp. CNZ289	cellular organisms, Bacteria, Terrabacteria group, Actinobacteria, Actinobacteria (high G+C Gram-positive bacteria), Streptomycetales, Streptomycetaceae, Streptomyces, unclassified Streptomyces, Streptomyces sp. CNZ289		cd14488;	IPR033803;IPR036188;IPR008979;IPR039650;IPR006311;
A0A0D0XBN9	Xanthan lyase	TK50_08640	Micromonospora haikouensis	cellular organisms, Bacteria, Terrabacteria group, Actinobacteria, Actinobacteria (high G+C Gram-positive bacteria), Micromonosporales, Micromonosporaceae, Micromonospora, Micromonospora haikouensis		cd14488;	IPR033803;IPR036188;IPR039650;		SIGNAL 1..23; /evidence="ECO:0000256|SAM:SignalP"
A0A1S8XYW5	Xanthan lyase	BSA16_09230	Micromonospora sp. Rc5	cellular organisms, Bacteria, Terrabacteria group, Actinobacteria, Actinobacteria (high G+C Gram-positive bacteria), Micromonosporales, Micromonosporaceae, Micromonospora, unclassified Micromonospora, Micromonospora sp. Rc5		cd14488;	IPR033803;IPR036188;IPR039650;
A0A3L7SVH2	FAD-dependent oxidoreductase	DWI06_01765	Planctomycetes bacterium	cellular organisms, Bacteria, PVC group, Planctomycetes, unclassified Planctomycetes, Planctomycetes bacterium		cd14488;	IPR033803;IPR036188;IPR039650;		SIGNAL 1..20; /evidence="ECO:0000256|SAM:SignalP"
D2QXQ5	Uncharacterized protein	Psta_1565	Pirellula staleyi (strain ATCC 27377 / DSM 6068 / ICPB 4128) (Pirella staleyi)	cellular organisms, Bacteria, PVC group, Planctomycetes, Planctomycetia, Planctomycetales, Planctomycetaceae, Pirellula, Pirellula staleyi, Pirellula staleyi (strain ATCC 27377 / DSM 6068 / ICPB 4128) (Pirella staleyi)		cd14488;	IPR033803;IPR036188;IPR039650;		SIGNAL 1..25; /evidence="ECO:0000256|SAM:SignalP"
A0A5B9PHY8	Xanthan lyase (EC 4.2.2.12)	xly MFFC18_48180	Mariniblastus fucicola	cellular organisms, Bacteria, PVC group, Planctomycetes, Planctomycetia, Planctomycetales, Planctomycetaceae, Mariniblastus, Mariniblastus fucicola		cd14488;	IPR033803;IPR036188;IPR039650;		SIGNAL 1..21; /evidence="ECO:0000256|SAM:SignalP"
A0A518FNX3	Xanthan lyase (EC 4.2.2.12)	xly_4 Pan153_27120	Planctomycetes bacterium Pan153	cellular organisms, Bacteria, PVC group, Planctomycetes, unclassified Planctomycetes, Planctomycetes bacterium Pan153		cd14488;	IPR033803;IPR036188;IPR039650;		SIGNAL 1..27; /evidence="ECO:0000256|SAM:SignalP"
A0A2K9F8F5	Xanthan lyase	CXR04_05570	Streptomyces sp. CMB-StM0423	cellular organisms, Bacteria, Terrabacteria group, Actinobacteria, Actinobacteria (high G+C Gram-positive bacteria), Streptomycetales, Streptomycetaceae, Streptomyces, unclassified Streptomyces, Streptomyces sp. CMB-StM0423		cd14488;	IPR033803;IPR036188;IPR039650;
A0A5C6B574	Xanthan lyase (EC 4.2.2.12)	xly CA54_54930	Planctomycetes bacterium CA54	cellular organisms, Bacteria, PVC group, Planctomycetes, unclassified Planctomycetes, Planctomycetes bacterium CA54		cd14488;	IPR033803;IPR036188;IPR039650;
A0A517ZSD7	Xanthan lyase (EC 4.2.2.12)	xly Mal52_38920	Planctomycetes bacterium Mal52	cellular organisms, Bacteria, PVC group, Planctomycetes, unclassified Planctomycetes, Planctomycetes bacterium Mal52		cd14488;	IPR033803;IPR036188;IPR039650;
A0A3A9ZI62	FAD-dependent oxidoreductase	D7223_12790	Micromonospora endolithica	cellular organisms, Bacteria, Terrabacteria group, Actinobacteria, Actinobacteria (high G+C Gram-positive bacteria), Micromonosporales, Micromonosporaceae, Micromonospora, Micromonospora endolithica		cd14488;	IPR033803;IPR036188;IPR039650;
A0A3D9ZPE2	FAD dependent oxidoreductase	DFJ67_1458	Asanoa ferruginea	cellular organisms, Bacteria, Terrabacteria group, Actinobacteria, Actinobacteria (high G+C Gram-positive bacteria), Micromonosporales, Micromonosporaceae, Asanoa, Asanoa ferruginea		cd14488;	IPR033803;IPR036188;IPR039650;
D5SYW9	Uncharacterized protein	Plim_2074	Planctopirus limnophila (strain ATCC 43296 / DSM 3776 / IFAM 1008 / 290) (Planctomyces limnophilus)	cellular organisms, Bacteria, PVC group, Planctomycetes, Planctomycetia, Planctomycetales, Planctomycetaceae, Planctopirus, Planctopirus limnophila (Planctomyces limnophilus), Planctopirus limnophila (strain ATCC 43296 / DSM 3776 / IFAM 1008 / 290) (Planctomyces limnophilus)		cd14488;	IPR033803;IPR036188;IPR039650;
A0A317D3K3	Xanthan lyase	DKT68_12905	Micromonospora sp. 5R2A7	cellular organisms, Bacteria, Terrabacteria group, Actinobacteria, Actinobacteria (high G+C Gram-positive bacteria), Micromonosporales, Micromonosporaceae, Micromonospora, unclassified Micromonospora, Micromonospora sp. 5R2A7		cd14488;	IPR033803;IPR036188;IPR039650;
A0A1C3E4C5	Protein-xanthan lyase	A6X21_14740	Planctopirus hydrillae	cellular organisms, Bacteria, PVC group, Planctomycetes, Planctomycetia, Planctomycetales, Planctomycetaceae, Planctopirus, Planctopirus hydrillae		cd14488;	IPR033803;IPR036188;IPR039650;
A0A3S8VXI4	Xanthan lyase	DMB38_29985	Streptomyces sp. WAC 06738	cellular organisms, Bacteria, Terrabacteria group, Actinobacteria, Actinobacteria (high G+C Gram-positive bacteria), Streptomycetales, Streptomycetaceae, Streptomyces, unclassified Streptomyces, Streptomyces sp. WAC 06738		cd14488;	IPR033803;IPR036188;IPR039650;
A0A518GQS8	Xanthan lyase (EC 4.2.2.12)	xly_2 Spb1_28920	Planctopirus ephydatiae	cellular organisms, Bacteria, PVC group, Planctomycetes, Planctomycetia, Planctomycetales, Planctomycetaceae, Planctopirus, Planctopirus ephydatiae		cd14488;	IPR033803;IPR036188;IPR039650;
A0A518WCF1	FAD-dependent oxidoreductase	FJK98_06840	Micromonospora sp. HM134	cellular organisms, Bacteria, Terrabacteria group, Actinobacteria, Actinobacteria (high G+C Gram-positive bacteria), Micromonosporales, Micromonosporaceae, Micromonospora, unclassified Micromonospora, Micromonospora sp. HM134		cd14488;	IPR033803;IPR036188;IPR039650;IPR006311;		SIGNAL 1..32; /evidence="ECO:0000256|SAM:SignalP"
A0A1C4W760	FAD dependent oxidoreductase	GA0070563_103168	Micromonospora carbonacea	cellular organisms, Bacteria, Terrabacteria group, Actinobacteria, Actinobacteria (high G+C Gram-positive bacteria), Micromonosporales, Micromonosporaceae, Micromonospora, Micromonospora carbonacea		cd14488;	IPR033803;IPR036188;IPR039650;IPR006311;		SIGNAL 1..32; /evidence="ECO:0000256|SAM:SignalP"
A0A328NI25	Cellulase	LAH08_00215	Micromonospora noduli	cellular organisms, Bacteria, Terrabacteria group, Actinobacteria, Actinobacteria (high G+C Gram-positive bacteria), Micromonosporales, Micromonosporaceae, Micromonospora, Micromonospora noduli		cd14488;	IPR033803;IPR036188;IPR039650;IPR006311;		SIGNAL 1..31; /evidence="ECO:0000256|SAM:SignalP"
A0A1H3LTM9	FAD dependent oxidoreductase	SAMN05421684_0945	Asanoa ishikariensis	cellular organisms, Bacteria, Terrabacteria group, Actinobacteria, Actinobacteria (high G+C Gram-positive bacteria), Micromonosporales, Micromonosporaceae, Asanoa, Asanoa ishikariensis		cd14488;	IPR033803;IPR036188;IPR039650;IPR006311;		SIGNAL 1..28; /evidence="ECO:0000256|SAM:SignalP"
A0A419XXX3	FAD dependent oxidoreductase	C8E86_7515	Catellatospora citrea	cellular organisms, Bacteria, Terrabacteria group, Actinobacteria, Actinobacteria (high G+C Gram-positive bacteria), Micromonosporales, Micromonosporaceae, Catellatospora, Catellatospora citrea		cd14488;	IPR033803;IPR036188;IPR039650;IPR006311;		SIGNAL 1..30; /evidence="ECO:0000256|SAM:SignalP"
A0A1C6UAH4	FAD dependent oxidoreductase	GA0070617_1682	Micromonospora yangpuensis	cellular organisms, Bacteria, Terrabacteria group, Actinobacteria, Actinobacteria (high G+C Gram-positive bacteria), Micromonosporales, Micromonosporaceae, Micromonospora, Micromonospora yangpuensis		cd14488;	IPR033803;IPR036188;IPR039650;IPR006311;		SIGNAL 1..32; /evidence="ECO:0000256|SAM:SignalP"
A0A246RV97	Xanthan lyase	B5D80_00255	Micromonospora wenchangensis	cellular organisms, Bacteria, Terrabacteria group, Actinobacteria, Actinobacteria (high G+C Gram-positive bacteria), Micromonosporales, Micromonosporaceae, Micromonospora, Micromonospora wenchangensis		cd14488;	IPR033803;IPR036188;IPR039650;IPR006311;		SIGNAL 1..32; /evidence="ECO:0000256|SAM:SignalP"
A0A1C4US59	FAD dependent oxidoreductase	GA0070612_0697	Micromonospora chokoriensis	cellular organisms, Bacteria, Terrabacteria group, Actinobacteria, Actinobacteria (high G+C Gram-positive bacteria), Micromonosporales, Micromonosporaceae, Micromonospora, Micromonospora chokoriensis		cd14488;	IPR033803;IPR036188;IPR039650;IPR006311;		SIGNAL 1..34; /evidence="ECO:0000256|SAM:SignalP"
A0A4Q8BQV8	FAD dependent oxidoreductase	EV377_6570	Streptomyces sp. CNZ288	cellular organisms, Bacteria, Terrabacteria group, Actinobacteria, Actinobacteria (high G+C Gram-positive bacteria), Streptomycetales, Streptomycetaceae, Streptomyces, unclassified Streptomyces, Streptomyces sp. CNZ288		cd14488;	IPR033803;IPR036188;IPR039650;IPR006311;
A0A1C4UL35	FAD dependent oxidoreductase	GA0070561_1144	Micromonospora saelicesensis	cellular organisms, Bacteria, Terrabacteria group, Actinobacteria, Actinobacteria (high G+C Gram-positive bacteria), Micromonosporales, Micromonosporaceae, Micromonospora, Micromonospora saelicesensis		cd14488;	IPR033803;IPR036188;IPR039650;IPR006311;		SIGNAL 1..31; /evidence="ECO:0000256|SAM:SignalP"
A0A328NGX2	Cellulase	PSN13_05071	Micromonospora saelicesensis	cellular organisms, Bacteria, Terrabacteria group, Actinobacteria, Actinobacteria (high G+C Gram-positive bacteria), Micromonosporales, Micromonosporaceae, Micromonospora, Micromonospora saelicesensis		cd14488;	IPR033803;IPR036188;IPR039650;IPR006311;		SIGNAL 1..33; /evidence="ECO:0000256|SAM:SignalP"
I0KVU9	Putative secreted xanthan lyase	MILUP08_40606	Micromonospora lupini str. Lupac 08	cellular organisms, Bacteria, Terrabacteria group, Actinobacteria, Actinobacteria (high G+C Gram-positive bacteria), Micromonosporales, Micromonosporaceae, Micromonospora, Micromonospora lupini, Micromonospora lupini str. Lupac 08		cd14488;	IPR033803;IPR036188;IPR039650;IPR006311;
A0A125Q1K8	FAD dependent oxidoreductase (Xanthan lyase)	AWV63_11985 GA0070623_2398	Micromonospora rifamycinica	cellular organisms, Bacteria, Terrabacteria group, Actinobacteria, Actinobacteria (high G+C Gram-positive bacteria), Micromonosporales, Micromonosporaceae, Micromonospora, Micromonospora rifamycinica		cd14488;	IPR033803;IPR036188;IPR039650;IPR006311;		SIGNAL 1..32; /evidence="ECO:0000256|SAM:SignalP"
A0A1C4TY90	FAD dependent oxidoreductase	GA0070558_101191	Micromonospora haikouensis	cellular organisms, Bacteria, Terrabacteria group, Actinobacteria, Actinobacteria (high G+C Gram-positive bacteria), Micromonosporales, Micromonosporaceae, Micromonospora, Micromonospora haikouensis		cd14488;	IPR033803;IPR036188;IPR039650;IPR006311;		SIGNAL 1..33; /evidence="ECO:0000256|SAM:SignalP"
A0A561VE07	FAD dependent oxidoreductase	FHU34_12279	Micromonospora taraxaci	cellular organisms, Bacteria, Terrabacteria group, Actinobacteria, Actinobacteria (high G+C Gram-positive bacteria), Micromonosporales, Micromonosporaceae, Micromonospora, Micromonospora taraxaci		cd14488;	IPR033803;IPR036188;IPR039650;IPR006311;		SIGNAL 1..34; /evidence="ECO:0000256|SAM:SignalP"
A0A3N9X1D5	Xanthan lyase	DLJ58_23210	Micromonospora arida	cellular organisms, Bacteria, Terrabacteria group, Actinobacteria, Actinobacteria (high G+C Gram-positive bacteria), Micromonosporales, Micromonosporaceae, Micromonospora, Micromonospora arida		cd14488;	IPR033803;IPR036188;IPR039650;IPR006311;		SIGNAL 1..29; /evidence="ECO:0000256|SAM:SignalP"
A0A3N9YEC3	Xanthan lyase	DDE19_10135	Micromonospora ureilytica	cellular organisms, Bacteria, Terrabacteria group, Actinobacteria, Actinobacteria (high G+C Gram-positive bacteria), Micromonosporales, Micromonosporaceae, Micromonospora, Micromonospora ureilytica		cd14488;	IPR033803;IPR036188;IPR039650;IPR006311;
A0A560AYF8	FAD dependent oxidoreductase	FB453_101917	Micromonospora sp. CNZ322	cellular organisms, Bacteria, Terrabacteria group, Actinobacteria, Actinobacteria (high G+C Gram-positive bacteria), Micromonosporales, Micromonosporaceae, Micromonospora, unclassified Micromonospora, Micromonospora sp. CNZ322		cd14488;	IPR033803;IPR036188;IPR039650;IPR006311;		SIGNAL 1..31; /evidence="ECO:0000256|SAM:SignalP"
A0A1C4YCQ2	FAD dependent oxidoreductase	GA0070216_10691	Micromonospora matsumotoense	cellular organisms, Bacteria, Terrabacteria group, Actinobacteria, Actinobacteria (high G+C Gram-positive bacteria), Micromonosporales, Micromonosporaceae, Micromonospora, Micromonospora matsumotoense		cd14488;	IPR033803;IPR036188;IPR039650;IPR006311;		SIGNAL 1..31; /evidence="ECO:0000256|SAM:SignalP"
A0A1C4UTF8	FAD dependent oxidoreductase	GA0070618_0634	Micromonospora echinospora (Micromonospora purpurea)	cellular organisms, Bacteria, Terrabacteria group, Actinobacteria, Actinobacteria (high G+C Gram-positive bacteria), Micromonosporales, Micromonosporaceae, Micromonospora, Micromonospora echinospora (Micromonospora purpurea)		cd14488;	IPR033803;IPR036188;IPR039650;IPR006311;		SIGNAL 1..32; /evidence="ECO:0000256|SAM:SignalP"
A0A562DTV8	FAD dependent oxidoreductase	JD80_02106	Micromonospora echinospora (Micromonospora purpurea)	cellular organisms, Bacteria, Terrabacteria group, Actinobacteria, Actinobacteria (high G+C Gram-positive bacteria), Micromonosporales, Micromonosporaceae, Micromonospora, Micromonospora echinospora (Micromonospora purpurea)		cd14488;	IPR033803;IPR036188;IPR039650;IPR006311;		SIGNAL 1..32; /evidence="ECO:0000256|SAM:SignalP"
A0A239PFL3	FAD dependent oxidoreductase	SAMN05421812_12241	Asanoa hainanensis	cellular organisms, Bacteria, Terrabacteria group, Actinobacteria, Actinobacteria (high G+C Gram-positive bacteria), Micromonosporales, Micromonosporaceae, Asanoa, Asanoa hainanensis		cd14488;	IPR033803;IPR036188;IPR039650;IPR006311;		SIGNAL 1..28; /evidence="ECO:0000256|SAM:SignalP"
A0A1F7FEG7	Uncharacterized protein	A2519_09945	Candidatus Raymondbacteria bacterium RIFOXYD12_FULL_49_13	cellular organisms, Bacteria, unclassified Bacteria, Bacteria candidate phyla, Candidatus Raymondbacteria, Candidatus Raymondbacteria bacterium RIFOXYD12_FULL_49_13		cd14488;	IPR033803;IPR036188;IPR039650;IPR026444;		SIGNAL 1..21; /evidence="ECO:0000256|SAM:SignalP"
A0A1F7EZP5	Uncharacterized protein	A2519_12525	Candidatus Raymondbacteria bacterium RIFOXYD12_FULL_49_13	cellular organisms, Bacteria, unclassified Bacteria, Bacteria candidate phyla, Candidatus Raymondbacteria, Candidatus Raymondbacteria bacterium RIFOXYD12_FULL_49_13		cd14488;	IPR033803;IPR036188;IPR039650;IPR026444;		SIGNAL 1..16; /evidence="ECO:0000256|SAM:SignalP"
A0A0D0VMI2	N-acetylmuramoyl-L-alanine amidase	TK50_31665	Micromonospora haikouensis	cellular organisms, Bacteria, Terrabacteria group, Actinobacteria, Actinobacteria (high G+C Gram-positive bacteria), Micromonosporales, Micromonosporaceae, Micromonospora, Micromonospora haikouensis		cd14488;	IPR036505;IPR002502;IPR033803;	PF01510;
A0A1I4CQ59	N-acetylmuramoyl-L-alanine amidase (Fragment)	SAMN05216275_1371	Streptosporangium canum	cellular organisms, Bacteria, Terrabacteria group, Actinobacteria, Actinobacteria (high G+C Gram-positive bacteria), Streptosporangiales, Streptosporangiaceae, Streptosporangium, Streptosporangium canum		cd14488;cd06583;	IPR036505;IPR002502;IPR033803;	PF01510;
A0A1A9BB23	N-acetylmuramoyl-L-alanine amidase	GA0070622_3104	Micromonospora sediminicola	cellular organisms, Bacteria, Terrabacteria group, Actinobacteria, Actinobacteria (high G+C Gram-positive bacteria), Micromonosporales, Micromonosporaceae, Micromonospora, Micromonospora sediminicola		cd14488;	IPR036505;IPR002502;IPR033803;	PF01510;
A0A0M8XQV0	N-acetylmuramoyl-L-alanine amidase	ADK66_13040	Micromonospora sp. NRRL B-16802	cellular organisms, Bacteria, Terrabacteria group, Actinobacteria, Actinobacteria (high G+C Gram-positive bacteria), Micromonosporales, Micromonosporaceae, Micromonospora, unclassified Micromonospora, Micromonospora sp. NRRL B-16802		cd14488;	IPR036505;IPR002502;IPR033803;	PF01510;
A0A2W4NCZ6	N-acetylmuramyl-L-alanine amidase	DIU70_07210	Firmicutes bacterium	cellular organisms, Bacteria, Terrabacteria group, Firmicutes, unclassified Firmicutes sensu stricto, unclassified Firmicutes sensu stricto (miscellaneous), Firmicutes bacterium		cd14488;	IPR036505;IPR002502;IPR033803;	PF01510;
Q1ARF9	N-acetylmuramyl-L-alanine amidase, negative regulator of AmpC, AmpD	Rxyl_3112	Rubrobacter xylanophilus (strain DSM 9941 / NBRC 16129)	cellular organisms, Bacteria, Terrabacteria group, Actinobacteria, Rubrobacteria, Rubrobacterales, Rubrobacteraceae, Rubrobacter, Rubrobacter xylanophilus, Rubrobacter xylanophilus (strain DSM 9941 / NBRC 16129)		cd14488;cd06583;	IPR036505;IPR002502;IPR033803;	PF01510;	SIGNAL 1..28; /evidence="ECO:0000256|SAM:SignalP"
A0A1C3N4Z8	N-acetylmuramoyl-L-alanine amidase	GA0070620_3177	Micromonospora krabiensis	cellular organisms, Bacteria, Terrabacteria group, Actinobacteria, Actinobacteria (high G+C Gram-positive bacteria), Micromonosporales, Micromonosporaceae, Micromonospora, Micromonospora krabiensis		cd14488;	IPR036505;IPR002502;IPR033803;	PF01510;
A0A3L7BNB5	N-acetylmuramoyl-L-alanine amidase	EAD89_07530	Micromonospora sp. BL4	cellular organisms, Bacteria, Terrabacteria group, Actinobacteria, Actinobacteria (high G+C Gram-positive bacteria), Micromonosporales, Micromonosporaceae, Micromonospora, unclassified Micromonospora, Micromonospora sp. BL4		cd14488;	IPR036505;IPR002502;IPR033803;	PF01510;
A0A1N6AQ49	N-acetylmuramoyl-L-alanine amidase	SAMN04489832_5926	Micromonospora cremea	cellular organisms, Bacteria, Terrabacteria group, Actinobacteria, Actinobacteria (high G+C Gram-positive bacteria), Micromonosporales, Micromonosporaceae, Micromonospora, Micromonospora cremea		cd14488;	IPR036505;IPR002502;IPR033803;	PF01510;
A0A4R2B1Q8	N-acetylmuramoyl-L-alanine amidase	EV374_104332	Micromonospora sp. CNZ303	cellular organisms, Bacteria, Terrabacteria group, Actinobacteria, Actinobacteria (high G+C Gram-positive bacteria), Micromonosporales, Micromonosporaceae, Micromonospora, unclassified Micromonospora, Micromonospora sp. CNZ303		cd14488;	IPR036505;IPR002502;IPR033803;	PF01510;
A0A1C5GZQ0	N-acetylmuramoyl-L-alanine amidase	GA0070614_0619	Micromonospora coxensis	cellular organisms, Bacteria, Terrabacteria group, Actinobacteria, Actinobacteria (high G+C Gram-positive bacteria), Micromonosporales, Micromonosporaceae, Micromonospora, Micromonospora coxensis		cd14488;	IPR036505;IPR002502;IPR033803;	PF01510;
A0A1C4WXB2	N-acetylmuramoyl-L-alanine amidase	GA0074695_2836	Micromonospora viridifaciens	cellular organisms, Bacteria, Terrabacteria group, Actinobacteria, Actinobacteria (high G+C Gram-positive bacteria), Micromonosporales, Micromonosporaceae, Micromonospora, Micromonospora viridifaciens		cd14488;	IPR036505;IPR002502;IPR033803;	PF01510;
A0A3B0ABZ2	N-acetylmuramoyl-L-alanine amidase	D7193_05960	Micromonospora costi	cellular organisms, Bacteria, Terrabacteria group, Actinobacteria, Actinobacteria (high G+C Gram-positive bacteria), Micromonosporales, Micromonosporaceae, Micromonospora, Micromonospora costi		cd14488;	IPR036505;IPR002502;IPR033803;	PF01510;
A0A317CZB2	N-acetylmuramoyl-L-alanine amidase	DKT68_18800	Micromonospora sp. 5R2A7	cellular organisms, Bacteria, Terrabacteria group, Actinobacteria, Actinobacteria (high G+C Gram-positive bacteria), Micromonosporales, Micromonosporaceae, Micromonospora, unclassified Micromonospora, Micromonospora sp. 5R2A7		cd14488;	IPR036505;IPR002502;IPR033803;	PF01510;
A0A2D1I4S4	N-acetylmuramoyl-L-alanine amidase	CO540_01195	Micromonospora sp. WMMA2032	cellular organisms, Bacteria, Terrabacteria group, Actinobacteria, Actinobacteria (high G+C Gram-positive bacteria), Micromonosporales, Micromonosporaceae, Micromonospora, unclassified Micromonospora, Micromonospora sp. WMMA2032		cd14488;	IPR036505;IPR002502;IPR033803;	PF01510;
A0A1S8XKD7	N-acetylmuramoyl-L-alanine amidase	BSA16_33260	Micromonospora sp. Rc5	cellular organisms, Bacteria, Terrabacteria group, Actinobacteria, Actinobacteria (high G+C Gram-positive bacteria), Micromonosporales, Micromonosporaceae, Micromonospora, unclassified Micromonospora, Micromonospora sp. Rc5		cd14488;	IPR036505;IPR002502;IPR033803;	PF01510;
A0A328N9P5	N-acetylmuramoyl-L-alanine amidase domain-containing protein	LAH08_00612	Micromonospora noduli	cellular organisms, Bacteria, Terrabacteria group, Actinobacteria, Actinobacteria (high G+C Gram-positive bacteria), Micromonosporales, Micromonosporaceae, Micromonospora, Micromonospora noduli		cd14488;	IPR036505;IPR002502;IPR033803;	PF01510;
A0A318NIG3	N-acetylmuramoyl-L-alanine amidase	C7C45_15255	Micromonospora arborensis	cellular organisms, Bacteria, Terrabacteria group, Actinobacteria, Actinobacteria (high G+C Gram-positive bacteria), Micromonosporales, Micromonosporaceae, Micromonospora, Micromonospora arborensis		cd14488;	IPR036505;IPR002502;IPR033803;	PF01510;
A0A2N3ZB53	N-acetylmuramoyl-L-alanine amidase	CLT72_5739	Micromonospora sp. CNZ309	cellular organisms, Bacteria, Terrabacteria group, Actinobacteria, Actinobacteria (high G+C Gram-positive bacteria), Micromonosporales, Micromonosporaceae, Micromonospora, unclassified Micromonospora, Micromonospora sp. CNZ309		cd14488;	IPR036505;IPR002502;IPR033803;	PF01510;
A0A5D0TMX1	N-acetylmuramoyl-L-alanine amidase	FXF53_00950	Micromonospora sp. WP24	cellular organisms, Bacteria, Terrabacteria group, Actinobacteria, Actinobacteria (high G+C Gram-positive bacteria), Micromonosporales, Micromonosporaceae, Micromonospora, unclassified Micromonospora, Micromonospora sp. WP24		cd14488;	IPR036505;IPR002502;IPR033803;	PF01510;
B9XSD4	N-acetylmuramyl-L-alanine amidase, negative regulator of AmpC, AmpD	Cflav_PD0420	Pedosphaera parvula (strain Ellin514)	cellular organisms, Bacteria, PVC group, Verrucomicrobia, Verrucomicrobiae, Verrucomicrobiales, Verrucomicrobia subdivision 3, Pedosphaera, Pedosphaera parvula, Pedosphaera parvula (strain Ellin514)		cd14488;cd06583;	IPR036505;IPR002502;IPR033803;	PF01510;
A0A4R1BSI5	N-acetylmuramyl-L-alanine amidase	E0L93_01000	Rubrobacter taiwanensis	cellular organisms, Bacteria, Terrabacteria group, Actinobacteria, Rubrobacteria, Rubrobacterales, Rubrobacteraceae, Rubrobacter, Rubrobacter taiwanensis		cd14488;cd06583;	IPR036505;IPR002502;IPR033803;	PF01510;
A0A1C4U0I8	N-acetylmuramoyl-L-alanine amidase	GA0070561_0576	Micromonospora saelicesensis	cellular organisms, Bacteria, Terrabacteria group, Actinobacteria, Actinobacteria (high G+C Gram-positive bacteria), Micromonosporales, Micromonosporaceae, Micromonospora, Micromonospora saelicesensis		cd14488;	IPR036505;IPR002502;IPR033803;	PF01510;
A0A542EZ28	N-acetylmuramoyl-L-alanine amidase	FBZ33_0841	Micromonospora sp. A202	cellular organisms, Bacteria, Terrabacteria group, Actinobacteria, Actinobacteria (high G+C Gram-positive bacteria), Micromonosporales, Micromonosporaceae, Micromonospora, unclassified Micromonospora, Micromonospora sp. A202		cd14488;	IPR036505;IPR002502;IPR033803;	PF01510;
A0A510HKR5	N-acetylmuramoyl-L-alanine amidase domain-containing protein	RxyAA322_24800	Rubrobacter xylanophilus	cellular organisms, Bacteria, Terrabacteria group, Actinobacteria, Rubrobacteria, Rubrobacterales, Rubrobacteraceae, Rubrobacter, Rubrobacter xylanophilus		cd14488;cd06583;	IPR036505;IPR002502;IPR033803;	PF01510;	SIGNAL 1..25; /evidence="ECO:0000256|SAM:SignalP"
A0A1C6SHD0	N-acetylmuramoyl-L-alanine amidase	GA0070616_3781	Micromonospora nigra	cellular organisms, Bacteria, Terrabacteria group, Actinobacteria, Actinobacteria (high G+C Gram-positive bacteria), Micromonosporales, Micromonosporaceae, Micromonospora, Micromonospora nigra		cd14488;	IPR036505;IPR002502;IPR033803;	PF01510;
I0KXM1	N-acetylmuramoyl-L-alanine amidase family 2	MILUP08_41232	Micromonospora lupini str. Lupac 08	cellular organisms, Bacteria, Terrabacteria group, Actinobacteria, Actinobacteria (high G+C Gram-positive bacteria), Micromonosporales, Micromonosporaceae, Micromonospora, Micromonospora lupini, Micromonospora lupini str. Lupac 08		cd14488;	IPR036505;IPR002502;IPR033803;	PF01510;
A0A1C5GJV5	N-acetylmuramoyl-L-alanine amidase	GA0070213_101145	Micromonospora humi	cellular organisms, Bacteria, Terrabacteria group, Actinobacteria, Actinobacteria (high G+C Gram-positive bacteria), Micromonosporales, Micromonosporaceae, Micromonospora, Micromonospora humi		cd14488;	IPR036505;IPR002502;IPR033803;	PF01510;
A0A1U9YS89	N-acetylmuramoyl-L-alanine amidase domain-containing protein	B5S25_18665	Paenibacillus larvae subsp. pulvifaciens	cellular organisms, Bacteria, Terrabacteria group, Firmicutes, Bacilli, Bacillales, Paenibacillaceae, Paenibacillus, Paenibacillus larvae, Paenibacillus larvae subsp. pulvifaciens		cd14488;cd06583;	IPR036505;IPR002502;IPR033803;	PF01510;
A0A1C4U5S0	N-acetylmuramoyl-L-alanine amidase	GA0070612_0117	Micromonospora chokoriensis	cellular organisms, Bacteria, Terrabacteria group, Actinobacteria, Actinobacteria (high G+C Gram-positive bacteria), Micromonosporales, Micromonosporaceae, Micromonospora, Micromonospora chokoriensis		cd14488;	IPR036505;IPR002502;IPR033803;	PF01510;
C4RBF2	N-acetylmuramyl-L-alanine amidase, negative regulator of AmpC, AmpD	MCAG_00042	Micromonospora sp. (strain ATCC 39149 / NRRL 15099 / SCC 1413)	cellular organisms, Bacteria, Terrabacteria group, Actinobacteria, Actinobacteria (high G+C Gram-positive bacteria), Micromonosporales, Micromonosporaceae, Micromonospora, unclassified Micromonospora, Micromonospora sp. (strain ATCC 39149 / NRRL 15099 / SCC 1413)		cd14488;	IPR036505;IPR002502;IPR033803;	PF01510;
A0A1C4UN23	N-acetylmuramoyl-L-alanine amidase	GA0070214_101854	Micromonospora chaiyaphumensis	cellular organisms, Bacteria, Terrabacteria group, Actinobacteria, Actinobacteria (high G+C Gram-positive bacteria), Micromonosporales, Micromonosporaceae, Micromonospora, Micromonospora chaiyaphumensis		cd14488;	IPR036505;IPR002502;IPR033803;	PF01510;
A0A562WFT9	N-acetylmuramoyl-L-alanine amidase	JD81_02544	Micromonospora sagamiensis	cellular organisms, Bacteria, Terrabacteria group, Actinobacteria, Actinobacteria (high G+C Gram-positive bacteria), Micromonosporales, Micromonosporaceae, Micromonospora, Micromonospora sagamiensis		cd14488;	IPR036505;IPR002502;IPR033803;	PF01510;
A0A5C4QX12	N-acetylmuramoyl-L-alanine amidase	FHG89_06490	Micromonospora orduensis	cellular organisms, Bacteria, Terrabacteria group, Actinobacteria, Actinobacteria (high G+C Gram-positive bacteria), Micromonosporales, Micromonosporaceae, Micromonospora, Micromonospora orduensis		cd14488;	IPR036505;IPR002502;IPR033803;	PF01510;
A0A560AWW3	N-acetylmuramoyl-L-alanine amidase	FB453_101351	Micromonospora sp. CNZ322	cellular organisms, Bacteria, Terrabacteria group, Actinobacteria, Actinobacteria (high G+C Gram-positive bacteria), Micromonosporales, Micromonosporaceae, Micromonospora, unclassified Micromonospora, Micromonospora sp. CNZ322		cd14488;	IPR036505;IPR002502;IPR033803;	PF01510;
A0A1C4X0P2	N-acetylmuramoyl-L-alanine amidase	GA0070562_5248	Micromonospora tulbaghiae	cellular organisms, Bacteria, Terrabacteria group, Actinobacteria, Actinobacteria (high G+C Gram-positive bacteria), Micromonosporales, Micromonosporaceae, Micromonospora, Micromonospora tulbaghiae		cd14488;	IPR036505;IPR002502;IPR033803;	PF01510;
A0A1C4ZWE6	N-acetylmuramoyl-L-alanine amidase	GA0070618_5861 JD80_00719	Micromonospora echinospora (Micromonospora purpurea)	cellular organisms, Bacteria, Terrabacteria group, Actinobacteria, Actinobacteria (high G+C Gram-positive bacteria), Micromonosporales, Micromonosporaceae, Micromonospora, Micromonospora echinospora (Micromonospora purpurea)		cd14488;	IPR036505;IPR002502;IPR033803;	PF01510;
A0A372FXG2	N-acetylmuramoyl-L-alanine amidase domain-containing protein	D0Q02_17170	Verrucosispora sp. LHW63014	cellular organisms, Bacteria, Terrabacteria group, Actinobacteria, Actinobacteria (high G+C Gram-positive bacteria), Micromonosporales, Micromonosporaceae, Verrucosispora, unclassified Verrucosispora, Verrucosispora sp. LHW63014		cd14488;	IPR036505;IPR002502;IPR033803;	PF01510;
A0A0K1EPI7	N-acetylmuramoyl-L-alanine amidase	amiC CMC5_070630	Chondromyces crocatus	cellular organisms, Bacteria, Proteobacteria, delta/epsilon subdivisions, Deltaproteobacteria, Myxococcales (fruiting gliding bacteria), Sorangiineae, Polyangiaceae, Chondromyces, Chondromyces crocatus		cd14488;cd06583;	IPR036505;IPR002502;IPR033803;	PF01510;
A0A1C5GE68	N-acetylmuramoyl-L-alanine amidase	GA0070610_4472	Micromonospora echinofusca	cellular organisms, Bacteria, Terrabacteria group, Actinobacteria, Actinobacteria (high G+C Gram-positive bacteria), Micromonosporales, Micromonosporaceae, Micromonospora, Micromonospora echinofusca		cd14488;	IPR036505;IPR002502;IPR033803;	PF01510;
A0A2T3VI17	N-acetylmuramoyl-L-alanine amidase	C8054_14365	Micromonospora sp. RP3T	cellular organisms, Bacteria, Terrabacteria group, Actinobacteria, Actinobacteria (high G+C Gram-positive bacteria), Micromonosporales, Micromonosporaceae, Micromonospora, unclassified Micromonospora, Micromonospora sp. RP3T		cd14488;	IPR036505;IPR002502;IPR033803;	PF01510;
A0A2P8B4U8	Xanthan lyase (EC 4.2.2.12)	xly B0E53_00205	Micromonospora sp. MH33	cellular organisms, Bacteria, Terrabacteria group, Actinobacteria, Actinobacteria (high G+C Gram-positive bacteria), Micromonosporales, Micromonosporaceae, Micromonospora, unclassified Micromonospora, Micromonospora sp. MH33		cd14488;	IPR036505;IPR002502;IPR033803;	PF01510;
A0A498AGJ3	N-acetylmuramoyl-L-alanine amidase	DER29_1137	Micromonospora sp. M71_S20	cellular organisms, Bacteria, Terrabacteria group, Actinobacteria, Actinobacteria (high G+C Gram-positive bacteria), Micromonosporales, Micromonosporaceae, Micromonospora, unclassified Micromonospora, Micromonospora sp. M71_S20		cd14488;	IPR036505;IPR002502;IPR033803;	PF01510;
A0A561W920	N-acetylmuramoyl-L-alanine amidase	FHU34_115769	Micromonospora taraxaci	cellular organisms, Bacteria, Terrabacteria group, Actinobacteria, Actinobacteria (high G+C Gram-positive bacteria), Micromonosporales, Micromonosporaceae, Micromonospora, Micromonospora taraxaci		cd14488;	IPR036505;IPR002502;IPR033803;	PF01510;
A0A1C6UJU6	N-acetylmuramoyl-L-alanine amidase	GA0070604_2950	Micromonospora eburnea	cellular organisms, Bacteria, Terrabacteria group, Actinobacteria, Actinobacteria (high G+C Gram-positive bacteria), Micromonosporales, Micromonosporaceae, Micromonospora, Micromonospora eburnea		cd14488;	IPR036505;IPR002502;IPR033803;	PF01510;
A0A1C4XV10	N-acetylmuramoyl-L-alanine amidase	GA0070558_13039	Micromonospora haikouensis	cellular organisms, Bacteria, Terrabacteria group, Actinobacteria, Actinobacteria (high G+C Gram-positive bacteria), Micromonosporales, Micromonosporaceae, Micromonospora, Micromonospora haikouensis		cd14488;	IPR036505;IPR002502;IPR033803;	PF01510;
A0A4Q8A0A3	N-acetylmuramoyl-L-alanine amidase	EV376_2131	Micromonospora sp. CNZ295	cellular organisms, Bacteria, Terrabacteria group, Actinobacteria, Actinobacteria (high G+C Gram-positive bacteria), Micromonosporales, Micromonosporaceae, Micromonospora, unclassified Micromonospora, Micromonospora sp. CNZ295		cd14488;	IPR036505;IPR002502;IPR033803;	PF01510;
A0A365UXW0	N-acetylmuramoyl-L-alanine amidase	DRA43_17430	Micromonospora chalcea	cellular organisms, Bacteria, Terrabacteria group, Actinobacteria, Actinobacteria (high G+C Gram-positive bacteria), Micromonosporales, Micromonosporaceae, Micromonospora, Micromonospora chalcea		cd14488;	IPR036505;IPR002502;IPR033803;	PF01510;
A0A2L1UDS5	N-acetyl-anhydromuranmyl-L-alanine amidase (EC 3.5.1.28)	ERICIII_02121	Paenibacillus larvae subsp. larvae	cellular organisms, Bacteria, Terrabacteria group, Firmicutes, Bacilli, Bacillales, Paenibacillaceae, Paenibacillus, Paenibacillus larvae, Paenibacillus larvae subsp. larvae		cd14488;cd06583;	IPR036505;IPR002502;IPR033803;	PF01510;
A0A1C5A0A0	N-acetylmuramoyl-L-alanine amidase	GA0070563_110235	Micromonospora carbonacea	cellular organisms, Bacteria, Terrabacteria group, Actinobacteria, Actinobacteria (high G+C Gram-positive bacteria), Micromonosporales, Micromonosporaceae, Micromonospora, Micromonospora carbonacea		cd14488;	IPR036505;IPR002502;IPR033803;	PF01510;
A0A2I7SX22	N-acetylmuramoyl-L-alanine amidase domain-containing protein	C1X05_10515	Laceyella sacchari (Thermoactinomyces thalpophilus)	cellular organisms, Bacteria, Terrabacteria group, Firmicutes, Bacilli, Bacillales, Thermoactinomycetaceae, Laceyella, Laceyella sacchari (Thermoactinomyces thalpophilus)		cd14488;cd06583;	IPR036505;IPR002502;IPR033803;	PF01510;
A0A1C5I7F1	N-acetylmuramoyl-L-alanine amidase	GA0070560_108149	Micromonospora halophytica	cellular organisms, Bacteria, Terrabacteria group, Actinobacteria, Actinobacteria (high G+C Gram-positive bacteria), Micromonosporales, Micromonosporaceae, Micromonospora, Micromonospora halophytica		cd14488;	IPR036505;IPR002502;IPR033803;	PF01510;
A0A4R4AES0	N-acetylmuramoyl-L-alanine amidase	EDC32_10355	Laceyella sacchari (Thermoactinomyces thalpophilus)	cellular organisms, Bacteria, Terrabacteria group, Firmicutes, Bacilli, Bacillales, Thermoactinomycetaceae, Laceyella, Laceyella sacchari (Thermoactinomyces thalpophilus)		cd14488;cd06583;	IPR036505;IPR002502;IPR033803;	PF01510;	SIGNAL 1..28; /evidence="ECO:0000256|SAM:SignalP"
A0A1C6UBE4	N-acetylmuramoyl-L-alanine amidase	GA0070608_0825	Micromonospora peucetia	cellular organisms, Bacteria, Terrabacteria group, Actinobacteria, Actinobacteria (high G+C Gram-positive bacteria), Micromonosporales, Micromonosporaceae, Micromonospora, Micromonospora peucetia		cd14488;	IPR036505;IPR002502;IPR033803;	PF01510;
A0A419XVG6	N-acetylmuramoyl-L-alanine amidase	C8E86_6614	Catellatospora citrea	cellular organisms, Bacteria, Terrabacteria group, Actinobacteria, Actinobacteria (high G+C Gram-positive bacteria), Micromonosporales, Micromonosporaceae, Catellatospora, Catellatospora citrea		cd14488;cd06583;	IPR036505;IPR002502;IPR033803;	PF01510;	SIGNAL 1..35; /evidence="ECO:0000256|SAM:SignalP"
A0A3N9WNC7	N-acetylmuramoyl-L-alanine amidase	DLJ58_31535	Micromonospora arida	cellular organisms, Bacteria, Terrabacteria group, Actinobacteria, Actinobacteria (high G+C Gram-positive bacteria), Micromonosporales, Micromonosporaceae, Micromonospora, Micromonospora arida		cd14488;	IPR036505;IPR002502;IPR033803;	PF01510;
A0A4R4QB21	N-acetylmuramoyl-L-alanine amidase	E1211_20615	Micromonospora sp. 15K316	cellular organisms, Bacteria, Terrabacteria group, Actinobacteria, Actinobacteria (high G+C Gram-positive bacteria), Micromonosporales, Micromonosporaceae, Micromonospora, unclassified Micromonospora, Micromonospora sp. 15K316		cd14488;	IPR036505;IPR002502;IPR033803;	PF01510;
A0A3A9ZPQ9	N-acetylmuramoyl-L-alanine amidase	D7223_08670	Micromonospora endolithica	cellular organisms, Bacteria, Terrabacteria group, Actinobacteria, Actinobacteria (high G+C Gram-positive bacteria), Micromonosporales, Micromonosporaceae, Micromonospora, Micromonospora endolithica		cd14488;	IPR036505;IPR002502;IPR033803;	PF01510;
A0A3N9XR26	N-acetylmuramoyl-L-alanine amidase	DDE19_18840	Micromonospora ureilytica	cellular organisms, Bacteria, Terrabacteria group, Actinobacteria, Actinobacteria (high G+C Gram-positive bacteria), Micromonosporales, Micromonosporaceae, Micromonospora, Micromonospora ureilytica		cd14488;	IPR036505;IPR002502;IPR033803;	PF01510;
A0A386WIE2	N-acetylmuramoyl-L-alanine amidase	CSH63_12040	Micromonospora tulbaghiae	cellular organisms, Bacteria, Terrabacteria group, Actinobacteria, Actinobacteria (high G+C Gram-positive bacteria), Micromonosporales, Micromonosporaceae, Micromonospora, Micromonospora tulbaghiae		cd14488;	IPR036505;IPR002502;IPR033803;	PF01510;
A0A2G6XF47	N-acetylmuramoyl-L-alanine amidase	CLT68_2429	Micromonospora sp. CNZ299	cellular organisms, Bacteria, Terrabacteria group, Actinobacteria, Actinobacteria (high G+C Gram-positive bacteria), Micromonosporales, Micromonosporaceae, Micromonospora, unclassified Micromonospora, Micromonospora sp. CNZ299		cd14488;	IPR036505;IPR002502;IPR033803;	PF01510;
A0A420EXY8	N-acetylmuramoyl-L-alanine amidase	D7I43_19420	Micromonospora globbae	cellular organisms, Bacteria, Terrabacteria group, Actinobacteria, Actinobacteria (high G+C Gram-positive bacteria), Micromonosporales, Micromonosporaceae, Micromonospora, Micromonospora globbae		cd14488;	IPR036505;IPR002502;IPR033803;	PF01510;
A0A1C6UGJ6	N-acetylmuramoyl-L-alanine amidase	GA0070606_2068	Micromonospora citrea	cellular organisms, Bacteria, Terrabacteria group, Actinobacteria, Actinobacteria (high G+C Gram-positive bacteria), Micromonosporales, Micromonosporaceae, Micromonospora, Micromonospora citrea		cd14488;	IPR036505;IPR002502;IPR033803;	PF01510;
A0A1C6SAE9	N-acetylmuramoyl-L-alanine amidase	GA0074694_4516	Micromonospora inyonensis	cellular organisms, Bacteria, Terrabacteria group, Actinobacteria, Actinobacteria (high G+C Gram-positive bacteria), Micromonosporales, Micromonosporaceae, Micromonospora, Micromonospora inyonensis		cd14488;	IPR036505;IPR002502;IPR033803;	PF01510;
D0LQ75	N-acetylmuramyl-L-alanine amidase, negative regulator of AmpC, AmpD	Hoch_6415	Haliangium ochraceum (strain DSM 14365 / JCM 11303 / SMP-2)	cellular organisms, Bacteria, Proteobacteria, delta/epsilon subdivisions, Deltaproteobacteria, Myxococcales (fruiting gliding bacteria), Nannocystineae, Kofleriaceae, Haliangium, Haliangium ochraceum, Haliangium ochraceum (strain DSM 14365 / JCM 11303 / SMP-2)		cd14488;cd06583;	IPR036505;IPR002502;IPR033803;	PF01510;	SIGNAL 1..22; /evidence="ECO:0000256|SAM:SignalP"
A0A2W2D5Z4	N-acetylmuramoyl-L-alanine amidase	C1I99_21600	Micromonospora deserti	cellular organisms, Bacteria, Terrabacteria group, Actinobacteria, Actinobacteria (high G+C Gram-positive bacteria), Micromonosporales, Micromonosporaceae, Micromonospora, Micromonospora deserti		cd14488;	IPR036505;IPR002502;IPR033803;	PF01510;
A0A505HJR4	N-acetylmuramoyl-L-alanine amidase	FJ969_22670	Micromonospora sp. XM-20-01	cellular organisms, Bacteria, Terrabacteria group, Actinobacteria, Actinobacteria (high G+C Gram-positive bacteria), Micromonosporales, Micromonosporaceae, Micromonospora, unclassified Micromonospora, Micromonospora sp. XM-20-01		cd14488;	IPR036505;IPR002502;IPR033803;	PF01510;
A0A561WT67	N-acetylmuramoyl-L-alanine amidase	FHX75_11188	Micromonospora palomenae	cellular organisms, Bacteria, Terrabacteria group, Actinobacteria, Actinobacteria (high G+C Gram-positive bacteria), Micromonosporales, Micromonosporaceae, Micromonospora, Micromonospora palomenae		cd14488;	IPR036505;IPR002502;IPR033803;	PF01510;
A0A1C6S1R7	N-acetylmuramoyl-L-alanine amidase	GA0074692_1560	Micromonospora pallida	cellular organisms, Bacteria, Terrabacteria group, Actinobacteria, Actinobacteria (high G+C Gram-positive bacteria), Micromonosporales, Micromonosporaceae, Micromonospora, Micromonospora pallida		cd14488;	IPR036505;IPR002502;IPR033803;	PF01510;
A0A1C4V182	N-acetylmuramoyl-L-alanine amidase	GA0070607_1437	Micromonospora coriariae	cellular organisms, Bacteria, Terrabacteria group, Actinobacteria, Actinobacteria (high G+C Gram-positive bacteria), Micromonosporales, Micromonosporaceae, Micromonospora, Micromonospora coriariae		cd14488;	IPR036505;IPR002502;IPR033803;	PF01510;
A0A4R4S4M2	N-acetylmuramoyl-L-alanine amidase	E1258_21540	Micromonospora sp. KC207	cellular organisms, Bacteria, Terrabacteria group, Actinobacteria, Actinobacteria (high G+C Gram-positive bacteria), Micromonosporales, Micromonosporaceae, Micromonospora, unclassified Micromonospora, Micromonospora sp. KC207		cd14488;	IPR036505;IPR002502;IPR033803;	PF01510;
A0A328NBN7	N-acetylmuramoyl-L-alanine amidase domain-containing protein	PSN13_06467	Micromonospora saelicesensis	cellular organisms, Bacteria, Terrabacteria group, Actinobacteria, Actinobacteria (high G+C Gram-positive bacteria), Micromonosporales, Micromonosporaceae, Micromonospora, Micromonospora saelicesensis		cd14488;	IPR036505;IPR002502;IPR033803;	PF01510;
A0A1H3TW89	N-acetylmuramoyl-L-alanine amidase	SAMN05421684_6497	Asanoa ishikariensis	cellular organisms, Bacteria, Terrabacteria group, Actinobacteria, Actinobacteria (high G+C Gram-positive bacteria), Micromonosporales, Micromonosporaceae, Asanoa, Asanoa ishikariensis		cd14488;	IPR036505;IPR002502;IPR033803;	PF01510;
A0A4R1BSE3	N-acetylmuramyl-L-alanine amidase	E0L93_00260	Rubrobacter taiwanensis	cellular organisms, Bacteria, Terrabacteria group, Actinobacteria, Rubrobacteria, Rubrobacterales, Rubrobacteraceae, Rubrobacter, Rubrobacter taiwanensis		cd14488;cd06583;	IPR036505;IPR002502;IPR033803;	PF01510;
A0A3D5APA9	N-acetylmuramyl-L-alanine amidase	DGG94_13340 DGT23_16505	Micromonosporaceae bacterium	cellular organisms, Bacteria, Terrabacteria group, Actinobacteria, Actinobacteria (high G+C Gram-positive bacteria), Micromonosporales, Micromonosporaceae, unclassified Micromonosporaceae, Micromonosporaceae bacterium		cd14488;cd06583;	IPR036505;IPR002502;IPR033803;	PF01510;	SIGNAL 1..28; /evidence="ECO:0000256|SAM:SignalP"
A0A1C5GRP3	N-acetylmuramoyl-L-alanine amidase	GA0070619_0349	Micromonospora zamorensis	cellular organisms, Bacteria, Terrabacteria group, Actinobacteria, Actinobacteria (high G+C Gram-positive bacteria), Micromonosporales, Micromonosporaceae, Micromonospora, Micromonospora zamorensis		cd14488;	IPR036505;IPR002502;IPR033803;	PF01510;
A0A3N9WZ17	N-acetylmuramoyl-L-alanine amidase	DLJ59_05815	Micromonospora inaquosa	cellular organisms, Bacteria, Terrabacteria group, Actinobacteria, Actinobacteria (high G+C Gram-positive bacteria), Micromonosporales, Micromonosporaceae, Micromonospora, Micromonospora inaquosa		cd14488;	IPR036505;IPR002502;IPR033803;	PF01510;
A0A3L7C588	N-acetylmuramoyl-L-alanine amidase	EAD98_01820	Micromonospora sp. CV4	cellular organisms, Bacteria, Terrabacteria group, Actinobacteria, Actinobacteria (high G+C Gram-positive bacteria), Micromonosporales, Micromonosporaceae, Micromonospora, unclassified Micromonospora, Micromonospora sp. CV4		cd14488;	IPR036505;IPR002502;IPR033803;	PF01510;
W7VAF2	Mucin-2	MCBG_00341	Micromonospora sp. M42	cellular organisms, Bacteria, Terrabacteria group, Actinobacteria, Actinobacteria (high G+C Gram-positive bacteria), Micromonosporales, Micromonosporaceae, Micromonospora, unclassified Micromonospora, Micromonospora sp. M42		cd14488;	IPR036505;IPR002502;IPR033803;	PF01510;
A0A4R4RM53	Amidase	E1212_13805	Jiangella sp. KC603	cellular organisms, Bacteria, Terrabacteria group, Actinobacteria, Actinobacteria (high G+C Gram-positive bacteria), Jiangellales, Jiangellaceae, Jiangella, unclassified Jiangella, Jiangella sp. KC603		cd14488;cd06583;	IPR036505;IPR002502;IPR033803;IPR006311;	PF01510;	SIGNAL 1..29; /evidence="ECO:0000256|SAM:SignalP"
A0A1V6GKD6	Xanthan lyase (EC 4.2.2.12)	xly_2 BWX68_00833	Verrucomicrobia bacterium ADurb.Bin063	cellular organisms, Bacteria, PVC group, Verrucomicrobia, unclassified Verrucomicrobia, unclassified Verrucomicrobia (miscellaneous), Verrucomicrobia bacterium ADurb.Bin063		cd14488;cd06583;	IPR036505;IPR002502;IPR033803;IPR008979;	PF01510;	SIGNAL 1..22; /evidence="ECO:0000256|SAM:SignalP"
A0A3M9KYQ1	N-acetylmuramoyl-L-alanine amidase	EEZ25_07090	Micromonospora aurantiaca	cellular organisms, Bacteria, Terrabacteria group, Actinobacteria, Actinobacteria (high G+C Gram-positive bacteria), Micromonosporales, Micromonosporaceae, Micromonospora, Micromonospora aurantiaca		cd14488;	IPR036505;IPR002502;IPR033803;IPR008979;	PF01510;
A0A385ASR8	N-acetylmuramoyl-L-alanine amidase (EC 3.5.1.28)	MicB006_2747	Micromonospora sp. B006	cellular organisms, Bacteria, Terrabacteria group, Actinobacteria, Actinobacteria (high G+C Gram-positive bacteria), Micromonosporales, Micromonosporaceae, Micromonospora, unclassified Micromonospora, Micromonospora sp. B006		cd14488;	IPR036505;IPR002502;IPR033803;IPR008979;	PF01510;
A0A1C6SI28	N-acetylmuramoyl-L-alanine amidase	GA0070615_1365	Micromonospora aurantiaca	cellular organisms, Bacteria, Terrabacteria group, Actinobacteria, Actinobacteria (high G+C Gram-positive bacteria), Micromonosporales, Micromonosporaceae, Micromonospora, Micromonospora aurantiaca		cd14488;	IPR036505;IPR002502;IPR033803;IPR008979;	PF01510;
A0A1H7CS16	N-acetylmuramoyl-L-alanine amidase	SAMN05443287_110138	Xiangella phaseoli	cellular organisms, Bacteria, Terrabacteria group, Actinobacteria, Actinobacteria (high G+C Gram-positive bacteria), Micromonosporales, Micromonosporaceae, Xiangella, Xiangella phaseoli		cd14488;	IPR036505;IPR002502;IPR033803;IPR008979;	PF01510;
D3PZF5	N-acetylmuramyl-L-alanine amidase, negative regulator of AmpC, AmpD	Snas_1933	Stackebrandtia nassauensis (strain DSM 44728 / NRRL B-16338 / NBRC 102104 / LLR-40K-21)	cellular organisms, Bacteria, Terrabacteria group, Actinobacteria, Actinobacteria (high G+C Gram-positive bacteria), Glycomycetales, Glycomycetaceae, Stackebrandtia, Stackebrandtia nassauensis, Stackebrandtia nassauensis (strain DSM 44728 / NRRL B-16338 / NBRC 102104 / LLR-40K-21)		cd14488;cd06583;	IPR036505;IPR002502;IPR033803;IPR008979;	PF01510;
A0A1C5JQ60	N-acetylmuramoyl-L-alanine amidase	GA0070609_4693	Micromonospora echinaurantiaca	cellular organisms, Bacteria, Terrabacteria group, Actinobacteria, Actinobacteria (high G+C Gram-positive bacteria), Micromonosporales, Micromonosporaceae, Micromonospora, Micromonospora echinaurantiaca		cd14488;	IPR036505;IPR002502;IPR033803;IPR008979;	PF01510;
A0A2W2FX63	N-acetylmuramoyl-L-alanine amidase	C1I95_11520	Jishengella sp. NA12	cellular organisms, Bacteria, Terrabacteria group, Actinobacteria, Actinobacteria (high G+C Gram-positive bacteria), Micromonosporales, Micromonosporaceae, Jishengella, unclassified Jishengella, Jishengella sp. NA12		cd14488;	IPR036505;IPR002502;IPR033803;IPR008979;	PF01510;
A0A2T4VS66	N-acetylmuramoyl-L-alanine amidase	DAT35_06045	Vitiosangium sp. GDMCC 1.1324	cellular organisms, Bacteria, Proteobacteria, delta/epsilon subdivisions, Deltaproteobacteria, Myxococcales (fruiting gliding bacteria), Cystobacterineae, Archangiaceae, Vitiosangium, unclassified Vitiosangium, Vitiosangium sp. GDMCC 1.1324		cd14488;cd06583;	IPR036505;IPR002502;IPR033803;IPR008979;	PF01510;	SIGNAL 1..22; /evidence="ECO:0000256|SAM:SignalP"
A0A1C4ZKP1	N-acetylmuramoyl-L-alanine amidase	GA0070215_11865	Micromonospora marina	cellular organisms, Bacteria, Terrabacteria group, Actinobacteria, Actinobacteria (high G+C Gram-positive bacteria), Micromonosporales, Micromonosporaceae, Micromonospora, Micromonospora marina		cd14488;	IPR036505;IPR002502;IPR033803;IPR008979;	PF01510;
A0A3D9ZZW4	N-acetylmuramoyl-L-alanine amidase	DFJ67_7770	Asanoa ferruginea	cellular organisms, Bacteria, Terrabacteria group, Actinobacteria, Actinobacteria (high G+C Gram-positive bacteria), Micromonosporales, Micromonosporaceae, Asanoa, Asanoa ferruginea		cd14488;	IPR036505;IPR002502;IPR033803;IPR008979;	PF01510;
A0A386WLY8	Amidase	CSH63_13375	Micromonospora tulbaghiae	cellular organisms, Bacteria, Terrabacteria group, Actinobacteria, Actinobacteria (high G+C Gram-positive bacteria), Micromonosporales, Micromonosporaceae, Micromonospora, Micromonospora tulbaghiae		cd14488;cd06583;	IPR036505;IPR002502;IPR033803;IPR008979;	PF01510;	SIGNAL 1..31; /evidence="ECO:0000256|SAM:SignalP"
A0A1C4WT62	N-acetylmuramoyl-L-alanine amidase	GA0070562_4899	Micromonospora tulbaghiae	cellular organisms, Bacteria, Terrabacteria group, Actinobacteria, Actinobacteria (high G+C Gram-positive bacteria), Micromonosporales, Micromonosporaceae, Micromonospora, Micromonospora tulbaghiae		cd14488;cd06583;	IPR036505;IPR002502;IPR033803;IPR008979;	PF01510;	SIGNAL 1..31; /evidence="ECO:0000256|SAM:SignalP"
A0A1N6XW90	N-acetylmuramoyl-L-alanine amidase	SAMN05444858_10642	Micromonospora avicenniae	cellular organisms, Bacteria, Terrabacteria group, Actinobacteria, Actinobacteria (high G+C Gram-positive bacteria), Micromonosporales, Micromonosporaceae, Micromonospora, Micromonospora avicenniae		cd14488;	IPR036505;IPR002502;IPR033803;IPR008979;	PF01510;
A0A419XFL3	N-acetylmuramoyl-L-alanine amidase	C8E86_1328	Catellatospora citrea	cellular organisms, Bacteria, Terrabacteria group, Actinobacteria, Actinobacteria (high G+C Gram-positive bacteria), Micromonosporales, Micromonosporaceae, Catellatospora, Catellatospora citrea		cd14488;	IPR036505;IPR002502;IPR033803;IPR008979;	PF01510;
A0A3E2YKL9	N-acetylmuramoyl-L-alanine amidase A (EC 3.5.1.28)	cwhA3 C5N14_21835	Micromonospora sp. MW-13	cellular organisms, Bacteria, Terrabacteria group, Actinobacteria, Actinobacteria (high G+C Gram-positive bacteria), Micromonosporales, Micromonosporaceae, Micromonospora, unclassified Micromonospora, Micromonospora sp. MW-13		cd14488;cd06583;	IPR036505;IPR002502;IPR033803;IPR008979;	PF01510;
A0A317KHT6	N-acetylmuramoyl-L-alanine amidase	DLJ47_17765	Micromonospora sp. S4605	cellular organisms, Bacteria, Terrabacteria group, Actinobacteria, Actinobacteria (high G+C Gram-positive bacteria), Micromonosporales, Micromonosporaceae, Micromonospora, unclassified Micromonospora, Micromonospora sp. S4605		cd14488;	IPR036505;IPR002502;IPR033803;IPR008979;	PF01510;
A0A1V0UNA9	N-acetylmuramoyl-L-alanine amidase domain-containing protein	B7C51_00395	Paenibacillus larvae subsp. pulvifaciens	cellular organisms, Bacteria, Terrabacteria group, Firmicutes, Bacilli, Bacillales, Paenibacillaceae, Paenibacillus, Paenibacillus larvae, Paenibacillus larvae subsp. pulvifaciens		cd14488;cd06583;	IPR036505;IPR002502;IPR033803;IPR008979;	PF01510;
A0A3D3DHR1	N-acetylmuramoyl-L-alanine amidase	DIC50_06115	Verrucomicrobia subdivision 3 bacterium	cellular organisms, Bacteria, PVC group, Verrucomicrobia, Verrucomicrobiae, Verrucomicrobiales, Verrucomicrobia subdivision 3, unclassified Verrucomicrobia subdivision 3, Verrucomicrobia subdivision 3 bacterium		cd14488;cd06583;	IPR036505;IPR002502;IPR033803;IPR008979;	PF01510;	SIGNAL 1..22; /evidence="ECO:0000256|SAM:SignalP"
D9T815	N-acetylmuramoyl-L-alanine amidase family 2	Micau_2604	Micromonospora aurantiaca (strain ATCC 27029 / DSM 43813 / BCRC 12538 / CBS 129.76 / JCM 10878 / NBRC 16125 / NRRL B-16091 / INA 9442)	cellular organisms, Bacteria, Terrabacteria group, Actinobacteria, Actinobacteria (high G+C Gram-positive bacteria), Micromonosporales, Micromonosporaceae, Micromonospora, Micromonospora aurantiaca, Micromonospora aurantiaca (strain ATCC 27029 / DSM 43813 / BCRC 12538 / CBS 129.76 / JCM 10878 / NBRC 16125 / NRRL B-16091 / INA 9442)		cd14488;	IPR036505;IPR002502;IPR033803;IPR008979;	PF01510;
A0A4Y9V7X8	N-acetylmuramoyl-L-alanine amidase	CLT75_0856	Micromonospora sp. CNZ285	cellular organisms, Bacteria, Terrabacteria group, Actinobacteria, Actinobacteria (high G+C Gram-positive bacteria), Micromonosporales, Micromonosporaceae, Micromonospora, unclassified Micromonospora, Micromonospora sp. CNZ285		cd14488;	IPR036505;IPR002502;IPR033803;IPR008979;	PF01510;
A0A3A9YDV1	N-acetylmuramoyl-L-alanine amidase	D7044_20675	Micromonospora musae	cellular organisms, Bacteria, Terrabacteria group, Actinobacteria, Actinobacteria (high G+C Gram-positive bacteria), Micromonosporales, Micromonosporaceae, Micromonospora, Micromonospora musae		cd14488;	IPR036505;IPR002502;IPR033803;IPR008979;	PF01510;
A0A559VLK1	N-acetylmuramoyl-L-alanine amidase	FB454_114118	Micromonospora sp. CNZ297	cellular organisms, Bacteria, Terrabacteria group, Actinobacteria, Actinobacteria (high G+C Gram-positive bacteria), Micromonosporales, Micromonosporaceae, Micromonospora, unclassified Micromonospora, Micromonospora sp. CNZ297		cd14488;	IPR036505;IPR002502;IPR033803;IPR008979;	PF01510;
A0A1Q5HL22	N-acetylmuramoyl-L-alanine amidase	AMK25_10945	Micromonospora sp. TSRI0369	cellular organisms, Bacteria, Terrabacteria group, Actinobacteria, Actinobacteria (high G+C Gram-positive bacteria), Micromonosporales, Micromonosporaceae, Micromonospora, unclassified Micromonospora, Micromonospora sp. TSRI0369		cd14488;	IPR036505;IPR002502;IPR033803;IPR008979;	PF01510;
A0A239NXJ9	N-acetylmuramoyl-L-alanine amidase	SAMN05421812_111196	Asanoa hainanensis	cellular organisms, Bacteria, Terrabacteria group, Actinobacteria, Actinobacteria (high G+C Gram-positive bacteria), Micromonosporales, Micromonosporaceae, Asanoa, Asanoa hainanensis		cd14488;	IPR036505;IPR002502;IPR033803;IPR008979;	PF01510;
A0A3A5FY93	N-acetylmuramoyl-L-alanine amidase	DRW03_20550	Corallococcus sp. H22C18031201	cellular organisms, Bacteria, Proteobacteria, delta/epsilon subdivisions, Deltaproteobacteria, Myxococcales (fruiting gliding bacteria), Cystobacterineae, Myxococcaceae, Corallococcus, Corallococcus sp. H22C18031201		cd14488;cd06583;	IPR036505;IPR002502;IPR033803;IPR008979;	PF01510;	SIGNAL 1..18; /evidence="ECO:0000256|SAM:SignalP"
W7VKZ7	N-acetylmuramyl-L-alanine amidase	MCBG_01632	Micromonospora sp. M42	cellular organisms, Bacteria, Terrabacteria group, Actinobacteria, Actinobacteria (high G+C Gram-positive bacteria), Micromonosporales, Micromonosporaceae, Micromonospora, unclassified Micromonospora, Micromonospora sp. M42		cd14488;cd06583;	IPR036505;IPR002502;IPR033803;IPR008979;	PF01510;
A0A2R4FU55	Uncharacterized protein	C6W10_00410	Plantactinospora sp. BB1	cellular organisms, Bacteria, Terrabacteria group, Actinobacteria, Actinobacteria (high G+C Gram-positive bacteria), Micromonosporales, Micromonosporaceae, Plantactinospora, unclassified Plantactinospora, Plantactinospora sp. BB1		cd14488;cd06583;	IPR036505;IPR002502;IPR033803;IPR008979;IPR015510;IPR006619;	PF01510;
A0A2T4ZDS0	N-acetylmuramoyl-L-alanine amidase	C8J48_2676	Desmospora activa DSM 45169	cellular organisms, Bacteria, Terrabacteria group, Firmicutes, Bacilli, Bacillales, Thermoactinomycetaceae, Desmospora, Desmospora activa, Desmospora activa DSM 45169		cd14488;cd06583;	IPR036505;IPR002502;IPR033803;IPR008979;IPR015510;IPR006619;	PF01510;	SIGNAL 1..31; /evidence="ECO:0000256|SAM:SignalP"
A0A2T6BC59	N-acetylmuramoyl-L-alanine amidase	C8P63_12810	Melghirimyces profundicolus	cellular organisms, Bacteria, Terrabacteria group, Firmicutes, Bacilli, Bacillales, Thermoactinomycetaceae, Melghirimyces, Melghirimyces profundicolus		cd14488;cd06583;	IPR036505;IPR002502;IPR033803;IPR008979;IPR015510;IPR006619;	PF01510;	SIGNAL 1..26; /evidence="ECO:0000256|SAM:SignalP"
A0A521H956	PGRP domain-containing protein	EYC70_00010	Planctomycetes bacterium	cellular organisms, Bacteria, PVC group, Planctomycetes, unclassified Planctomycetes, Planctomycetes bacterium		cd14488;cd06583;	IPR036505;IPR002502;IPR033803;IPR008979;IPR015510;IPR006619;	PF01510;
A0A1I3RKG2	N-acetylmuramoyl-L-alanine amidase	SAMN05421852_11075	Thermoflavimicrobium dichotomicum	cellular organisms, Bacteria, Terrabacteria group, Firmicutes, Bacilli, Bacillales, Thermoactinomycetaceae, Thermoflavimicrobium, Thermoflavimicrobium dichotomicum		cd14488;cd06583;	IPR036505;IPR002502;IPR033803;IPR008979;IPR015510;IPR006619;	PF01510;
A0A3N2P562	Uncharacterized protein	EF879_17840	Micromonospora sp. HM5-17	cellular organisms, Bacteria, Terrabacteria group, Actinobacteria, Actinobacteria (high G+C Gram-positive bacteria), Micromonosporales, Micromonosporaceae, Micromonospora, unclassified Micromonospora, Micromonospora sp. HM5-17		cd14488;cd06583;	IPR036505;IPR002502;IPR033803;IPR008979;IPR015510;IPR006619;	PF01510;	SIGNAL 1..22; /evidence="ECO:0000256|SAM:SignalP"
A0A543B188	N-acetylmuramoyl-L-alanine amidase	FB566_4188	Stackebrandtia endophytica	cellular organisms, Bacteria, Terrabacteria group, Actinobacteria, Actinobacteria (high G+C Gram-positive bacteria), Glycomycetales, Glycomycetaceae, Stackebrandtia, Stackebrandtia endophytica		cd14488;cd06583;	IPR036505;IPR002502;IPR033803;IPR008979;IPR015510;IPR006619;IPR006311;	PF01510;	SIGNAL 1..38; /evidence="ECO:0000256|SAM:SignalP"
D3PZF0	N-acetylmuramyl-L-alanine amidase, negative regulator of AmpC, AmpD	Snas_1928	Stackebrandtia nassauensis (strain DSM 44728 / NRRL B-16338 / NBRC 102104 / LLR-40K-21)	cellular organisms, Bacteria, Terrabacteria group, Actinobacteria, Actinobacteria (high G+C Gram-positive bacteria), Glycomycetales, Glycomycetaceae, Stackebrandtia, Stackebrandtia nassauensis, Stackebrandtia nassauensis (strain DSM 44728 / NRRL B-16338 / NBRC 102104 / LLR-40K-21)		cd14488;cd06583;	IPR036505;IPR002502;IPR033803;IPR008979;IPR015510;IPR006619;IPR006311;	PF01510;
A0A4Q7WCL8	N-acetylmuramoyl-L-alanine amidase CwlA	EV371_3477	Plantactinospora sp. CNZ321	cellular organisms, Bacteria, Terrabacteria group, Actinobacteria, Actinobacteria (high G+C Gram-positive bacteria), Micromonosporales, Micromonosporaceae, Plantactinospora, unclassified Plantactinospora, Plantactinospora sp. CNZ321		cd14488;cd06583;	IPR036505;IPR002502;IPR033803;IPR008979;IPR015510;IPR006619;IPR006311;	PF01510;	SIGNAL 1..32; /evidence="ECO:0000256|SAM:SignalP"
A0A562V9V5	N-acetylmuramoyl-L-alanine amidase	LX16_0317	Stackebrandtia albiflava	cellular organisms, Bacteria, Terrabacteria group, Actinobacteria, Actinobacteria (high G+C Gram-positive bacteria), Glycomycetales, Glycomycetaceae, Stackebrandtia, Stackebrandtia albiflava		cd14488;cd06583;	IPR036505;IPR002502;IPR033803;IPR008979;IPR015510;IPR006619;IPR006311;	PF01510;	SIGNAL 1..38; /evidence="ECO:0000256|SAM:SignalP"
A0A1H1C1G5	N-acetylmuramoyl-L-alanine amidase	SAMN04489764_1237	Thermostaphylospora chromogena	cellular organisms, Bacteria, Terrabacteria group, Actinobacteria, Actinobacteria (high G+C Gram-positive bacteria), Streptosporangiales, Thermomonosporaceae, Thermostaphylospora, Thermostaphylospora chromogena		cd14488;cd06583;	IPR036505;IPR002502;IPR033803;IPR008979;IPR023346;	PF01510;	SIGNAL 1..29; /evidence="ECO:0000256|SAM:SignalP"
A0A3N2PF38	Amidase	EF879_13175	Micromonospora sp. HM5-17	cellular organisms, Bacteria, Terrabacteria group, Actinobacteria, Actinobacteria (high G+C Gram-positive bacteria), Micromonosporales, Micromonosporaceae, Micromonospora, unclassified Micromonospora, Micromonospora sp. HM5-17		cd14488;cd06583;	IPR036505;IPR002502;IPR033803;IPR008979;IPR023346;	PF01510;	SIGNAL 1..33; /evidence="ECO:0000256|SAM:SignalP"
A0A1C6SNM9	N-acetylmuramoyl-L-alanine amidase	GA0070615_1711	Micromonospora aurantiaca	cellular organisms, Bacteria, Terrabacteria group, Actinobacteria, Actinobacteria (high G+C Gram-positive bacteria), Micromonosporales, Micromonosporaceae, Micromonospora, Micromonospora aurantiaca		cd14488;cd06583;	IPR036505;IPR002502;IPR033803;IPR008979;IPR023346;	PF01510;	SIGNAL 1..31; /evidence="ECO:0000256|SAM:SignalP"
A0A3M9KZV4	Amidase	EEZ25_04650	Micromonospora aurantiaca	cellular organisms, Bacteria, Terrabacteria group, Actinobacteria, Actinobacteria (high G+C Gram-positive bacteria), Micromonosporales, Micromonosporaceae, Micromonospora, Micromonospora aurantiaca		cd14488;cd06583;	IPR036505;IPR002502;IPR033803;IPR008979;IPR023346;	PF01510;	SIGNAL 1..31; /evidence="ECO:0000256|SAM:SignalP"
A0A385AZZ5	N-acetylmuramoyl-L-alanine amidase (EC 3.5.1.28)	MicB006_5342	Micromonospora sp. B006	cellular organisms, Bacteria, Terrabacteria group, Actinobacteria, Actinobacteria (high G+C Gram-positive bacteria), Micromonosporales, Micromonosporaceae, Micromonospora, unclassified Micromonospora, Micromonospora sp. B006		cd14488;cd06583;	IPR036505;IPR002502;IPR033803;IPR008979;IPR023346;	PF01510;	SIGNAL 1..31; /evidence="ECO:0000256|SAM:SignalP"
A0A5C8JB16	Amidase	FR742_34735	Nonomuraea sp. C10	cellular organisms, Bacteria, Terrabacteria group, Actinobacteria, Actinobacteria (high G+C Gram-positive bacteria), Streptosporangiales, Streptosporangiaceae, Nonomuraea, unclassified Nonomuraea, Nonomuraea sp. C10		cd14488;cd06583;	IPR036505;IPR002502;IPR033803;IPR008979;IPR023346;	PF01510;	SIGNAL 1..29; /evidence="ECO:0000256|SAM:SignalP"
W2E7P5	N-acetyl-anhydromuranmyl-L-alanine amidase	ERIC1_1c05370	Paenibacillus larvae subsp. larvae DSM 25719	cellular organisms, Bacteria, Terrabacteria group, Firmicutes, Bacilli, Bacillales, Paenibacillaceae, Paenibacillus, Paenibacillus larvae, Paenibacillus larvae subsp. larvae, Paenibacillus larvae subsp. larvae DSM 25719		cd14488;cd06583;	IPR036505;IPR002502;IPR033803;IPR008979;IPR023346;	PF01510;
A0A2R4FV66	Amidase	C6W10_12950	Plantactinospora sp. BB1	cellular organisms, Bacteria, Terrabacteria group, Actinobacteria, Actinobacteria (high G+C Gram-positive bacteria), Micromonosporales, Micromonosporaceae, Plantactinospora, unclassified Plantactinospora, Plantactinospora sp. BB1		cd14488;cd06583;	IPR036505;IPR002502;IPR033803;IPR008979;IPR023346;	PF01510;	SIGNAL 1..33; /evidence="ECO:0000256|SAM:SignalP"
A0A2A5K0U9	N-acetylmuramoyl-L-alanine amidase domain-containing protein	PL1_1441	Paenibacillus larvae subsp. larvae (strain NRRL B-3650 / LMG 16245)	cellular organisms, Bacteria, Terrabacteria group, Firmicutes, Bacilli, Bacillales, Paenibacillaceae, Paenibacillus, Paenibacillus larvae, Paenibacillus larvae subsp. larvae, Paenibacillus larvae subsp. larvae (strain NRRL B-3650 / LMG 16245)		cd14488;cd06583;	IPR036505;IPR002502;IPR033803;IPR008979;IPR023346;	PF01510;
A0A1I0HQF1	N-acetylmuramoyl-L-alanine amidase	SAMN05421811_104431	Nonomuraea wenchangensis	cellular organisms, Bacteria, Terrabacteria group, Actinobacteria, Actinobacteria (high G+C Gram-positive bacteria), Streptosporangiales, Streptosporangiaceae, Nonomuraea, Nonomuraea wenchangensis		cd14488;cd06583;	IPR036505;IPR002502;IPR033803;IPR008979;IPR023346;	PF01510;	SIGNAL 1..30; /evidence="ECO:0000256|SAM:SignalP"
A0A1V4EJR3	Amidase	B1L11_10325	Microbispora sp. GKU 823	cellular organisms, Bacteria, Terrabacteria group, Actinobacteria, Actinobacteria (high G+C Gram-positive bacteria), Streptosporangiales, Streptosporangiaceae, Microbispora, unclassified Microbispora, Microbispora sp. GKU 823		cd14488;cd06583;	IPR036505;IPR002502;IPR033803;IPR008979;IPR023346;	PF01510;	SIGNAL 1..32; /evidence="ECO:0000256|SAM:SignalP"
V9W739	N-acetyl-anhydromuranmyl-L-alanine amidase (EC 3.5.1.28)	ERIC2_c16940	Paenibacillus larvae subsp. larvae DSM 25430	cellular organisms, Bacteria, Terrabacteria group, Firmicutes, Bacilli, Bacillales, Paenibacillaceae, Paenibacillus, Paenibacillus larvae, Paenibacillus larvae subsp. larvae, Paenibacillus larvae subsp. larvae DSM 25430		cd14488;cd06583;	IPR036505;IPR002502;IPR033803;IPR008979;IPR023346;	PF01510;
A0A1C6W0S6	N-acetylmuramoyl-L-alanine amidase	GA0070608_4874	Micromonospora peucetia	cellular organisms, Bacteria, Terrabacteria group, Actinobacteria, Actinobacteria (high G+C Gram-positive bacteria), Micromonosporales, Micromonosporaceae, Micromonospora, Micromonospora peucetia		cd14488;cd06583;	IPR036505;IPR002502;IPR033803;IPR008979;IPR023346;	PF01510;	SIGNAL 1..31; /evidence="ECO:0000256|SAM:SignalP"
A0A559W8R6	N-acetylmuramoyl-L-alanine amidase	FB454_103141	Micromonospora sp. CNZ297	cellular organisms, Bacteria, Terrabacteria group, Actinobacteria, Actinobacteria (high G+C Gram-positive bacteria), Micromonosporales, Micromonosporaceae, Micromonospora, unclassified Micromonospora, Micromonospora sp. CNZ297		cd14488;cd06583;	IPR036505;IPR002502;IPR033803;IPR008979;IPR023346;	PF01510;	SIGNAL 1..31; /evidence="ECO:0000256|SAM:SignalP"
A0A2T0MZ93	N-acetylmuramoyl-L-alanine amidase	B0I32_10839	Nonomuraea fuscirosea	cellular organisms, Bacteria, Terrabacteria group, Actinobacteria, Actinobacteria (high G+C Gram-positive bacteria), Streptosporangiales, Streptosporangiaceae, Nonomuraea, Nonomuraea fuscirosea		cd14488;cd06583;	IPR036505;IPR002502;IPR033803;IPR008979;IPR023346;	PF01510;	SIGNAL 1..31; /evidence="ECO:0000256|SAM:SignalP"
L7U5F2	Putative N-acetylmuramoyl-L-alanine amidase	MYSTI_00361	Myxococcus stipitatus (strain DSM 14675 / JCM 12634 / Mx s8)	cellular organisms, Bacteria, Proteobacteria, delta/epsilon subdivisions, Deltaproteobacteria, Myxococcales (fruiting gliding bacteria), Cystobacterineae, Myxococcaceae, Myxococcus, Myxococcus stipitatus, Myxococcus stipitatus (strain DSM 14675 / JCM 12634 / Mx s8)		cd14488;cd06583;	IPR036505;IPR002502;IPR033803;IPR008979;IPR023346;	PF01510;
A0A544Z757	Amidase	FLW16_33155	Microbispora sp. KK1-11	cellular organisms, Bacteria, Terrabacteria group, Actinobacteria, Actinobacteria (high G+C Gram-positive bacteria), Streptosporangiales, Streptosporangiaceae, Microbispora, unclassified Microbispora, Microbispora sp. KK1-11		cd14488;cd06583;	IPR036505;IPR002502;IPR033803;IPR008979;IPR023346;	PF01510;	SIGNAL 1..30; /evidence="ECO:0000256|SAM:SignalP"
D9T5L6	N-acetylmuramoyl-L-alanine amidase family 2	Micau_2274	Micromonospora aurantiaca (strain ATCC 27029 / DSM 43813 / BCRC 12538 / CBS 129.76 / JCM 10878 / NBRC 16125 / NRRL B-16091 / INA 9442)	cellular organisms, Bacteria, Terrabacteria group, Actinobacteria, Actinobacteria (high G+C Gram-positive bacteria), Micromonosporales, Micromonosporaceae, Micromonospora, Micromonospora aurantiaca, Micromonospora aurantiaca (strain ATCC 27029 / DSM 43813 / BCRC 12538 / CBS 129.76 / JCM 10878 / NBRC 16125 / NRRL B-16091 / INA 9442)		cd14488;cd06583;	IPR036505;IPR002502;IPR033803;IPR008979;IPR023346;	PF01510;	SIGNAL 1..31; /evidence="ECO:0000256|SAM:SignalP"
A0A4Y9V735	N-acetylmuramoyl-L-alanine amidase	CLT75_0609	Micromonospora sp. CNZ285	cellular organisms, Bacteria, Terrabacteria group, Actinobacteria, Actinobacteria (high G+C Gram-positive bacteria), Micromonosporales, Micromonosporaceae, Micromonospora, unclassified Micromonospora, Micromonospora sp. CNZ285		cd14488;cd06583;	IPR036505;IPR002502;IPR033803;IPR008979;IPR023346;	PF01510;	SIGNAL 1..31; /evidence="ECO:0000256|SAM:SignalP"
A0A505HMC3	Amidase	FJ969_05870	Micromonospora sp. XM-20-01	cellular organisms, Bacteria, Terrabacteria group, Actinobacteria, Actinobacteria (high G+C Gram-positive bacteria), Micromonosporales, Micromonosporaceae, Micromonospora, unclassified Micromonospora, Micromonospora sp. XM-20-01		cd14488;cd06583;	IPR036505;IPR002502;IPR033803;IPR008979;IPR023346;	PF01510;	SIGNAL 1..31; /evidence="ECO:0000256|SAM:SignalP"
A0A1Q5HNZ5	Amidase	AMK25_08705	Micromonospora sp. TSRI0369	cellular organisms, Bacteria, Terrabacteria group, Actinobacteria, Actinobacteria (high G+C Gram-positive bacteria), Micromonosporales, Micromonosporaceae, Micromonospora, unclassified Micromonospora, Micromonospora sp. TSRI0369		cd14488;cd06583;	IPR036505;IPR002502;IPR033803;IPR008979;IPR023346;	PF01510;	SIGNAL 1..31; /evidence="ECO:0000256|SAM:SignalP"
A0A438MJC9	N-acetylmuramoyl-L-alanine amidase	EDD27_8420	Nonomuraea polychroma	cellular organisms, Bacteria, Terrabacteria group, Actinobacteria, Actinobacteria (high G+C Gram-positive bacteria), Streptosporangiales, Streptosporangiaceae, Nonomuraea, Nonomuraea polychroma		cd14488;cd06583;	IPR036505;IPR002502;IPR033803;IPR008979;IPR023346;	PF01510;	SIGNAL 1..31; /evidence="ECO:0000256|SAM:SignalP"
A0A084SS00	N-acetylmuramoyl-L-alanine amidase	Q664_23055	Archangium violaceum Cb vi76	cellular organisms, Bacteria, Proteobacteria, delta/epsilon subdivisions, Deltaproteobacteria, Myxococcales (fruiting gliding bacteria), Cystobacterineae, Archangiaceae, Archangium, Archangium violaceum, Archangium violaceum Cb vi76		cd14488;cd06583;	IPR036505;IPR002502;IPR033803;IPR008979;IPR023346;IPR008258;	PF01510;PF01464;	SIGNAL 1..25; /evidence="ECO:0000256|SAM:SignalP"
A0A250ITZ5	Negative regulator of beta-lactamase expression	CYFUS_000626	Cystobacter fuscus	cellular organisms, Bacteria, Proteobacteria, delta/epsilon subdivisions, Deltaproteobacteria, Myxococcales (fruiting gliding bacteria), Cystobacterineae, Archangiaceae, Cystobacter, Cystobacter fuscus		cd14488;cd06583;	IPR036505;IPR002502;IPR033803;IPR008979;IPR023346;IPR008258;	PF01510;PF01464;	SIGNAL 1..25; /evidence="ECO:0000256|SAM:SignalP"
A0A0S4PKZ2	Ig-like domain-containing protein	GXSOP10_12977	Armatimonadetes bacterium GXS	cellular organisms, Bacteria, Terrabacteria group, Armatimonadetes, unclassified Armatimonadetes, Armatimonadetes bacterium GXS		cd14488;cd06583;	IPR036505;IPR002502;IPR033803;IPR013783;	PF01510;	SIGNAL 1..20; /evidence="ECO:0000256|SAM:SignalP"
A0A0S4PIR1	Ig-like domain-containing protein	DCOP10_116259	Armatimonadetes bacterium DC	cellular organisms, Bacteria, Terrabacteria group, Armatimonadetes, unclassified Armatimonadetes, Armatimonadetes bacterium DC		cd14488;cd06583;	IPR036505;IPR002502;IPR033803;IPR013783;	PF01510;	SIGNAL 1..20; /evidence="ECO:0000256|SAM:SignalP"
A0A2H5WPC4	N-acetylmuramoyl-L-alanine amidase A (EC 3.5.1.28)	cwhA HRbin14_01568	bacterium HR14	cellular organisms, Bacteria, unclassified Bacteria, unclassified Bacteria (miscellaneous), bacterium HR14		cd14488;cd06583;	IPR036505;IPR002502;IPR033803;IPR013783;	PF01510;	SIGNAL 1..20; /evidence="ECO:0000256|SAM:SignalP"
A0A1V5Y549	Xanthan lyase (EC 4.2.2.12)	xly_1 BWY12_00167	candidate division BRC1 bacterium ADurb.Bin183	cellular organisms, Bacteria, unclassified Bacteria, Bacteria candidate phyla, Candidatus Sumerlaeota, unclassified Candidatus Sumerlaeota, candidate division BRC1 bacterium ADurb.Bin183		cd14488;cd06583;	IPR036505;IPR002502;IPR033803;IPR015510;IPR006619;	PF01510;	SIGNAL 1..23; /evidence="ECO:0000256|SAM:SignalP"
A0A2Z4Y2I8	Negative regulator of beta-lactamase expression	BRCON_0136	Candidatus Sumerlaea chitinovorans	cellular organisms, Bacteria, unclassified Bacteria, Bacteria candidate phyla, Candidatus Sumerlaeota, Candidatus Sumerlaeia, Candidatus Sumerlaeales, Candidatus Sumerlaeaceae, Candidatus Sumerlaea, Candidatus Sumerlaea chitinovorans		cd14488;cd06583;	IPR036505;IPR002502;IPR033803;IPR015510;IPR006619;	PF01510;
A0A1A8Z9G7	N-acetylmuramoyl-L-alanine amidase	GA0070611_1290	Micromonospora auratinigra	cellular organisms, Bacteria, Terrabacteria group, Actinobacteria, Actinobacteria (high G+C Gram-positive bacteria), Micromonosporales, Micromonosporaceae, Micromonospora, Micromonospora auratinigra		cd14488;cd06583;	IPR036505;IPR002502;IPR033803;IPR015510;IPR006619;IPR006311;	PF01510;
A0A2T6L9L8	N-acetylmuramoyl-L-alanine amidase	C8K30_103297	Promicromonospora sp. AC04	cellular organisms, Bacteria, Terrabacteria group, Actinobacteria, Actinobacteria (high G+C Gram-positive bacteria), Micrococcales, Promicromonosporaceae, Promicromonospora, unclassified Promicromonospora, Promicromonospora sp. AC04		cd14488;cd06583;	IPR036505;IPR002502;IPR033803;IPR015510;IPR006619;IPR006311;	PF01510;
A0A397LRT1	N-acetylmuramoyl-L-alanine amidase	C7338_2202	Promicromonospora thailandica	cellular organisms, Bacteria, Terrabacteria group, Actinobacteria, Actinobacteria (high G+C Gram-positive bacteria), Micrococcales, Promicromonosporaceae, Promicromonospora, Promicromonospora thailandica		cd14488;cd06583;	IPR036505;IPR002502;IPR033803;IPR015510;IPR006619;IPR006311;	PF01510;
A0A421AGI4	N-acetylmuramoyl-L-alanine amidase	C8K32_4983	Promicromonospora sp. YR516	cellular organisms, Bacteria, Terrabacteria group, Actinobacteria, Actinobacteria (high G+C Gram-positive bacteria), Micrococcales, Promicromonosporaceae, Promicromonospora, unclassified Promicromonospora, Promicromonospora sp. YR516		cd14488;cd06583;	IPR036505;IPR002502;IPR033803;IPR015510;IPR006619;IPR006311;	PF01510;
A0A3N4YV60	N-acetylmuramoyl-L-alanine amidase	EDD34_4051	Myceligenerans xiligouense	cellular organisms, Bacteria, Terrabacteria group, Actinobacteria, Actinobacteria (high G+C Gram-positive bacteria), Micrococcales, Promicromonosporaceae, Myceligenerans, Myceligenerans xiligouense		cd14488;cd06583;	IPR036505;IPR002502;IPR033803;IPR015510;IPR006619;IPR006311;	PF01510;
A0A4R1XGE0	N-acetylmuramoyl-L-alanine amidase	C8K31_10621	Promicromonospora sp. CF082	cellular organisms, Bacteria, Terrabacteria group, Actinobacteria, Actinobacteria (high G+C Gram-positive bacteria), Micrococcales, Promicromonosporaceae, Promicromonospora, unclassified Promicromonospora, Promicromonospora sp. CF082		cd14488;cd06583;	IPR036505;IPR002502;IPR033803;IPR015510;IPR006619;IPR006311;	PF01510;
A0A542JTF1	N-acetylmuramoyl-L-alanine amidase	FBY29_0071	Promicromonospora sp. SLBN-65	cellular organisms, Bacteria, Terrabacteria group, Actinobacteria, Actinobacteria (high G+C Gram-positive bacteria), Micrococcales, Promicromonosporaceae, Promicromonospora, unclassified Promicromonospora, Promicromonospora sp. SLBN-65		cd14488;cd06583;	IPR036505;IPR002502;IPR033803;IPR015510;IPR006619;IPR006311;	PF01510;
A0A2U1EDY0	N-acetylmuramoyl-L-alanine amidase	C7337_0054	Promicromonospora sukumoe	cellular organisms, Bacteria, Terrabacteria group, Actinobacteria, Actinobacteria (high G+C Gram-positive bacteria), Micrococcales, Promicromonosporaceae, Promicromonospora, Promicromonospora sukumoe		cd14488;cd06583;	IPR036505;IPR002502;IPR033803;IPR015510;IPR006619;IPR006311;	PF01510;
A0A3D5AHB4	Uncharacterized protein	DGG94_03415 DGT23_03275	Micromonosporaceae bacterium	cellular organisms, Bacteria, Terrabacteria group, Actinobacteria, Actinobacteria (high G+C Gram-positive bacteria), Micromonosporales, Micromonosporaceae, unclassified Micromonosporaceae, Micromonosporaceae bacterium		cd14488;cd06583;	IPR036505;IPR002502;IPR033803;IPR015510;IPR006619;IPR006311;	PF01510;	SIGNAL 1..26; /evidence="ECO:0000256|SAM:SignalP"
A0A1N7NWZ3	N-acetylmuramoyl-L-alanine amidase	SAMN05421790_11099	Kroppenstedtia eburnea	cellular organisms, Bacteria, Terrabacteria group, Firmicutes, Bacilli, Bacillales, Thermoactinomycetaceae, Kroppenstedtia, Kroppenstedtia eburnea		cd14488;cd06583;	IPR036505;IPR002502;IPR033803;IPR017868;IPR008979;IPR015510;IPR006619;	PF01510;	SIGNAL 1..29; /evidence="ECO:0000256|SAM:SignalP"
A0A235B5P5	Uncharacterized protein	CHM34_13315	Paludifilum halophilum	cellular organisms, Bacteria, Terrabacteria group, Firmicutes, Bacilli, Bacillales, Thermoactinomycetaceae, Paludifilum, Paludifilum halophilum		cd14488;cd06583;	IPR036505;IPR002502;IPR033803;IPR017868;IPR008979;IPR015510;IPR006619;	PF01510;
A0A2T6BWG4	N-acetylmuramoyl-L-alanine amidase	C8P63_10961	Melghirimyces profundicolus	cellular organisms, Bacteria, Terrabacteria group, Firmicutes, Bacilli, Bacillales, Thermoactinomycetaceae, Melghirimyces, Melghirimyces profundicolus		cd14488;cd06583;	IPR036505;IPR002502;IPR033803;IPR017868;IPR008979;IPR015510;IPR006619;	PF01510;
A0A2Z3V2D0	Amidase	DKM19_40000	Streptosporangium sp. 'caverna'	cellular organisms, Bacteria, Terrabacteria group, Actinobacteria, Actinobacteria (high G+C Gram-positive bacteria), Streptosporangiales, Streptosporangiaceae, Streptosporangium, unclassified Streptosporangium, Streptosporangium sp. 'caverna'		cd14488;cd06583;	IPR036505;IPR002502;IPR033803;IPR023346;	PF01510;	SIGNAL 1..29; /evidence="ECO:0000256|SAM:SignalP"
A0A3A8GV87	N-acetylmuramoyl-L-alanine amidase	D7X30_00085	Corallococcus sp. AB011P	cellular organisms, Bacteria, Proteobacteria, delta/epsilon subdivisions, Deltaproteobacteria, Myxococcales (fruiting gliding bacteria), Cystobacterineae, Myxococcaceae, Corallococcus, Corallococcus sp. AB011P		cd14488;cd06583;	IPR036505;IPR002502;IPR033803;IPR023346;	PF01510;	SIGNAL 1..24; /evidence="ECO:0000256|SAM:SignalP"
A0A2W2ER84	Amidase	C1J01_13470	Nonomuraea sp. KC333	cellular organisms, Bacteria, Terrabacteria group, Actinobacteria, Actinobacteria (high G+C Gram-positive bacteria), Streptosporangiales, Streptosporangiaceae, Nonomuraea, unclassified Nonomuraea, Nonomuraea sp. KC333		cd14488;cd06583;	IPR036505;IPR002502;IPR033803;IPR023346;	PF01510;	SIGNAL 1..31; /evidence="ECO:0000256|SAM:SignalP"
E3FT83	N-acetylmuramoyl-L-alanine amidase	STAUR_8138	Stigmatella aurantiaca (strain DW4/3-1)	cellular organisms, Bacteria, Proteobacteria, delta/epsilon subdivisions, Deltaproteobacteria, Myxococcales (fruiting gliding bacteria), Cystobacterineae, Archangiaceae, Stigmatella, Stigmatella aurantiaca, Stigmatella aurantiaca (strain DW4/3-1)		cd14488;cd06583;	IPR036505;IPR002502;IPR033803;IPR023346;	PF01510;	SIGNAL 1..18; /evidence="ECO:0000256|SAM:SignalP"
E3FXC1	N-acetylmuramoyl-L-alanine amidase	STAUR_4580	Stigmatella aurantiaca (strain DW4/3-1)	cellular organisms, Bacteria, Proteobacteria, delta/epsilon subdivisions, Deltaproteobacteria, Myxococcales (fruiting gliding bacteria), Cystobacterineae, Archangiaceae, Stigmatella, Stigmatella aurantiaca, Stigmatella aurantiaca (strain DW4/3-1)		cd14488;cd06583;	IPR036505;IPR002502;IPR033803;IPR023346;	PF01510;
Q08RJ0	Putative amidase	STIAU_6826	Stigmatella aurantiaca (strain DW4/3-1)	cellular organisms, Bacteria, Proteobacteria, delta/epsilon subdivisions, Deltaproteobacteria, Myxococcales (fruiting gliding bacteria), Cystobacterineae, Archangiaceae, Stigmatella, Stigmatella aurantiaca, Stigmatella aurantiaca (strain DW4/3-1)		cd14488;cd06583;	IPR036505;IPR002502;IPR033803;IPR023346;	PF01510;	SIGNAL 1..18; /evidence="ECO:0000256|SAM:SignalP"
A0A243QVF6	Amidase	CA984_38790	Streptosporangium minutum	cellular organisms, Bacteria, Terrabacteria group, Actinobacteria, Actinobacteria (high G+C Gram-positive bacteria), Streptosporangiales, Streptosporangiaceae, Streptosporangium, Streptosporangium minutum		cd14488;cd06583;	IPR036505;IPR002502;IPR033803;IPR023346;	PF01510;	SIGNAL 1..29; /evidence="ECO:0000256|SAM:SignalP"
A0A2W4N6Q5	Amidase	DIU70_04345	Firmicutes bacterium	cellular organisms, Bacteria, Terrabacteria group, Firmicutes, unclassified Firmicutes sensu stricto, unclassified Firmicutes sensu stricto (miscellaneous), Firmicutes bacterium		cd14488;cd06583;	IPR036505;IPR002502;IPR033803;IPR023346;	PF01510;	SIGNAL 1..28; /evidence="ECO:0000256|SAM:SignalP"
A0A4Q5ZR79	N-acetylmuramoyl-L-alanine amidase	EOO71_23520	Myxococcaceae bacterium	cellular organisms, Bacteria, Proteobacteria, delta/epsilon subdivisions, Deltaproteobacteria, Myxococcales (fruiting gliding bacteria), Cystobacterineae, Myxococcaceae, unclassified Myxococcaceae, Myxococcaceae bacterium		cd14488;cd06583;	IPR036505;IPR002502;IPR033803;IPR023346;	PF01510;	SIGNAL 1..24; /evidence="ECO:0000256|SAM:SignalP"
A0A250IGP3	Negative regulator of beta-lactamase expression	MEBOL_003792	Melittangium boletus DSM 14713	cellular organisms, Bacteria, Proteobacteria, delta/epsilon subdivisions, Deltaproteobacteria, Myxococcales (fruiting gliding bacteria), Cystobacterineae, Archangiaceae, Melittangium, Melittangium boletus, Melittangium boletus DSM 14713		cd14488;cd06583;	IPR036505;IPR002502;IPR033803;IPR023346;	PF01510;
A0A3A8U406	N-acetylmuramoyl-L-alanine amidase	D7Y15_26390	Corallococcus sp. AB030	cellular organisms, Bacteria, Proteobacteria, delta/epsilon subdivisions, Deltaproteobacteria, Myxococcales (fruiting gliding bacteria), Cystobacterineae, Myxococcaceae, Corallococcus, Corallococcus sp. AB030		cd14488;cd06583;	IPR036505;IPR002502;IPR033803;IPR023346;	PF01510;	SIGNAL 1..24; /evidence="ECO:0000256|SAM:SignalP"
A0A1V0AD73	Amidase	BKM31_47705	Nonomuraea sp. ATCC 55076	cellular organisms, Bacteria, Terrabacteria group, Actinobacteria, Actinobacteria (high G+C Gram-positive bacteria), Streptosporangiales, Streptosporangiaceae, Nonomuraea, unclassified Nonomuraea, Nonomuraea sp. ATCC 55076		cd14488;cd06583;	IPR036505;IPR002502;IPR033803;IPR023346;	PF01510;	SIGNAL 1..27; /evidence="ECO:0000256|SAM:SignalP"
A0A085WKF2	Negative regulator of beta-lactamase expression	DB31_7402	Hyalangium minutum	cellular organisms, Bacteria, Proteobacteria, delta/epsilon subdivisions, Deltaproteobacteria, Myxococcales (fruiting gliding bacteria), Cystobacterineae, Archangiaceae, Hyalangium, Hyalangium minutum		cd14488;cd06583;	IPR036505;IPR002502;IPR033803;IPR023346;	PF01510;	SIGNAL 1..18; /evidence="ECO:0000256|SAM:SignalP"
A0A085WEX2	Negative regulator of beta-lactamase expression	DB31_1300	Hyalangium minutum	cellular organisms, Bacteria, Proteobacteria, delta/epsilon subdivisions, Deltaproteobacteria, Myxococcales (fruiting gliding bacteria), Cystobacterineae, Archangiaceae, Hyalangium, Hyalangium minutum		cd14488;cd06583;	IPR036505;IPR002502;IPR033803;IPR023346;	PF01510;
A0A4U1JKP7	N-acetylmuramoyl-L-alanine amidase	E8A74_00110	Polyangium fumosum	cellular organisms, Bacteria, Proteobacteria, delta/epsilon subdivisions, Deltaproteobacteria, Myxococcales (fruiting gliding bacteria), Sorangiineae, Polyangiaceae, Polyangium, Polyangium fumosum		cd14488;cd06583;	IPR036505;IPR002502;IPR033803;IPR023346;	PF01510;
A0A554FX36	N-acetylmuramoyl-L-alanine amidase	FOF48_27370	Corallococcus sp. Z5C101001	cellular organisms, Bacteria, Proteobacteria, delta/epsilon subdivisions, Deltaproteobacteria, Myxococcales (fruiting gliding bacteria), Cystobacterineae, Myxococcaceae, Corallococcus, Corallococcus sp. Z5C101001		cd14488;cd06583;	IPR036505;IPR002502;IPR033803;IPR023346;	PF01510;	SIGNAL 1..24; /evidence="ECO:0000256|SAM:SignalP"
A0A4Q7WG55	N-acetylmuramoyl-L-alanine amidase	EV371_5399	Plantactinospora sp. CNZ321	cellular organisms, Bacteria, Terrabacteria group, Actinobacteria, Actinobacteria (high G+C Gram-positive bacteria), Micromonosporales, Micromonosporaceae, Plantactinospora, unclassified Plantactinospora, Plantactinospora sp. CNZ321		cd14488;cd06583;	IPR036505;IPR002502;IPR033803;IPR023346;	PF01510;	SIGNAL 1..33; /evidence="ECO:0000256|SAM:SignalP"
A0A510HMG5	N-acetylmuramoyl-L-alanine amidase domain-containing protein	RxyAA322_14810	Rubrobacter xylanophilus	cellular organisms, Bacteria, Terrabacteria group, Actinobacteria, Rubrobacteria, Rubrobacterales, Rubrobacteraceae, Rubrobacter, Rubrobacter xylanophilus		cd14488;cd06583;	IPR036505;IPR002502;IPR033803;IPR023346;	PF01510;	SIGNAL 1..23; /evidence="ECO:0000256|SAM:SignalP"
A0A511H8P2	N-acetylmuramoyl-L-alanine amidase domain-containing protein	MVI01_16910	Myxococcus virescens	cellular organisms, Bacteria, Proteobacteria, delta/epsilon subdivisions, Deltaproteobacteria, Myxococcales (fruiting gliding bacteria), Cystobacterineae, Myxococcaceae, Myxococcus, Myxococcus virescens		cd14488;cd06583;	IPR036505;IPR002502;IPR033803;IPR023346;	PF01510;	SIGNAL 1..21; /evidence="ECO:0000256|SAM:SignalP"
A0A2T0YFJ0	N-acetylmuramoyl-L-alanine amidase	CLV36_10855	Laceyella sediminis	cellular organisms, Bacteria, Terrabacteria group, Firmicutes, Bacilli, Bacillales, Thermoactinomycetaceae, Laceyella, Laceyella sediminis		cd14488;cd06583;	IPR036505;IPR002502;IPR033803;IPR023346;	PF01510;	SIGNAL 1..27; /evidence="ECO:0000256|SAM:SignalP"
A0A4R4N2P7	Amidase	E1267_33120	Nonomuraea sp. KC201	cellular organisms, Bacteria, Terrabacteria group, Actinobacteria, Actinobacteria (high G+C Gram-positive bacteria), Streptosporangiales, Streptosporangiaceae, Nonomuraea, unclassified Nonomuraea, Nonomuraea sp. KC201		cd14488;cd06583;	IPR036505;IPR002502;IPR033803;IPR023346;	PF01510;	SIGNAL 1..31; /evidence="ECO:0000256|SAM:SignalP"
A0A4R4YPQ9	Amidase	E1286_21490	Nonomuraea sp. CH32	cellular organisms, Bacteria, Terrabacteria group, Actinobacteria, Actinobacteria (high G+C Gram-positive bacteria), Streptosporangiales, Streptosporangiaceae, Nonomuraea, unclassified Nonomuraea, Nonomuraea sp. CH32		cd14488;cd06583;	IPR036505;IPR002502;IPR033803;IPR023346;	PF01510;	SIGNAL 1..31; /evidence="ECO:0000256|SAM:SignalP"
A0A250JLN9	N-acetylmuramoyl-L-alanine amidase	MYMAC_000371	Myxococcus macrosporus DSM 14697	cellular organisms, Bacteria, Proteobacteria, delta/epsilon subdivisions, Deltaproteobacteria, Myxococcales (fruiting gliding bacteria), Cystobacterineae, Myxococcaceae, Myxococcus, Myxococcus macrosporus, Myxococcus macrosporus DSM 14697		cd14488;cd06583;	IPR036505;IPR002502;IPR033803;IPR023346;	PF01510;	SIGNAL 1..21; /evidence="ECO:0000256|SAM:SignalP"
A0A4Y6A989	N-acetylmuramoyl-L-alanine amidase	BHS05_01690	Myxococcus xanthus	cellular organisms, Bacteria, Proteobacteria, delta/epsilon subdivisions, Deltaproteobacteria, Myxococcales (fruiting gliding bacteria), Cystobacterineae, Myxococcaceae, Myxococcus, Myxococcus xanthus		cd14488;cd06583;	IPR036505;IPR002502;IPR033803;IPR023346;	PF01510;
A0A4Y6C276	N-acetylmuramoyl-L-alanine amidase	BHS06_01685	Myxococcus xanthus	cellular organisms, Bacteria, Proteobacteria, delta/epsilon subdivisions, Deltaproteobacteria, Myxococcales (fruiting gliding bacteria), Cystobacterineae, Myxococcaceae, Myxococcus, Myxococcus xanthus		cd14488;cd06583;	IPR036505;IPR002502;IPR033803;IPR023346;	PF01510;
A0A2N3SHI2	N-acetylmuramoyl-L-alanine amidase	CLT71_6163	Plantactinospora sp. CNZ320	cellular organisms, Bacteria, Terrabacteria group, Actinobacteria, Actinobacteria (high G+C Gram-positive bacteria), Micromonosporales, Micromonosporaceae, Plantactinospora, unclassified Plantactinospora, Plantactinospora sp. CNZ320		cd14488;cd06583;	IPR036505;IPR002502;IPR033803;IPR023346;	PF01510;	SIGNAL 1..33; /evidence="ECO:0000256|SAM:SignalP"
A0A1M4DW49	N-acetylmuramoyl-L-alanine amidase (EC 3.5.1.28)	BN4615_P310	Nonomuraea gerenzanensis	cellular organisms, Bacteria, Terrabacteria group, Actinobacteria, Actinobacteria (high G+C Gram-positive bacteria), Streptosporangiales, Streptosporangiaceae, Nonomuraea, Nonomuraea gerenzanensis		cd14488;cd06583;	IPR036505;IPR002502;IPR033803;IPR023346;	PF01510;	SIGNAL 1..26; /evidence="ECO:0000256|SAM:SignalP"
A0A4R5FL74	Amidase	E1295_16420	Nonomuraea sp. 6K102	cellular organisms, Bacteria, Terrabacteria group, Actinobacteria, Actinobacteria (high G+C Gram-positive bacteria), Streptosporangiales, Streptosporangiaceae, Nonomuraea, unclassified Nonomuraea, Nonomuraea sp. 6K102		cd14488;cd06583;	IPR036505;IPR002502;IPR033803;IPR023346;	PF01510;	SIGNAL 1..31; /evidence="ECO:0000256|SAM:SignalP"
A0A3A8KM25	N-acetylmuramoyl-L-alanine amidase	D7V97_17270	Corallococcus sp. CA053C	cellular organisms, Bacteria, Proteobacteria, delta/epsilon subdivisions, Deltaproteobacteria, Myxococcales (fruiting gliding bacteria), Cystobacterineae, Myxococcaceae, Corallococcus, Corallococcus sp. CA053C		cd14488;cd06583;	IPR036505;IPR002502;IPR033803;IPR023346;	PF01510;	SIGNAL 1..24; /evidence="ECO:0000256|SAM:SignalP"
A0A5D0PT63	Amidase	FXF51_35140	Nonomuraea sp. PA05	cellular organisms, Bacteria, Terrabacteria group, Actinobacteria, Actinobacteria (high G+C Gram-positive bacteria), Streptosporangiales, Streptosporangiaceae, Nonomuraea, unclassified Nonomuraea, Nonomuraea sp. PA05		cd14488;cd06583;	IPR036505;IPR002502;IPR033803;IPR023346;	PF01510;	SIGNAL 1..25; /evidence="ECO:0000256|SAM:SignalP"
A0A4U1HU27	N-acetylmuramoyl-L-alanine amidase	E8A73_05880	Polyangium sp. SDU3-1	cellular organisms, Bacteria, Proteobacteria, delta/epsilon subdivisions, Deltaproteobacteria, Myxococcales (fruiting gliding bacteria), Sorangiineae, Polyangiaceae, Polyangium, unclassified Polyangium, Polyangium sp. SDU3-1		cd14488;cd06583;	IPR036505;IPR002502;IPR033803;IPR023346;	PF01510;	SIGNAL 1..24; /evidence="ECO:0000256|SAM:SignalP"
Q1ATY8	N-acetylmuramyl-L-alanine amidase, negative regulator of AmpC, AmpD	Rxyl_2196	Rubrobacter xylanophilus (strain DSM 9941 / NBRC 16129)	cellular organisms, Bacteria, Terrabacteria group, Actinobacteria, Rubrobacteria, Rubrobacterales, Rubrobacteraceae, Rubrobacter, Rubrobacter xylanophilus, Rubrobacter xylanophilus (strain DSM 9941 / NBRC 16129)		cd14488;cd06583;	IPR036505;IPR002502;IPR033803;IPR023346;	PF01510;	SIGNAL 1..23; /evidence="ECO:0000256|SAM:SignalP"
A0A271IYC3	N-acetylmuramoyl-L-alanine amidase	BSZ37_06550	Rubrivirga marina	cellular organisms, Bacteria, FCB group, Bacteroidetes/Chlorobi group, Rhodothermaeota, Rhodothermia, Rhodothermales, Rubricoccaceae, Rubrivirga, Rubrivirga marina		cd14488;cd06583;	IPR036505;IPR002502;IPR033803;IPR023346;	PF01510;
A0A3A8QVP9	N-acetylmuramoyl-L-alanine amidase	D7W81_09140	Corallococcus sp. AB050A	cellular organisms, Bacteria, Proteobacteria, delta/epsilon subdivisions, Deltaproteobacteria, Myxococcales (fruiting gliding bacteria), Cystobacterineae, Myxococcaceae, Corallococcus, Corallococcus sp. AB050A		cd14488;cd06583;	IPR036505;IPR002502;IPR033803;IPR023346;	PF01510;	SIGNAL 1..24; /evidence="ECO:0000256|SAM:SignalP"
A0A367F4V5	Amidase	DQ384_31525	Sphaerisporangium album	cellular organisms, Bacteria, Terrabacteria group, Actinobacteria, Actinobacteria (high G+C Gram-positive bacteria), Streptosporangiales, Streptosporangiaceae, Sphaerisporangium, Sphaerisporangium album		cd14488;cd06583;	IPR036505;IPR002502;IPR033803;IPR023346;	PF01510;	SIGNAL 1..35; /evidence="ECO:0000256|SAM:SignalP"
A0A151YX48	Amidase	AYX07_09555	Thermoactinomyces sp. AS95	cellular organisms, Bacteria, Terrabacteria group, Firmicutes, Bacilli, Bacillales, Thermoactinomycetaceae, Thermoactinomyces, unclassified Thermoactinomyces, Thermoactinomyces sp. AS95		cd14488;cd06583;	IPR036505;IPR002502;IPR033803;IPR023346;	PF01510;	SIGNAL 1..26; /evidence="ECO:0000256|SAM:SignalP"
A0A429ARJ4	Amidase	DMB42_34365	Nonomuraea sp. WAC 01424	cellular organisms, Bacteria, Terrabacteria group, Actinobacteria, Actinobacteria (high G+C Gram-positive bacteria), Streptosporangiales, Streptosporangiaceae, Nonomuraea, unclassified Nonomuraea, Nonomuraea sp. WAC 01424		cd14488;cd06583;	IPR036505;IPR002502;IPR033803;IPR023346;	PF01510;	SIGNAL 1..30; /evidence="ECO:0000256|SAM:SignalP"
A0A0N1K4N5	Amidase	ADL26_03075	Thermoactinomyces vulgaris	cellular organisms, Bacteria, Terrabacteria group, Firmicutes, Bacilli, Bacillales, Thermoactinomycetaceae, Thermoactinomyces, Thermoactinomyces vulgaris		cd14488;cd06583;	IPR036505;IPR002502;IPR033803;IPR023346;	PF01510;	SIGNAL 1..28; /evidence="ECO:0000256|SAM:SignalP"
A0A4R4UQG3	Amidase	E1292_40080	Nonomuraea sp. KC310	cellular organisms, Bacteria, Terrabacteria group, Actinobacteria, Actinobacteria (high G+C Gram-positive bacteria), Streptosporangiales, Streptosporangiaceae, Nonomuraea, unclassified Nonomuraea, Nonomuraea sp. KC310		cd14488;cd06583;	IPR036505;IPR002502;IPR033803;IPR023346;	PF01510;	SIGNAL 1..31; /evidence="ECO:0000256|SAM:SignalP"
A0A4R5DLT3	Amidase	E1269_08715	Jiangella sp. 5K138	cellular organisms, Bacteria, Terrabacteria group, Actinobacteria, Actinobacteria (high G+C Gram-positive bacteria), Jiangellales, Jiangellaceae, Jiangella, unclassified Jiangella, Jiangella sp. 5K138		cd14488;cd06583;	IPR036505;IPR002502;IPR033803;IPR023346;	PF01510;	SIGNAL 1..33; /evidence="ECO:0000256|SAM:SignalP"
A0A366LTQ2	Amidase	DP939_25520	Sphaerisporangium sp. LHW63015	cellular organisms, Bacteria, Terrabacteria group, Actinobacteria, Actinobacteria (high G+C Gram-positive bacteria), Streptosporangiales, Streptosporangiaceae, Sphaerisporangium, unclassified Sphaerisporangium, Sphaerisporangium sp. LHW63015		cd14488;cd06583;	IPR036505;IPR002502;IPR033803;IPR023346;	PF01510;	SIGNAL 1..25; /evidence="ECO:0000256|SAM:SignalP"
A0A3E0BQT4	N-acetylmuramoyl-L-alanine amidase	ATI61_101438	Archangium gephyra	cellular organisms, Bacteria, Proteobacteria, delta/epsilon subdivisions, Deltaproteobacteria, Myxococcales (fruiting gliding bacteria), Cystobacterineae, Archangiaceae, Archangium, Archangium gephyra		cd14488;cd06583;	IPR036505;IPR002502;IPR033803;IPR023346;	PF01510;	SIGNAL 1..20; /evidence="ECO:0000256|SAM:SignalP"
A0A0G3A0E7	Negative regulator of beta-lactamase expression	AA314_06100	Archangium gephyra	cellular organisms, Bacteria, Proteobacteria, delta/epsilon subdivisions, Deltaproteobacteria, Myxococcales (fruiting gliding bacteria), Cystobacterineae, Archangiaceae, Archangium, Archangium gephyra		cd14488;cd06583;	IPR036505;IPR002502;IPR033803;IPR023346;	PF01510;
A0A0H4X3I2	Negative regulator of beta-lactamase expression	A176_006656	Myxococcus hansupus	cellular organisms, Bacteria, Proteobacteria, delta/epsilon subdivisions, Deltaproteobacteria, Myxococcales (fruiting gliding bacteria), Cystobacterineae, Myxococcaceae, Myxococcus, Myxococcus hansupus		cd14488;cd06583;	IPR036505;IPR002502;IPR033803;IPR023346;	PF01510;
A0A5C5DVM4	N-acetylmuramoyl-L-alanine amidase	FH620_14590	Corallococcus exiguus	cellular organisms, Bacteria, Proteobacteria, delta/epsilon subdivisions, Deltaproteobacteria, Myxococcales (fruiting gliding bacteria), Cystobacterineae, Myxococcaceae, Corallococcus, Corallococcus exiguus		cd14488;cd06583;	IPR036505;IPR002502;IPR033803;IPR023346;	PF01510;	SIGNAL 1..24; /evidence="ECO:0000256|SAM:SignalP"
A0A2W2GKG0	Amidase	C1I98_18935	Desertiactinospora gelatinilytica	cellular organisms, Bacteria, Terrabacteria group, Actinobacteria, Actinobacteria (high G+C Gram-positive bacteria), Streptosporangiales, Streptosporangiaceae, Desertiactinospora, Desertiactinospora gelatinilytica		cd14488;cd06583;	IPR036505;IPR002502;IPR033803;IPR023346;	PF01510;	SIGNAL 1..27; /evidence="ECO:0000256|SAM:SignalP"
A0A4Q5ZEZ5	N-acetylmuramoyl-L-alanine amidase	EOO71_38150	Myxococcaceae bacterium	cellular organisms, Bacteria, Proteobacteria, delta/epsilon subdivisions, Deltaproteobacteria, Myxococcales (fruiting gliding bacteria), Cystobacterineae, Myxococcaceae, unclassified Myxococcaceae, Myxococcaceae bacterium		cd14488;cd06583;	IPR036505;IPR002502;IPR033803;IPR023346;	PF01510;	SIGNAL 1..24; /evidence="ECO:0000256|SAM:SignalP"
A0A2W4QBB9	Amidase	DIU55_12825	Firmicutes bacterium	cellular organisms, Bacteria, Terrabacteria group, Firmicutes, unclassified Firmicutes sensu stricto, unclassified Firmicutes sensu stricto (miscellaneous), Firmicutes bacterium		cd14488;cd06583;	IPR036505;IPR002502;IPR033803;IPR023346;	PF01510;	SIGNAL 1..25; /evidence="ECO:0000256|SAM:SignalP"
A0A1H6EMV4	N-acetylmuramoyl-L-alanine amidase	SAMN05444920_111251	Nonomuraea solani	cellular organisms, Bacteria, Terrabacteria group, Actinobacteria, Actinobacteria (high G+C Gram-positive bacteria), Streptosporangiales, Streptosporangiaceae, Nonomuraea, Nonomuraea solani		cd14488;cd06583;	IPR036505;IPR002502;IPR033803;IPR023346;	PF01510;	SIGNAL 1..31; /evidence="ECO:0000256|SAM:SignalP"
A0A1H3FHP0	N-acetylmuramoyl-L-alanine amidase	SAMN05444365_10117	Micromonospora pattaloongensis	cellular organisms, Bacteria, Terrabacteria group, Actinobacteria, Actinobacteria (high G+C Gram-positive bacteria), Micromonosporales, Micromonosporaceae, Micromonospora, Micromonospora pattaloongensis		cd14488;cd06583;	IPR036505;IPR002502;IPR033803;IPR023346;	PF01510;
A0A1H8HV84	N-acetylmuramoyl-L-alanine amidase	SAMN05660976_07896	Nonomuraea pusilla	cellular organisms, Bacteria, Terrabacteria group, Actinobacteria, Actinobacteria (high G+C Gram-positive bacteria), Streptosporangiales, Streptosporangiaceae, Nonomuraea, Nonomuraea pusilla		cd14488;cd06583;	IPR036505;IPR002502;IPR033803;IPR023346;	PF01510;	SIGNAL 1..28; /evidence="ECO:0000256|SAM:SignalP"
A0A4R4WI42	Amidase	E1294_22900	Nonomuraea sp. KC712	cellular organisms, Bacteria, Terrabacteria group, Actinobacteria, Actinobacteria (high G+C Gram-positive bacteria), Streptosporangiales, Streptosporangiaceae, Nonomuraea, unclassified Nonomuraea, Nonomuraea sp. KC712		cd14488;cd06583;	IPR036505;IPR002502;IPR033803;IPR023346;	PF01510;	SIGNAL 1..31; /evidence="ECO:0000256|SAM:SignalP"
A0A3A8JCX2	N-acetylmuramoyl-L-alanine amidase	D7V88_02250	Corallococcus sp. CA054A	cellular organisms, Bacteria, Proteobacteria, delta/epsilon subdivisions, Deltaproteobacteria, Myxococcales (fruiting gliding bacteria), Cystobacterineae, Myxococcaceae, Corallococcus, Corallococcus sp. CA054A		cd14488;cd06583;	IPR036505;IPR002502;IPR033803;IPR023346;	PF01510;	SIGNAL 1..24; /evidence="ECO:0000256|SAM:SignalP"
Q1DFF4	Putative N-acetylmuramoyl-L-alanine amidase	MXAN_0345	Myxococcus xanthus (strain DK 1622)	cellular organisms, Bacteria, Proteobacteria, delta/epsilon subdivisions, Deltaproteobacteria, Myxococcales (fruiting gliding bacteria), Cystobacterineae, Myxococcaceae, Myxococcus, Myxococcus xanthus, Myxococcus xanthus (strain DK 1622)		cd14488;cd06583;	IPR036505;IPR002502;IPR033803;IPR023346;	PF01510;
A0A1I1UYE8	N-acetylmuramoyl-L-alanine amidase	SAMN02745121_01400	Nannocystis exedens	cellular organisms, Bacteria, Proteobacteria, delta/epsilon subdivisions, Deltaproteobacteria, Myxococcales (fruiting gliding bacteria), Nannocystineae, Nannocystaceae, Nannocystis, Nannocystis exedens		cd14488;cd06583;	IPR036505;IPR002502;IPR033803;IPR023346;	PF01510;
F8CA55	Putative N-acetylmuramoyl-L-alanine amidase	LILAB_06950	Myxococcus fulvus (strain ATCC BAA-855 / HW-1)	cellular organisms, Bacteria, Proteobacteria, delta/epsilon subdivisions, Deltaproteobacteria, Myxococcales (fruiting gliding bacteria), Cystobacterineae, Myxococcaceae, Myxococcus, Myxococcus fulvus, Myxococcus fulvus (strain ATCC BAA-855 / HW-1)		cd14488;cd06583;	IPR036505;IPR002502;IPR033803;IPR023346;	PF01510;	SIGNAL 1..21; /evidence="ECO:0000256|SAM:SignalP"
Q67QJ0	Putative amidase	STH1068	Symbiobacterium thermophilum (strain T / IAM 14863)	cellular organisms, Bacteria, Terrabacteria group, Firmicutes, Clostridia, Clostridiales, Symbiobacteriaceae, Symbiobacterium, Symbiobacterium thermophilum, Symbiobacterium thermophilum (strain T / IAM 14863)		cd14488;cd06583;	IPR036505;IPR002502;IPR033803;IPR023346;	PF01510;	SIGNAL 1..25; /evidence="ECO:0000256|SAM:SignalP"
A0A1G8SYH0	N-acetylmuramoyl-L-alanine amidase	SAMN05421869_11014	Nonomuraea jiangxiensis	cellular organisms, Bacteria, Terrabacteria group, Actinobacteria, Actinobacteria (high G+C Gram-positive bacteria), Streptosporangiales, Streptosporangiaceae, Nonomuraea, Nonomuraea jiangxiensis		cd14488;cd06583;	IPR036505;IPR002502;IPR033803;IPR023346;	PF01510;	SIGNAL 1..31; /evidence="ECO:0000256|SAM:SignalP"
A0A1H9ZE84	N-acetylmuramoyl-L-alanine amidase	SAMN05443639_101261	Stigmatella erecta	cellular organisms, Bacteria, Proteobacteria, delta/epsilon subdivisions, Deltaproteobacteria, Myxococcales (fruiting gliding bacteria), Cystobacterineae, Archangiaceae, Stigmatella, Stigmatella erecta		cd14488;cd06583;	IPR036505;IPR002502;IPR033803;IPR023346;	PF01510;
A0A1I0KVQ7	N-acetylmuramoyl-L-alanine amidase	SAMN05443639_11527	Stigmatella erecta	cellular organisms, Bacteria, Proteobacteria, delta/epsilon subdivisions, Deltaproteobacteria, Myxococcales (fruiting gliding bacteria), Cystobacterineae, Archangiaceae, Stigmatella, Stigmatella erecta		cd14488;cd06583;	IPR036505;IPR002502;IPR033803;IPR023346;	PF01510;	SIGNAL 1..18; /evidence="ECO:0000256|SAM:SignalP"
A0A5C4WSY6	Amidase	FH608_008205 FH608_08205	Nonomuraea phyllanthi	cellular organisms, Bacteria, Terrabacteria group, Actinobacteria, Actinobacteria (high G+C Gram-positive bacteria), Streptosporangiales, Streptosporangiaceae, Nonomuraea, Nonomuraea phyllanthi		cd14488;cd06583;	IPR036505;IPR002502;IPR033803;IPR023346;	PF01510;	SIGNAL 1..29; /evidence="ECO:0000256|SAM:SignalP"
A0A1G9E1F4	N-acetylmuramoyl-L-alanine amidase	SAMN05421874_11089	Nonomuraea maritima	cellular organisms, Bacteria, Terrabacteria group, Actinobacteria, Actinobacteria (high G+C Gram-positive bacteria), Streptosporangiales, Streptosporangiaceae, Nonomuraea, Nonomuraea maritima		cd14488;cd06583;	IPR036505;IPR002502;IPR033803;IPR023346;	PF01510;	SIGNAL 1..28; /evidence="ECO:0000256|SAM:SignalP"
A0A2T0LFH8	N-acetylmuramoyl-L-alanine amidase	CLV97_10931	Planifilum fimeticola	cellular organisms, Bacteria, Terrabacteria group, Firmicutes, Bacilli, Bacillales, Thermoactinomycetaceae, Planifilum, Planifilum fimeticola		cd14488;cd06583;	IPR036505;IPR002502;IPR033803;IPR023346;	PF01510;	SIGNAL 1..25; /evidence="ECO:0000256|SAM:SignalP"
D2AU78	N-acetylmuramoyl-L-alanine amidase (EC 3.5.1.28)	Sros_7871	Streptosporangium roseum (strain ATCC 12428 / DSM 43021 / JCM 3005 / NI 9100)	cellular organisms, Bacteria, Terrabacteria group, Actinobacteria, Actinobacteria (high G+C Gram-positive bacteria), Streptosporangiales, Streptosporangiaceae, Streptosporangium, Streptosporangium roseum, Streptosporangium roseum (strain ATCC 12428 / DSM 43021 / JCM 3005 / NI 9100)		cd14488;cd06583;	IPR036505;IPR002502;IPR033803;IPR023346;	PF01510;	SIGNAL 1..33; /evidence="ECO:0000256|SAM:SignalP"
A0A1H7J429	N-acetylmuramoyl-L-alanine amidase	SAMN05444354_102101	Stigmatella aurantiaca	cellular organisms, Bacteria, Proteobacteria, delta/epsilon subdivisions, Deltaproteobacteria, Myxococcales (fruiting gliding bacteria), Cystobacterineae, Archangiaceae, Stigmatella, Stigmatella aurantiaca		cd14488;cd06583;	IPR036505;IPR002502;IPR033803;IPR023346;	PF01510;
A0A2P9IFP7	N-acetylmuramoyl-L-alanine amidase (EC 3.5.1.28)	KIS93_06136	Actinomadura parvosata subsp. kistnae	cellular organisms, Bacteria, Terrabacteria group, Actinobacteria, Actinobacteria (high G+C Gram-positive bacteria), Streptosporangiales, Thermomonosporaceae, Actinomadura, Actinomadura parvosata, Actinomadura parvosata subsp. kistnae		cd14488;cd06583;	IPR036505;IPR002502;IPR033803;IPR023346;	PF01510;	SIGNAL 1..27; /evidence="ECO:0000256|SAM:SignalP"
A0A364K861	Amidase	DL897_04345	Thermoflavimicrobium sp. FBKL4.011	cellular organisms, Bacteria, Terrabacteria group, Firmicutes, Bacilli, Bacillales, Thermoactinomycetaceae, Thermoflavimicrobium, unclassified Thermoflavimicrobium, Thermoflavimicrobium sp. FBKL4.011		cd14488;cd06583;	IPR036505;IPR002502;IPR033803;IPR023346;IPR002901;	PF01510;PF01832;	SIGNAL 1..20; /evidence="ECO:0000256|SAM:SignalP"
A0A1H2LUD3	N-acetylmuramoyl-L-alanine amidase	SAMN04488563_6592	Jiangella alkaliphila	cellular organisms, Bacteria, Terrabacteria group, Actinobacteria, Actinobacteria (high G+C Gram-positive bacteria), Jiangellales, Jiangellaceae, Jiangella, Jiangella alkaliphila		cd14488;cd06583;	IPR036505;IPR002502;IPR033803;IPR023346;IPR006311;	PF01510;	SIGNAL 1..29; /evidence="ECO:0000256|SAM:SignalP"
A0A3G5T3T0	Amidase	EF847_09485	Actinobacteria bacterium YIM 96077	cellular organisms, Bacteria, Terrabacteria group, Actinobacteria, Actinobacteria (high G+C Gram-positive bacteria), unclassified Actinobacteria (class), unclassified Actinobacteria (class) (miscellaneous), Actinobacteria bacterium YIM 96077		cd14488;cd06583;	IPR036505;IPR002502;IPR033803;IPR023346;IPR006311;	PF01510;
A0A1H5HWP7	N-acetylmuramoyl-L-alanine amidase	SAMN04488561_0987	Jiangella alba	cellular organisms, Bacteria, Terrabacteria group, Actinobacteria, Actinobacteria (high G+C Gram-positive bacteria), Jiangellales, Jiangellaceae, Jiangella, Jiangella alba		cd14488;cd06583;	IPR036505;IPR002502;IPR033803;IPR023346;IPR006311;	PF01510;	SIGNAL 1..29; /evidence="ECO:0000256|SAM:SignalP"
A0A023WZ71	N-acetylmuramoyl-L-alanine amidase	RradSPS_0234	Rubrobacter radiotolerans	cellular organisms, Bacteria, Terrabacteria group, Actinobacteria, Rubrobacteria, Rubrobacterales, Rubrobacteraceae, Rubrobacter, Rubrobacter radiotolerans		cd14488;cd06583;	IPR036505;IPR002502;IPR033803;IPR023346;IPR006311;	PF01510;
A0A2W2CK48	Amidase	C1I92_25080	Jiangella anatolica	cellular organisms, Bacteria, Terrabacteria group, Actinobacteria, Actinobacteria (high G+C Gram-positive bacteria), Jiangellales, Jiangellaceae, Jiangella, Jiangella anatolica		cd14488;cd06583;	IPR036505;IPR002502;IPR033803;IPR023346;IPR006311;	PF01510;	SIGNAL 1..29; /evidence="ECO:0000256|SAM:SignalP"
A0A2P8DJ75	N-acetylmuramoyl-L-alanine amidase	CLV30_12343	Haloactinopolyspora alba	cellular organisms, Bacteria, Terrabacteria group, Actinobacteria, Actinobacteria (high G+C Gram-positive bacteria), Jiangellales, Jiangellaceae, Haloactinopolyspora, Haloactinopolyspora alba		cd14488;cd06583;	IPR036505;IPR002502;IPR033803;IPR023346;IPR006311;	PF01510;	SIGNAL 1..29; /evidence="ECO:0000256|SAM:SignalP"
A0A418KRR7	Amidase	DY240_11900	Jiangella sp. NEAU-YY265	cellular organisms, Bacteria, Terrabacteria group, Actinobacteria, Actinobacteria (high G+C Gram-positive bacteria), Jiangellales, Jiangellaceae, Jiangella, unclassified Jiangella, Jiangella sp. NEAU-YY265		cd14488;cd06583;	IPR036505;IPR002502;IPR033803;IPR023346;IPR006311;	PF01510;	SIGNAL 1..29; /evidence="ECO:0000256|SAM:SignalP"
A0A1H1QLD0	N-acetylmuramoyl-L-alanine amidase	SAMN04515669_0651	Jiangella sp. DSM 45060	cellular organisms, Bacteria, Terrabacteria group, Actinobacteria, Actinobacteria (high G+C Gram-positive bacteria), Jiangellales, Jiangellaceae, Jiangella, unclassified Jiangella, Jiangella sp. DSM 45060		cd14488;cd06583;	IPR036505;IPR002502;IPR033803;IPR023346;IPR006311;	PF01510;	SIGNAL 1..29; /evidence="ECO:0000256|SAM:SignalP"
A0A4R5AKH6	Amidase	E1262_01425	Jiangella sp. 8K307	cellular organisms, Bacteria, Terrabacteria group, Actinobacteria, Actinobacteria (high G+C Gram-positive bacteria), Jiangellales, Jiangellaceae, Jiangella, unclassified Jiangella, Jiangella sp. 8K307		cd14488;cd06583;	IPR036505;IPR002502;IPR033803;IPR023346;IPR006311;	PF01510;	SIGNAL 1..29; /evidence="ECO:0000256|SAM:SignalP"
A0A329QAF9	Amidase	DPM12_21865	Phytoactinopolyspora sp. YIM 96934	cellular organisms, Bacteria, Terrabacteria group, Actinobacteria, Actinobacteria (high G+C Gram-positive bacteria), Jiangellales, Jiangellaceae, Phytoactinopolyspora, unclassified Phytoactinopolyspora, Phytoactinopolyspora sp. YIM 96934		cd14488;cd06583;	IPR036505;IPR002502;IPR033803;IPR023346;IPR006311;	PF01510;
A0A4R3L576	Transglycosylase-like protein with SLT domain	EDD58_1174	Hazenella coriacea	cellular organisms, Bacteria, Terrabacteria group, Firmicutes, Bacilli, Bacillales, Thermoactinomycetaceae, Hazenella, Hazenella coriacea		cd14488;cd06583;	IPR036505;IPR002502;IPR033803;IPR023346;IPR008258;	PF01510;PF01464;	SIGNAL 1..31; /evidence="ECO:0000256|SAM:SignalP"
S9P5G1	Negative regulator of beta-lactamase expression	D187_002409	Cystobacter fuscus DSM 2262	cellular organisms, Bacteria, Proteobacteria, delta/epsilon subdivisions, Deltaproteobacteria, Myxococcales (fruiting gliding bacteria), Cystobacterineae, Archangiaceae, Cystobacter, Cystobacter fuscus, Cystobacter fuscus DSM 2262		cd14488;cd06583;	IPR036505;IPR002502;IPR033803;IPR023346;IPR008258;	PF01510;PF01464;
A0A2T4VS53	N-acetylmuramoyl-L-alanine amidase	DAT35_06040	Vitiosangium sp. GDMCC 1.1324	cellular organisms, Bacteria, Proteobacteria, delta/epsilon subdivisions, Deltaproteobacteria, Myxococcales (fruiting gliding bacteria), Cystobacterineae, Archangiaceae, Vitiosangium, unclassified Vitiosangium, Vitiosangium sp. GDMCC 1.1324		cd14488;cd06583;	IPR036505;IPR002502;IPR033803;IPR023346;IPR008258;	PF01510;PF01464;	SIGNAL 1..22; /evidence="ECO:0000256|SAM:SignalP"
A0A3M2E0V6	N-acetylmuramoyl-L-alanine amidase	D6689_10150	Deltaproteobacteria bacterium	cellular organisms, Bacteria, Proteobacteria, delta/epsilon subdivisions, Deltaproteobacteria, unclassified Deltaproteobacteria, unclassified Deltaproteobacteria (miscellaneous), Deltaproteobacteria bacterium		cd14488;cd06583;	IPR036505;IPR002502;IPR033803;IPR023346;IPR008258;	PF01510;PF01464;	SIGNAL 1..25; /evidence="ECO:0000256|SAM:SignalP"
A0A1Q3H6L0	N-acetylmuramoyl-L-alanine amidase	BO221_49025	Archangium sp. Cb G35	cellular organisms, Bacteria, Proteobacteria, delta/epsilon subdivisions, Deltaproteobacteria, Myxococcales (fruiting gliding bacteria), Cystobacterineae, Archangiaceae, Archangium, unclassified Archangium, Archangium sp. Cb G35		cd14488;cd06583;	IPR036505;IPR002502;IPR033803;IPR023346;IPR008258;	PF01510;PF01464;	SIGNAL 1..18; /evidence="ECO:0000256|SAM:SignalP"
A0A0G2ZJ12	Negative regulator of beta-lactamase expression (Transglycosylase-like protein with SLT domain)	AA314_01151 ATI61_109276	Archangium gephyra	cellular organisms, Bacteria, Proteobacteria, delta/epsilon subdivisions, Deltaproteobacteria, Myxococcales (fruiting gliding bacteria), Cystobacterineae, Archangiaceae, Archangium, Archangium gephyra		cd14488;cd06583;	IPR036505;IPR002502;IPR033803;IPR023346;IPR008258;	PF01510;PF01464;	SIGNAL 1..25; /evidence="ECO:0000256|SAM:SignalP"
A0A0G2ZKM2	Negative regulator of beta-lactamase expression (Transglycosylase-like protein with SLT domain)	AA314_03742 ATI61_108497	Archangium gephyra	cellular organisms, Bacteria, Proteobacteria, delta/epsilon subdivisions, Deltaproteobacteria, Myxococcales (fruiting gliding bacteria), Cystobacterineae, Archangiaceae, Archangium, Archangium gephyra		cd14488;cd06583;	IPR036505;IPR002502;IPR033803;IPR023346;IPR008258;	PF01510;PF01464;	SIGNAL 1..18; /evidence="ECO:0000256|SAM:SignalP"
A0A250IGI8	Negative regulator of beta-lactamase expression	MEBOL_003793	Melittangium boletus DSM 14713	cellular organisms, Bacteria, Proteobacteria, delta/epsilon subdivisions, Deltaproteobacteria, Myxococcales (fruiting gliding bacteria), Cystobacterineae, Archangiaceae, Melittangium, Melittangium boletus, Melittangium boletus DSM 14713		cd14488;cd06583;	IPR036505;IPR002502;IPR033803;IPR023346;IPR008258;	PF01510;PF01464;	SIGNAL 1..22; /evidence="ECO:0000256|SAM:SignalP"
A0A084SGP2	N-acetylmuramoyl-L-alanine amidase	Q664_46400	Archangium violaceum Cb vi76	cellular organisms, Bacteria, Proteobacteria, delta/epsilon subdivisions, Deltaproteobacteria, Myxococcales (fruiting gliding bacteria), Cystobacterineae, Archangiaceae, Archangium, Archangium violaceum, Archangium violaceum Cb vi76		cd14488;cd06583;	IPR036505;IPR002502;IPR033803;IPR023346;IPR008258;	PF01510;PF01464;	SIGNAL 1..18; /evidence="ECO:0000256|SAM:SignalP"
A0A1L9AYY2	N-acetylmuramoyl-L-alanine amidase	BON30_39895	Cystobacter ferrugineus	cellular organisms, Bacteria, Proteobacteria, delta/epsilon subdivisions, Deltaproteobacteria, Myxococcales (fruiting gliding bacteria), Cystobacterineae, Archangiaceae, Cystobacter, Cystobacter ferrugineus		cd14488;cd06583;	IPR036505;IPR002502;IPR033803;IPR023346;IPR008258;	PF01510;PF01464;	SIGNAL 1..25; /evidence="ECO:0000256|SAM:SignalP"
A0A1I2N3F9	Transglycosylase SLT domain-containing protein	SAMN04488025_11133	Planifilum fulgidum	cellular organisms, Bacteria, Terrabacteria group, Firmicutes, Bacilli, Bacillales, Thermoactinomycetaceae, Planifilum, Planifilum fulgidum		cd14488;cd06583;	IPR036505;IPR002502;IPR033803;IPR023346;IPR008258;	PF01510;PF01464;
A0A4Q2Y3C4	FAD-dependent oxidoreductase (Fragment)	EOP87_13650	Verrucomicrobiaceae bacterium	cellular organisms, Bacteria, PVC group, Verrucomicrobia, Verrucomicrobiae, Verrucomicrobiales, Verrucomicrobiaceae, unclassified Verrucomicrobiaceae, Verrucomicrobiaceae bacterium		cd14488;	IPR038081;IPR003644;IPR033803;IPR036188;IPR008979;IPR039650;	PF03160;
A0A4V1SIR0	FAD-dependent oxidoreductase (Fragment)	EOP83_12890	Verrucomicrobiaceae bacterium	cellular organisms, Bacteria, PVC group, Verrucomicrobia, Verrucomicrobiae, Verrucomicrobiales, Verrucomicrobiaceae, unclassified Verrucomicrobiaceae, Verrucomicrobiaceae bacterium		cd14488;	IPR038081;IPR033803;IPR036188;IPR008979;IPR039650;		SIGNAL 1..23; /evidence="ECO:0000256|SAM:SignalP"
A0A4Q2XFP2	FAD-dependent oxidoreductase	EOP88_04520	Verrucomicrobiaceae bacterium	cellular organisms, Bacteria, PVC group, Verrucomicrobia, Verrucomicrobiae, Verrucomicrobiales, Verrucomicrobiaceae, unclassified Verrucomicrobiaceae, Verrucomicrobiaceae bacterium		cd14488;	IPR038081;IPR033803;IPR036188;IPR039650;
A0A0Q9MEH1	Beta_helix domain-containing protein	ASL11_21520	Paenibacillus sp. Soil750	cellular organisms, Bacteria, Terrabacteria group, Firmicutes, Bacilli, Bacillales, Paenibacillaceae, Paenibacillus, unclassified Paenibacillus, Paenibacillus sp. Soil750		cd14488;	IPR039448;IPR033803;IPR006626;IPR012334;IPR011050;	PF13229;	SIGNAL 1..36; /evidence="ECO:0000256|SAM:SignalP"
A0A198AAF5	Beta_helix domain-containing protein	A8708_28965	Paenibacillus oryzisoli	cellular organisms, Bacteria, Terrabacteria group, Firmicutes, Bacilli, Bacillales, Paenibacillaceae, Paenibacillus, Paenibacillus oryzisoli		cd14488;	IPR039448;IPR033803;IPR006626;IPR012334;IPR011050;	PF13229;	SIGNAL 1..38; /evidence="ECO:0000256|SAM:SignalP"
A0A1V4HE71	Beta_helix domain-containing protein	BC351_35400	Paenibacillus ferrarius	cellular organisms, Bacteria, Terrabacteria group, Firmicutes, Bacilli, Bacillales, Paenibacillaceae, Paenibacillus, Paenibacillus ferrarius		cd14488;	IPR039448;IPR033803;IPR006626;IPR012334;IPR011050;	PF13229;	SIGNAL 1..32; /evidence="ECO:0000256|SAM:SignalP"
A0A483CPW5	Beta_helix domain-containing protein	CUJ86_00055	Methanofollis sp. FWC-SCC2	cellular organisms, Archaea, Euryarchaeota, Stenosarchaea group, Methanomicrobia, Methanomicrobiales, Methanomicrobiaceae, Methanofollis, unclassified Methanofollis, Methanofollis sp. FWC-SCC2		cd14488;	IPR039448;IPR033803;IPR006626;IPR012334;IPR011050;	PF13229;

## Sheet: Unique Domain Architecture
Entry	Protein names	Gene names	Organism	Taxonomic lineage (ALL)	Catalytic activity	Cross-reference (CDD)	Cross-reference (InterPro)	Cross-reference (Pfam)	Signal peptide
A0A1C6TQP8	CubicO group peptidase, beta-lactamase class C family	GA0070606_0083	Micromonospora citrea	cellular organisms, Bacteria, Terrabacteria group, Actinobacteria, Actinobacteria (high G+C Gram-positive bacteria), Micromonosporales, Micromonosporaceae, Micromonospora, Micromonospora citrea		cd14488;	IPR001466;IPR012338;IPR033803;IPR008979;IPR006311;	PF00144;	SIGNAL 1..33; /evidence="ECO:0000256|SAM:SignalP"
A0A419XC56	Calcineurin-like phosphoesterase family protein	C8E86_0077	Catellatospora citrea	cellular organisms, Bacteria, Terrabacteria group, Actinobacteria, Actinobacteria (high G+C Gram-positive bacteria), Micromonosporales, Micromonosporaceae, Catellatospora, Catellatospora citrea		cd14488;	IPR004843;IPR033803;IPR008979;IPR029052;	PF00149;	SIGNAL 1..29; /evidence="ECO:0000256|SAM:SignalP"
A0A3D4WT68	Metallophos domain-containing protein	DGT23_16645	Micromonosporaceae bacterium	cellular organisms, Bacteria, Terrabacteria group, Actinobacteria, Actinobacteria (high G+C Gram-positive bacteria), Micromonosporales, Micromonosporaceae, unclassified Micromonosporaceae, Micromonosporaceae bacterium		cd14488;	IPR004843;IPR033803;IPR029052;	PF00149;	SIGNAL 1..39; /evidence="ECO:0000256|SAM:SignalP"
A0A1J5TFV5	Xyloglucanase Xgh74A (EC 3.2.1.-)	xghA_1 GALL_41830	mine drainage metagenome	unclassified sequences, metagenomes, ecological metagenomes, mine drainage metagenome		cd14488;cd00063;	IPR010502;IPR033803;IPR003961;IPR036116;IPR008979;IPR013783;IPR015943;	PF06452;PF00041;
A0A351WFQ0	Uncharacterized protein	DCZ95_04220	Verrucomicrobia bacterium	cellular organisms, Bacteria, PVC group, Verrucomicrobia, unclassified Verrucomicrobia, unclassified Verrucomicrobia (miscellaneous), Verrucomicrobia bacterium		cd14488;	IPR011635;IPR033803;IPR014469;IPR008979;IPR013783;IPR013211;	PF07705;PF10029;PF08309;
O60950	Golvesin	gol DDB_G0287271	Dictyostelium discoideum (Slime mold)	cellular organisms, Eukaryota, Amoebozoa, Evosea, Eumycetozoa, Dictyostelia (dictyostelid cellular slime molds), Dictyosteliales, Dictyosteliaceae, Dictyostelium, Dictyostelium discoideum (Slime mold)		cd14488;	IPR012338;IPR033803;
A0A315Z8U5	Putative secreted protein (Por secretion system target)	BC781_103171	Sediminitomix flava	cellular organisms, Bacteria, FCB group, Bacteroidetes/Chlorobi group, Bacteroidetes, Cytophagia, Cytophagales, Flammeovirgaceae, Sediminitomix, Sediminitomix flava		cd14488;cd02696;	IPR013785;IPR013784;IPR033803;IPR003790;IPR017853;IPR002508;IPR026444;	PF01520;PF02638;	SIGNAL 1..22; /evidence="ECO:0000256|SAM:SignalP"
A0A1V5XW81	Xanthan lyase (EC 4.2.2.12)	xly_11 BWY12_02669	candidate division BRC1 bacterium ADurb.Bin183	cellular organisms, Bacteria, unclassified Bacteria, Bacteria candidate phyla, Candidatus Sumerlaeota, unclassified Candidatus Sumerlaeota, candidate division BRC1 bacterium ADurb.Bin183		cd14488;cd00063;	IPR013785;IPR013784;IPR033803;IPR003961;IPR036116;IPR003790;IPR017853;IPR013783;	PF02638;
A0A3G5TBD1	GHL10 domain-containing protein	EF847_01710	Actinobacteria bacterium YIM 96077	cellular organisms, Bacteria, Terrabacteria group, Actinobacteria, Actinobacteria (high G+C Gram-positive bacteria), unclassified Actinobacteria (class), unclassified Actinobacteria (class) (miscellaneous), Actinobacteria bacterium YIM 96077		cd14488;	IPR013785;IPR033803;IPR003790;IPR017853;	PF02638;
A0A2W2FW20	GHL10 domain-containing protein	C1J01_13465	Nonomuraea sp. KC333	cellular organisms, Bacteria, Terrabacteria group, Actinobacteria, Actinobacteria (high G+C Gram-positive bacteria), Streptosporangiales, Streptosporangiaceae, Nonomuraea, unclassified Nonomuraea, Nonomuraea sp. KC333		cd14488;	IPR013785;IPR033803;IPR003790;IPR017853;IPR013783;	PF02638;	SIGNAL 1..25; /evidence="ECO:0000256|SAM:SignalP"
A0A0S8KBV8	GHL10 domain-containing protein	AMJ92_03490	candidate division Zixibacteria bacterium SM23_81	cellular organisms, Bacteria, FCB group, candidate division Zixibacteria, candidate division Zixibacteria bacterium SM23_81		cd14488;	IPR013785;IPR033803;IPR003790;IPR017853;IPR013783;IPR026444;	PF02638;
A0A562DS18	Uncharacterized lipoprotein YddW (UPF0748 family)	JD80_01566	Micromonospora echinospora (Micromonospora purpurea)	cellular organisms, Bacteria, Terrabacteria group, Actinobacteria, Actinobacteria (high G+C Gram-positive bacteria), Micromonosporales, Micromonosporaceae, Micromonospora, Micromonospora echinospora (Micromonospora purpurea)		cd14488;	IPR013785;IPR033803;IPR003961;IPR036116;IPR003790;IPR017853;IPR013783;	PF02638;	SIGNAL 1..33; /evidence="ECO:0000256|SAM:SignalP"
A0A4R2AYV0	Uncharacterized lipoprotein YddW (UPF0748 family)	EV374_108127	Micromonospora sp. CNZ303	cellular organisms, Bacteria, Terrabacteria group, Actinobacteria, Actinobacteria (high G+C Gram-positive bacteria), Micromonosporales, Micromonosporaceae, Micromonospora, unclassified Micromonospora, Micromonospora sp. CNZ303		cd14488;	IPR013785;IPR033803;IPR008979;IPR003790;IPR017853;IPR013783;	PF02638;	SIGNAL 1..25; /evidence="ECO:0000256|SAM:SignalP"
A0A1A8Z9M4	Uncharacterized lipoprotein YddW, UPF0748 family	GA0070611_1289	Micromonospora auratinigra	cellular organisms, Bacteria, Terrabacteria group, Actinobacteria, Actinobacteria (high G+C Gram-positive bacteria), Micromonosporales, Micromonosporaceae, Micromonospora, Micromonospora auratinigra		cd14488;	IPR013785;IPR033803;IPR036116;IPR003790;IPR017853;IPR013783;	PF02638;	SIGNAL 1..31; /evidence="ECO:0000256|SAM:SignalP"
A0A5D0PRY9	Family 10 glycosylhydrolase	FXF51_35145	Nonomuraea sp. PA05	cellular organisms, Bacteria, Terrabacteria group, Actinobacteria, Actinobacteria (high G+C Gram-positive bacteria), Streptosporangiales, Streptosporangiaceae, Nonomuraea, unclassified Nonomuraea, Nonomuraea sp. PA05		cd14488;	IPR013785;IPR033803;IPR036116;IPR008979;IPR003790;IPR017853;IPR013783;	PF02638;	SIGNAL 1..36; /evidence="ECO:0000256|SAM:SignalP"
H8KST1	N-acetylmuramoyl-L-alanine amidase domain-containing protein	Solca_0067	Solitalea canadensis (strain ATCC 29591 / DSM 3403 / NBRC 15130 / NCIMB 12057 / USAM 9D) (Flexibacter canadensis)	cellular organisms, Bacteria, FCB group, Bacteroidetes/Chlorobi group, Bacteroidetes, Sphingobacteriia, Sphingobacteriales, Sphingobacteriaceae, Solitalea, Solitalea canadensis (Flexibacter canadensis), Solitalea canadensis (strain ATCC 29591 / DSM 3403 / NBRC 15130 / NCIMB 12057 / USAM 9D) (Flexibacter canadensis)		cd14488;cd06583;	IPR013785;IPR036505;IPR002502;IPR033803;IPR003790;IPR017853;IPR013783;IPR023346;IPR026444;IPR008258;	PF01510;PF02638;PF01464;
A0A3A0CCG3	Fibronectin type-III domain-containing protein	DCC64_11175	Planctomycetes bacterium	cellular organisms, Bacteria, PVC group, Planctomycetes, unclassified Planctomycetes, Planctomycetes bacterium		cd14488;cd00063;cd02696;	IPR015919;IPR033803;IPR003961;IPR036116;IPR008009;IPR013783;IPR002508;	PF01520;PF05345;	SIGNAL 1..26; /evidence="ECO:0000256|SAM:SignalP"
A0A1P8WLJ0	Arylsulfatase (EC 3.1.6.1)	atsA_30 Fuma_04565	Fuerstia marisgermanicae	cellular organisms, Bacteria, PVC group, Planctomycetes, Planctomycetia, Planctomycetales, Planctomycetaceae, Fuerstia, Fuerstia marisgermanicae		cd14488;	IPR017850;IPR033803;IPR032158;IPR024607;IPR000917;	PF16385;PF00884;
A0A4Q5ZYN1	Uncharacterized protein	EOO71_11285	Myxococcaceae bacterium	cellular organisms, Bacteria, Proteobacteria, delta/epsilon subdivisions, Deltaproteobacteria, Myxococcales (fruiting gliding bacteria), Cystobacterineae, Myxococcaceae, unclassified Myxococcaceae, Myxococcaceae bacterium		cd14488;	IPR033803;		SIGNAL 1..19; /evidence="ECO:0000256|SAM:SignalP"
A0A1C4UVX1	RHS repeat-associated core domain-containing protein	GA0070214_1011062	Micromonospora chaiyaphumensis	cellular organisms, Bacteria, Terrabacteria group, Actinobacteria, Actinobacteria (high G+C Gram-positive bacteria), Micromonosporales, Micromonosporaceae, Micromonospora, Micromonospora chaiyaphumensis		cd14488;	IPR033803;IPR000026;IPR022385;IPR016191;IPR006530;	PF00545;
Q1AY62	PgdS peptidase. Cysteine peptidase. MEROPS family C40	Rxyl_0696	Rubrobacter xylanophilus (strain DSM 9941 / NBRC 16129)	cellular organisms, Bacteria, Terrabacteria group, Actinobacteria, Rubrobacteria, Rubrobacterales, Rubrobacteraceae, Rubrobacter, Rubrobacter xylanophilus, Rubrobacter xylanophilus (strain DSM 9941 / NBRC 16129)		cd14488;	IPR033803;IPR000064;IPR038765;	PF00877;	SIGNAL 1..31; /evidence="ECO:0000256|SAM:SignalP"
A0A2E9IQ25	Cellulase domain-containing protein	CML13_06365	Puniceicoccaceae bacterium	cellular organisms, Bacteria, PVC group, Verrucomicrobia, Opitutae, Puniceicoccales, Puniceicoccaceae, unclassified Puniceicoccaceae, Puniceicoccaceae bacterium		cd14488;	IPR033803;IPR001547;IPR017853;	PF00150;	SIGNAL 1..22; /evidence="ECO:0000256|SAM:SignalP"
A0A1I4UGT7	Por secretion system C-terminal sorting domain-containing protein	SAMN05428949_1160	Chitinophaga sp. YR627	cellular organisms, Bacteria, FCB group, Bacteroidetes/Chlorobi group, Bacteroidetes, Chitinophagia, Chitinophagales, Chitinophagaceae, Chitinophaga, unclassified Chitinophaga, Chitinophaga sp. YR627		cd14488;	IPR033803;IPR001547;IPR018087;IPR017853;IPR013783;IPR026444;	PF00150;	SIGNAL 1..19; /evidence="ECO:0000256|SAM:SignalP"
A0A3E1E143	N-acetylmuramoyl-L-alanine amidase	DVB23_002716	Verrucomicrobia bacterium	cellular organisms, Bacteria, PVC group, Verrucomicrobia, unclassified Verrucomicrobia, unclassified Verrucomicrobia (miscellaneous), Verrucomicrobia bacterium		cd14488;cd02696;	IPR033803;IPR002508;	PF01520;	SIGNAL 1..24; /evidence="ECO:0000256|SAM:SignalP"
A0A419XGE1	N-acetylmuramoyl-L-alanine amidase	C8E86_1620	Catellatospora citrea	cellular organisms, Bacteria, Terrabacteria group, Actinobacteria, Actinobacteria (high G+C Gram-positive bacteria), Micromonosporales, Micromonosporaceae, Catellatospora, Catellatospora citrea		cd14488;cd02696;	IPR033803;IPR002508;IPR006311;	PF01520;	SIGNAL 1..31; /evidence="ECO:0000256|SAM:SignalP"
A0A0F7FXW2	Glycoside hydrolase family 5	SXIM_41680	Streptomyces xiamenensis	cellular organisms, Bacteria, Terrabacteria group, Actinobacteria, Actinobacteria (high G+C Gram-positive bacteria), Streptomycetales, Streptomycetaceae, Streptomyces, Streptomyces xiamenensis		cd14488;	IPR033803;IPR003305;IPR008979;IPR001547;IPR018087;IPR017853;	PF02018;PF00150;	SIGNAL 1..28; /evidence="ECO:0000256|SAM:SignalP"
A0A1I4D1F8	Uncharacterized lipoprotein YddW, UPF0748 family	SAMN05216275_13869	Streptosporangium canum	cellular organisms, Bacteria, Terrabacteria group, Actinobacteria, Actinobacteria (high G+C Gram-positive bacteria), Streptosporangiales, Streptosporangiaceae, Streptosporangium, Streptosporangium canum		cd14488;	IPR033803;IPR003790;IPR017853;IPR013783;	PF02638;	SIGNAL 1..36; /evidence="ECO:0000256|SAM:SignalP"
J1KMQ8	Uncharacterized protein	FF52_22529	Flavobacterium sp. F52	cellular organisms, Bacteria, FCB group, Bacteroidetes/Chlorobi group, Bacteroidetes, Flavobacteriia, Flavobacteriales, Flavobacteriaceae, Flavobacterium, unclassified Flavobacterium, Flavobacterium sp. F52		cd14488;	IPR033803;IPR003790;IPR017853;IPR013783;IPR022409;IPR000601;IPR035986;IPR026444;	PF02638;PF00801;
D2BFD0	Fibronectin type-III domain-containing protein	Sros_5534	Streptosporangium roseum (strain ATCC 12428 / DSM 43021 / JCM 3005 / NI 9100)	cellular organisms, Bacteria, Terrabacteria group, Actinobacteria, Actinobacteria (high G+C Gram-positive bacteria), Streptosporangiales, Streptosporangiaceae, Streptosporangium, Streptosporangium roseum, Streptosporangium roseum (strain ATCC 12428 / DSM 43021 / JCM 3005 / NI 9100)		cd14488;	IPR033803;IPR003961;IPR003790;IPR017853;IPR013783;	PF02638;	SIGNAL 1..36; /evidence="ECO:0000256|SAM:SignalP"
A0A2T6DRS1	Uncharacterized protein	DB347_16855	Opitutaceae bacterium EW11	cellular organisms, Bacteria, PVC group, Verrucomicrobia, Opitutae, Opitutales, Opitutaceae, unclassified Opitutaceae, Opitutaceae bacterium EW11		cd14488;	IPR033803;IPR003961;IPR036116;IPR001547;IPR017853;IPR003410;IPR007110;IPR036179;IPR013783;IPR003599;IPR003598;	PF00150;PF02494;
A0A561J1Q6	Putative secreted protein (Por secretion system target)	FHW35_101536	Chitinophaga pinensis	cellular organisms, Bacteria, FCB group, Bacteroidetes/Chlorobi group, Bacteroidetes, Chitinophagia, Chitinophagales, Chitinophagaceae, Chitinophaga, Chitinophaga pinensis		cd14488;cd00063;	IPR033803;IPR003961;IPR036116;IPR001547;IPR018087;IPR017853;IPR013783;IPR026444;	PF00150;	SIGNAL 1..19; /evidence="ECO:0000256|SAM:SignalP"
A0A2N2PN39	Uncharacterized protein	CVU37_02360	candidate division BRC1 bacterium HGW-BRC1-1	cellular organisms, Bacteria, unclassified Bacteria, Bacteria candidate phyla, Candidatus Sumerlaeota, unclassified Candidatus Sumerlaeota, candidate division BRC1 bacterium HGW-BRC1-1		cd14488;cd00063;	IPR033803;IPR003961;IPR036116;IPR003790;IPR017853;IPR013783;	PF00041;PF02638;	SIGNAL 1..28; /evidence="ECO:0000256|SAM:SignalP"
A0A2Z4Y7G5	N-acetylmuramoyl-L-alanine amidase	BRCON_2011	Candidatus Sumerlaea chitinovorans	cellular organisms, Bacteria, unclassified Bacteria, Bacteria candidate phyla, Candidatus Sumerlaeota, Candidatus Sumerlaeia, Candidatus Sumerlaeales, Candidatus Sumerlaeaceae, Candidatus Sumerlaea, Candidatus Sumerlaea chitinovorans		cd14488;cd00063;	IPR033803;IPR003961;IPR036116;IPR008979;IPR003790;IPR017853;IPR013783;	PF00041;PF02638;	SIGNAL 1..23; /evidence="ECO:0000256|SAM:SignalP"
B0NR07	Fibronectin type III domain protein	BACSTE_01807	Bacteroides stercoris ATCC 43183	cellular organisms, Bacteria, FCB group, Bacteroidetes/Chlorobi group, Bacteroidetes, Bacteroidia, Bacteroidales, Bacteroidaceae, Bacteroides, Bacteroides stercoris, Bacteroides stercoris ATCC 43183		cd14488;cd00063;	IPR033803;IPR003961;IPR036116;IPR013783;		SIGNAL 1..20; /evidence="ECO:0000256|SAM:SignalP"
A0A2M9VA06	Xanthan lyase (EC 4.2.2.12)	xly CQW34_01164	Bacteroides fragilis	cellular organisms, Bacteria, FCB group, Bacteroidetes/Chlorobi group, Bacteroidetes, Bacteroidia, Bacteroidales, Bacteroidaceae, Bacteroides, Bacteroides fragilis		cd14488;cd00063;	IPR033803;IPR003961;IPR036116;IPR013783;IPR002508;	PF01520;	SIGNAL 1..20; /evidence="ECO:0000256|SAM:SignalP"
A0A511HC30	Xanthan lyase	MVI01_28910	Myxococcus virescens	cellular organisms, Bacteria, Proteobacteria, delta/epsilon subdivisions, Deltaproteobacteria, Myxococcales (fruiting gliding bacteria), Cystobacterineae, Myxococcaceae, Myxococcus, Myxococcus virescens		cd14488;cd00063;cd02696;	IPR033803;IPR003961;IPR036116;IPR013783;IPR002508;IPR017756;	PF01520;	SIGNAL 1..28; /evidence="ECO:0000256|SAM:SignalP"
A0A4Y9SG63	F5/8 type C domain-containing protein	E4L96_10335	Massilia sp. MC02	cellular organisms, Bacteria, Proteobacteria, Betaproteobacteria, Burkholderiales, Oxalobacteraceae, Massilia, unclassified Massilia, Massilia sp. MC02		cd14488;cd02850;	IPR033803;IPR004197;IPR000421;IPR008979;IPR013783;	PF00754;	SIGNAL 1..23; /evidence="ECO:0000256|SAM:SignalP"
A0A1I0FV51	BNR repeat-like domain-containing protein	SAMN05421811_103628	Nonomuraea wenchangensis	cellular organisms, Bacteria, Terrabacteria group, Actinobacteria, Actinobacteria (high G+C Gram-positive bacteria), Streptosporangiales, Streptosporangiaceae, Nonomuraea, Nonomuraea wenchangensis		cd14488;	IPR033803;IPR005084;IPR008979;IPR011040;IPR026856;IPR036278;IPR006311;	PF13088;	SIGNAL 1..37; /evidence="ECO:0000256|SAM:SignalP"
A0A2T0LFP7	YD repeat-containing protein (Fragment)	CLV97_10998	Planifilum fimeticola	cellular organisms, Bacteria, Terrabacteria group, Firmicutes, Bacilli, Bacillales, Thermoactinomycetaceae, Planifilum, Planifilum fimeticola		cd14488;	IPR033803;IPR006530;
A0A419XUJ9	GH43 family beta-xylosidase	C8E86_6286	Catellatospora citrea	cellular organisms, Bacteria, Terrabacteria group, Actinobacteria, Actinobacteria (high G+C Gram-positive bacteria), Micromonosporales, Micromonosporaceae, Catellatospora, Catellatospora citrea		cd14488;	IPR033803;IPR006710;IPR023296;	PF04616;	SIGNAL 1..22; /evidence="ECO:0000256|SAM:SignalP"
A0A1V6GKE6	Xanthan lyase (EC 4.2.2.12)	xly_3 BWX68_00845	Verrucomicrobia bacterium ADurb.Bin063	cellular organisms, Bacteria, PVC group, Verrucomicrobia, unclassified Verrucomicrobia, unclassified Verrucomicrobia (miscellaneous), Verrucomicrobia bacterium ADurb.Bin063		cd14488;	IPR033803;IPR007110;IPR036179;IPR013783;IPR013098;IPR007484;	PF07679;PF04389;
A0A483CSS8	Uncharacterized protein (Fragment)	CUJ86_10640	Methanofollis sp. FWC-SCC2	cellular organisms, Archaea, Euryarchaeota, Stenosarchaea group, Methanomicrobia, Methanomicrobiales, Methanomicrobiaceae, Methanofollis, unclassified Methanofollis, Methanofollis sp. FWC-SCC2		cd14488;	IPR033803;IPR007742;IPR022441;IPR006626;IPR012334;IPR011050;IPR013830;IPR036514;	PF13472;PF05048;
A0A3S7RW91	Xanthan lyase (EC 4.2.2.12)		Paenibacillus nanensis	cellular organisms, Bacteria, Terrabacteria group, Firmicutes, Bacilli, Bacillales, Paenibacillaceae, Paenibacillus, Paenibacillus nanensis		cd14488;	IPR033803;IPR008929;IPR011013;IPR008979;IPR014718;IPR038970;IPR011071;IPR012970;IPR004103;IPR003159;	PF02278;PF02884;PF08124;	SIGNAL 1..33; /evidence="ECO:0000256|SAM:SignalP"
Q9AQS0	Xanthan lyase (EC 4.2.2.12)	xly	Bacillus sp. (strain GL1)	cellular organisms, Bacteria, Terrabacteria group, Firmicutes, Bacilli, Bacillales, Bacillaceae, Bacillus, unclassified Bacillus, Bacillus sp. (strain GL1)	CATALYTIC ACTIVITY: Reaction=Eliminative cleavage of the terminal beta-D-mannosyl-(1->4)-beta-D-glucuronosyl linkage of the side-chain of the polysaccharide xanthan, leaving a 4-deoxy-alpha-L-threo-hex-4-enuronosyl group at the terminus of the side-chain.; EC=4.2.2.12; Evidence={ECO:0000269|PubMed:10347037, ECO:0000269|PubMed:11157235, ECO:0000269|PubMed:9758797};	cd14488;	IPR033803;IPR008929;IPR011013;IPR014718;IPR038970;IPR011071;IPR012970;IPR004103;IPR003159;	PF02278;PF02884;PF08124;	SIGNAL 1..25; /evidence="ECO:0000269|PubMed:11157235"
A0A2T4VJJ4	Uncharacterized protein	DAT35_19230	Vitiosangium sp. GDMCC 1.1324	cellular organisms, Bacteria, Proteobacteria, delta/epsilon subdivisions, Deltaproteobacteria, Myxococcales (fruiting gliding bacteria), Cystobacterineae, Archangiaceae, Vitiosangium, unclassified Vitiosangium, Vitiosangium sp. GDMCC 1.1324		cd14488;	IPR033803;IPR008979;		SIGNAL 1..25; /evidence="ECO:0000256|SAM:SignalP"
E1VIQ4	Peptidase_S8 domain-containing protein	HDN1F_11130	gamma proteobacterium HdN1	cellular organisms, Bacteria, Proteobacteria, Gammaproteobacteria, unclassified Gammaproteobacteria, unclassified Gammaproteobacteria (miscellaneous), gamma proteobacterium HdN1		cd14488;	IPR033803;IPR008979;IPR000209;IPR036852;IPR023827;IPR015500;	PF00082;	SIGNAL 1..20; /evidence="ECO:0000256|SAM:SignalP"
A0A3M2CUA4	MurNAc-LAA domain-containing protein	D6691_01490	Candidatus Hydrogenedentes bacterium	cellular organisms, Bacteria, FCB group, Candidatus Hydrogenedentes, unclassified Candidatus Hydrogenedentes, Candidatus Hydrogenedentes bacterium		cd14488;cd02696;	IPR033803;IPR008979;IPR002508;	PF01520;	SIGNAL 1..19; /evidence="ECO:0000256|SAM:SignalP"
A0A4V2RBC8	N-acetylmuramoyl-L-alanine amidase	EV374_11351	Micromonospora sp. CNZ303	cellular organisms, Bacteria, Terrabacteria group, Actinobacteria, Actinobacteria (high G+C Gram-positive bacteria), Micromonosporales, Micromonosporaceae, Micromonospora, unclassified Micromonospora, Micromonospora sp. CNZ303		cd14488;cd02696;	IPR033803;IPR008979;IPR002508;IPR006311;	PF01520;	SIGNAL 1..31; /evidence="ECO:0000256|SAM:SignalP"
A0A367F6U3	GHL10 domain-containing protein	DQ384_31530	Sphaerisporangium album	cellular organisms, Bacteria, Terrabacteria group, Actinobacteria, Actinobacteria (high G+C Gram-positive bacteria), Streptosporangiales, Streptosporangiaceae, Sphaerisporangium, Sphaerisporangium album		cd14488;	IPR033803;IPR008979;IPR003790;IPR017853;IPR013783;	PF02638;
A0A1I0LVI0	BNR repeat-like domain-containing protein	SAMN05421811_12850	Nonomuraea wenchangensis	cellular organisms, Bacteria, Terrabacteria group, Actinobacteria, Actinobacteria (high G+C Gram-positive bacteria), Streptosporangiales, Streptosporangiaceae, Nonomuraea, Nonomuraea wenchangensis		cd14488;	IPR033803;IPR008979;IPR011040;IPR026856;IPR036278;	PF13088;	SIGNAL 1..39; /evidence="ECO:0000256|SAM:SignalP"
A0A4R4PKJ7	Sialidase domain-containing protein	E1261_30455	Kribbella albertanoniae	cellular organisms, Bacteria, Terrabacteria group, Actinobacteria, Actinobacteria (high G+C Gram-positive bacteria), Propionibacteriales, Nocardioidaceae, Kribbella, Kribbella albertanoniae		cd14488;	IPR033803;IPR008979;IPR011040;IPR026856;IPR036278;IPR006311;	PF13088;	SIGNAL 1..32; /evidence="ECO:0000256|SAM:SignalP"
A0A556QPK2	Uncharacterized protein	FPL22_04495	Opitutaceae bacterium 53C-WASEF	cellular organisms, Bacteria, PVC group, Verrucomicrobia, Opitutae, Opitutales, Opitutaceae, unclassified Opitutaceae, Opitutaceae bacterium 53C-WASEF		cd14488;	IPR033803;IPR008979;IPR012334;IPR011050;
A0A1F2P9U4	Fibronectin type III domain protein	SCAL_000633	Candidatus Syntrophoarchaeum caldarius	cellular organisms, Archaea, Euryarchaeota, Stenosarchaea group, Methanomicrobia, Methanosarcinales, unclassified Methanosarcinales, ANME-2 cluster, Candidatus Syntrophoarchaeum, Candidatus Syntrophoarchaeum caldarius		cd14488;	IPR033803;IPR008979;IPR013783;IPR011031;IPR036280;
A0A3N2PB14	NAGPA domain-containing protein	EF879_15540	Micromonospora sp. HM5-17	cellular organisms, Bacteria, Terrabacteria group, Actinobacteria, Actinobacteria (high G+C Gram-positive bacteria), Micromonosporales, Micromonosporaceae, Micromonospora, unclassified Micromonospora, Micromonospora sp. HM5-17		cd14488;	IPR033803;IPR008979;IPR018711;	PF09992;
A0A4R8CFB3	RHS repeat-associated protein	EV653_0070	Kribbella sp. VKM Ac-2573	cellular organisms, Bacteria, Terrabacteria group, Actinobacteria, Actinobacteria (high G+C Gram-positive bacteria), Propionibacteriales, Nocardioidaceae, Kribbella, unclassified Kribbella, Kribbella sp. VKM Ac-2573		cd14488;	IPR033803;IPR008979;IPR022385;IPR031325;IPR006530;	PF05593;	SIGNAL 1..28; /evidence="ECO:0000256|SAM:SignalP"
A0A3L7NCE9	FAD-dependent oxidoreductase (Fragment)	DWH78_14275	Planctomycetes bacterium	cellular organisms, Bacteria, PVC group, Planctomycetes, unclassified Planctomycetes, Planctomycetes bacterium		cd14488;	IPR033803;IPR008979;IPR039650;
A0A2E0PNU6	Uncharacterized protein	CMI25_04380	Opitutae bacterium	cellular organisms, Bacteria, PVC group, Verrucomicrobia, Opitutae, unclassified Opitutae, Opitutae bacterium		cd14488;	IPR033803;IPR009056;IPR011429;IPR011444;IPR022655;	PF07635;PF07583;PF07587;	SIGNAL 1..24; /evidence="ECO:0000256|SAM:SignalP"
A0A2E4ZV78	Cytochrome c domain-containing protein	CMI31_04970	Opitutae bacterium	cellular organisms, Bacteria, PVC group, Verrucomicrobia, Opitutae, unclassified Opitutae, Opitutae bacterium		cd14488;	IPR033803;IPR009056;IPR011429;IPR011444;IPR022655;IPR008979;	PF07635;PF07583;PF07587;	SIGNAL 1..23; /evidence="ECO:0000256|SAM:SignalP"
A0A2E3EE13	Cytochrome c domain-containing protein	CMO73_07045	Verrucomicrobiales bacterium	cellular organisms, Bacteria, PVC group, Verrucomicrobia, Verrucomicrobiae, Verrucomicrobiales, unclassified Verrucomicrobiales, unclassified Verrucomicrobiales (miscellaneous), Verrucomicrobiales bacterium		cd14488;	IPR033803;IPR009056;IPR036909;IPR011429;IPR011444;	PF07635;PF07583;
A0A4P5YP47	Xanthan lyase	LBMAG56_22490	Verrucomicrobia bacterium	cellular organisms, Bacteria, PVC group, Verrucomicrobia, unclassified Verrucomicrobia, unclassified Verrucomicrobia (miscellaneous), Verrucomicrobia bacterium		cd14488;	IPR033803;IPR009056;IPR036909;IPR011429;IPR011444;IPR022655;	PF07635;PF07583;PF07587;	SIGNAL 1..26; /evidence="ECO:0000256|SAM:SignalP"
A0A3B8NFZ2	Cytochrome c domain-containing protein	DCE22_07675	Verrucomicrobiales bacterium	cellular organisms, Bacteria, PVC group, Verrucomicrobia, Verrucomicrobiae, Verrucomicrobiales, unclassified Verrucomicrobiales, unclassified Verrucomicrobiales (miscellaneous), Verrucomicrobiales bacterium		cd14488;	IPR033803;IPR009056;IPR036909;IPR011429;IPR011444;IPR022655;IPR008979;	PF07635;PF07583;PF07587;
A0A1I6UUH0	RHS repeat-associated core domain-containing protein	SAMN05444972_1216	Marininema halotolerans	cellular organisms, Bacteria, Terrabacteria group, Firmicutes, Bacilli, Bacillales, Thermoactinomycetaceae, Marininema, Marininema halotolerans		cd14488;	IPR033803;IPR010671;IPR017868;IPR008979;IPR022385;IPR031325;IPR006530;	PF06848;PF05593;	SIGNAL 1..32; /evidence="ECO:0000256|SAM:SignalP"
A0A2T0LG22	YD repeat-containing protein	CLV97_10997	Planifilum fimeticola	cellular organisms, Bacteria, Terrabacteria group, Firmicutes, Bacilli, Bacillales, Thermoactinomycetaceae, Planifilum, Planifilum fimeticola		cd14488;	IPR033803;IPR010671;IPR031325;IPR006530;	PF06848;PF05593;
A0A081C4A5	Fibronectin type III domain protein	U27_06394	Candidatus Vecturithrix granuli	cellular organisms, Bacteria, unclassified Bacteria, Candidatus Vecturithrix, Candidatus Vecturithrix granuli		cd14488;	IPR033803;IPR011055;IPR008979;IPR013783;IPR016047;IPR022409;IPR000601;IPR035986;	PF01551;PF00801;
A0A3G5T8U6	Peptidase_M23 domain-containing protein	EF847_19980	Actinobacteria bacterium YIM 96077	cellular organisms, Bacteria, Terrabacteria group, Actinobacteria, Actinobacteria (high G+C Gram-positive bacteria), unclassified Actinobacteria (class), unclassified Actinobacteria (class) (miscellaneous), Actinobacteria bacterium YIM 96077		cd14488;	IPR033803;IPR011055;IPR008979;IPR016047;	PF01551;	SIGNAL 1..30; /evidence="ECO:0000256|SAM:SignalP"
A0A1V0AKC1	Peptidase_M23 domain-containing protein	BKM31_21335	Nonomuraea sp. ATCC 55076	cellular organisms, Bacteria, Terrabacteria group, Actinobacteria, Actinobacteria (high G+C Gram-positive bacteria), Streptosporangiales, Streptosporangiaceae, Nonomuraea, unclassified Nonomuraea, Nonomuraea sp. ATCC 55076		cd14488;	IPR033803;IPR011055;IPR016047;	PF01551;	SIGNAL 1..24; /evidence="ECO:0000256|SAM:SignalP"
A0A355GEP6	Xanthan lyase (Fragment)	DDZ90_19570	Planctomycetaceae bacterium	cellular organisms, Bacteria, PVC group, Planctomycetes, Planctomycetia, Planctomycetales, Planctomycetaceae, unclassified Planctomycetaceae, Planctomycetaceae bacterium		cd14488;	IPR033803;IPR011429;IPR011444;IPR008979;	PF07635;PF07583;
A0A518FMS2	Xanthan lyase (EC 4.2.2.12)	xly_3 Pan153_22180	Planctomycetes bacterium Pan153	cellular organisms, Bacteria, PVC group, Planctomycetes, unclassified Planctomycetes, Planctomycetes bacterium Pan153		cd14488;	IPR033803;IPR011429;IPR011444;IPR022655;	PF07635;PF07583;PF07587;	SIGNAL 1..25; /evidence="ECO:0000256|SAM:SignalP"
A0A518A393	Xanthan lyase (EC 4.2.2.12)	xly_2 Pan110_15170	Planctomycetes bacterium Pan110	cellular organisms, Bacteria, PVC group, Planctomycetes, unclassified Planctomycetes, Planctomycetes bacterium Pan110		cd14488;	IPR033803;IPR011429;IPR011444;IPR022655;IPR008979;	PF07635;PF07583;PF07587;	SIGNAL 1..25; /evidence="ECO:0000256|SAM:SignalP"
A0A368BAP8	DUF1553 domain-containing protein	DBX00_10660	Verrucomicrobia bacterium	cellular organisms, Bacteria, PVC group, Verrucomicrobia, unclassified Verrucomicrobia, unclassified Verrucomicrobia (miscellaneous), Verrucomicrobia bacterium		cd14488;	IPR033803;IPR011444;IPR022655;	PF07583;PF07587;
A0A0Q9MH40	Uncharacterized protein	ASL11_23475	Paenibacillus sp. Soil750	cellular organisms, Bacteria, Terrabacteria group, Firmicutes, Bacilli, Bacillales, Paenibacillaceae, Paenibacillus, unclassified Paenibacillus, Paenibacillus sp. Soil750		cd14488;	IPR033803;IPR012334;IPR011050;
A0A4Q9DNS1	Uncharacterized protein	EYB31_22760	Paenibacillus sp. N2SHLJ1	cellular organisms, Bacteria, Terrabacteria group, Firmicutes, Bacilli, Bacillales, Paenibacillaceae, Paenibacillus, unclassified Paenibacillus, Paenibacillus sp. N2SHLJ1		cd14488;	IPR033803;IPR013320;IPR036278;		SIGNAL 1..27; /evidence="ECO:0000256|SAM:SignalP"
A0A2R4FL79	Uncharacterized protein	C6W10_19580	Plantactinospora sp. BB1	cellular organisms, Bacteria, Terrabacteria group, Actinobacteria, Actinobacteria (high G+C Gram-positive bacteria), Micromonosporales, Micromonosporaceae, Plantactinospora, unclassified Plantactinospora, Plantactinospora sp. BB1		cd14488;	IPR033803;IPR015020;IPR008979;IPR017853;	PF08924;	SIGNAL 1..21; /evidence="ECO:0000256|SAM:SignalP"
A0A1A9BAT4	Uncharacterized protein	GA0070622_3106	Micromonospora sediminicola	cellular organisms, Bacteria, Terrabacteria group, Actinobacteria, Actinobacteria (high G+C Gram-positive bacteria), Micromonosporales, Micromonosporaceae, Micromonospora, Micromonospora sediminicola		cd14488;	IPR033803;IPR015020;IPR017853;	PF08924;	SIGNAL 1..21; /evidence="ECO:0000256|SAM:SignalP"
A0A2V2S1D4	Uncharacterized protein	C5B50_29115	Verrucomicrobia bacterium	cellular organisms, Bacteria, PVC group, Verrucomicrobia, unclassified Verrucomicrobia, unclassified Verrucomicrobia (miscellaneous), Verrucomicrobia bacterium		cd14488;	IPR033803;IPR017853;
A0A2R4FLY5	NAGPA domain-containing protein	C6W10_21085	Plantactinospora sp. BB1	cellular organisms, Bacteria, Terrabacteria group, Actinobacteria, Actinobacteria (high G+C Gram-positive bacteria), Micromonosporales, Micromonosporaceae, Plantactinospora, unclassified Plantactinospora, Plantactinospora sp. BB1		cd14488;	IPR033803;IPR018711;	PF09992;	SIGNAL 1..31; /evidence="ECO:0000256|SAM:SignalP"
D2PYK7	YD repeat protein	Kfla_0733	Kribbella flavida (strain DSM 17836 / JCM 10339 / NBRC 14399)	cellular organisms, Bacteria, Terrabacteria group, Actinobacteria, Actinobacteria (high G+C Gram-positive bacteria), Propionibacteriales, Nocardioidaceae, Kribbella, Kribbella flavida, Kribbella flavida (strain DSM 17836 / JCM 10339 / NBRC 14399)		cd14488;	IPR033803;IPR022385;IPR031325;IPR006530;	PF05593;	SIGNAL 1..28; /evidence="ECO:0000256|SAM:SignalP"
A0A3R7RGH1	DUF1553 domain-containing protein (Fragment)	CBB78_013355	Roseibacillus sp. TMED18	cellular organisms, Bacteria, PVC group, Verrucomicrobia, Verrucomicrobiae, Verrucomicrobiales, Verrucomicrobiaceae, Roseibacillus, unclassified Roseibacillus, Roseibacillus sp. TMED18		cd14488;	IPR033803;IPR022655;	PF07587;
A0A382CDS5	PSD1 domain-containing protein (Fragment)	METZ01_LOCUS176878	marine metagenome	unclassified sequences, metagenomes, ecological metagenomes, marine metagenome		cd14488;	IPR033803;IPR022655;IPR008979;	PF07587;
A0A1V2B300	Cellulase domain-containing protein	BW716_20035	[Flexibacter] sp. ATCC 35208	cellular organisms, Bacteria, FCB group, Bacteroidetes/Chlorobi group, Bacteroidetes, Chitinophagia, Chitinophagales, Chitinophagaceae, Chitinophaga, [Flexibacter] sp. ATCC 35208		cd14488;	IPR033803;IPR036116;IPR001547;IPR018087;IPR017853;IPR013783;IPR026444;	PF00150;	SIGNAL 1..19; /evidence="ECO:0000256|SAM:SignalP"
C7PGN3	Glycoside hydrolase family 5	Cpin_4289	Chitinophaga pinensis (strain ATCC 43595 / DSM 2588 / NCIB 11800 / UQM 2034)	cellular organisms, Bacteria, FCB group, Bacteroidetes/Chlorobi group, Bacteroidetes, Chitinophagia, Chitinophagales, Chitinophagaceae, Chitinophaga, Chitinophaga pinensis, Chitinophaga pinensis (strain ATCC 43595 / DSM 2588 / NCIB 11800 / UQM 2034)		cd14488;	IPR033803;IPR036116;IPR008979;IPR001547;IPR018087;IPR017853;IPR013783;IPR026444;	PF00150;	SIGNAL 1..19; /evidence="ECO:0000256|SAM:SignalP"
A0A2Z4Y631	Putative membrane protein	BRCON_1385	Candidatus Sumerlaea chitinovorans	cellular organisms, Bacteria, unclassified Bacteria, Bacteria candidate phyla, Candidatus Sumerlaeota, Candidatus Sumerlaeia, Candidatus Sumerlaeales, Candidatus Sumerlaeaceae, Candidatus Sumerlaea, Candidatus Sumerlaea chitinovorans		cd14488;	IPR033803;IPR036188;
A0A3D1TFC9	Uncharacterized protein	DEW46_11565	Verrucomicrobia bacterium	cellular organisms, Bacteria, PVC group, Verrucomicrobia, unclassified Verrucomicrobia, unclassified Verrucomicrobia (miscellaneous), Verrucomicrobia bacterium		cd14488;	IPR033803;IPR036188;IPR008979;IPR039650;		SIGNAL 1..19; /evidence="ECO:0000256|SAM:SignalP"
A0A518I7U3	Xanthan lyase (EC 4.2.2.12)	xly_1 Enr17x_11930	Planctomycetes bacterium Enr17	cellular organisms, Bacteria, PVC group, Planctomycetes, unclassified Planctomycetes, Planctomycetes bacterium Enr17		cd14488;	IPR033803;IPR036188;IPR008979;IPR039650;IPR005638;	PF03944;
A0A2M9ALD5	FAD dependent oxidoreductase	CLT73_4582	Streptomyces sp. CNZ306	cellular organisms, Bacteria, Terrabacteria group, Actinobacteria, Actinobacteria (high G+C Gram-positive bacteria), Streptomycetales, Streptomycetaceae, Streptomyces, unclassified Streptomyces, Streptomyces sp. CNZ306		cd14488;	IPR033803;IPR036188;IPR008979;IPR039650;IPR006311;
A0A0D0XBN9	Xanthan lyase	TK50_08640	Micromonospora haikouensis	cellular organisms, Bacteria, Terrabacteria group, Actinobacteria, Actinobacteria (high G+C Gram-positive bacteria), Micromonosporales, Micromonosporaceae, Micromonospora, Micromonospora haikouensis		cd14488;	IPR033803;IPR036188;IPR039650;		SIGNAL 1..23; /evidence="ECO:0000256|SAM:SignalP"
A0A518WCF1	FAD-dependent oxidoreductase	FJK98_06840	Micromonospora sp. HM134	cellular organisms, Bacteria, Terrabacteria group, Actinobacteria, Actinobacteria (high G+C Gram-positive bacteria), Micromonosporales, Micromonosporaceae, Micromonospora, unclassified Micromonospora, Micromonospora sp. HM134		cd14488;	IPR033803;IPR036188;IPR039650;IPR006311;		SIGNAL 1..32; /evidence="ECO:0000256|SAM:SignalP"
A0A1F7FEG7	Uncharacterized protein	A2519_09945	Candidatus Raymondbacteria bacterium RIFOXYD12_FULL_49_13	cellular organisms, Bacteria, unclassified Bacteria, Bacteria candidate phyla, Candidatus Raymondbacteria, Candidatus Raymondbacteria bacterium RIFOXYD12_FULL_49_13		cd14488;	IPR033803;IPR036188;IPR039650;IPR026444;		SIGNAL 1..21; /evidence="ECO:0000256|SAM:SignalP"
A0A0D0VMI2	N-acetylmuramoyl-L-alanine amidase	TK50_31665	Micromonospora haikouensis	cellular organisms, Bacteria, Terrabacteria group, Actinobacteria, Actinobacteria (high G+C Gram-positive bacteria), Micromonosporales, Micromonosporaceae, Micromonospora, Micromonospora haikouensis		cd14488;	IPR036505;IPR002502;IPR033803;	PF01510;
A0A4R4RM53	Amidase	E1212_13805	Jiangella sp. KC603	cellular organisms, Bacteria, Terrabacteria group, Actinobacteria, Actinobacteria (high G+C Gram-positive bacteria), Jiangellales, Jiangellaceae, Jiangella, unclassified Jiangella, Jiangella sp. KC603		cd14488;cd06583;	IPR036505;IPR002502;IPR033803;IPR006311;	PF01510;	SIGNAL 1..29; /evidence="ECO:0000256|SAM:SignalP"
A0A1V6GKD6	Xanthan lyase (EC 4.2.2.12)	xly_2 BWX68_00833	Verrucomicrobia bacterium ADurb.Bin063	cellular organisms, Bacteria, PVC group, Verrucomicrobia, unclassified Verrucomicrobia, unclassified Verrucomicrobia (miscellaneous), Verrucomicrobia bacterium ADurb.Bin063		cd14488;cd06583;	IPR036505;IPR002502;IPR033803;IPR008979;	PF01510;	SIGNAL 1..22; /evidence="ECO:0000256|SAM:SignalP"
A0A2R4FU55	Uncharacterized protein	C6W10_00410	Plantactinospora sp. BB1	cellular organisms, Bacteria, Terrabacteria group, Actinobacteria, Actinobacteria (high G+C Gram-positive bacteria), Micromonosporales, Micromonosporaceae, Plantactinospora, unclassified Plantactinospora, Plantactinospora sp. BB1		cd14488;cd06583;	IPR036505;IPR002502;IPR033803;IPR008979;IPR015510;IPR006619;	PF01510;
A0A543B188	N-acetylmuramoyl-L-alanine amidase	FB566_4188	Stackebrandtia endophytica	cellular organisms, Bacteria, Terrabacteria group, Actinobacteria, Actinobacteria (high G+C Gram-positive bacteria), Glycomycetales, Glycomycetaceae, Stackebrandtia, Stackebrandtia endophytica		cd14488;cd06583;	IPR036505;IPR002502;IPR033803;IPR008979;IPR015510;IPR006619;IPR006311;	PF01510;	SIGNAL 1..38; /evidence="ECO:0000256|SAM:SignalP"
A0A1H1C1G5	N-acetylmuramoyl-L-alanine amidase	SAMN04489764_1237	Thermostaphylospora chromogena	cellular organisms, Bacteria, Terrabacteria group, Actinobacteria, Actinobacteria (high G+C Gram-positive bacteria), Streptosporangiales, Thermomonosporaceae, Thermostaphylospora, Thermostaphylospora chromogena		cd14488;cd06583;	IPR036505;IPR002502;IPR033803;IPR008979;IPR023346;	PF01510;	SIGNAL 1..29; /evidence="ECO:0000256|SAM:SignalP"
A0A084SS00	N-acetylmuramoyl-L-alanine amidase	Q664_23055	Archangium violaceum Cb vi76	cellular organisms, Bacteria, Proteobacteria, delta/epsilon subdivisions, Deltaproteobacteria, Myxococcales (fruiting gliding bacteria), Cystobacterineae, Archangiaceae, Archangium, Archangium violaceum, Archangium violaceum Cb vi76		cd14488;cd06583;	IPR036505;IPR002502;IPR033803;IPR008979;IPR023346;IPR008258;	PF01510;PF01464;	SIGNAL 1..25; /evidence="ECO:0000256|SAM:SignalP"
A0A0S4PKZ2	Ig-like domain-containing protein	GXSOP10_12977	Armatimonadetes bacterium GXS	cellular organisms, Bacteria, Terrabacteria group, Armatimonadetes, unclassified Armatimonadetes, Armatimonadetes bacterium GXS		cd14488;cd06583;	IPR036505;IPR002502;IPR033803;IPR013783;	PF01510;	SIGNAL 1..20; /evidence="ECO:0000256|SAM:SignalP"
A0A1V5Y549	Xanthan lyase (EC 4.2.2.12)	xly_1 BWY12_00167	candidate division BRC1 bacterium ADurb.Bin183	cellular organisms, Bacteria, unclassified Bacteria, Bacteria candidate phyla, Candidatus Sumerlaeota, unclassified Candidatus Sumerlaeota, candidate division BRC1 bacterium ADurb.Bin183		cd14488;cd06583;	IPR036505;IPR002502;IPR033803;IPR015510;IPR006619;	PF01510;	SIGNAL 1..23; /evidence="ECO:0000256|SAM:SignalP"
A0A1A8Z9G7	N-acetylmuramoyl-L-alanine amidase	GA0070611_1290	Micromonospora auratinigra	cellular organisms, Bacteria, Terrabacteria group, Actinobacteria, Actinobacteria (high G+C Gram-positive bacteria), Micromonosporales, Micromonosporaceae, Micromonospora, Micromonospora auratinigra		cd14488;cd06583;	IPR036505;IPR002502;IPR033803;IPR015510;IPR006619;IPR006311;	PF01510;
A0A1N7NWZ3	N-acetylmuramoyl-L-alanine amidase	SAMN05421790_11099	Kroppenstedtia eburnea	cellular organisms, Bacteria, Terrabacteria group, Firmicutes, Bacilli, Bacillales, Thermoactinomycetaceae, Kroppenstedtia, Kroppenstedtia eburnea		cd14488;cd06583;	IPR036505;IPR002502;IPR033803;IPR017868;IPR008979;IPR015510;IPR006619;	PF01510;	SIGNAL 1..29; /evidence="ECO:0000256|SAM:SignalP"
A0A2Z3V2D0	Amidase	DKM19_40000	Streptosporangium sp. 'caverna'	cellular organisms, Bacteria, Terrabacteria group, Actinobacteria, Actinobacteria (high G+C Gram-positive bacteria), Streptosporangiales, Streptosporangiaceae, Streptosporangium, unclassified Streptosporangium, Streptosporangium sp. 'caverna'		cd14488;cd06583;	IPR036505;IPR002502;IPR033803;IPR023346;	PF01510;	SIGNAL 1..29; /evidence="ECO:0000256|SAM:SignalP"
A0A364K861	Amidase	DL897_04345	Thermoflavimicrobium sp. FBKL4.011	cellular organisms, Bacteria, Terrabacteria group, Firmicutes, Bacilli, Bacillales, Thermoactinomycetaceae, Thermoflavimicrobium, unclassified Thermoflavimicrobium, Thermoflavimicrobium sp. FBKL4.011		cd14488;cd06583;	IPR036505;IPR002502;IPR033803;IPR023346;IPR002901;	PF01510;PF01832;	SIGNAL 1..20; /evidence="ECO:0000256|SAM:SignalP"
A0A1H2LUD3	N-acetylmuramoyl-L-alanine amidase	SAMN04488563_6592	Jiangella alkaliphila	cellular organisms, Bacteria, Terrabacteria group, Actinobacteria, Actinobacteria (high G+C Gram-positive bacteria), Jiangellales, Jiangellaceae, Jiangella, Jiangella alkaliphila		cd14488;cd06583;	IPR036505;IPR002502;IPR033803;IPR023346;IPR006311;	PF01510;	SIGNAL 1..29; /evidence="ECO:0000256|SAM:SignalP"
A0A4R3L576	Transglycosylase-like protein with SLT domain	EDD58_1174	Hazenella coriacea	cellular organisms, Bacteria, Terrabacteria group, Firmicutes, Bacilli, Bacillales, Thermoactinomycetaceae, Hazenella, Hazenella coriacea		cd14488;cd06583;	IPR036505;IPR002502;IPR033803;IPR023346;IPR008258;	PF01510;PF01464;	SIGNAL 1..31; /evidence="ECO:0000256|SAM:SignalP"
A0A4Q2Y3C4	FAD-dependent oxidoreductase (Fragment)	EOP87_13650	Verrucomicrobiaceae bacterium	cellular organisms, Bacteria, PVC group, Verrucomicrobia, Verrucomicrobiae, Verrucomicrobiales, Verrucomicrobiaceae, unclassified Verrucomicrobiaceae, Verrucomicrobiaceae bacterium		cd14488;	IPR038081;IPR003644;IPR033803;IPR036188;IPR008979;IPR039650;	PF03160;
A0A4V1SIR0	FAD-dependent oxidoreductase (Fragment)	EOP83_12890	Verrucomicrobiaceae bacterium	cellular organisms, Bacteria, PVC group, Verrucomicrobia, Verrucomicrobiae, Verrucomicrobiales, Verrucomicrobiaceae, unclassified Verrucomicrobiaceae, Verrucomicrobiaceae bacterium		cd14488;	IPR038081;IPR033803;IPR036188;IPR008979;IPR039650;		SIGNAL 1..23; /evidence="ECO:0000256|SAM:SignalP"
A0A4Q2XFP2	FAD-dependent oxidoreductase	EOP88_04520	Verrucomicrobiaceae bacterium	cellular organisms, Bacteria, PVC group, Verrucomicrobia, Verrucomicrobiae, Verrucomicrobiales, Verrucomicrobiaceae, unclassified Verrucomicrobiaceae, Verrucomicrobiaceae bacterium		cd14488;	IPR038081;IPR033803;IPR036188;IPR039650;
A0A0Q9MEH1	Beta_helix domain-containing protein	ASL11_21520	Paenibacillus sp. Soil750	cellular organisms, Bacteria, Terrabacteria group, Firmicutes, Bacilli, Bacillales, Paenibacillaceae, Paenibacillus, unclassified Paenibacillus, Paenibacillus sp. Soil750		cd14488;	IPR039448;IPR033803;IPR006626;IPR012334;IPR011050;	PF13229;	SIGNAL 1..36; /evidence="ECO:0000256|SAM:SignalP"
