# Supplementary material for: Unraveling function and diversity of bacterial lectins in the human microbiome
Source: Nat Commun. 2022 Jun 3;13:3101. doi: 10.1038/s41467-022-29949-3 (PMC9166713; doi:10.1038/s41467-022-29949-3)
Supplement: Supplementary file 3 — Supplementary Data 2 [file 41467_2022_29949_MOESM3_ESM.xlsx]

## Sheet: human_lectin-2
Uniprot	lectin_id_union	in_ref	in_subjectseq	Entry	Protein.names	Gene.names	Organism	Taxonomic.lineage..ALL.	Catalytic.activity	Cross.reference..CDD.	Cross.reference..InterPro.	Cross.reference..Pfam.	Signal.peptide	Cross-reference (EMBL)	Status	Length	PubMed ID
A0A009H4A2	A0A009H4A2	TRUE	TRUE	A0A009H4A2	Uncharacterized protein	J508_2916	Acinetobacter sp. 1289694	cellular organisms, Bacteria, Proteobacteria, Gammaproteobacteria, Pseudomonadales, Moraxellaceae, Acinetobacter, Acinetobacter calcoaceticus/baumannii complex, Acinetobacter sp. 1289694			IPR003305;IPR015406;IPR008979;IPR039477;	PF02018;PF09327;PF15711;		JEWE01000030;	unreviewed	3451
A0A015RW38	A0A015RW38	TRUE	FALSE	A0A015RW38	Putative exported protein	M085_3565	Bacteroides fragilis str. 3986 N(B)19	cellular organisms, Bacteria, FCB group, Bacteroidetes/Chlorobi group, Bacteroidetes, Bacteroidia, Bacteroidales, Bacteroidaceae, Bacteroides, Bacteroides fragilis, Bacteroides fragilis str. 3986 N(B)19		cd14948;	IPR024361;		SIGNAL 1 20 {ECO:0000256|SAM:SignalP}.	JGCW01000376;	unreviewed	820
A0A015T268	A0A015T268	TRUE	FALSE	A0A015T268	Uncharacterized protein	M124_4493	Bacteroides fragilis str. 3988T(B)14	cellular organisms, Bacteria, FCB group, Bacteroidetes/Chlorobi group, Bacteroidetes, Bacteroidia, Bacteroidales, Bacteroidaceae, Bacteroides, Bacteroides fragilis, Bacteroides fragilis str. 3988T(B)14			IPR035992;			JGCY01000133;	unreviewed	122
A0A015VA67	A0A015VA67	FALSE	TRUE	A0A015VA67	Uncharacterized protein	M072_3501	Bacteroides fragilis str. DS-208	cellular organisms, Bacteria, FCB group, Bacteroidetes/Chlorobi group, Bacteroidetes, Bacteroidia, Bacteroidales, Bacteroidaceae, Bacteroides, Bacteroides fragilis, Bacteroides fragilis str. DS-208			IPR025112;IPR038653;	PF13201;	SIGNAL 1 20 {ECO:0000256|SAM:SignalP}.	JGDE01000131;	unreviewed	372
A0A015VNX8	A0A015VNX8	TRUE	FALSE	A0A015VNX8	Bacteroidetes-Associated Carbohydrate-binding Often N-terminal family protein	M125_5829	Bacteroides fragilis str. 3998T(B)3	cellular organisms, Bacteria, FCB group, Bacteroidetes/Chlorobi group, Bacteroidetes, Bacteroidia, Bacteroidales, Bacteroidaceae, Bacteroides, Bacteroides fragilis, Bacteroides fragilis str. 3998T(B)3		cd14948;	IPR024361;			JGDB01000422;	unreviewed	198
A0A015X5I6	A0A015X5I6	FALSE	TRUE	A0A015X5I6	Carbohydrate binding domain protein	M072_1778	Bacteroides fragilis str. DS-208	cellular organisms, Bacteria, FCB group, Bacteroidetes/Chlorobi group, Bacteroidetes, Bacteroidia, Bacteroidales, Bacteroidaceae, Bacteroides, Bacteroides fragilis, Bacteroides fragilis str. DS-208		cd00063;	IPR003305;IPR003961;IPR036116;IPR008979;IPR013783;	PF02018;	SIGNAL 1 23 {ECO:0000256|SAM:SignalP}.	JGDE01000082;	unreviewed	367
A0A015XEQ2	A0A015XEQ2	FALSE	TRUE	A0A015XEQ2	Uncharacterized protein	M067_3134	Bacteroides fragilis str. J-143-4	cellular organisms, Bacteria, FCB group, Bacteroidetes/Chlorobi group, Bacteroidetes, Bacteroidia, Bacteroidales, Bacteroidaceae, Bacteroides, Bacteroides fragilis, Bacteroides fragilis str. J-143-4		cd14948;	IPR024361;			JGDH01000080;	unreviewed	430
A0A015Y9A9	A0A015Y9A9	TRUE	TRUE	A0A015Y9A9	Uncharacterized protein	M076_3730	Bacteroides fragilis str. 2-F-2 #4	cellular organisms, Bacteria, FCB group, Bacteroidetes/Chlorobi group, Bacteroidetes, Bacteroidia, Bacteroidales, Bacteroidaceae, Bacteroides, Bacteroides fragilis, Bacteroides fragilis str. 2-F-2 #4			IPR025112;IPR038653;	PF13201;	SIGNAL 1 20 {ECO:0000256|SAM:SignalP}.	JGDM01000082;	unreviewed	364
A0A015ZKE9	A0A015ZKE9	FALSE	TRUE	A0A015ZKE9	Bacteroidetes-Associated Carbohydrate-binding Often N-terminal family protein	M067_2401 M067_2403 M067_4626 M067_5131	Bacteroides fragilis str. J-143-4	cellular organisms, Bacteria, FCB group, Bacteroidetes/Chlorobi group, Bacteroidetes, Bacteroidia, Bacteroidales, Bacteroidaceae, Bacteroides, Bacteroides fragilis, Bacteroides fragilis str. J-143-4		cd14948;	IPR024361;IPR013783;	PF13004;		JGDH01000258;JGDH01000161;JGDH01000058;JGDH01000057;	unreviewed	209
A0A015ZPD5	A0A015ZPD5	FALSE	TRUE	A0A015ZPD5	Uncharacterized protein	M067_3138	Bacteroides fragilis str. J-143-4	cellular organisms, Bacteria, FCB group, Bacteroidetes/Chlorobi group, Bacteroidetes, Bacteroidia, Bacteroidales, Bacteroidaceae, Bacteroides, Bacteroides fragilis, Bacteroides fragilis str. J-143-4		cd14948;	IPR024361;			JGDH01000080;	unreviewed	407
A0A015ZT55	A0A015ZT55	FALSE	TRUE	A0A015ZT55	Uncharacterized protein (Fragment)	M067_1961 M067_5169	Bacteroides fragilis str. J-143-4	cellular organisms, Bacteria, FCB group, Bacteroidetes/Chlorobi group, Bacteroidetes, Bacteroidia, Bacteroidales, Bacteroidaceae, Bacteroides, Bacteroides fragilis, Bacteroides fragilis str. J-143-4			IPR010502;	PF06452;		JGDH01000270;JGDH01000042;	unreviewed	271
A0A016QJY7	A0A016QJY7	FALSE	TRUE	A0A016QJY7	Uncharacterized protein	DEIPH_ctg139orf0109	Deinococcus phoenicis	cellular organisms, Bacteria, Terrabacteria group, Deinococcus-Thermus, Deinococci, Deinococcales, Deinococcaceae, Deinococcus, Deinococcus phoenicis			IPR013784;			JHAC01000093;	unreviewed	407
A0A017N085	A0A017N085	FALSE	TRUE	A0A017N085	Uncharacterized protein	M138_4771	Bacteroides fragilis str. S23L17	cellular organisms, Bacteria, FCB group, Bacteroidetes/Chlorobi group, Bacteroidetes, Bacteroidia, Bacteroidales, Bacteroidaceae, Bacteroides, Bacteroides fragilis, Bacteroides fragilis str. S23L17		cd14948;	IPR024361;IPR032594;	PF16249;		JHEF01000103;	unreviewed	1033
A0A022N4T7	A0A022N4T7	FALSE	TRUE	A0A022N4T7	Uncharacterized protein	AK89_12985	Enterococcus mundtii CRL35	cellular organisms, Bacteria, Terrabacteria group, Firmicutes, Bacilli, Lactobacillales, Enterococcaceae, Enterococcus, Enterococcus mundtii, Enterococcus mundtii CRL35			IPR004954;	PF03272;	SIGNAL 1 28 {ECO:0000256|SAM:SignalP}.	JDFT01000028;	unreviewed	997
A0A022NBU1	A0A022NBU1	FALSE	TRUE	A0A022NBU1	Uncharacterized protein	AK89_03345	Enterococcus mundtii CRL35	cellular organisms, Bacteria, Terrabacteria group, Firmicutes, Bacilli, Lactobacillales, Enterococcaceae, Enterococcus, Enterococcus mundtii, Enterococcus mundtii CRL35			IPR004954;	PF03272;		JDFT01000003;	unreviewed	1996
A0A024FJY2	A0A024FJY2	FALSE	TRUE	A0A024FJY2	Ser-Asp rich fibrinogen-binding,bone sialoprotein-binding protein	WPG_2969	Winogradskyella sp. PG-2	cellular organisms, Bacteria, FCB group, Bacteroidetes/Chlorobi group, Bacteroidetes, Flavobacteriia, Flavobacteriales, Flavobacteriaceae, Winogradskyella, Winogradskyella sp. PG-2			IPR000772;		SIGNAL 1 17 {ECO:0000256|SAM:SignalP}.	AP014583;	unreviewed	398	24874677
A0A024FLD1	A0A024FLD1	FALSE	TRUE	A0A024FLD1	Uncharacterized protein	WPG_3267	Winogradskyella sp. PG-2	cellular organisms, Bacteria, FCB group, Bacteroidetes/Chlorobi group, Bacteroidetes, Flavobacteriia, Flavobacteriales, Flavobacteriaceae, Winogradskyella, Winogradskyella sp. PG-2			IPR010502;	PF06452;	SIGNAL 1 20 {ECO:0000256|SAM:SignalP}.	AP014583;	unreviewed	837	24874677
A0A031FUX6	A0A031FUX6	FALSE	TRUE	A0A031FUX6	Biotin carboxyl carrier protein	BW34_01419	Microbacterium oleivorans	cellular organisms, Bacteria, Terrabacteria group, Actinobacteria, Actinobacteria (high G+C Gram-positive bacteria), Micrococcales, Microbacteriaceae, Microbacterium, Microbacterium oleivorans			IPR013784;IPR013783;		SIGNAL 1 21 {ECO:0000256|SAM:SignalP}.	JFYO01000005;	unreviewed	542
A0A031LY81	A0A031LY81	FALSE	TRUE	A0A031LY81	Carbohydrate-binding protein	CL42_01980	Acinetobacter sp. Ver3	cellular organisms, Bacteria, Proteobacteria, Gammaproteobacteria, Pseudomonadales, Moraxellaceae, Acinetobacter, Acinetobacter sp. Ver3			IPR036573;			JFYL01000004;	unreviewed	678
A0A059KQX5	A0A059KQX5	TRUE	FALSE	A0A059KQX5	Uncharacterized protein	X805_09480	Sphaerotilus natans subsp. natans DSM 6575	cellular organisms, Bacteria, Proteobacteria, Betaproteobacteria, Burkholderiales, unclassified Burkholderiales, Burkholderiales Genera incertae sedis, Sphaerotilus, Sphaerotilus natans, Sphaerotilus natans subsp. natans, Sphaerotilus natans subsp. natans DSM 6575			IPR031768;IPR014917;	PF16841;PF08811;	SIGNAL 1 19 {ECO:0000256|SAM:SignalP}.	AZRA01000024;	unreviewed	718	24965827
A0A061AIK8	A0A061AIK8	FALSE	TRUE	A0A061AIK8	Carbohydrate-binding-like fold containing protein	Aocu_07340	Acholeplasma oculi	cellular organisms, Bacteria, Terrabacteria group, Tenericutes, Mollicutes, Acholeplasmatales, Acholeplasmataceae, Acholeplasma, Acholeplasma oculi			IPR013784;IPR005323;IPR013783;	PF03714;	SIGNAL 1 23 {ECO:0000256|SAM:SignalP}.	LK028559;	unreviewed	507
A0A062FP99	A0A062FP99	TRUE	TRUE	A0A062FP99	Carbohydrate binding domain protein	J532_2004	Acinetobacter baumannii 940793	cellular organisms, Bacteria, Proteobacteria, Gammaproteobacteria, Pseudomonadales, Moraxellaceae, Acinetobacter, Acinetobacter calcoaceticus/baumannii complex, Acinetobacter baumannii, Acinetobacter baumannii 940793			IPR003610;IPR036573;			JMNW01000033;	unreviewed	692
A0A064DIX6	A0A064DIX6	TRUE	FALSE	A0A064DIX6	Uncharacterized protein (Fragment)	AF42_03507	Citrobacter freundii MGH 56	cellular organisms, Bacteria, Proteobacteria, Gammaproteobacteria, Enterobacterales, Enterobacteriaceae, Citrobacter, Citrobacter freundii complex, Citrobacter freundii, Citrobacter freundii MGH 56			IPR016187;		SIGNAL 1 18 {ECO:0000256|SAM:SignalP}.	JMUJ01000027;	unreviewed	102
A0A066TSY0	A0A066TSY0	FALSE	TRUE	A0A066TSY0	Uncharacterized protein	DV20_33230	Amycolatopsis rifamycinica	cellular organisms, Bacteria, Terrabacteria group, Actinobacteria, Actinobacteria (high G+C Gram-positive bacteria), Pseudonocardiales, Pseudonocardiaceae, Amycolatopsis, Amycolatopsis rifamycinica			IPR023294;IPR036813;	PF14517;	SIGNAL 1 35 {ECO:0000256|SAM:SignalP}.	JMQI01000067;	unreviewed	645
A0A066Z0V0	A0A066Z0V0	FALSE	TRUE	A0A066Z0V0	Uncharacterized protein	KCH_07850	Kitasatospora cheerisanensis KCTC 2395	cellular organisms, Bacteria, Terrabacteria group, Actinobacteria, Actinobacteria (high G+C Gram-positive bacteria), Streptomycetales, Streptomycetaceae, Kitasatospora, Kitasatospora cheerisanensis, Kitasatospora cheerisanensis KCTC 2395		cd00161;	IPR035992;IPR000772;	PF14200;		JNBY01000035;	unreviewed	137
A0A068YZN8	A0A068YZN8	FALSE	TRUE	A0A068YZN8	CBP21 domain protein	cbp SYMBAF_10059	Serratia symbiotica	cellular organisms, Bacteria, Proteobacteria, Gammaproteobacteria, Enterobacterales, Yersiniaceae, Serratia, Serratia symbiotica			IPR003610;IPR036573;IPR004302;IPR014756;	PF03067;	SIGNAL 1 21 {ECO:0000256|SAM:SignalP}.	CCES01000001;	unreviewed	293
A0A069D2G6	A0A069D2G6	FALSE	TRUE	A0A069D2G6	Uncharacterized protein	JCM15093_1759	Bacteroides graminisolvens DSM 19988 = JCM 15093	cellular organisms, Bacteria, FCB group, Bacteroidetes/Chlorobi group, Bacteroidetes, Bacteroidia, Bacteroidales, Bacteroidaceae, Bacteroides, Bacteroides graminisolvens, Bacteroides graminisolvens DSM 19988 = JCM 15093			IPR025112;	PF13201;		BAJS01000008;	unreviewed	318	25736980
A0A069QCT4	A0A069QCT4	FALSE	TRUE	A0A069QCT4	Uncharacterized protein	HMPREF1991_03254	Prevotella loescheii DSM 19665 = JCM 12249 = ATCC 15930	cellular organisms, Bacteria, FCB group, Bacteroidetes/Chlorobi group, Bacteroidetes, Bacteroidia, Bacteroidales, Prevotellaceae, Prevotella, Prevotella loescheii, Prevotella loescheii DSM 19665 = JCM 12249 = ATCC 15930			IPR024311;IPR025112;IPR038653;	PF13944;PF13201;	SIGNAL 1 19 {ECO:0000256|SAM:SignalP}.	JNGW01000146;	unreviewed	485
A0A069QEX7	A0A069QEX7	FALSE	TRUE	A0A069QEX7	Uncharacterized protein	HMPREF1991_02575	Prevotella loescheii DSM 19665 = JCM 12249 = ATCC 15930	cellular organisms, Bacteria, FCB group, Bacteroidetes/Chlorobi group, Bacteroidetes, Bacteroidia, Bacteroidales, Prevotellaceae, Prevotella, Prevotella loescheii, Prevotella loescheii DSM 19665 = JCM 12249 = ATCC 15930		cd14948;	IPR024361;IPR013783;	PF13004;	SIGNAL 1 22 {ECO:0000256|SAM:SignalP}.	JNGW01000112;	unreviewed	534
A0A069QH28	A0A069QH28	FALSE	TRUE	A0A069QH28	Uncharacterized protein	HMPREF1991_02574	Prevotella loescheii DSM 19665 = JCM 12249 = ATCC 15930	cellular organisms, Bacteria, FCB group, Bacteroidetes/Chlorobi group, Bacteroidetes, Bacteroidia, Bacteroidales, Prevotellaceae, Prevotella, Prevotella loescheii, Prevotella loescheii DSM 19665 = JCM 12249 = ATCC 15930		cd14948;	IPR024361;IPR013783;	PF13004;	SIGNAL 1 23 {ECO:0000256|SAM:SignalP}.	JNGW01000112;	unreviewed	539
A0A069QHJ7	A0A069QHJ7	FALSE	TRUE	A0A069QHJ7	Uncharacterized protein	HMPREF1991_01767	Prevotella loescheii DSM 19665 = JCM 12249 = ATCC 15930	cellular organisms, Bacteria, FCB group, Bacteroidetes/Chlorobi group, Bacteroidetes, Bacteroidia, Bacteroidales, Prevotellaceae, Prevotella, Prevotella loescheii, Prevotella loescheii DSM 19665 = JCM 12249 = ATCC 15930			IPR010502;	PF16011;		JNGW01000076;	unreviewed	218
A0A069QTP6	A0A069QTP6	FALSE	TRUE	A0A069QTP6	Uncharacterized protein	HMPREF1991_00695	Prevotella loescheii DSM 19665 = JCM 12249 = ATCC 15930	cellular organisms, Bacteria, FCB group, Bacteroidetes/Chlorobi group, Bacteroidetes, Bacteroidia, Bacteroidales, Prevotellaceae, Prevotella, Prevotella loescheii, Prevotella loescheii DSM 19665 = JCM 12249 = ATCC 15930			IPR032186;IPR025112;IPR038653;	PF16410;PF13201;	SIGNAL 1 24 {ECO:0000256|SAM:SignalP}.	JNGW01000023;	unreviewed	372
A0A069S6L2	A0A069S6L2	FALSE	TRUE	A0A069S6L2	Calx-beta domain protein	M090_0801	Parabacteroides distasonis str. 3776 Po2 i	cellular organisms, Bacteria, FCB group, Bacteroidetes/Chlorobi group, Bacteroidetes, Bacteroidia, Bacteroidales, Tannerellaceae, Parabacteroides, Parabacteroides distasonis, Parabacteroides distasonis str. 3776 Po2 i			IPR038081;IPR011635;IPR008965;	PF07705;	SIGNAL 1 24 {ECO:0000256|SAM:SignalP}.	JNHL01000166;	unreviewed	822
A0A069SM73	A0A069SM73	FALSE	TRUE	A0A069SM73	Uncharacterized protein	M099_1053	Bacteroides vulgatus str. 3975 RP4	cellular organisms, Bacteria, FCB group, Bacteroidetes/Chlorobi group, Bacteroidetes, Bacteroidia, Bacteroidales, Bacteroidaceae, Bacteroides, Bacteroides vulgatus, Bacteroides vulgatus str. 3975 RP4		cd14948;	IPR024361;			JNHM01000012;	unreviewed	1112
A0A069ZIQ5	A0A069ZIQ5	FALSE	TRUE	A0A069ZIQ5	Uncharacterized protein	HMPREF1121_01135	Porphyromonas sp. KLE 1280	cellular organisms, Bacteria, FCB group, Bacteroidetes/Chlorobi group, Bacteroidetes, Bacteroidia, Bacteroidales, Porphyromonadaceae, Porphyromonas, Porphyromonas sp. KLE 1280		cd14948;	IPR024361;IPR013783;	PF13004;	SIGNAL 1 22 {ECO:0000256|SAM:SignalP}.	JNOS01000004;	unreviewed	552
A0A069ZIX7	A0A069ZIX7	FALSE	TRUE	A0A069ZIX7	Uncharacterized protein	HMPREF1121_01132	Porphyromonas sp. KLE 1280	cellular organisms, Bacteria, FCB group, Bacteroidetes/Chlorobi group, Bacteroidetes, Bacteroidia, Bacteroidales, Porphyromonadaceae, Porphyromonas, Porphyromonas sp. KLE 1280		cd14948;	IPR024361;IPR013783;	PF13004;	SIGNAL 1 22 {ECO:0000256|SAM:SignalP}.	JNOS01000004;	unreviewed	552
A0A069ZJ59	A0A069ZJ59	FALSE	TRUE	A0A069ZJ59	Uncharacterized protein	HMPREF1121_01134	Porphyromonas sp. KLE 1280	cellular organisms, Bacteria, FCB group, Bacteroidetes/Chlorobi group, Bacteroidetes, Bacteroidia, Bacteroidales, Porphyromonadaceae, Porphyromonas, Porphyromonas sp. KLE 1280		cd14948;	IPR024361;IPR013783;	PF13004;		JNOS01000004;	unreviewed	544
A0A069ZJU0	A0A069ZJU0	TRUE	TRUE	A0A069ZJU0	Uncharacterized protein	HMPREF1121_00790	Porphyromonas sp. KLE 1280	cellular organisms, Bacteria, FCB group, Bacteroidetes/Chlorobi group, Bacteroidetes, Bacteroidia, Bacteroidales, Porphyromonadaceae, Porphyromonas, Porphyromonas sp. KLE 1280			IPR025112;IPR038653;	PF13201;	SIGNAL 1 20 {ECO:0000256|SAM:SignalP}.	JNOS01000003;	unreviewed	299
A0A069ZKW2	A0A069ZKW2	FALSE	TRUE	A0A069ZKW2	Uncharacterized protein	HMPREF1121_01131	Porphyromonas sp. KLE 1280	cellular organisms, Bacteria, FCB group, Bacteroidetes/Chlorobi group, Bacteroidetes, Bacteroidia, Bacteroidales, Porphyromonadaceae, Porphyromonas, Porphyromonas sp. KLE 1280		cd14948;	IPR024361;IPR013783;	PF13004;	SIGNAL 1 22 {ECO:0000256|SAM:SignalP}.	JNOS01000004;	unreviewed	551
A0A069ZLC4	A0A069ZLC4	FALSE	TRUE	A0A069ZLC4	Uncharacterized protein	HMPREF1121_00206	Porphyromonas sp. KLE 1280	cellular organisms, Bacteria, FCB group, Bacteroidetes/Chlorobi group, Bacteroidetes, Bacteroidia, Bacteroidales, Porphyromonadaceae, Porphyromonas, Porphyromonas sp. KLE 1280			IPR010502;	PF16011;		JNOS01000002;	unreviewed	215
A0A069ZQG0	A0A069ZQG0	FALSE	TRUE	A0A069ZQG0	Uncharacterized protein	HMPREF1121_01133	Porphyromonas sp. KLE 1280	cellular organisms, Bacteria, FCB group, Bacteroidetes/Chlorobi group, Bacteroidetes, Bacteroidia, Bacteroidales, Porphyromonadaceae, Porphyromonas, Porphyromonas sp. KLE 1280		cd14948;	IPR024361;IPR013783;	PF13004;		JNOS01000004;	unreviewed	568
A0A072R1X3	A0A072R1X3	TRUE	FALSE	A0A072R1X3	Uncharacterized protein	H710_00835	Bartonella bacilliformis Ver097	cellular organisms, Bacteria, Proteobacteria, Alphaproteobacteria, Rhizobiales, Bartonellaceae, Bartonella, Bartonella bacilliformis, Bartonella bacilliformis Ver097			IPR011455;IPR000772;	PF07598;	SIGNAL 1 21 {ECO:0000256|SAM:SignalP}.	ASIV01000005;	unreviewed	641
A0A074JQD3	A0A074JQD3	FALSE	TRUE	A0A074JQD3	Uncharacterized protein	TP2_11850	Thioclava pacifica DSM 10166	cellular organisms, Bacteria, Proteobacteria, Alphaproteobacteria, Rhodobacterales, Rhodobacteraceae, Thioclava, Thioclava pacifica, Thioclava pacifica DSM 10166			IPR037221;IPR019019;	PF09458;		AUND01000038;	unreviewed	116
A0A074UDF9	A0A074UDF9	FALSE	TRUE	A0A074UDF9	Uncharacterized protein (Fragment)	HR12_41225	Microbacterium sp. SUBG005	cellular organisms, Bacteria, Terrabacteria group, Actinobacteria, Actinobacteria (high G+C Gram-positive bacteria), Micrococcales, Microbacteriaceae, Microbacterium, Microbacterium sp. SUBG005			IPR005084;IPR008979;			JNNT01003693;	unreviewed	214
A0A075UMF4	A0A075UMF4	FALSE	TRUE	A0A075UMF4	Uncharacterized protein	AJAP_05820	Amycolatopsis japonica	cellular organisms, Bacteria, Terrabacteria group, Actinobacteria, Actinobacteria (high G+C Gram-positive bacteria), Pseudonocardiales, Pseudonocardiaceae, Amycolatopsis, Amycolatopsis japonica			IPR035992;			CP008953;	unreviewed	331	25193710
A0A076IWK8	A0A076IWK8	TRUE	TRUE	A0A076IWK8	Uncharacterized protein	B5F00_20250 DWW04_16115 DXA69_11370 EL88_20355	Bacteroides dorei	cellular organisms, Bacteria, FCB group, Bacteroidetes/Chlorobi group, Bacteroidetes, Bacteroidia, Bacteroidales, Bacteroidaceae, Bacteroides, Bacteroides dorei			IPR025112;IPR038653;	PF13201;		VVZP01000025;VVZB01000007;NFKX01000021;QRZL01000019;QSCE01000009;SLTU01000002;SLTV01000001;SLTW01000004;	unreviewed	382	30064352; 31477907; 30559407
A0A078S1Z3	A0A078S1Z3	TRUE	TRUE	A0A078S1Z3	Uncharacterized protein (Fragment)	M094_0360	Bacteroides uniformis str. 3978 T3 ii	cellular organisms, Bacteria, FCB group, Bacteroidetes/Chlorobi group, Bacteroidetes, Bacteroidia, Bacteroidales, Bacteroidaceae, Bacteroides, Bacteroides uniformis, Bacteroides uniformis str. 3978 T3 ii			IPR014718;		SIGNAL 1 20 {ECO:0000256|SAM:SignalP}.	JNHN01000167;	unreviewed	46
A0A078TLZ9	A0A078TLZ9	FALSE	TRUE	A0A078TLZ9	NPCBM/NEW2 domain protein	M095_0760	Parabacteroides distasonis str. 3999B T(B) 4	cellular organisms, Bacteria, FCB group, Bacteroidetes/Chlorobi group, Bacteroidetes, Bacteroidia, Bacteroidales, Tannerellaceae, Parabacteroides, Parabacteroides distasonis, Parabacteroides distasonis str. 3999B T(B) 4			IPR008979;IPR013222;IPR038637;	PF08305;		JNHP01000007;	unreviewed	938
A0A081QC73	A0A081QC73	TRUE	TRUE	A0A081QC73	Thiol-activated cytolysin	SK642_0780	Streptococcus mitis	cellular organisms, Bacteria, Terrabacteria group, Firmicutes, Bacilli, Lactobacillales, Streptococcaceae, Streptococcus, Streptococcus mitis			IPR000421;IPR006585;IPR008979;IPR035390;IPR038700;IPR001869;IPR036363;IPR036359;	PF00754;PF17440;PF01289;		JPFW01000007;	unreviewed	670
A0A081QYY4	A0A081QYY4	TRUE	TRUE	A0A081QYY4	Thiol-activated cytolysin	samhpaf SK608_1252	Streptococcus mitis	cellular organisms, Bacteria, Terrabacteria group, Firmicutes, Bacilli, Lactobacillales, Streptococcaceae, Streptococcus, Streptococcus mitis			IPR000421;IPR006585;IPR008979;IPR035390;IPR038700;IPR001869;IPR036363;IPR036359;IPR005877;	PF00754;PF17440;PF01289;PF04650;	SIGNAL 1 44 {ECO:0000256|RuleBase:RU364025}.	JPFZ01000009;	unreviewed	683
A0A081R1H0	A0A081R1H0	TRUE	TRUE	A0A081R1H0	Alpha-2-macroglobulin MG1 domain protein	SK608_0037	Streptococcus mitis	cellular organisms, Bacteria, Terrabacteria group, Firmicutes, Bacilli, Lactobacillales, Streptococcaceae, Streptococcus, Streptococcus mitis			IPR013784;IPR018337;IPR013783;	PF01473;	SIGNAL 1 25 {ECO:0000256|SAM:SignalP}.	JPFZ01000006;	unreviewed	305
A0A081U812	A0A081U812	TRUE	FALSE	A0A081U812	Uncharacterized protein	BUN20_20235 DW228_17625 DWW08_18230 DXA27_00895 DXB57_07850 EE52_0202305 IB64_22215	Bacteroides fragilis	cellular organisms, Bacteria, FCB group, Bacteroidetes/Chlorobi group, Bacteroidetes, Bacteroidia, Bacteroidales, Bacteroidaceae, Bacteroides, Bacteroides fragilis			IPR010502;	PF16011;		CP018937;JMZX02000109;JMZY02000022;JMZZ02000038;CP037440;CP036553;CP036546;CP036542;CP036539;QSUS01000003;QRZH01000018;QSDG01000001;QRJE01000030;	unreviewed	213
A0A084SEW1	A0A084SEW1	FALSE	TRUE	A0A084SEW1	Uncharacterized protein	Q664_50755	Archangium violaceum Cb vi76	cellular organisms, Bacteria, Proteobacteria, delta/epsilon subdivisions, Deltaproteobacteria, Myxococcales (fruiting gliding bacteria), Cystobacterineae, Archangiaceae, Archangium, Archangium violaceum, Archangium violaceum Cb vi76			IPR036404;IPR036716;			JPMI01000408;	unreviewed	565
A0A084T298	A0A084T298	TRUE	FALSE	A0A084T298	Uncharacterized protein	Q664_00240	Archangium violaceum Cb vi76	cellular organisms, Bacteria, Proteobacteria, delta/epsilon subdivisions, Deltaproteobacteria, Myxococcales (fruiting gliding bacteria), Cystobacterineae, Archangiaceae, Archangium, Archangium violaceum, Archangium violaceum Cb vi76			IPR013784;			JPMI01000003;	unreviewed	215
A0A085WIY6	A0A085WIY6	FALSE	TRUE	A0A085WIY6	Uncharacterized protein	DB31_8132	Hyalangium minutum	cellular organisms, Bacteria, Proteobacteria, delta/epsilon subdivisions, Deltaproteobacteria, Myxococcales (fruiting gliding bacteria), Cystobacterineae, Archangiaceae, Hyalangium, Hyalangium minutum			IPR013784;IPR008972;		SIGNAL 1 42 {ECO:0000256|SAM:SignalP}.	JMCB01000007;	unreviewed	213
A0A087CG09	A0A087CG09	FALSE	TRUE	A0A087CG09	ROK family protein (EC 2.7.1.2)	BPSY_1058	Bifidobacterium psychraerophilum	cellular organisms, Bacteria, Terrabacteria group, Actinobacteria, Actinobacteria (high G+C Gram-positive bacteria), Bifidobacteriales, Bifidobacteriaceae, Bifidobacterium, Bifidobacterium psychraerophilum			IPR019825;IPR000600;IPR036388;IPR036390;	PF00480;		JGZI01000009;	unreviewed	409
A0A088EXT3	A0A088EXT3	FALSE	TRUE	A0A088EXT3	Uncharacterized protein	KO02_05820	Sphingobacterium sp. ML3W	cellular organisms, Bacteria, FCB group, Bacteroidetes/Chlorobi group, Bacteroidetes, Sphingobacteriia, Sphingobacteriales, Sphingobacteriaceae, Sphingobacterium, Sphingobacterium sp. ML3W			IPR010502;	PF16011;		CP009278;	unreviewed	216	25614576
A0A088F8M8	A0A088F8M8	FALSE	TRUE	A0A088F8M8	Uncharacterized protein	Mcas_0696	Candidatus Magnetobacterium casensis	cellular organisms, Bacteria, Nitrospirae, Nitrospira, Nitrospirales, Nitrospiraceae, Candidatus Magnetobacterium, Candidatus Magnetobacterium casensis			IPR001304;IPR016186;IPR016187;IPR028994;	PF00059;		KM433674;	unreviewed	397	24914800
A0A089J573	A0A089J573	FALSE	TRUE	A0A089J573	Uncharacterized protein	H70357_06175	Paenibacillus sp. FSL H7-0357	cellular organisms, Bacteria, Terrabacteria group, Firmicutes, Bacilli, Bacillales, Paenibacillaceae, Paenibacillus, Paenibacillus sp. FSL H7-0357			IPR013784;IPR011990;		SIGNAL 1 41 {ECO:0000256|SAM:SignalP}.	CP009241;	unreviewed	774
A0A089KEA4	A0A089KEA4	FALSE	TRUE	A0A089KEA4	Uncharacterized protein	R70723_09600	Paenibacillus sp. FSL R7-0273	cellular organisms, Bacteria, Terrabacteria group, Firmicutes, Bacilli, Bacillales, Paenibacillaceae, Paenibacillus, Paenibacillus sp. FSL R7-0273			IPR014718;			CP009283;	unreviewed	294
A0A089L410	A0A089L410	FALSE	TRUE	A0A089L410	Uncharacterized protein	R50912_05870	Paenibacillus sp. FSL R5-0912	cellular organisms, Bacteria, Terrabacteria group, Firmicutes, Bacilli, Bacillales, Paenibacillaceae, Paenibacillus, Paenibacillus sp. FSL R5-0912			IPR013784;IPR011990;		SIGNAL 1 33 {ECO:0000256|SAM:SignalP}.	CP009282;	unreviewed	781
A0A089M285	A0A089M285	FALSE	TRUE	A0A089M285	Uncharacterized protein	PGRAT_06435	Paenibacillus graminis	cellular organisms, Bacteria, Terrabacteria group, Firmicutes, Bacilli, Bacillales, Paenibacillaceae, Paenibacillus, Paenibacillus graminis		cd00063;	IPR005102;IPR003961;IPR036116;IPR013783;IPR014756;IPR001119;	PF03442;PF00041;PF00395;		CP009287;	unreviewed	817
A0A090MGH5	A0A090MGH5	FALSE	TRUE	A0A090MGH5	Uncultured bacterium genome assembly Metasoil_fosmids_resub		uncultured bacterium	cellular organisms, Bacteria, environmental samples, uncultured bacterium			IPR005084;IPR013517;IPR008979;	PF01839;		CCWZ01000019;	unreviewed	379
A0A090RQP8	A0A090RQP8	FALSE	TRUE	A0A090RQP8	Chitin binding protein	JCM19235_5427	Vibrio maritimus	cellular organisms, Bacteria, Proteobacteria, Gammaproteobacteria, Vibrionales, Vibrionaceae, Vibrio, Vibrio maritimus			IPR004302;IPR041029;IPR014756;	PF18416;PF03067;		BBMR01000001;	unreviewed	247
A0A095WS90	A0A095WS90	FALSE	TRUE	A0A095WS90	Uncharacterized protein	HMPREF1627_05025	Actinomyces sp. S6-Spd3	cellular organisms, Bacteria, Terrabacteria group, Actinobacteria, Actinobacteria (high G+C Gram-positive bacteria), Actinomycetales, Actinomycetaceae, Actinomyces, Actinomyces sp. S6-Spd3			IPR005084;IPR008979;			JRMV01000275;	unreviewed	151
A0A095WT82	A0A095WT82	FALSE	TRUE	A0A095WT82	Ricin-type beta-trefoil lectin domain protein	HMPREF1627_04130	Actinomyces sp. S6-Spd3	cellular organisms, Bacteria, Terrabacteria group, Actinobacteria, Actinobacteria (high G+C Gram-positive bacteria), Actinomycetales, Actinomycetaceae, Actinomyces, Actinomyces sp. S6-Spd3		cd00161;	IPR035992;IPR000772;	PF14200;	SIGNAL 1 42 {ECO:0000256|SAM:SignalP}.	JRMV01000274;	unreviewed	1126
A0A095X536	A0A095X536	FALSE	TRUE	A0A095X536	Uncharacterized protein	HMPREF1627_01620	Actinomyces sp. S6-Spd3	cellular organisms, Bacteria, Terrabacteria group, Actinobacteria, Actinobacteria (high G+C Gram-positive bacteria), Actinomycetales, Actinomycetaceae, Actinomyces, Actinomyces sp. S6-Spd3			IPR025584;	PF14262;	SIGNAL 1 34 {ECO:0000256|SAM:SignalP}.	JRMV01000196;	unreviewed	614
A0A095Y9T3	A0A095Y9T3	FALSE	TRUE	A0A095Y9T3	Uncharacterized protein	HMPREF1640_02145	Prevotella sp. S7-1-8	cellular organisms, Bacteria, FCB group, Bacteroidetes/Chlorobi group, Bacteroidetes, Bacteroidia, Bacteroidales, Prevotellaceae, Prevotella, Prevotella sp. S7-1-8			IPR010502;	PF16011;		JRNC01000011;	unreviewed	217
A0A095ZHH1	A0A095ZHH1	FALSE	TRUE	A0A095ZHH1	DNA-binding protein	HMPREF1640_04700	Prevotella sp. S7-1-8	cellular organisms, Bacteria, FCB group, Bacteroidetes/Chlorobi group, Bacteroidetes, Bacteroidia, Bacteroidales, Prevotellaceae, Prevotella, Prevotella sp. S7-1-8		cd14948;	IPR024361;IPR013783;	PF13004;		JRNC01000026;	unreviewed	500
A0A096A6J3	A0A096A6J3	FALSE	TRUE	A0A096A6J3	Uncharacterized protein	HMPREF0647_10845	Prevotella bivia DNF00320	cellular organisms, Bacteria, FCB group, Bacteroidetes/Chlorobi group, Bacteroidetes, Bacteroidia, Bacteroidales, Prevotellaceae, Prevotella, Prevotella bivia, Prevotella bivia DNF00320			IPR010502;	PF06452;	SIGNAL 1 19 {ECO:0000256|SAM:SignalP}.	JRNQ01000108;	unreviewed	367
A0A096AD42	A0A096AD42	FALSE	TRUE	A0A096AD42	Uncharacterized protein	HMPREF0647_04410	Prevotella bivia DNF00320	cellular organisms, Bacteria, FCB group, Bacteroidetes/Chlorobi group, Bacteroidetes, Bacteroidia, Bacteroidales, Prevotellaceae, Prevotella, Prevotella bivia, Prevotella bivia DNF00320			IPR025112;IPR038653;	PF13201;	SIGNAL 1 20 {ECO:0000256|SAM:SignalP}.	JRNQ01000021;	unreviewed	370
A0A096AS43	A0A096AS43	FALSE	TRUE	A0A096AS43	Uncharacterized protein	HMPREF0654_04635	Prevotella disiens DNF00882	cellular organisms, Bacteria, FCB group, Bacteroidetes/Chlorobi group, Bacteroidetes, Bacteroidia, Bacteroidales, Prevotellaceae, Prevotella, Prevotella disiens, Prevotella disiens DNF00882			IPR025112;IPR038653;	PF13201;		JRNR01000036;	unreviewed	371
A0A096AZA4	A0A096AZA4	FALSE	TRUE	A0A096AZA4	Uncharacterized protein	HMPREF0661_02940	Prevotella melaninogenica DNF00666	cellular organisms, Bacteria, FCB group, Bacteroidetes/Chlorobi group, Bacteroidetes, Bacteroidia, Bacteroidales, Prevotellaceae, Prevotella, Prevotella melaninogenica, Prevotella melaninogenica DNF00666		cd14948;	IPR024361;IPR013783;	PF13004;	SIGNAL 1 21 {ECO:0000256|SAM:SignalP}.	JRNS01000188;	unreviewed	443
A0A096B3M0	A0A096B3M0	FALSE	TRUE	A0A096B3M0	Uncharacterized protein	HMPREF0661_02510	Prevotella melaninogenica DNF00666	cellular organisms, Bacteria, FCB group, Bacteroidetes/Chlorobi group, Bacteroidetes, Bacteroidia, Bacteroidales, Prevotellaceae, Prevotella, Prevotella melaninogenica, Prevotella melaninogenica DNF00666		cd14948;	IPR024361;		SIGNAL 1 19 {ECO:0000256|SAM:SignalP}.	JRNS01000155;	unreviewed	573
A0A096BCM5	A0A096BCM5	FALSE	TRUE	A0A096BCM5	Uncharacterized protein	HMPREF2132_00495	Prevotella histicola JCM 15637 = DNF00424	cellular organisms, Bacteria, FCB group, Bacteroidetes/Chlorobi group, Bacteroidetes, Bacteroidia, Bacteroidales, Prevotellaceae, Prevotella, Prevotella histicola, Prevotella histicola JCM 15637 = DNF00424		cd14948;	IPR024361;IPR013783;	PF13004;	SIGNAL 1 22 {ECO:0000256|SAM:SignalP}.	JRNJ01000004;	unreviewed	534
A0A096CBV0	A0A096CBV0	FALSE	TRUE	A0A096CBV0	Uncharacterized protein	HMPREF0661_02935	Prevotella melaninogenica DNF00666	cellular organisms, Bacteria, FCB group, Bacteroidetes/Chlorobi group, Bacteroidetes, Bacteroidia, Bacteroidales, Prevotellaceae, Prevotella, Prevotella melaninogenica, Prevotella melaninogenica DNF00666		cd14948;	IPR024361;IPR025396;	PF13004;PF14135;	SIGNAL 1 21 {ECO:0000256|SAM:SignalP}.	JRNS01000188;	unreviewed	581
A0A096D2E7	A0A096D2E7	TRUE	TRUE	A0A096D2E7	Uncharacterized protein (Fragment)	HMPREF9460_04242	Flavonifractor plautii 1_3_50AFAA	cellular organisms, Bacteria, Terrabacteria group, Firmicutes, Clostridia, Clostridiales, Ruminococcaceae, Flavonifractor, Flavonifractor plautii, Flavonifractor plautii 1_3_50AFAA			IPR013784;IPR013783;IPR041033;	PF17802;		ADLO01000141;	unreviewed	1455
A0A096D810	A0A096D810	FALSE	TRUE	A0A096D810	Uncharacterized protein	HMPREF9460_03504	Flavonifractor plautii 1_3_50AFAA	cellular organisms, Bacteria, Terrabacteria group, Firmicutes, Clostridia, Clostridiales, Ruminococcaceae, Flavonifractor, Flavonifractor plautii, Flavonifractor plautii 1_3_50AFAA			IPR016187;			ADLO01000105;	unreviewed	319
A0A097EPY8	A0A097EPY8	FALSE	TRUE	A0A097EPY8	Uncharacterized protein	LO80_06425	Francisella sp. FSC1006	cellular organisms, Bacteria, Proteobacteria, Gammaproteobacteria, Thiotrichales, Francisellaceae, Francisella, Francisella sp. FSC1006			IPR036573;IPR004302;IPR041029;IPR014756;	PF18416;PF03067;		CP009574;	unreviewed	624
A0A098C1L6	A0A098C1L6	FALSE	TRUE	A0A098C1L6	Uncharacterized protein	ING2E5B_2071	Fermentimonas caenicola	cellular organisms, Bacteria, FCB group, Bacteroidetes/Chlorobi group, Bacteroidetes, Bacteroidia, Bacteroidales, Porphyromonadaceae, Fermentimonas, Fermentimonas caenicola			IPR013784;IPR032812;	PF13205;		LN515532;	unreviewed	631
A0A098EVL3	A0A098EVL3	FALSE	TRUE	A0A098EVL3	Carbohydrate binding domain protein	BN1002_01276	Bacillus sp. B-jedd	cellular organisms, Bacteria, Terrabacteria group, Firmicutes, Bacilli, Bacillales, Bacillaceae, Bacillus, Bacillus sp. B-jedd			IPR003305;IPR008979;IPR015943;	PF02018;	SIGNAL 1 36 {ECO:0000256|SAM:SignalP}.	CCXR01000001;	unreviewed	1300
A0A098RZK2	A0A098RZK2	FALSE	TRUE	A0A098RZK2	Uncharacterized protein	IX84_26055	Phaeodactylibacter xiamenensis	cellular organisms, Bacteria, FCB group, Bacteroidetes/Chlorobi group, Bacteroidetes, Saprospiria, Saprospirales, Haliscomenobacteraceae, Phaeodactylibacter, Phaeodactylibacter xiamenensis			IPR026341;IPR008965;IPR025667;	PF13573;		JPOS01000084;	unreviewed	2235	25052393
A0A098YT17	A0A098YT17	FALSE	TRUE	A0A098YT17	Uncharacterized protein	HMPREF9304_04500	Prevotella timonensis S9-PR14	cellular organisms, Bacteria, FCB group, Bacteroidetes/Chlorobi group, Bacteroidetes, Bacteroidia, Bacteroidales, Prevotellaceae, Prevotella, Prevotella timonensis, Prevotella timonensis S9-PR14			IPR010502;	PF16011;		JRPQ01000071;	unreviewed	217
A0A098YTA6	A0A098YTA6	FALSE	TRUE	A0A098YTA6	DNA-binding protein	HMPREF9304_01645	Prevotella timonensis S9-PR14	cellular organisms, Bacteria, FCB group, Bacteroidetes/Chlorobi group, Bacteroidetes, Bacteroidia, Bacteroidales, Prevotellaceae, Prevotella, Prevotella timonensis, Prevotella timonensis S9-PR14		cd14948;	IPR024361;IPR013783;	PF13004;	SIGNAL 1 20 {ECO:0000256|SAM:SignalP}.	JRPQ01000038;	unreviewed	505
A0A0A0BAL6	A0A0A0BAL6	FALSE	TRUE	A0A0A0BAL6	Uncharacterized protein	Q760_07785	Cellulomonas cellasea DSM 20118	cellular organisms, Bacteria, Terrabacteria group, Actinobacteria, Actinobacteria (high G+C Gram-positive bacteria), Micrococcales, Cellulomonadaceae, Cellulomonas, Cellulomonas cellasea, Cellulomonas cellasea DSM 20118			IPR006584;IPR005084;IPR010496;IPR008979;IPR037524;IPR011658;	PF16990;PF06439;PF07691;		AXNT01000002;	unreviewed	1392
A0A0A0C276	A0A0A0C276	FALSE	TRUE	A0A0A0C276	Uncharacterized protein	N869_00750	Cellulomonas bogoriensis 69B4 = DSM 16987	cellular organisms, Bacteria, Terrabacteria group, Actinobacteria, Actinobacteria (high G+C Gram-positive bacteria), Micrococcales, Cellulomonadaceae, Cellulomonas, Cellulomonas bogoriensis, Cellulomonas bogoriensis 69B4 = DSM 16987			IPR013784;IPR012902;	PF07963;		AXCZ01000008;	unreviewed	449
A0A0A0IJV7	A0A0A0IJV7	FALSE	TRUE	A0A0A0IJV7	Uncharacterized protein	Z969_09240	Clostridium novyi A str. 4570	cellular organisms, Bacteria, Terrabacteria group, Firmicutes, Clostridia, Clostridiales, Clostridiaceae, Clostridium, Clostridium novyi, Clostridium novyi A, Clostridium novyi A str. 4570			IPR005084;IPR008979;	PF16990;		JDRX01000027;	unreviewed	404
A0A0A2EJQ3	A0A0A2EJQ3	FALSE	TRUE	A0A0A2EJQ3	Uncharacterized protein	HW49_07380	Porphyromonadaceae bacterium COT-184 OH4590	cellular organisms, Bacteria, FCB group, Bacteroidetes/Chlorobi group, Bacteroidetes, Bacteroidia, Bacteroidales, Porphyromonadaceae, unclassified Porphyromonadaceae, Porphyromonadaceae bacterium COT-184 OH4590			IPR013784;IPR032812;	PF13205;	SIGNAL 1 27 {ECO:0000256|SAM:SignalP}.	JRAN01000052;	unreviewed	618
A0A0A2EK39	A0A0A2EK39	FALSE	TRUE	A0A0A2EK39	Uncharacterized protein	HQ35_07930	Porphyromonas cangingivalis	cellular organisms, Bacteria, FCB group, Bacteroidetes/Chlorobi group, Bacteroidetes, Bacteroidia, Bacteroidales, Porphyromonadaceae, Porphyromonas, Porphyromonas cangingivalis		cd14948;	IPR024361;IPR013783;	PF13004;		JQJD01000051;	unreviewed	532
A0A0A2WHU1	A0A0A2WHU1	FALSE	TRUE	A0A0A2WHU1	Oar protein	LF41_2688	Lysobacter dokdonensis DS-58	cellular organisms, Bacteria, Proteobacteria, Gammaproteobacteria, Xanthomonadales, Xanthomonadaceae, Lysobacter, Lysobacter dokdonensis, Lysobacter dokdonensis DS-58			IPR013784;		SIGNAL 1 23 {ECO:0000256|SAM:SignalP}.	JRKJ01000006;	unreviewed	98
A0A0A4HIQ4	A0A0A4HIQ4	FALSE	TRUE	A0A0A4HIQ4	Uncharacterized protein	N005_27170	Pseudomonas mediterranea CFBP 5447	cellular organisms, Bacteria, Proteobacteria, Gammaproteobacteria, Pseudomonadales, Pseudomonadaceae, Pseudomonas, Pseudomonas fluorescens group (fluorescent pseudomonads), Pseudomonas mediterranea, Pseudomonas mediterranea CFBP 5447		cd00161;	IPR035992;IPR000772;	PF00652;		AUPB01000043;	unreviewed	597	25540338
A0A0A6UCT0	A0A0A6UCT0	TRUE	FALSE	A0A0A6UCT0	Uncharacterized protein	MB27_37845	Actinoplanes utahensis	cellular organisms, Bacteria, Terrabacteria group, Actinobacteria, Actinobacteria (high G+C Gram-positive bacteria), Micromonosporales, Micromonosporaceae, Actinoplanes, Actinoplanes utahensis		cd00161;	IPR035992;IPR000772;			JRTT01000136;	unreviewed	557
A0A0A6XZR1	A0A0A6XZR1	FALSE	TRUE	A0A0A6XZR1	Uncharacterized protein	HMPREF9074_08100	Capnocytophaga sp. oral taxon 329 str. F0087	cellular organisms, Bacteria, FCB group, Bacteroidetes/Chlorobi group, Bacteroidetes, Flavobacteriia, Flavobacteriales, Flavobacteriaceae, Capnocytophaga, Capnocytophaga sp. oral taxon 329, Capnocytophaga sp. oral taxon 329 str. F0087			IPR013784;IPR031345;IPR013783;	PF17116;		AFHP02000084;	unreviewed	407
A0A0A7LHE0	A0A0A7LHE0	FALSE	TRUE	A0A0A7LHE0	Uncharacterized protein	PK28_01775	Hymenobacter sp. DG25B	cellular organisms, Bacteria, FCB group, Bacteroidetes/Chlorobi group, Bacteroidetes, Cytophagia, Cytophagales, Hymenobacteraceae, Hymenobacter, Hymenobacter sp. DG25B			IPR013784;IPR025491;	PF14321;	SIGNAL 1 16 {ECO:0000256|SAM:SignalP}.	CP010054;	unreviewed	265
A0A0A7LUB3	A0A0A7LUB3	FALSE	TRUE	A0A0A7LUB3	Uncharacterized protein	PK28_14240	Hymenobacter sp. DG25B	cellular organisms, Bacteria, FCB group, Bacteroidetes/Chlorobi group, Bacteroidetes, Cytophagia, Cytophagales, Hymenobacteraceae, Hymenobacter, Hymenobacter sp. DG25B			IPR010502;	PF06452;		CP010054;	unreviewed	849
A0A0A7MGI3	A0A0A7MGI3	TRUE	FALSE	A0A0A7MGI3	Uncharacterized protein	ACEE_07815	Actinobacillus equuli subsp. equuli	cellular organisms, Bacteria, Proteobacteria, Gammaproteobacteria, Pasteurellales, Pasteurellaceae, Actinobacillus, Actinobacillus equuli, Actinobacillus equuli subsp. equuli		cd00161;	IPR035992;IPR000772;	PF00652;		CP007715;	unreviewed	94
A0A0A8VG32	A0A0A8VG32	TRUE	FALSE	A0A0A8VG32	Chitin binding protein (N-acetylglucosamine-binding protein A)	ChiY_1 CSF007_3935 NCTC10476_01322	Yersinia ruckeri	cellular organisms, Bacteria, Proteobacteria, Gammaproteobacteria, Enterobacterales, Yersiniaceae, Yersinia, Yersinia ruckeri			IPR003610;IPR036573;IPR004302;IPR041029;IPR014756;	PF18416;PF03067;	SIGNAL 1 21 {ECO:0000256|SAM:SignalP}.	LN681231;UHJG01000001;	unreviewed	496
A0A0B0BRF3	A0A0B0BRF3	FALSE	TRUE	A0A0B0BRF3	Uncharacterized protein	LG35_08045	Alistipes inops	cellular organisms, Bacteria, FCB group, Bacteroidetes/Chlorobi group, Bacteroidetes, Bacteroidia, Bacteroidales, Rikenellaceae, Alistipes, Alistipes inops		cd14948;	IPR024361;IPR013783;	PF13004;	SIGNAL 1 17 {ECO:0000256|SAM:SignalP}.	JRGF01000009;	unreviewed	484
A0A0B0BRP6	A0A0B0BRP6	FALSE	TRUE	A0A0B0BRP6	Uncharacterized protein	LG35_07445	Alistipes inops	cellular organisms, Bacteria, FCB group, Bacteroidetes/Chlorobi group, Bacteroidetes, Bacteroidia, Bacteroidales, Rikenellaceae, Alistipes, Alistipes inops		cd14948;	IPR024361;IPR013783;	PF13004;	SIGNAL 1 19 {ECO:0000256|SAM:SignalP}.	JRGF01000008;	unreviewed	495
A0A0B0BS83	A0A0B0BS83	FALSE	TRUE	A0A0B0BS83	Uncharacterized protein	LG35_08735	Alistipes inops	cellular organisms, Bacteria, FCB group, Bacteroidetes/Chlorobi group, Bacteroidetes, Bacteroidia, Bacteroidales, Rikenellaceae, Alistipes, Alistipes inops		cd14948;	IPR024361;IPR013783;	PF13004;		JRGF01000011;	unreviewed	508
A0A0B0BTE0	A0A0B0BTE0	FALSE	TRUE	A0A0B0BTE0	Uncharacterized protein	LG35_07335	Alistipes inops	cellular organisms, Bacteria, FCB group, Bacteroidetes/Chlorobi group, Bacteroidetes, Bacteroidia, Bacteroidales, Rikenellaceae, Alistipes, Alistipes inops		cd14948;	IPR024361;IPR013783;	PF13004;		JRGF01000008;	unreviewed	497
A0A0B0BTK0	A0A0B0BTK0	TRUE	TRUE	A0A0B0BTK0	Uncharacterized protein	LG35_07655	Alistipes inops	cellular organisms, Bacteria, FCB group, Bacteroidetes/Chlorobi group, Bacteroidetes, Bacteroidia, Bacteroidales, Rikenellaceae, Alistipes, Alistipes inops		cd14948;	IPR024361;IPR013783;	PF13004;		JRGF01000008;	unreviewed	480
A0A0B0BU68	A0A0B0BU68	FALSE	TRUE	A0A0B0BU68	Uncharacterized protein	LG35_03430	Alistipes inops	cellular organisms, Bacteria, FCB group, Bacteroidetes/Chlorobi group, Bacteroidetes, Bacteroidia, Bacteroidales, Rikenellaceae, Alistipes, Alistipes inops		cd14948;	IPR024361;IPR013783;	PF13004;	SIGNAL 1 17 {ECO:0000256|SAM:SignalP}.	JRGF01000003;	unreviewed	489
A0A0B0BV12	A0A0B0BV12	FALSE	TRUE	A0A0B0BV12	Uncharacterized protein	LG35_07465	Alistipes inops	cellular organisms, Bacteria, FCB group, Bacteroidetes/Chlorobi group, Bacteroidetes, Bacteroidia, Bacteroidales, Rikenellaceae, Alistipes, Alistipes inops		cd14948;	IPR024361;IPR013783;	PF13004;		JRGF01000008;	unreviewed	468
A0A0B0BV57	A0A0B0BV57	FALSE	TRUE	A0A0B0BV57	Uncharacterized protein	LG35_07730	Alistipes inops	cellular organisms, Bacteria, FCB group, Bacteroidetes/Chlorobi group, Bacteroidetes, Bacteroidia, Bacteroidales, Rikenellaceae, Alistipes, Alistipes inops		cd14948;	IPR024361;IPR013783;	PF13004;		JRGF01000008;	unreviewed	501
A0A0B0BVC4	A0A0B0BVC4	FALSE	TRUE	A0A0B0BVC4	Uncharacterized protein	LG35_01140	Alistipes inops	cellular organisms, Bacteria, FCB group, Bacteroidetes/Chlorobi group, Bacteroidetes, Bacteroidia, Bacteroidales, Rikenellaceae, Alistipes, Alistipes inops		cd14948;	IPR024361;IPR013783;	PF13004;		JRGF01000001;	unreviewed	490
A0A0B0BVI7	A0A0B0BVI7	FALSE	TRUE	A0A0B0BVI7	Uncharacterized protein	LG35_07180	Alistipes inops	cellular organisms, Bacteria, FCB group, Bacteroidetes/Chlorobi group, Bacteroidetes, Bacteroidia, Bacteroidales, Rikenellaceae, Alistipes, Alistipes inops			IPR025112;IPR038653;	PF13201;	SIGNAL 1 20 {ECO:0000256|SAM:SignalP}.	JRGF01000007;	unreviewed	978
A0A0B0BVW4	A0A0B0BVW4	FALSE	TRUE	A0A0B0BVW4	Uncharacterized protein	LG35_03570	Alistipes inops	cellular organisms, Bacteria, FCB group, Bacteroidetes/Chlorobi group, Bacteroidetes, Bacteroidia, Bacteroidales, Rikenellaceae, Alistipes, Alistipes inops		cd14948;	IPR024361;IPR013783;	PF13004;	SIGNAL 1 19 {ECO:0000256|SAM:SignalP}.	JRGF01000003;	unreviewed	501
A0A0B0BWL5	A0A0B0BWL5	FALSE	TRUE	A0A0B0BWL5	Uncharacterized protein	LG35_07450	Alistipes inops	cellular organisms, Bacteria, FCB group, Bacteroidetes/Chlorobi group, Bacteroidetes, Bacteroidia, Bacteroidales, Rikenellaceae, Alistipes, Alistipes inops		cd14948;	IPR024361;IPR013783;	PF13004;	SIGNAL 1 24 {ECO:0000256|SAM:SignalP}.	JRGF01000008;	unreviewed	484
A0A0B0BWQ9	A0A0B0BWQ9	FALSE	TRUE	A0A0B0BWQ9	Uncharacterized protein	LG35_07745	Alistipes inops	cellular organisms, Bacteria, FCB group, Bacteroidetes/Chlorobi group, Bacteroidetes, Bacteroidia, Bacteroidales, Rikenellaceae, Alistipes, Alistipes inops		cd14948;	IPR024361;IPR013783;	PF13004;	SIGNAL 1 22 {ECO:0000256|SAM:SignalP}.	JRGF01000008;	unreviewed	503
A0A0B0BXF5	A0A0B0BXF5	FALSE	TRUE	A0A0B0BXF5	Uncharacterized protein	LG35_03585	Alistipes inops	cellular organisms, Bacteria, FCB group, Bacteroidetes/Chlorobi group, Bacteroidetes, Bacteroidia, Bacteroidales, Rikenellaceae, Alistipes, Alistipes inops		cd14948;	IPR024361;IPR013783;	PF13004;		JRGF01000003;	unreviewed	477
A0A0B0BY30	A0A0B0BY30	FALSE	TRUE	A0A0B0BY30	Uncharacterized protein	LG35_03685	Alistipes inops	cellular organisms, Bacteria, FCB group, Bacteroidetes/Chlorobi group, Bacteroidetes, Bacteroidia, Bacteroidales, Rikenellaceae, Alistipes, Alistipes inops		cd14948;	IPR024361;IPR032149;IPR026906;IPR032675;	PF16378;PF13306;		JRGF01000004;	unreviewed	506
A0A0B0BYS6	A0A0B0BYS6	FALSE	TRUE	A0A0B0BYS6	Uncharacterized protein	LG35_03200	Alistipes inops	cellular organisms, Bacteria, FCB group, Bacteroidetes/Chlorobi group, Bacteroidetes, Bacteroidia, Bacteroidales, Rikenellaceae, Alistipes, Alistipes inops		cd14948;	IPR024361;IPR013783;	PF13004;	SIGNAL 1 22 {ECO:0000256|SAM:SignalP}.	JRGF01000003;	unreviewed	492
A0A0B0BZD2	A0A0B0BZD2	FALSE	TRUE	A0A0B0BZD2	Uncharacterized protein	LG35_07435	Alistipes inops	cellular organisms, Bacteria, FCB group, Bacteroidetes/Chlorobi group, Bacteroidetes, Bacteroidia, Bacteroidales, Rikenellaceae, Alistipes, Alistipes inops		cd14948;	IPR024361;IPR013783;	PF13004;		JRGF01000008;	unreviewed	491
A0A0B0BZI8	A0A0B0BZI8	FALSE	TRUE	A0A0B0BZI8	Uncharacterized protein	LG35_07755	Alistipes inops	cellular organisms, Bacteria, FCB group, Bacteroidetes/Chlorobi group, Bacteroidetes, Bacteroidia, Bacteroidales, Rikenellaceae, Alistipes, Alistipes inops		cd14948;	IPR024361;IPR013783;	PF13004;	SIGNAL 1 19 {ECO:0000256|SAM:SignalP}.	JRGF01000008;	unreviewed	508
A0A0B0C050	A0A0B0C050	FALSE	TRUE	A0A0B0C050	Uncharacterized protein	LG35_01145	Alistipes inops	cellular organisms, Bacteria, FCB group, Bacteroidetes/Chlorobi group, Bacteroidetes, Bacteroidia, Bacteroidales, Rikenellaceae, Alistipes, Alistipes inops		cd14948;	IPR024361;IPR013783;	PF13004;	SIGNAL 1 25 {ECO:0000256|SAM:SignalP}.	JRGF01000001;	unreviewed	498
A0A0B0C1C9	A0A0B0C1C9	FALSE	TRUE	A0A0B0C1C9	Uncharacterized protein	LG35_02800	Alistipes inops	cellular organisms, Bacteria, FCB group, Bacteroidetes/Chlorobi group, Bacteroidetes, Bacteroidia, Bacteroidales, Rikenellaceae, Alistipes, Alistipes inops		cd14948;	IPR024361;IPR013783;	PF13004;	SIGNAL 1 19 {ECO:0000256|SAM:SignalP}.	JRGF01000003;	unreviewed	492
A0A0B0C2N4	A0A0B0C2N4	FALSE	TRUE	A0A0B0C2N4	Uncharacterized protein	LG35_00590	Alistipes inops	cellular organisms, Bacteria, FCB group, Bacteroidetes/Chlorobi group, Bacteroidetes, Bacteroidia, Bacteroidales, Rikenellaceae, Alistipes, Alistipes inops		cd14948;	IPR024361;IPR013783;	PF13004;		JRGF01000001;	unreviewed	384
A0A0B2JC61	A0A0B2JC61	FALSE	TRUE	A0A0B2JC61	Uncharacterized protein	PU94_10470	Coprobacter secundus	cellular organisms, Bacteria, FCB group, Bacteroidetes/Chlorobi group, Bacteroidetes, Bacteroidia, Bacteroidales, Barnesiellaceae, Coprobacter, Coprobacter secundus		cd14948;	IPR024361;IPR013783;	PF13004;		JTDA01000011;	unreviewed	749
A0A0B2JCT8	A0A0B2JCT8	FALSE	TRUE	A0A0B2JCT8	Uncharacterized protein	PU94_09970	Coprobacter secundus	cellular organisms, Bacteria, FCB group, Bacteroidetes/Chlorobi group, Bacteroidetes, Bacteroidia, Bacteroidales, Barnesiellaceae, Coprobacter, Coprobacter secundus		cd14948;	IPR024361;			JTDA01000010;	unreviewed	120
A0A0B2JIF7	A0A0B2JIF7	FALSE	TRUE	A0A0B2JIF7	Uncharacterized protein	PU94_11800	Coprobacter secundus	cellular organisms, Bacteria, FCB group, Bacteroidetes/Chlorobi group, Bacteroidetes, Bacteroidia, Bacteroidales, Barnesiellaceae, Coprobacter, Coprobacter secundus			IPR013784;IPR032812;	PF13205;		JTDA01000014;	unreviewed	631
A0A0B2JNB4	A0A0B2JNB4	FALSE	TRUE	A0A0B2JNB4	Uncharacterized protein	PU94_06150	Coprobacter secundus	cellular organisms, Bacteria, FCB group, Bacteroidetes/Chlorobi group, Bacteroidetes, Bacteroidia, Bacteroidales, Barnesiellaceae, Coprobacter, Coprobacter secundus		cd00063;	IPR003961;IPR025112;IPR038653;	PF13201;		JTDA01000005;	unreviewed	535
A0A0B3SY47	A0A0B3SY47	FALSE	TRUE	A0A0B3SY47	Uncharacterized protein	PJ20_20470	Pandoraea pnomenusa	cellular organisms, Bacteria, Proteobacteria, Betaproteobacteria, Burkholderiales, Burkholderiaceae, Pandoraea, Pandoraea pnomenusa			IPR013784;
A0A0B4W545	A0A0B4W545	TRUE	FALSE	A0A0B4W545	Carbohydrate binding domain family protein	T258_1580	Clostridium botulinum Prevot_594	cellular organisms, Bacteria, Terrabacteria group, Firmicutes, Clostridia, Clostridiales, Clostridiaceae, Clostridium, Clostridium botulinum, Clostridium botulinum Prevot_594			IPR005085;IPR013783;	PF16760;	SIGNAL 1 26 {ECO:0000256|SAM:SignalP}.	CP006902;	unreviewed	132	25489752
A0A0B5CSX1	A0A0B5CSX1	TRUE	TRUE	A0A0B5CSX1	Uncharacterized protein	NELON_11130	Neisseria elongata subsp. glycolytica ATCC 29315	cellular organisms, Bacteria, Proteobacteria, Betaproteobacteria, Neisseriales, Neisseriaceae, Neisseria, Neisseria elongata, Neisseria elongata subsp. glycolytica, Neisseria elongata subsp. glycolytica ATCC 29315			IPR036709;IPR001480;		SIGNAL 1 24 {ECO:0000256|SAM:SignalP}.	CP007726;	unreviewed	681	26162030
A0A0B5DCG3	A0A0B5DCG3	FALSE	TRUE	A0A0B5DCG3	Carbohydrate-binding protein	SNOD_15465	Streptomyces nodosus	cellular organisms, Bacteria, Terrabacteria group, Actinobacteria, Actinobacteria (high G+C Gram-positive bacteria), Streptomycetales, Streptomycetaceae, Streptomyces, Streptomyces nodosus			IPR005084;IPR008979;			CP009313;CP023747;	unreviewed	308	26497174;
A0A0B5ER15	A0A0B5ER15	FALSE	TRUE	A0A0B5ER15	Family 1 extracellular solute-binding protein	SLNWT_0835	Streptomyces albus (strain ATCC 21838 / DSM 41398 / FERM P-419 / JCM 4703 / NBRC 107858)	cellular organisms, Bacteria, Terrabacteria group, Actinobacteria, Actinobacteria (high G+C Gram-positive bacteria), Streptomycetales, Streptomycetaceae, Streptomyces, Streptomyces albus group, Streptomyces albus, Streptomyces albus subsp. albus, Streptomyces albus (strain ATCC 21838 / DSM 41398 / FERM P-419 / JCM 4703 / NBRC 107858)			IPR022386;IPR006059;IPR006311;	PF13416;		CP010519;	unreviewed	481
A0A0B5RZF5	A0A0B5RZF5	TRUE	FALSE	A0A0B5RZF5	Uncharacterized protein	MPR_2561	Myroides profundi	cellular organisms, Bacteria, FCB group, Bacteroidetes/Chlorobi group, Bacteroidetes, Flavobacteriia, Flavobacteriales, Flavobacteriaceae, Myroides, Myroides profundi			IPR012291;IPR001434;IPR013783;	PF01345;		CP010817;	unreviewed	1886	26758181
A0A0B6SEK0	A0A0B6SEK0	TRUE	TRUE	A0A0B6SEK0	Uncharacterized protein	BGL_2c26070	Burkholderia plantarii	cellular organisms, Bacteria, Proteobacteria, Betaproteobacteria, Burkholderiales, Burkholderiaceae, Burkholderia, Burkholderia plantarii			IPR035992;IPR000772;			CP002581;	unreviewed	997	26476653
A0A0B7H565	A0A0B7H565	FALSE	TRUE	A0A0B7H565	Uncharacterized protein	CCAN12_550034	Capnocytophaga canimorsus	cellular organisms, Bacteria, FCB group, Bacteroidetes/Chlorobi group, Bacteroidetes, Flavobacteriia, Flavobacteriales, Flavobacteriaceae, Capnocytophaga, Capnocytophaga canimorsus			IPR014718;			CDOE01000051;	unreviewed	41
A0A0B7MKR8	A0A0B7MKR8	FALSE	TRUE	A0A0B7MKR8	Uncharacterized protein	SSCH_1660001	Syntrophaceticus schinkii	cellular organisms, Bacteria, Terrabacteria group, Firmicutes, Clostridia, Thermoanaerobacterales, Thermoanaerobacterales Family III. Incertae Sedis, Syntrophaceticus, Syntrophaceticus schinkii			IPR005102;IPR013783;IPR014756;IPR013378;IPR042229;	PF03442;PF09479;		CDRZ01000075;	unreviewed	892
A0A0C1R3P4	A0A0C1R3P4	FALSE	TRUE	A0A0C1R3P4	NPCBM/NEW2 domain protein	U732_3956	Clostridium argentinense CDC 2741	cellular organisms, Bacteria, Terrabacteria group, Firmicutes, Clostridia, Clostridiales, Clostridiaceae, Clostridium, Clostridium argentinense, Clostridium argentinense CDC 2741			IPR008979;IPR013222;IPR038637;	PF08305;	SIGNAL 1 33 {ECO:0000256|SAM:SignalP}.	AYSO01000012;	unreviewed	326	25489752
A0A0C1ZP32	A0A0C1ZP32	FALSE	TRUE	A0A0C1ZP32	Uncharacterized protein	DB30_03830	Enhygromyxa salina	cellular organisms, Bacteria, Proteobacteria, delta/epsilon subdivisions, Deltaproteobacteria, Myxococcales (fruiting gliding bacteria), unclassified Myxococcales, Enhygromyxa, Enhygromyxa salina		cd00161;	IPR035992;IPR000772;	PF00652;		JMCC02000003;	unreviewed	967
A0A0C2CYH9	A0A0C2CYH9	FALSE	TRUE	A0A0C2CYH9	BNR repeat domain protein	DB30_04918	Enhygromyxa salina	cellular organisms, Bacteria, Proteobacteria, delta/epsilon subdivisions, Deltaproteobacteria, Myxococcales (fruiting gliding bacteria), unclassified Myxococcales, Enhygromyxa, Enhygromyxa salina			IPR016186;IPR016187;IPR011936;	PF13948;		JMCC02000043;	unreviewed	529
A0A0C2V6W8	A0A0C2V6W8	FALSE	TRUE	A0A0C2V6W8	Uncharacterized protein (Fragment)	LU08_09740	Bifidobacterium adolescentis	cellular organisms, Bacteria, Terrabacteria group, Actinobacteria, Actinobacteria (high G+C Gram-positive bacteria), Bifidobacteriales, Bifidobacteriaceae, Bifidobacterium, Bifidobacterium adolescentis			IPR005085;IPR013783;	PF03423;		JRNZ01000139;	unreviewed	197
A0A0C2ZK58	A0A0C2ZK58	FALSE	TRUE	A0A0C2ZK58	Uncharacterized protein	KU38_00980	Sulfurovum sp. FS08-3	cellular organisms, Bacteria, Proteobacteria, delta/epsilon subdivisions, Epsilonproteobacteria, unclassified Epsilonproteobacteria, Sulfurovum, Sulfurovum sp. FS08-3			IPR001919;IPR008965;IPR012291;	PF00553;		JQIS01000001;	unreviewed	694	25620962
A0A0C3MD98	A0A0C3MD98	FALSE	TRUE	A0A0C3MD98	Uncharacterized protein	BA92_09190 DMB45_04275	Sanguibacteroides justesenii	cellular organisms, Bacteria, FCB group, Bacteroidetes/Chlorobi group, Bacteroidetes, Bacteroidia, Bacteroidales, Porphyromonadaceae, Sanguibacteroides, Sanguibacteroides justesenii			IPR025112;IPR038653;	PF13201;		JPIU01000039;QJPL01000002;	unreviewed	451	25814588;
A0A0C7P2K8	A0A0C7P2K8	FALSE	TRUE	A0A0C7P2K8	Uncharacterized protein	DTL3_0872	Defluviitoga tunisiensis	cellular organisms, Bacteria, Thermotogae, Thermotogae, Petrotogales, Petrotogaceae, Defluviitoga, Defluviitoga tunisiensis			IPR013784;IPR013783;		SIGNAL 1 26 {ECO:0000256|SAM:SignalP}.	LN824141;	unreviewed	469
A0A0D0IY62	A0A0D0IY62	FALSE	TRUE	A0A0D0IY62	Contig71, whole genome shotgun sequence	ST44_09940	Prevotella sp. P5-119	cellular organisms, Bacteria, FCB group, Bacteroidetes/Chlorobi group, Bacteroidetes, Bacteroidia, Bacteroidales, Prevotellaceae, Prevotella, Prevotella sp. P5-119			IPR024311;IPR025112;IPR038653;	PF13944;PF13201;	SIGNAL 1 19 {ECO:0000256|SAM:SignalP}.	JXQK01000071;	unreviewed	536
A0A0D0RXP5	A0A0D0RXP5	FALSE	TRUE	A0A0D0RXP5	GbpA_1 protein	gbpA_1 PFLU3_00170	Pseudomonas fluorescens	cellular organisms, Bacteria, Proteobacteria, Gammaproteobacteria, Pseudomonadales, Pseudomonadaceae, Pseudomonas, Pseudomonas fluorescens group (fluorescent pseudomonads), Pseudomonas fluorescens			IPR003610;IPR004302;IPR041029;IPR013783;IPR014756;	PF18416;PF03067;	SIGNAL 1 27 {ECO:0000256|SAM:SignalP}.	JXCQ01000001;	unreviewed	503
A0A0D0S8C7	A0A0D0S8C7	FALSE	TRUE	A0A0D0S8C7	TWA4_scaffold00001, whole genome shotgun sequence	P261_01287	Lachnospiraceae bacterium TWA4	cellular organisms, Bacteria, Terrabacteria group, Firmicutes, Clostridia, Clostridiales, Lachnospiraceae, unclassified Lachnospiraceae, Lachnospiraceae bacterium TWA4			IPR005102;IPR027954;IPR001611;	PF03442;PF14478;		JPZU01000001;	unreviewed	1112	25495654
A0A0D3LLX5	A0A0D3LLX5	FALSE	TRUE	A0A0D3LLX5	Uncharacterized protein	D770_22940	Flammeovirgaceae bacterium 311	cellular organisms, Bacteria, FCB group, Bacteroidetes/Chlorobi group, Bacteroidetes, Cytophagia, Cytophagales, Flammeovirgaceae, unclassified Flammeovirgaceae, Flammeovirgaceae bacterium 311			IPR010502;	PF06452;	SIGNAL 1 19 {ECO:0000256|SAM:SignalP}.	CP004371;	unreviewed	885
A0A0D4DRU5	A0A0D4DRU5	FALSE	TRUE	A0A0D4DRU5	Uncharacterized protein	T261_4913	Streptomyces lydicus	cellular organisms, Bacteria, Terrabacteria group, Actinobacteria, Actinobacteria (high G+C Gram-positive bacteria), Streptomycetales, Streptomycetaceae, Streptomyces, Streptomyces lydicus		cd00161;	IPR035992;IPR000772;			CP007699;	unreviewed	325
A0A0D5NBF3	A0A0D5NBF3	FALSE	TRUE	A0A0D5NBF3	Uncharacterized protein	RW64_16045	Geobacter sulfurreducens	cellular organisms, Bacteria, Proteobacteria, delta/epsilon subdivisions, Deltaproteobacteria, Desulfuromonadales, Geobacteraceae, Geobacter, Geobacter sulfurreducens			IPR013784;IPR013783;IPR013211;	PF08309;	SIGNAL 1 27 {ECO:0000256|SAM:SignalP}.	CP010430;	unreviewed	1141
A0A0D6TLZ7	A0A0D6TLZ7	FALSE	TRUE	A0A0D6TLZ7	Uncharacterized protein	SY27_10270	Flavobacterium sp. 316	cellular organisms, Bacteria, FCB group, Bacteroidetes/Chlorobi group, Bacteroidetes, Flavobacteriia, Flavobacteriales, Flavobacteriaceae, Flavobacterium, Flavobacterium sp. 316			IPR003305;IPR008979;IPR029115;IPR022385;IPR003284;IPR006530;	PF02018;PF15528;PF03534;	SIGNAL 1 18 {ECO:0000256|SAM:SignalP}.	JYGZ01000004;	unreviewed	2334
A0A0D7KEF5	A0A0D7KEF5	FALSE	TRUE	A0A0D7KEF5	Chitin-binding protein (Fragment)	AZ66_29040	Paenibacillus sp. E194	cellular organisms, Bacteria, Terrabacteria group, Firmicutes, Bacilli, Bacillales, Paenibacillaceae, Paenibacillus, Paenibacillus sp. E194		cd00063;	IPR004302;IPR003961;IPR036116;IPR013783;IPR014756;	PF00041;PF03067;		JMDX01000369;	unreviewed	325
A0A0D8CX19	A0A0D8CX19	FALSE	TRUE	A0A0D8CX19	Uncharacterized protein	SG35_17010	Thalassomonas actiniarum	cellular organisms, Bacteria, Proteobacteria, Gammaproteobacteria, Alteromonadales, Colwelliaceae, Thalassomonas, Thalassomonas actiniarum			IPR010502;	PF06452;		JYNI01000040;	unreviewed	751
A0A0D8JCQ3	A0A0D8JCQ3	FALSE	TRUE	A0A0D8JCQ3	Uncharacterized protein	LH29_03155	Draconibacterium sediminis	cellular organisms, Bacteria, FCB group, Bacteroidetes/Chlorobi group, Bacteroidetes, Bacteroidia, Marinilabiliales, Prolixibacteraceae, Draconibacterium, Draconibacterium sediminis			IPR013784;			JRHC01000001;	unreviewed	1002
A0A0D9NBP7	A0A0D9NBP7	FALSE	TRUE	A0A0D9NBP7	Uncharacterized protein	M573_126021	Prevotella intermedia ZT	cellular organisms, Bacteria, FCB group, Bacteroidetes/Chlorobi group, Bacteroidetes, Bacteroidia, Bacteroidales, Prevotellaceae, Prevotella, Prevotella intermedia, Prevotella intermedia ZT		cd14948;	IPR024361;IPR013783;			ATMK01000026;	unreviewed	240	25765460
A0A0E2B6A7	A0A0E2B6A7	FALSE	TRUE	A0A0E2B6A7	PF07598 family protein	LEP1GSC081_2788	Leptospira kirschneri str. H1	cellular organisms, Bacteria, Spirochaetes, Spirochaetia, Leptospirales, Leptospiraceae, Leptospira, Leptospira kirschneri, Leptospira kirschneri str. H1			IPR011455;IPR000772;	PF07598;		AHMY02000022;	unreviewed	635
A0A0E2H338	A0A0E2H338	TRUE	TRUE	A0A0E2H338	Uncharacterized protein	HMPREF1090_05218	[Clostridium] clostridioforme 90A8	cellular organisms, Bacteria, Terrabacteria group, Firmicutes, Clostridia, Clostridiales, Lachnospiraceae, Lachnoclostridium, [Clostridium] clostridioforme, [Clostridium] clostridioforme 90A8			IPR013784;IPR013783;IPR041033;IPR013552;	PF17802;PF08341;	SIGNAL 1 33 {ECO:0000256|SAM:SignalP}.	AGYR01000068;	unreviewed	1416
A0A0E2HJX7	A0A0E2HJX7	TRUE	FALSE	A0A0E2HJX7	Uncharacterized protein	HMPREF1090_03968	[Clostridium] clostridioforme 90A8	cellular organisms, Bacteria, Terrabacteria group, Firmicutes, Clostridia, Clostridiales, Lachnospiraceae, Lachnoclostridium, [Clostridium] clostridioforme, [Clostridium] clostridioforme 90A8			IPR025584;	PF14262;		AGYR01000042;	unreviewed	417
A0A0E2I0A0	A0A0E2I0A0	FALSE	TRUE	A0A0E2I0A0	Uncharacterized protein	I584_00867	Enterococcus hirae (strain ATCC 9790 / DSM 20160 / JCM 8729 / LMG 6399 / NBRC 3181 / NCIMB 6459 / NCDO 1258)	cellular organisms, Bacteria, Terrabacteria group, Firmicutes, Bacilli, Lactobacillales, Enterococcaceae, Enterococcus, Enterococcus hirae, Enterococcus hirae (strain ATCC 9790 / DSM 20160 / JCM 8729 / LMG 6399 / NBRC 3181 / NCIMB 6459 / NCDO 1258)			IPR004954;	PF03272;	SIGNAL 1 28 {ECO:0000256|SAM:SignalP}.	ASVZ01000001;	unreviewed	1730
A0A0E2QGF0	A0A0E2QGF0	TRUE	TRUE	A0A0E2QGF0	Uncharacterized protein	X841_08095	Streptococcus thermophilus M17PTZA496	cellular organisms, Bacteria, Terrabacteria group, Firmicutes, Bacilli, Lactobacillales, Streptococcaceae, Streptococcus, Streptococcus thermophilus, Streptococcus thermophilus M17PTZA496			IPR013784;			AZJT01000060;	unreviewed	59
A0A0E3VQZ0	A0A0E3VQZ0	FALSE	TRUE	A0A0E3VQZ0	Uncharacterized protein	TFKS16_0962	Tannerella forsythia KS16	cellular organisms, Bacteria, FCB group, Bacteroidetes/Chlorobi group, Bacteroidetes, Bacteroidia, Bacteroidales, Tannerellaceae, Tannerella, Tannerella forsythia (Bacteroides forsythus), Tannerella forsythia KS16			IPR010502;	PF16011;		AP013045;	unreviewed	214
A0A0E4FMH2	A0A0E4FMH2	FALSE	TRUE	A0A0E4FMH2	Uncharacterized protein	TFKS16_0062	Tannerella forsythia KS16	cellular organisms, Bacteria, FCB group, Bacteroidetes/Chlorobi group, Bacteroidetes, Bacteroidia, Bacteroidales, Tannerellaceae, Tannerella, Tannerella forsythia (Bacteroides forsythus), Tannerella forsythia KS16			IPR036573;			AP013045;	unreviewed	1125
A0A0E4HG85	A0A0E4HG85	FALSE	TRUE	A0A0E4HG85	Uncharacterized protein	PRIO_6594	Paenibacillus riograndensis SBR5	cellular organisms, Bacteria, Terrabacteria group, Firmicutes, Bacilli, Bacillales, Paenibacillaceae, Paenibacillus, Paenibacillus sonchi group, Paenibacillus riograndensis, Paenibacillus riograndensis SBR5			IPR025584;	PF14262;	SIGNAL 1 22 {ECO:0000256|SAM:SignalP}.	LN831776;	unreviewed	711
A0A0F0CEX7	A0A0F0CEX7	FALSE	TRUE	A0A0F0CEX7	Uncharacterized protein	CLFS41_11540	Clostridium sp. FS41	cellular organisms, Bacteria, Terrabacteria group, Firmicutes, Clostridia, Clostridiales, Clostridiaceae, Clostridium, Clostridium sp. FS41			IPR025584;	PF14262;	SIGNAL 1 34 {ECO:0000256|SAM:SignalP}.	JYHN01000040;	unreviewed	608
A0A0F0CQD6	A0A0F0CQD6	TRUE	TRUE	A0A0F0CQD6	C-type lectin domain protein	OMAG_000581	Candidatus Omnitrophus magneticus	cellular organisms, Bacteria, PVC group, Candidatus Omnitrophica, Candidatus Omnitrophus, Candidatus Omnitrophus magneticus			IPR001304;IPR016186;IPR016187;			JYNY01000123;	unreviewed	1408
A0A0F0GKJ2	A0A0F0GKJ2	FALSE	TRUE	A0A0F0GKJ2	Chitin-binding protein	UK14_30930	Streptomyces sp. NRRL F-4428	cellular organisms, Bacteria, Terrabacteria group, Actinobacteria, Actinobacteria (high G+C Gram-positive bacteria), Streptomycetales, Streptomycetaceae, Streptomyces, Streptomyces sp. NRRL F-4428			IPR004302;IPR014756;	PF03067;	SIGNAL 1 33 {ECO:0000256|SAM:SignalP}.	JYJI01000351;	unreviewed	366
A0A0F2PDM5	A0A0F2PDM5	FALSE	TRUE	A0A0F2PDM5	Uncharacterized protein	VR67_09120	Peptococcaceae bacterium BRH_c8a	cellular organisms, Bacteria, Terrabacteria group, Firmicutes, Clostridia, Clostridiales, Peptococcaceae, unclassified Peptococcaceae, Peptococcaceae bacterium BRH_c8a			IPR013784;			LADP01000021;	unreviewed	214
A0A0F2T3N6	A0A0F2T3N6	FALSE	TRUE	A0A0F2T3N6	Uncharacterized protein (Fragment)	VM95_37075	Streptomyces rubellomurinus (strain ATCC 31215)	cellular organisms, Bacteria, Terrabacteria group, Actinobacteria, Actinobacteria (high G+C Gram-positive bacteria), Streptomycetales, Streptomycetaceae, Streptomyces, Streptomyces rubellomurinus (strain ATCC 31215)			IPR008979;IPR013222;IPR038637;	PF08305;		JZKH01000196;	unreviewed	286
A0A0F3GLU2	A0A0F3GLU2	TRUE	FALSE	A0A0F3GLU2	Protein containing DUF1566	MBAV_004920	Candidatus Magnetobacterium bavaricum	cellular organisms, Bacteria, Nitrospirae, Nitrospira, Nitrospirales, Nitrospiraceae, Candidatus Magnetobacterium, Candidatus Magnetobacterium bavaricum		cd14948;	IPR024361;IPR011460;IPR013783;	PF13004;PF07603;		LACI01002130;	unreviewed	1149
A0A0F3GMV7	A0A0F3GMV7	FALSE	TRUE	A0A0F3GMV7	Uncharacterized protein	MBAV_005793	Candidatus Magnetobacterium bavaricum	cellular organisms, Bacteria, Nitrospirae, Nitrospira, Nitrospirales, Nitrospiraceae, Candidatus Magnetobacterium, Candidatus Magnetobacterium bavaricum		cd14948;	IPR024361;IPR013517;IPR013783;	PF13004;PF01839;	SIGNAL 1 19 {ECO:0000256|SAM:SignalP}.	LACI01002446;	unreviewed	852
A0A0F3GQY0	A0A0F3GQY0	FALSE	TRUE	A0A0F3GQY0	NHL repeat containing protein	MBAV_003502	Candidatus Magnetobacterium bavaricum	cellular organisms, Bacteria, Nitrospirae, Nitrospira, Nitrospirales, Nitrospiraceae, Candidatus Magnetobacterium, Candidatus Magnetobacterium bavaricum		cd14948;cd00063;	IPR011042;IPR024361;IPR003961;IPR036116;IPR013783;IPR001258;IPR013017;	PF13004;PF01436;		LACI01001539;	unreviewed	1045
A0A0F3GT52	A0A0F3GT52	FALSE	TRUE	A0A0F3GT52	Uncharacterized protein	MBAV_002685	Candidatus Magnetobacterium bavaricum	cellular organisms, Bacteria, Nitrospirae, Nitrospira, Nitrospirales, Nitrospiraceae, Candidatus Magnetobacterium, Candidatus Magnetobacterium bavaricum		cd14948;	IPR024361;IPR013783;IPR015943;	PF13004;	SIGNAL 1 20 {ECO:0000256|SAM:SignalP}.	LACI01001151;	unreviewed	917
A0A0F3GTK6	A0A0F3GTK6	FALSE	TRUE	A0A0F3GTK6	Uncharacterized protein	MBAV_002540	Candidatus Magnetobacterium bavaricum	cellular organisms, Bacteria, Nitrospirae, Nitrospira, Nitrospirales, Nitrospiraceae, Candidatus Magnetobacterium, Candidatus Magnetobacterium bavaricum			IPR013784;IPR013378;			LACI01001102;	unreviewed	510
A0A0F3GYC8	A0A0F3GYC8	FALSE	TRUE	A0A0F3GYC8	Uncharacterized protein	MBAV_000931	Candidatus Magnetobacterium bavaricum	cellular organisms, Bacteria, Nitrospirae, Nitrospira, Nitrospirales, Nitrospiraceae, Candidatus Magnetobacterium, Candidatus Magnetobacterium bavaricum		cd14948;	IPR024361;IPR013783;	PF13004;		LACI01000422;	unreviewed	720
A0A0F3H046	A0A0F3H046	FALSE	TRUE	A0A0F3H046	Uncharacterized protein	MBAV_000339	Candidatus Magnetobacterium bavaricum	cellular organisms, Bacteria, Nitrospirae, Nitrospira, Nitrospirales, Nitrospiraceae, Candidatus Magnetobacterium, Candidatus Magnetobacterium bavaricum		cd14948;	IPR024361;IPR013783;	PF13004;		LACI01000153;	unreviewed	702
A0A0F3H3I4	A0A0F3H3I4	FALSE	TRUE	A0A0F3H3I4	Protein containing DUF1566	MBAV_000307	Candidatus Magnetobacterium bavaricum	cellular organisms, Bacteria, Nitrospirae, Nitrospira, Nitrospirales, Nitrospiraceae, Candidatus Magnetobacterium, Candidatus Magnetobacterium bavaricum		cd14948;	IPR024361;IPR011460;IPR013783;	PF13004;PF07603;		LACI01000142;	unreviewed	1119
A0A0F3L4B4	A0A0F3L4B4	FALSE	TRUE	A0A0F3L4B4	Uncharacterized protein	VI08_01355	Luteibacter yeojuensis	cellular organisms, Bacteria, Proteobacteria, Gammaproteobacteria, Xanthomonadales, Rhodanobacteraceae, Luteibacter, Luteibacter yeojuensis		cd00161;	IPR035992;IPR000772;	PF00652;	SIGNAL 1 30 {ECO:0000256|SAM:SignalP}.	JZRB01000002;	unreviewed	599
A0A0F4JD19	A0A0F4JD19	TRUE	FALSE	A0A0F4JD19	Uncharacterized protein	VR45_23080	Streptomyces sp. NRRL S-495	cellular organisms, Bacteria, Terrabacteria group, Actinobacteria, Actinobacteria (high G+C Gram-positive bacteria), Streptomycetales, Streptomycetaceae, Streptomyces, Streptomyces sp. NRRL S-495		cd00161;	IPR035992;IPR000772;	PF00652;	SIGNAL 1 36 {ECO:0000256|SAM:SignalP}.	JZWY01000442;	unreviewed	904
A0A0F4JHV3	A0A0F4JHV3	FALSE	TRUE	A0A0F4JHV3	Uncharacterized protein	VR45_20015	Streptomyces sp. NRRL S-495	cellular organisms, Bacteria, Terrabacteria group, Actinobacteria, Actinobacteria (high G+C Gram-positive bacteria), Streptomycetales, Streptomycetaceae, Streptomyces, Streptomyces sp. NRRL S-495		cd00161;	IPR035992;IPR000772;IPR006311;	PF00652;	SIGNAL 1 31 {ECO:0000256|SAM:SignalP}.	JZWY01000378;	unreviewed	168
A0A0F4K925	A0A0F4K925	TRUE	FALSE	A0A0F4K925	Uncharacterized protein	VR41_11500	Streptomyces sp. NRRL B-1568	cellular organisms, Bacteria, Terrabacteria group, Actinobacteria, Actinobacteria (high G+C Gram-positive bacteria), Streptomycetales, Streptomycetaceae, Streptomyces, Streptomyces sp. NRRL B-1568			IPR001480;IPR036426;		SIGNAL 1 36 {ECO:0000256|SAM:SignalP}.	JZWZ01000082;	unreviewed	177
A0A0F4NLB3	A0A0F4NLB3	FALSE	TRUE	A0A0F4NLB3	Uncharacterized protein	TW81_06475	Vibrio galatheae	cellular organisms, Bacteria, Proteobacteria, Gammaproteobacteria, Vibrionales, Vibrionaceae, Vibrio, Vibrio galatheae			IPR005831;IPR005830;IPR005138;IPR037015;IPR016187;	PF01117;PF03440;	SIGNAL 1 41 {ECO:0000256|SAM:SignalP}.	JXXV01000012;	unreviewed	493	25879706
A0A0F4NR89	A0A0F4NR89	TRUE	FALSE	A0A0F4NR89	GlcNAc-binding protein A	gbpA TW81_03510	Vibrio galatheae	cellular organisms, Bacteria, Proteobacteria, Gammaproteobacteria, Vibrionales, Vibrionaceae, Vibrio, Vibrio galatheae			IPR004302;IPR041029;IPR020879;IPR014756;	PF18416;PF03067;	SIGNAL 1 23 {ECO:0000256|HAMAP-Rule:MF_01905}.	JXXV01000007;	unreviewed	487	25879706
A0A0F4WRB3	A0A0F4WRB3	TRUE	TRUE	A0A0F4WRB3	Uncharacterized protein	ClosIBUN13A_CONTIG164g02494	Clostridium sp. IBUN13A	cellular organisms, Bacteria, Terrabacteria group, Firmicutes, Clostridia, Clostridiales, Clostridiaceae, Clostridium, Clostridium sp. IBUN13A			IPR022387;IPR006059;	PF13416;	SIGNAL 1 28 {ECO:0000256|SAM:SignalP}.	JZWG01000073;	unreviewed	448
A0A0F5IQJ1	A0A0F5IQJ1	FALSE	TRUE	A0A0F5IQJ1	Uncharacterized protein	HMPREF1212_03692	Parabacteroides sp. HGS0025	cellular organisms, Bacteria, FCB group, Bacteroidetes/Chlorobi group, Bacteroidetes, Bacteroidia, Bacteroidales, Tannerellaceae, Parabacteroides, Parabacteroides sp. HGS0025			IPR010502;	PF16011;		AGES01000008;	unreviewed	213
A0A0F5IXD2	A0A0F5IXD2	FALSE	TRUE	A0A0F5IXD2	Uncharacterized protein	HMPREF1535_03635	Parabacteroides goldsteinii DSM 19448 = WAL 12034	cellular organisms, Bacteria, FCB group, Bacteroidetes/Chlorobi group, Bacteroidetes, Bacteroidia, Bacteroidales, Tannerellaceae, Parabacteroides, Parabacteroides goldsteinii, Parabacteroides goldsteinii DSM 19448 = WAL 12034		cd14948;	IPR024361;	PF13004;		AQHV01000016;	unreviewed	569
A0A0F5IXT2	A0A0F5IXT2	FALSE	TRUE	A0A0F5IXT2	Uncharacterized protein	HMPREF1536_03982	Parabacteroides gordonii MS-1	cellular organisms, Bacteria, FCB group, Bacteroidetes/Chlorobi group, Bacteroidetes, Bacteroidia, Bacteroidales, Tannerellaceae, Parabacteroides, Parabacteroides gordonii, Parabacteroides gordonii MS-1			IPR025112;IPR038653;	PF13201;		AQHW01000020;	unreviewed	319
A0A0F5J097	A0A0F5J097	FALSE	TRUE	A0A0F5J097	Uncharacterized protein	HMPREF1212_01622	Parabacteroides sp. HGS0025	cellular organisms, Bacteria, FCB group, Bacteroidetes/Chlorobi group, Bacteroidetes, Bacteroidia, Bacteroidales, Tannerellaceae, Parabacteroides, Parabacteroides sp. HGS0025			IPR027840;IPR025112;IPR038653;	PF14900;PF13201;	SIGNAL 1 23 {ECO:0000256|SAM:SignalP}.	AGES01000003;	unreviewed	706
A0A0F5J0L5	A0A0F5J0L5	FALSE	TRUE	A0A0F5J0L5	Uncharacterized protein	HMPREF1212_02099	Parabacteroides sp. HGS0025	cellular organisms, Bacteria, FCB group, Bacteroidetes/Chlorobi group, Bacteroidetes, Bacteroidia, Bacteroidales, Tannerellaceae, Parabacteroides, Parabacteroides sp. HGS0025		cd14948;	IPR024361;IPR032594;	PF13004;PF16249;		AGES01000003;	unreviewed	1020
A0A0F5J1B0	A0A0F5J1B0	FALSE	TRUE	A0A0F5J1B0	Uncharacterized protein	HMPREF1212_01985	Parabacteroides sp. HGS0025	cellular organisms, Bacteria, FCB group, Bacteroidetes/Chlorobi group, Bacteroidetes, Bacteroidia, Bacteroidales, Tannerellaceae, Parabacteroides, Parabacteroides sp. HGS0025		cd14948;	IPR024361;IPR011460;IPR013783;	PF13004;PF07603;		AGES01000003;	unreviewed	1075
A0A0F5J231	A0A0F5J231	FALSE	TRUE	A0A0F5J231	Uncharacterized protein	HMPREF1212_02612	Parabacteroides sp. HGS0025	cellular organisms, Bacteria, FCB group, Bacteroidetes/Chlorobi group, Bacteroidetes, Bacteroidia, Bacteroidales, Tannerellaceae, Parabacteroides, Parabacteroides sp. HGS0025		cd14948;	IPR024361;IPR011460;IPR032594;	PF13004;PF07603;PF16249;	SIGNAL 1 24 {ECO:0000256|SAM:SignalP}.	AGES01000003;	unreviewed	952
A0A0F5J474	A0A0F5J474	FALSE	TRUE	A0A0F5J474	Uncharacterized protein	HMPREF1212_00676	Parabacteroides sp. HGS0025	cellular organisms, Bacteria, FCB group, Bacteroidetes/Chlorobi group, Bacteroidetes, Bacteroidia, Bacteroidales, Tannerellaceae, Parabacteroides, Parabacteroides sp. HGS0025			IPR025112;IPR038653;	PF13201;	SIGNAL 1 20 {ECO:0000256|SAM:SignalP}.	AGES01000002;	unreviewed	364
A0A0F5RWM9	A0A0F5RWM9	TRUE	FALSE	A0A0F5RWM9	Ricin-type beta-trefoil lectin domain protein	OA45_01228	Bacillus sp. UMTAT18	cellular organisms, Bacteria, Terrabacteria group, Firmicutes, Bacilli, Bacillales, Bacillaceae, Bacillus, Bacillus sp. UMTAT18		cd00161;	IPR035992;IPR000772;	PF14200;		JSFD01000001;	unreviewed	471
A0A0F6A5S4	A0A0F6A5S4	FALSE	TRUE	A0A0F6A5S4	Uncharacterized protein (Fragment)	N479_24525	Pseudoalteromonas luteoviolacea S4054	cellular organisms, Bacteria, Proteobacteria, Gammaproteobacteria, Alteromonadales, Pseudoalteromonadaceae, Pseudoalteromonas, Pseudoalteromonas luteoviolacea, Pseudoalteromonas luteoviolacea S4054			IPR003610;IPR008160;	PF01391;	SIGNAL 1 23 {ECO:0000256|SAM:SignalP}.	AUXW01000210;	unreviewed	1090	25879706
A0A0F6A8F5	A0A0F6A8F5	FALSE	TRUE	A0A0F6A8F5	Uncharacterized protein	N479_19695	Pseudoalteromonas luteoviolacea S4054	cellular organisms, Bacteria, Proteobacteria, Gammaproteobacteria, Alteromonadales, Pseudoalteromonadaceae, Pseudoalteromonas, Pseudoalteromonas luteoviolacea, Pseudoalteromonas luteoviolacea S4054			IPR003610;IPR036573;IPR000421;IPR008979;IPR013783;IPR035986;IPR007541;	PF04450;PF00754;	SIGNAL 1 20 {ECO:0000256|SAM:SignalP}.	AUXW01000169;	unreviewed	905	25879706
A0A0F6SEB9	A0A0F6SEB9	FALSE	TRUE	A0A0F6SEB9	Uncharacterized protein	DB32_002073	Sandaracinus amylolyticus	cellular organisms, Bacteria, Proteobacteria, delta/epsilon subdivisions, Deltaproteobacteria, Myxococcales (fruiting gliding bacteria), Sorangiineae, Sandaracinaceae, Sandaracinus, Sandaracinus amylolyticus			IPR016187;IPR011460;	PF07603;	SIGNAL 1 23 {ECO:0000256|SAM:SignalP}.	CP011125;	unreviewed	293
A0A0F7CKN4	A0A0F7CKN4	FALSE	TRUE	A0A0F7CKN4	Uncharacterized protein	VK70_24555	Paenibacillus durus ATCC 35681	cellular organisms, Bacteria, Terrabacteria group, Firmicutes, Bacilli, Bacillales, Paenibacillaceae, Paenibacillus, Paenibacillus durus (Paenibacillus azotofixans), Paenibacillus durus ATCC 35681		cd00161;	IPR035992;IPR000772;IPR008872;	PF00652;PF05431;		CP011114;	unreviewed	350	26893411
A0A0F7CTG2	A0A0F7CTG2	FALSE	TRUE	A0A0F7CTG2	Uncharacterized protein	DGWBC_0182	Dehalogenimonas sp. WBC-2	cellular organisms, Bacteria, Terrabacteria group, Chloroflexi, Dehalococcoidia, Dehalogenimonas, Dehalogenimonas sp. WBC-2			IPR008965;			CP011392;	unreviewed	823	26452554;
A0A0G0DWY5	A0A0G0DWY5	FALSE	TRUE	A0A0G0DWY5	Uncharacterized protein	UR66_C0013G0008	Candidatus Moranbacteria bacterium GW2011_GWE1_35_17	cellular organisms, Bacteria, unclassified Bacteria, Bacteria candidate phyla, Patescibacteria group, Parcubacteria group, Candidatus Moranbacteria, Candidatus Moranbacteria bacterium GW2011_GWE1_35_17			IPR008965;			LBQA01000013;	unreviewed	196
A0A0G0FK01	A0A0G0FK01	FALSE	TRUE	A0A0G0FK01	Fibronectin type III domain protein	UR93_C0031G0004	Berkelbacteria bacterium GW2011_GWA2_35_9	cellular organisms, Bacteria, unclassified Bacteria, Bacteria candidate phyla, Candidatus Berkelbacteria, Berkelbacteria bacterium GW2011_GWA2_35_9		cd00063;	IPR013784;IPR003961;IPR036116;IPR013783;			LBRB01000031;	unreviewed	519
A0A0G0L0D6	A0A0G0L0D6	FALSE	TRUE	A0A0G0L0D6	Uncharacterized protein	US63_C0005G0008	Candidatus Moranbacteria bacterium GW2011_GWC2_37_8	cellular organisms, Bacteria, unclassified Bacteria, Bacteria candidate phyla, Patescibacteria group, Parcubacteria group, Candidatus Moranbacteria, Candidatus Moranbacteria bacterium GW2011_GWC2_37_8			IPR006644;IPR015919;IPR008965;IPR013783;			LBTS01000005;	unreviewed	1062
A0A0G0N1Y9	A0A0G0N1Y9	FALSE	TRUE	A0A0G0N1Y9	Uncharacterized protein	US91_C0001G0053	Candidatus Falkowbacteria bacterium GW2011_GWE1_38_31	cellular organisms, Bacteria, unclassified Bacteria, Bacteria candidate phyla, Patescibacteria group, Parcubacteria group, Candidatus Falkowbacteria, Candidatus Falkowbacteria bacterium GW2011_GWE1_38_31			IPR008965;		SIGNAL 1 18 {ECO:0000256|SAM:SignalP}.	LBUU01000001;	unreviewed	586
A0A0G0PDS7	A0A0G0PDS7	FALSE	TRUE	A0A0G0PDS7	Uncharacterized protein	UT53_C0026G0002	Candidatus Yanofskybacteria bacterium GW2011_GWD2_39_48	cellular organisms, Bacteria, unclassified Bacteria, Bacteria candidate phyla, Patescibacteria group, Parcubacteria group, Candidatus Yanofskybacteria, Candidatus Yanofskybacteria bacterium GW2011_GWD2_39_48			IPR008965;IPR028565;			LBXD01000026;	unreviewed	601
A0A0G0RN02	A0A0G0RN02	FALSE	TRUE	A0A0G0RN02	Curculin domain protein (Mannose-binding) lectin	UT53_C0004G0018	Candidatus Yanofskybacteria bacterium GW2011_GWD2_39_48	cellular organisms, Bacteria, unclassified Bacteria, Bacteria candidate phyla, Patescibacteria group, Parcubacteria group, Candidatus Yanofskybacteria, Candidatus Yanofskybacteria bacterium GW2011_GWD2_39_48			IPR001480;IPR036426;			LBXD01000004;	unreviewed	718
A0A0G1AVQ8	A0A0G1AVQ8	FALSE	TRUE	A0A0G1AVQ8	Uncharacterized protein	UV34_C0023G0006	Parcubacteria group bacterium GW2011_GWB1_42_6	cellular organisms, Bacteria, unclassified Bacteria, Bacteria candidate phyla, Patescibacteria group, Parcubacteria group, unclassified Parcubacteria group, Parcubacteria group bacterium GW2011_GWB1_42_6			IPR008965;			LCEC01000023;	unreviewed	597
A0A0G1C7C7	A0A0G1C7C7	FALSE	TRUE	A0A0G1C7C7	Uncharacterized protein (Fragment)	UV58_C0024G0018	Candidatus Wolfebacteria bacterium GW2011_GWC1_43_10	cellular organisms, Bacteria, unclassified Bacteria, Bacteria candidate phyla, Patescibacteria group, Parcubacteria group, Candidatus Wolfebacteria, Candidatus Wolfebacteria bacterium GW2011_GWC1_43_10			IPR008965;IPR013783;		SIGNAL 1 28 {ECO:0000256|SAM:SignalP}.	LCFA01000024;	unreviewed	371
A0A0G1G990	A0A0G1G990	FALSE	TRUE	A0A0G1G990	Uncharacterized protein	UW18_C0008G0001	Microgenomates group bacterium GW2011_GWF1_44_10	cellular organisms, Bacteria, unclassified Bacteria, Bacteria candidate phyla, Patescibacteria group, Microgenomates group, unclassified Microgenomates group, Microgenomates group bacterium GW2011_GWF1_44_10			IPR013784;IPR013229;	PF08308;		LCHI01000008;	unreviewed	487
A0A0G1MA46	A0A0G1MA46	FALSE	TRUE	A0A0G1MA46	Uncharacterized protein	UW75_C0055G0004	Parcubacteria group bacterium GW2011_GWF2_44_8	cellular organisms, Bacteria, unclassified Bacteria, Bacteria candidate phyla, Patescibacteria group, Parcubacteria group, unclassified Parcubacteria group, Parcubacteria group bacterium GW2011_GWF2_44_8			IPR036573;			LCJN01000055;	unreviewed	342
A0A0G1NFG6	A0A0G1NFG6	TRUE	FALSE	A0A0G1NFG6	Uncharacterized protein	UX30_C0015G0004	Candidatus Saccharibacteria bacterium GW2011_GWA2_46_10	cellular organisms, Bacteria, unclassified Bacteria, Bacteria candidate phyla, Candidatus Saccharibacteria, unclassified Saccharibacteria, Candidatus Saccharibacteria bacterium GW2011_GWA2_46_10			IPR008965;		SIGNAL 1 29 {ECO:0000256|SAM:SignalP}.	LCLR01000015;	unreviewed	219
A0A0G1NMU6	A0A0G1NMU6	FALSE	TRUE	A0A0G1NMU6	Uncharacterized protein	UW85_C0019G0003	Parcubacteria group bacterium GW2011_GWA1_Parcubacteria_45_10	cellular organisms, Bacteria, unclassified Bacteria, Bacteria candidate phyla, Patescibacteria group, Parcubacteria group, unclassified Parcubacteria group, Parcubacteria group bacterium GW2011_GWA1_Parcubacteria_45_10			IPR008965;			LCJX01000019;	unreviewed	337
A0A0G1U1A1	A0A0G1U1A1	FALSE	TRUE	A0A0G1U1A1	PEGA domain protein	UY18_C0025G0003	Microgenomates group bacterium GW2011_GWF2_47_9	cellular organisms, Bacteria, unclassified Bacteria, Bacteria candidate phyla, Patescibacteria group, Microgenomates group, unclassified Microgenomates group, Microgenomates group bacterium GW2011_GWF2_47_9			IPR011042;IPR013784;IPR011659;IPR013229;	PF07676;PF08308;		LCPA01000025;	unreviewed	448
A0A0G1U1L7	A0A0G1U1L7	FALSE	TRUE	A0A0G1U1L7	PEGA domain protein	UY17_C0005G0013	Candidatus Beckwithbacteria bacterium GW2011_GWC2_47_9	cellular organisms, Bacteria, unclassified Bacteria, Bacteria candidate phyla, Patescibacteria group, Microgenomates group, Candidatus Beckwithbacteria, Candidatus Beckwithbacteria bacterium GW2011_GWC2_47_9			IPR011042;IPR013784;IPR013229;	PF08308;		LCOZ01000005;	unreviewed	403
A0A0G1UBJ7	A0A0G1UBJ7	FALSE	TRUE	A0A0G1UBJ7	Protein containing Legume lectin, beta chain	UX87_C0022G0013	Candidatus Amesbacteria bacterium GW2011_GWA1_47_16	cellular organisms, Bacteria, unclassified Bacteria, Bacteria candidate phyla, Patescibacteria group, Microgenomates group, Candidatus Amesbacteria, Candidatus Amesbacteria bacterium GW2011_GWA1_47_16			IPR023374;IPR010791;IPR031768;	PF16841;PF07143;		LCNV01000022;	unreviewed	515
A0A0G1UVD6	A0A0G1UVD6	FALSE	TRUE	A0A0G1UVD6	Uncharacterized protein	UX85_C0002G0040	Candidatus Beckwithbacteria bacterium GW2011_GWB1_47_15	cellular organisms, Bacteria, unclassified Bacteria, Bacteria candidate phyla, Patescibacteria group, Microgenomates group, Candidatus Beckwithbacteria, Candidatus Beckwithbacteria bacterium GW2011_GWB1_47_15		cd00063;	IPR013784;IPR013517;IPR003961;IPR036116;IPR013783;IPR013519;IPR028994;	PF01839;PF00041;	SIGNAL 1 29 {ECO:0000256|SAM:SignalP}.	LCNT01000002;	unreviewed	1130
A0A0G2ZPL1	A0A0G2ZPL1	FALSE	TRUE	A0A0G2ZPL1	Uncharacterized protein	AA314_03131	Archangium gephyra	cellular organisms, Bacteria, Proteobacteria, delta/epsilon subdivisions, Deltaproteobacteria, Myxococcales (fruiting gliding bacteria), Cystobacterineae, Archangiaceae, Archangium, Archangium gephyra			IPR013784;IPR001478;IPR036034;			CP011509;	unreviewed	887
A0A0G3A5F0	A0A0G3A5F0	FALSE	TRUE	A0A0G3A5F0	Beta-prism lectin	AA314_09118 ATI61_12362	Archangium gephyra	cellular organisms, Bacteria, Proteobacteria, delta/epsilon subdivisions, Deltaproteobacteria, Myxococcales (fruiting gliding bacteria), Cystobacterineae, Archangiaceae, Archangium, Archangium gephyra			IPR032496;IPR001229;IPR036404;	PF16458;		CP011509;QUMU01000023;	unreviewed	840
A0A0G3IK52	A0A0G3IK52	TRUE	FALSE	A0A0G3IK52	Uncharacterized protein	AB431_16080	Mycobacterium sp. EPa45	cellular organisms, Bacteria, Terrabacteria group, Actinobacteria, Actinobacteria (high G+C Gram-positive bacteria), Corynebacteriales, Mycobacteriaceae, Mycobacterium, Mycobacterium sp. EPa45			IPR031768;IPR008979;	PF16841;		CP011773;	unreviewed	674	26184940
A0A0G3UYP7	A0A0G3UYP7	FALSE	TRUE	A0A0G3UYP7	Uncharacterized protein	M444_36075	Streptomyces sp. Mg1	cellular organisms, Bacteria, Terrabacteria group, Actinobacteria, Actinobacteria (high G+C Gram-positive bacteria), Streptomycetales, Streptomycetaceae, Streptomyces, Streptomyces sp. Mg1		cd00161;	IPR035992;IPR000772;	PF00652;	SIGNAL 1 20 {ECO:0000256|SAM:SignalP}.	CP011665;	unreviewed	193	23908282
A0A0G9HFE6	A0A0G9HFE6	TRUE	FALSE	A0A0G9HFE6	Uncharacterized protein	BJI69_14390	Luteibacter rhizovicinus DSM 16549	cellular organisms, Bacteria, Proteobacteria, Gammaproteobacteria, Xanthomonadales, Rhodanobacteraceae, Luteibacter, Luteibacter rhizovicinus, Luteibacter rhizovicinus DSM 16549			IPR003610;IPR015406;IPR003961;IPR036116;IPR013783;IPR032876;	PF09327;PF13550;		CP017480;	unreviewed	1192
A0A0H2XMP2	A0A0H2XMP2	FALSE	TRUE	A0A0H2XMP2	Curculin-like (Mannose-binding) lectin	Bcen_1092	Burkholderia cenocepacia (strain AU 1054)	cellular organisms, Bacteria, Proteobacteria, Betaproteobacteria, Burkholderiales, Burkholderiaceae, Burkholderia, Burkholderia cepacia complex, Burkholderia cenocepacia, Burkholderia cenocepacia (strain AU 1054)			IPR001480;IPR036426;		SIGNAL 1 21 {ECO:0000256|SAM:SignalP}.	CP000378;	unreviewed	270
A0A0H3LRX9	A0A0H3LRX9	FALSE	TRUE	A0A0H3LRX9	Pertussis toxin subunit 3	ptxC BB4894	Bordetella bronchiseptica (strain ATCC BAA-588 / NCTC 13252 / RB50) (Alcaligenes bronchisepticus)	cellular organisms, Bacteria, Proteobacteria, Betaproteobacteria, Burkholderiales, Alcaligenaceae, Bordetella, Bordetella bronchiseptica (Alcaligenes bronchisepticus), Bordetella bronchiseptica (strain ATCC BAA-588 / NCTC 13252 / RB50) (Alcaligenes bronchisepticus)			IPR005138;IPR037015;IPR016187;IPR008992;IPR003899;IPR020063;	PF03440;PF02918;		BX640451;	unreviewed	227	12910271
A0A0H4WTV6	A0A0H4WTV6	TRUE	FALSE	A0A0H4WTV6	Uncharacterized protein	A176_001647	Myxococcus hansupus	cellular organisms, Bacteria, Proteobacteria, delta/epsilon subdivisions, Deltaproteobacteria, Myxococcales (fruiting gliding bacteria), Cystobacterineae, Myxococcaceae, Myxococcus, Myxococcus hansupus			IPR000421;IPR006585;IPR008979;	PF00754;		CP012109;	unreviewed	429	26900859
A0A0H4XLI7	A0A0H4XLI7	FALSE	TRUE	A0A0H4XLI7	Protein oar	A176_006039	Myxococcus hansupus	cellular organisms, Bacteria, Proteobacteria, delta/epsilon subdivisions, Deltaproteobacteria, Myxococcales (fruiting gliding bacteria), Cystobacterineae, Myxococcaceae, Myxococcus, Myxococcus hansupus			IPR013784;IPR011935;IPR037291;IPR025554;	PF13598;PF13600;		CP012109;	unreviewed	698	26900859
A0A0H5D7I0	A0A0H5D7I0	FALSE	TRUE	A0A0H5D7I0	Uncharacterized protein		Alloactinosynnema sp. L-07	cellular organisms, Bacteria, Terrabacteria group, Actinobacteria, Actinobacteria (high G+C Gram-positive bacteria), Pseudonocardiales, Pseudonocardiaceae, Alloactinosynnema, Alloactinosynnema sp. L-07		cd00161;	IPR035992;IPR000772;	PF14200;	SIGNAL 1 30 {ECO:0000256|SAM:SignalP}.	LN850107;	unreviewed	1160
A0A0I9RR00	A0A0I9RR00	TRUE	FALSE	A0A0I9RR00	DUF4493 domain-containing protein	DXB57_13115	Bacteroides fragilis	cellular organisms, Bacteria, FCB group, Bacteroidetes/Chlorobi group, Bacteroidetes, Bacteroidia, Bacteroidales, Bacteroidaceae, Bacteroides, Bacteroides fragilis			IPR027840;IPR025112;IPR038653;	PF14900;PF13201;		JMZY02000144;JMZX02000043;CP036546;CP036539;QSUS01000007;	unreviewed	596
A0A0I9S4B2	A0A0I9S4B2	TRUE	FALSE	A0A0I9S4B2	Uncharacterized protein	EE52_0223085	Bacteroides fragilis	cellular organisms, Bacteria, FCB group, Bacteroidetes/Chlorobi group, Bacteroidetes, Bacteroidia, Bacteroidales, Bacteroidaceae, Bacteroides, Bacteroides fragilis			IPR014718;		SIGNAL 1 24 {ECO:0000256|SAM:SignalP}.	JMZZ02000228;CP036542;	unreviewed	63
A0A0I9S8V2	A0A0I9S8V2	FALSE	TRUE	A0A0I9S8V2	Uncharacterized protein	EE52_0213690	Bacteroides fragilis	cellular organisms, Bacteria, FCB group, Bacteroidetes/Chlorobi group, Bacteroidetes, Bacteroidia, Bacteroidales, Bacteroidaceae, Bacteroides, Bacteroides fragilis			IPR027840;IPR025112;IPR038653;	PF14900;PF13201;		JMZZ02000153;CP036542;	unreviewed	604
A0A0J1G4X9	A0A0J1G4X9	FALSE	TRUE	A0A0J1G4X9	Uncharacterized protein	RHS_3501	Robinsoniella sp. RHS	cellular organisms, Bacteria, Terrabacteria group, Firmicutes, Clostridia, Clostridiales, Lachnospiraceae, Robinsoniella, Robinsoniella sp. RHS		cd00063;	IPR005084;IPR003961;IPR036116;IPR008979;IPR022038;IPR013783;	PF07523;PF00041;	SIGNAL 1 33 {ECO:0000256|SAM:SignalP}.	JNGB01000035;	unreviewed	1737	25284151
A0A0J1H5C6	A0A0J1H5C6	TRUE	FALSE	A0A0J1H5C6	Uncharacterized protein	ABT57_18005	Photobacterium ganghwense	cellular organisms, Bacteria, Proteobacteria, Gammaproteobacteria, Vibrionales, Vibrionaceae, Photobacterium, Photobacterium ganghwense		cd00161;	IPR035992;IPR000772;			LDOU01000019;	unreviewed	578
A0A0J1I538	A0A0J1I538	FALSE	TRUE	A0A0J1I538	Chitin-binding protein	ABW01_01895	Bacillus anthracis	cellular organisms, Bacteria, Terrabacteria group, Firmicutes, Bacilli, Bacillales, Bacillaceae, Bacillus, Bacillus cereus group, Bacillus anthracis		cd00063;	IPR003610;IPR036573;IPR004302;IPR003961;IPR036116;IPR013783;IPR014756;	PF00041;PF03067;		LDPG01000001;	unreviewed	455
A0A0J1J8Y1	A0A0J1J8Y1	FALSE	TRUE	A0A0J1J8Y1	Uncharacterized protein	RHS_0477	Robinsoniella sp. RHS	cellular organisms, Bacteria, Terrabacteria group, Firmicutes, Clostridia, Clostridiales, Lachnospiraceae, Robinsoniella, Robinsoniella sp. RHS			IPR022387;IPR006059;	PF01547;	SIGNAL 1 35 {ECO:0000256|SAM:SignalP}.	JNGB01000003;	unreviewed	484	25284151
A0A0J5JE78	A0A0J5JE78	FALSE	TRUE	A0A0J5JE78	Uncharacterized protein	CBCST_p3CbCSt0008	Clostridium botulinum C str. Stockholm	cellular organisms, Bacteria, Terrabacteria group, Firmicutes, Clostridia, Clostridiales, Clostridiaceae, Clostridium, Clostridium botulinum, Clostridium botulinum C, Clostridium botulinum C str. Stockholm			IPR005084;IPR008979;
A0A0J5P856	A0A0J5P856	FALSE	TRUE	A0A0J5P856	Uncharacterized protein (Fragment)	RO21_03500	Muribacter muris	cellular organisms, Bacteria, Proteobacteria, Gammaproteobacteria, Pasteurellales, Pasteurellaceae, Muribacter, Muribacter muris			IPR003305;IPR008979;IPR005068;	PF02018;PF03406;		JWIZ01000018;	unreviewed	433
A0A0J6CAT7	A0A0J6CAT7	FALSE	TRUE	A0A0J6CAT7	Uncharacterized protein	ACM15_27205	Parabacteroides goldsteinii	cellular organisms, Bacteria, FCB group, Bacteroidetes/Chlorobi group, Bacteroidetes, Bacteroidia, Bacteroidales, Tannerellaceae, Parabacteroides, Parabacteroides goldsteinii			IPR013784;		SIGNAL 1 27 {ECO:0000256|SAM:SignalP}.	LFJV01000202;	unreviewed	400
A0A0J6CQC2	A0A0J6CQC2	FALSE	TRUE	A0A0J6CQC2	Uncharacterized protein	ACM15_01680	Parabacteroides goldsteinii	cellular organisms, Bacteria, FCB group, Bacteroidetes/Chlorobi group, Bacteroidetes, Bacteroidia, Bacteroidales, Tannerellaceae, Parabacteroides, Parabacteroides goldsteinii		cd14948;	IPR024361;IPR013783;IPR001869;IPR036359;	PF13004;PF01289;		LFJV01000004;	unreviewed	476
A0A0J6FGZ4	A0A0J6FGZ4	FALSE	TRUE	A0A0J6FGZ4	Uncharacterized protein	ACM15_10215	Parabacteroides goldsteinii	cellular organisms, Bacteria, FCB group, Bacteroidetes/Chlorobi group, Bacteroidetes, Bacteroidia, Bacteroidales, Tannerellaceae, Parabacteroides, Parabacteroides goldsteinii			IPR032186;IPR024311;IPR025112;IPR038653;	PF13944;PF16410;PF13201;		LFJV01000029;	unreviewed	484
A0A0J6NCM3	A0A0J6NCM3	FALSE	TRUE	A0A0J6NCM3	Uncharacterized protein	VK98_17190	Chromobacterium sp. LK11	cellular organisms, Bacteria, Proteobacteria, Betaproteobacteria, Neisseriales, Chromobacteriaceae, Chromobacterium group, Chromobacterium, Chromobacterium sp. LK11		cd00161;	IPR021862;IPR035992;IPR000772;	PF11958;PF14200;	SIGNAL 1 23 {ECO:0000256|SAM:SignalP}.	LDUR01000029;	unreviewed	511
A0A0J7GJ15	A0A0J7GJ15	FALSE	TRUE	A0A0J7GJ15	Uncharacterized protein	TU58_30325	Bacillus cereus	cellular organisms, Bacteria, Terrabacteria group, Firmicutes, Bacilli, Bacillales, Bacillaceae, Bacillus, Bacillus cereus group, Bacillus cereus		cd00161;	IPR018337;IPR005639;IPR036716;IPR035992;IPR000772;	PF01473;PF03945;PF14200;	SIGNAL 1 39 {ECO:0000256|SAM:SignalP}.	LABH01000061;	unreviewed	598
A0A0J7YX34	A0A0J7YX34	TRUE	FALSE	A0A0J7YX34	Chitin-binding protein	ACM01_40675	Streptomyces viridochromogenes	cellular organisms, Bacteria, Terrabacteria group, Actinobacteria, Actinobacteria (high G+C Gram-positive bacteria), Streptomycetales, Streptomycetaceae, Streptomyces, Streptomyces viridochromogenes			IPR004302;IPR014756;	PF03067;	SIGNAL 1 31 {ECO:0000256|SAM:SignalP}.	LFNT01000086;	unreviewed	323
A0A0J8C6U2	A0A0J8C6U2	FALSE	TRUE	A0A0J8C6U2	Uncharacterized protein	ACM01_17825	Streptomyces viridochromogenes	cellular organisms, Bacteria, Terrabacteria group, Actinobacteria, Actinobacteria (high G+C Gram-positive bacteria), Streptomycetales, Streptomycetaceae, Streptomyces, Streptomyces viridochromogenes			IPR013784;IPR007372;IPR036761;	PF04264;		LFNT01000018;	unreviewed	277
A0A0J9BLS5	A0A0J9BLS5	FALSE	TRUE	A0A0J9BLS5	Uncharacterized protein	HMPREF9470_05006	[Clostridium] citroniae WAL-19142	cellular organisms, Bacteria, Terrabacteria group, Firmicutes, Clostridia, Clostridiales, Lachnospiraceae, Lachnoclostridium, [Clostridium] citroniae, [Clostridium] citroniae WAL-19142			IPR016187;			ADLK01000042;	unreviewed	408
A0A0J9CF78	A0A0J9CF78	FALSE	TRUE	A0A0J9CF78	Uncharacterized protein	HMPREF9470_00893	[Clostridium] citroniae WAL-19142	cellular organisms, Bacteria, Terrabacteria group, Firmicutes, Clostridia, Clostridiales, Lachnospiraceae, Lachnoclostridium, [Clostridium] citroniae, [Clostridium] citroniae WAL-19142			IPR036573;IPR037221;			ADLK01000005;	unreviewed	314
A0A0J9FBL8	A0A0J9FBL8	TRUE	TRUE	A0A0J9FBL8	Uncharacterized protein	HMPREF9009_04488	Bacteroides sp. 3_1_13	cellular organisms, Bacteria, FCB group, Bacteroidetes/Chlorobi group, Bacteroidetes, Bacteroidia, Bacteroidales, Bacteroidaceae, Bacteroides, Bacteroides sp. 3_1_13			IPR013784;			ACRR01000028;	unreviewed	222
A0A0J9FKW4	A0A0J9FKW4	FALSE	TRUE	A0A0J9FKW4	Uncharacterized protein	HMPREF9009_01353	Bacteroides sp. 3_1_13	cellular organisms, Bacteria, FCB group, Bacteroidetes/Chlorobi group, Bacteroidetes, Bacteroidia, Bacteroidales, Bacteroidaceae, Bacteroides, Bacteroides sp. 3_1_13		cd14948;	IPR024361;IPR013783;IPR026906;IPR032675;	PF13004;PF13306;		ACRR01000006;	unreviewed	589
A0A0J9FUZ8	A0A0J9FUZ8	FALSE	TRUE	A0A0J9FUZ8	Uncharacterized protein	HMPREF9009_00044	Bacteroides sp. 3_1_13	cellular organisms, Bacteria, FCB group, Bacteroidetes/Chlorobi group, Bacteroidetes, Bacteroidia, Bacteroidales, Bacteroidaceae, Bacteroides, Bacteroides sp. 3_1_13		cd14948;	IPR024361;IPR008979;IPR013783;	PF13004;	SIGNAL 1 18 {ECO:0000256|SAM:SignalP}.	ACRR01000001;	unreviewed	536
A0A0J9IIJ4	A0A0J9IIJ4	TRUE	TRUE	A0A0J9IIJ4	Uncharacterized protein	HMPREF9009_00586	Bacteroides sp. 3_1_13	cellular organisms, Bacteria, FCB group, Bacteroidetes/Chlorobi group, Bacteroidetes, Bacteroidia, Bacteroidales, Bacteroidaceae, Bacteroides, Bacteroides sp. 3_1_13		cd14948;	IPR024361;IPR013783;	PF13004;	SIGNAL 1 18 {ECO:0000256|SAM:SignalP}.	ACRR01000003;	unreviewed	346
A0A0K0QM87	A0A0K0QM87	TRUE	FALSE	A0A0K0QM87	Chitin-binding protein	AC241_29960	Bacillus thuringiensis	cellular organisms, Bacteria, Terrabacteria group, Firmicutes, Bacilli, Bacillales, Bacillaceae, Bacillus, Bacillus cereus group, Bacillus thuringiensis		cd00063;	IPR036573;IPR021862;IPR003961;IPR036116;IPR013783;IPR004954;	PF11958;PF03272;	SIGNAL 1 35 {ECO:0000256|SAM:SignalP}.	CP012101;	unreviewed	658
A0A0K1E5P9	A0A0K1E5P9	FALSE	TRUE	A0A0K1E5P9	Uncharacterized protein	CMC5_003140	Chondromyces crocatus	cellular organisms, Bacteria, Proteobacteria, delta/epsilon subdivisions, Deltaproteobacteria, Myxococcales (fruiting gliding bacteria), Sorangiineae, Polyangiaceae, Chondromyces, Chondromyces crocatus			IPR010502;	PF06452;	SIGNAL 1 21 {ECO:0000256|SAM:SignalP}.	CP012159;	unreviewed	519
A0A0K1EBW9	A0A0K1EBW9	FALSE	TRUE	A0A0K1EBW9	Uncharacterized protein	CMC5_023150	Chondromyces crocatus	cellular organisms, Bacteria, Proteobacteria, delta/epsilon subdivisions, Deltaproteobacteria, Myxococcales (fruiting gliding bacteria), Sorangiineae, Polyangiaceae, Chondromyces, Chondromyces crocatus			IPR013784;IPR028974;		SIGNAL 1 21 {ECO:0000256|SAM:SignalP}.	CP012159;	unreviewed	580
A0A0K1EEJ6	A0A0K1EEJ6	FALSE	TRUE	A0A0K1EEJ6	Uncharacterized protein	CMC5_032440	Chondromyces crocatus	cellular organisms, Bacteria, Proteobacteria, delta/epsilon subdivisions, Deltaproteobacteria, Myxococcales (fruiting gliding bacteria), Sorangiineae, Polyangiaceae, Chondromyces, Chondromyces crocatus			IPR004302;	PF03067;	SIGNAL 1 23 {ECO:0000256|SAM:SignalP}.	CP012159;	unreviewed	263
A0A0K1EP68	A0A0K1EP68	FALSE	TRUE	A0A0K1EP68	Uncharacterized protein	CMC5_068680	Chondromyces crocatus	cellular organisms, Bacteria, Proteobacteria, delta/epsilon subdivisions, Deltaproteobacteria, Myxococcales (fruiting gliding bacteria), Sorangiineae, Polyangiaceae, Chondromyces, Chondromyces crocatus			IPR007112;IPR036749;IPR009009;IPR036908;	PF03330;		CP012159;	unreviewed	267
A0A0K1ESA0	A0A0K1ESA0	FALSE	TRUE	A0A0K1ESA0	Uncharacterized protein	CMC5_079710	Chondromyces crocatus	cellular organisms, Bacteria, Proteobacteria, delta/epsilon subdivisions, Deltaproteobacteria, Myxococcales (fruiting gliding bacteria), Sorangiineae, Polyangiaceae, Chondromyces, Chondromyces crocatus			IPR013784;			CP012159;	unreviewed	493
A0A0K1F1J4	A0A0K1F1J4	FALSE	TRUE	A0A0K1F1J4	Uncharacterized protein	ADJ70_03755	Olsenella sp. oral taxon 807	cellular organisms, Bacteria, Terrabacteria group, Actinobacteria, Coriobacteriia, Coriobacteriales, Atopobiaceae, Olsenella, Olsenella sp. oral taxon 807			IPR001304;IPR016186;IPR016187;IPR005543;	PF00059;PF03793;		CP012069;	unreviewed	257
A0A0K1NLU1	A0A0K1NLU1	FALSE	TRUE	A0A0K1NLU1	Uncharacterized protein	ADJ77_09455	Prevotella fusca JCM 17724	cellular organisms, Bacteria, FCB group, Bacteroidetes/Chlorobi group, Bacteroidetes, Bacteroidia, Bacteroidales, Prevotellaceae, Prevotella, Prevotella fusca, Prevotella fusca JCM 17724			IPR025112;IPR038653;	PF13201;		CP012075;	unreviewed	360
A0A0K1NMC6	A0A0K1NMC6	FALSE	TRUE	A0A0K1NMC6	Uncharacterized protein	ADJ77_10360	Prevotella fusca JCM 17724	cellular organisms, Bacteria, FCB group, Bacteroidetes/Chlorobi group, Bacteroidetes, Bacteroidia, Bacteroidales, Prevotellaceae, Prevotella, Prevotella fusca, Prevotella fusca JCM 17724			IPR010502;	PF16011;		CP012075;	unreviewed	217
A0A0K1NMW9	A0A0K1NMW9	FALSE	TRUE	A0A0K1NMW9	Uncharacterized protein	ADJ77_11745	Prevotella fusca JCM 17724	cellular organisms, Bacteria, FCB group, Bacteroidetes/Chlorobi group, Bacteroidetes, Bacteroidia, Bacteroidales, Prevotellaceae, Prevotella, Prevotella fusca, Prevotella fusca JCM 17724		cd14948;	IPR024361;IPR013783;	PF13004;	SIGNAL 1 21 {ECO:0000256|SAM:SignalP}.	CP012075;	unreviewed	452
A0A0K1NN06	A0A0K1NN06	FALSE	TRUE	A0A0K1NN06	Uncharacterized protein	ADJ77_11750	Prevotella fusca JCM 17724	cellular organisms, Bacteria, FCB group, Bacteroidetes/Chlorobi group, Bacteroidetes, Bacteroidia, Bacteroidales, Prevotellaceae, Prevotella, Prevotella fusca, Prevotella fusca JCM 17724		cd14948;	IPR024361;IPR025396;	PF13004;PF14135;	SIGNAL 1 21 {ECO:0000256|SAM:SignalP}.	CP012075;	unreviewed	586
A0A0K1NP46	A0A0K1NP46	FALSE	TRUE	A0A0K1NP46	Uncharacterized protein	ADJ77_08345	Prevotella fusca JCM 17724	cellular organisms, Bacteria, FCB group, Bacteroidetes/Chlorobi group, Bacteroidetes, Bacteroidia, Bacteroidales, Prevotellaceae, Prevotella, Prevotella fusca, Prevotella fusca JCM 17724			IPR024361;IPR013783;	PF13004;		CP012075;	unreviewed	104
A0A0K1NPB3	A0A0K1NPB3	FALSE	TRUE	A0A0K1NPB3	Uncharacterized protein	ADJ77_12700	Prevotella fusca JCM 17724	cellular organisms, Bacteria, FCB group, Bacteroidetes/Chlorobi group, Bacteroidetes, Bacteroidia, Bacteroidales, Prevotellaceae, Prevotella, Prevotella fusca, Prevotella fusca JCM 17724		cd14948;	IPR024361;IPR013783;	PF13004;	SIGNAL 1 23 {ECO:0000256|SAM:SignalP}.	CP012075;	unreviewed	539
A0A0K1PID2	A0A0K1PID2	FALSE	TRUE	A0A0K1PID2	Uncharacterized protein	AKJ08_3685	Vulgatibacter incomptus	cellular organisms, Bacteria, Proteobacteria, delta/epsilon subdivisions, Deltaproteobacteria, Myxococcales (fruiting gliding bacteria), Cystobacterineae, Vulgatibacteraceae, Vulgatibacter, Vulgatibacter incomptus			IPR013784;IPR011659;	PF07676;		CP012332;	unreviewed	692
A0A0K1PSJ8	A0A0K1PSJ8	FALSE	TRUE	A0A0K1PSJ8	Uncharacterized protein	AKJ09_03179	Labilithrix luteola	cellular organisms, Bacteria, Proteobacteria, delta/epsilon subdivisions, Deltaproteobacteria, Myxococcales (fruiting gliding bacteria), Sorangiineae, Labilitrichaceae, Labilithrix, Labilithrix luteola			IPR036404;			CP012333;	unreviewed	723
A0A0K3AYE5	A0A0K3AYE5	FALSE	TRUE	A0A0K3AYE5	Uncharacterized protein		Kibdelosporangium sp. MJ126-NF4	cellular organisms, Bacteria, Terrabacteria group, Actinobacteria, Actinobacteria (high G+C Gram-positive bacteria), Pseudonocardiales, Pseudonocardiaceae, Kibdelosporangium, Kibdelosporangium sp. MJ126-NF4			IPR005084;IPR010496;IPR008979;IPR037524;IPR011658;	PF16990;PF06439;PF07691;	SIGNAL 1 44 {ECO:0000256|SAM:SignalP}.	LN877229;	unreviewed	1005
A0A0K3BSK5	A0A0K3BSK5	FALSE	TRUE	A0A0K3BSK5	Ricin B lectin		Kibdelosporangium sp. MJ126-NF4	cellular organisms, Bacteria, Terrabacteria group, Actinobacteria, Actinobacteria (high G+C Gram-positive bacteria), Pseudonocardiales, Pseudonocardiaceae, Kibdelosporangium, Kibdelosporangium sp. MJ126-NF4		cd00161;	IPR035992;IPR000772;	PF00652;		LN877229;	unreviewed	375
A0A0K8J396	A0A0K8J396	FALSE	TRUE	A0A0K8J396	Uncharacterized protein	SD1D_0409	Herbinix luporum	cellular organisms, Bacteria, Terrabacteria group, Firmicutes, Clostridia, Clostridiales, Lachnospiraceae, Herbinix, Herbinix luporum			IPR025883;IPR008965;	PF12733;	SIGNAL 1 28 {ECO:0000256|SAM:SignalP}.	LN879430;	unreviewed	406
A0A0K8R193	A0A0K8R193	FALSE	TRUE	A0A0K8R193	Uncharacterized protein	BA6E_125130	Bacteroidales bacterium 6E	cellular organisms, Bacteria, FCB group, Bacteroidetes/Chlorobi group, Bacteroidetes, Bacteroidia, Bacteroidales, unclassified Bacteroidales, unclassified Bacteroidales (miscellaneous), Bacteroidales bacterium 6E			IPR010502;	PF06452;		DF970690;	unreviewed	872
A0A0K8R1E7	A0A0K8R1E7	FALSE	TRUE	A0A0K8R1E7	Uncharacterized protein	BA6E_125190	Bacteroidales bacterium 6E	cellular organisms, Bacteria, FCB group, Bacteroidetes/Chlorobi group, Bacteroidetes, Bacteroidia, Bacteroidales, unclassified Bacteroidales, unclassified Bacteroidales (miscellaneous), Bacteroidales bacterium 6E			IPR010502;	PF16011;		DF970690;	unreviewed	218
A0A0K8R1Q0	A0A0K8R1Q0	FALSE	TRUE	A0A0K8R1Q0	Uncharacterized protein	BA6E_125569	Bacteroidales bacterium 6E	cellular organisms, Bacteria, FCB group, Bacteroidetes/Chlorobi group, Bacteroidetes, Bacteroidia, Bacteroidales, unclassified Bacteroidales, unclassified Bacteroidales (miscellaneous), Bacteroidales bacterium 6E			IPR010502;	PF06452;	SIGNAL 1 23 {ECO:0000256|SAM:SignalP}.	DF970690;	unreviewed	361
A0A0K9F182	A0A0K9F182	FALSE	TRUE	A0A0K9F182	Chitin-binding protein	ACZ11_24270	Lysinibacillus xylanilyticus	cellular organisms, Bacteria, Terrabacteria group, Firmicutes, Bacilli, Bacillales, Bacillaceae, Lysinibacillus, Lysinibacillus xylanilyticus		cd00063;	IPR003610;IPR036573;IPR004302;IPR003961;IPR036116;IPR013783;IPR014756;	PF00041;PF03067;	SIGNAL 1 35 {ECO:0000256|SAM:SignalP}.	LFXJ01000013;	unreviewed	452
A0A0K9NBR6	A0A0K9NBR6	FALSE	TRUE	A0A0K9NBR6	Putative cell surface protein (Fragment)	HMPREF0980_01687	Dorea sp. D27	cellular organisms, Bacteria, Terrabacteria group, Firmicutes, Clostridia, Clostridiales, Lachnospiraceae, Dorea, Dorea sp. D27			IPR005102;IPR013783;IPR014756;IPR026906;IPR032675;	PF03442;PF13306;		ACTH01000018;	unreviewed	805
A0A0L0LH27	A0A0L0LH27	FALSE	TRUE	A0A0L0LH27	Uncharacterized protein	AB203_02245	Parcubacteria bacterium C7867-008	cellular organisms, Bacteria, unclassified Bacteria, Bacteria candidate phyla, Patescibacteria group, Parcubacteria group, Candidatus Parcubacteria, unclassified Parcubacteria, Parcubacteria bacterium C7867-008			IPR008965;		SIGNAL 1 23 {ECO:0000256|SAM:SignalP}.	LFCR01000006;	unreviewed	480	26257709
A0A0L6JML4	A0A0L6JML4	TRUE	FALSE	A0A0L6JML4	Carbohydrate binding family 25	Bccel_1887	Pseudobacteroides cellulosolvens ATCC 35603 = DSM 2933	cellular organisms, Bacteria, Terrabacteria group, Firmicutes, Clostridia, Clostridiales, Hungateiclostridiaceae, Pseudobacteroides, Pseudobacteroides cellulosolvens, Pseudobacteroides cellulosolvens ATCC 35603 = DSM 2933			IPR005085;IPR013783;	PF16760;		LGTC01000001;	unreviewed	187
A0A0L6JUT4	A0A0L6JUT4	FALSE	TRUE	A0A0L6JUT4	Carbohydrate binding family 6	Bccel_4684	Pseudobacteroides cellulosolvens ATCC 35603 = DSM 2933	cellular organisms, Bacteria, Terrabacteria group, Firmicutes, Clostridia, Clostridiales, Hungateiclostridiaceae, Pseudobacteroides, Pseudobacteroides cellulosolvens, Pseudobacteroides cellulosolvens ATCC 35603 = DSM 2933			IPR008965;IPR001956;IPR036966;IPR006584;IPR005084;IPR000421;IPR008979;IPR002035;IPR036465;	PF00942;PF03422;PF00754;	SIGNAL 1 37 {ECO:0000256|SAM:SignalP}.	LGTC01000001;	unreviewed	1567
A0A0L7YWJ4	A0A0L7YWJ4	TRUE	TRUE	A0A0L7YWJ4	GlcNAc-binding protein A	gbpA ACS86_10020	Vibrio alginolyticus	cellular organisms, Bacteria, Proteobacteria, Gammaproteobacteria, Vibrionales, Vibrionaceae, Vibrio, Vibrio harveyi group, Vibrio alginolyticus			IPR004302;IPR041029;IPR020879;IPR014756;	PF18416;PF03067;	SIGNAL 1 23 {ECO:0000256|HAMAP-Rule:MF_01905}.	LFWL01000070;	unreviewed	490
A0A0L8L181	A0A0L8L181	FALSE	TRUE	A0A0L8L181	Virulence factor	ADK37_29575 AQJ84_39790	Streptomyces resistomycificus	cellular organisms, Bacteria, Terrabacteria group, Actinobacteria, Actinobacteria (high G+C Gram-positive bacteria), Streptomycetales, Streptomycetaceae, Streptomyces, Streptomyces resistomycificus		cd00161;	IPR003587;IPR036844;IPR030934;IPR006141;IPR035992;IPR000772;	PF00652;	SIGNAL 1 19 {ECO:0000256|SAM:SignalP}.	LGUS01000191;LMWZ01000047;	unreviewed	1623
A0A0L8LYK2	A0A0L8LYK2	FALSE	TRUE	A0A0L8LYK2	Virulence factor	ADK37_02520 AQJ84_31230	Streptomyces resistomycificus	cellular organisms, Bacteria, Terrabacteria group, Actinobacteria, Actinobacteria (high G+C Gram-positive bacteria), Streptomycetales, Streptomycetaceae, Streptomyces, Streptomyces resistomycificus		cd00161;	IPR003587;IPR036844;IPR030934;IPR006141;IPR035992;IPR000772;	PF00652;	SIGNAL 1 22 {ECO:0000256|SAM:SignalP}.	LGUS01000011;LMWZ01000029;	unreviewed	1646
A0A0L8M570	A0A0L8M570	FALSE	TRUE	A0A0L8M570	Uncharacterized protein	ADK75_31185	Streptomyces virginiae	cellular organisms, Bacteria, Terrabacteria group, Actinobacteria, Actinobacteria (high G+C Gram-positive bacteria), Streptomycetales, Streptomycetaceae, Streptomyces, Streptomyces virginiae			IPR004302;IPR014756;	PF03067;		LGUV01000364;	unreviewed	359
A0A0L8VEL4	A0A0L8VEL4	FALSE	TRUE	A0A0L8VEL4	Uncharacterized protein	NC99_03740	Sunxiuqinia dokdonensis	cellular organisms, Bacteria, FCB group, Bacteroidetes/Chlorobi group, Bacteroidetes, Bacteroidia, Marinilabiliales, Prolixibacteraceae, Sunxiuqinia, Sunxiuqinia dokdonensis			IPR010502;	PF06452;		LGIA01000018;	unreviewed	844
A0A0M0I586	A0A0M0I586	FALSE	TRUE	A0A0M0I586	Spindolin	AKJ31_03770	Vibrio hepatarius	cellular organisms, Bacteria, Proteobacteria, Gammaproteobacteria, Vibrionales, Vibrionaceae, Vibrio, Vibrio oreintalis group, Vibrio hepatarius			IPR003610;IPR036573;IPR004302;IPR041029;IPR014756;	PF18416;PF03067;	SIGNAL 1 25 {ECO:0000256|SAM:SignalP}.	LHPI01000001;	unreviewed	391
A0A0M0N038	A0A0M0N038	FALSE	TRUE	A0A0M0N038	Uncharacterized protein	ACU52_06745	Prevotella sp. 109	cellular organisms, Bacteria, FCB group, Bacteroidetes/Chlorobi group, Bacteroidetes, Bacteroidia, Bacteroidales, Prevotellaceae, Prevotella, Prevotella sp. 109			IPR008979;IPR013222;IPR038637;	PF08305;		LFQU01000010;	unreviewed	662
A0A0M1GP98	A0A0M1GP98	FALSE	TRUE	A0A0M1GP98	Uncharacterized protein	ABW51_00135	Haemophilus sp. C1	cellular organisms, Bacteria, Proteobacteria, Gammaproteobacteria, Pasteurellales, Pasteurellaceae, Haemophilus, Haemophilus sp. C1			IPR036573;IPR005068;IPR011083;IPR037053;	PF07484;PF03406;		LDVZ01000001;	unreviewed	610
A0A0M1N4N5	A0A0M1N4N5	FALSE	TRUE	A0A0M1N4N5	Chitin-binding protein	AM231_23665	Paenibacillus solani	cellular organisms, Bacteria, Terrabacteria group, Firmicutes, Bacilli, Bacillales, Paenibacillaceae, Paenibacillus, Paenibacillus solani		cd00063;	IPR003610;IPR036573;IPR004302;IPR003961;IPR036116;IPR013783;IPR014756;	PF02839;PF00041;PF03067;	SIGNAL 1 37 {ECO:0000256|SAM:SignalP}.	LIUT01000006;	unreviewed	446
A0A0M2GZ72	A0A0M2GZ72	FALSE	TRUE	A0A0M2GZ72	Cna protein B-type domain protein	RS81_02032	Microbacterium ketosireducens	cellular organisms, Bacteria, Terrabacteria group, Actinobacteria, Actinobacteria (high G+C Gram-positive bacteria), Micrococcales, Microbacteriaceae, Microbacterium, Microbacterium ketosireducens			IPR013784;IPR008613;	PF05901;		JYIZ01000050;	unreviewed	737
A0A0M2HKM1	A0A0M2HKM1	FALSE	TRUE	A0A0M2HKM1	Uncharacterized protein	RS81_00385	Microbacterium ketosireducens	cellular organisms, Bacteria, Terrabacteria group, Actinobacteria, Actinobacteria (high G+C Gram-positive bacteria), Micrococcales, Microbacteriaceae, Microbacterium, Microbacterium ketosireducens			IPR025584;	PF14262;	SIGNAL 1 34 {ECO:0000256|SAM:SignalP}.	JYIZ01000028;	unreviewed	585
A0A0M2K7G2	A0A0M2K7G2	FALSE	TRUE	A0A0M2K7G2	Uncharacterized protein	AV903_08870 SY86_04575	Erwinia tracheiphila	cellular organisms, Bacteria, Proteobacteria, Gammaproteobacteria, Enterobacterales, Erwiniaceae, Erwinia, Erwinia tracheiphila			IPR035992;			CP013970;JXNU01000003;	unreviewed	210
A0A0M3Q106	A0A0M3Q106	TRUE	TRUE	A0A0M3Q106	Putative fibronectin type III domain protein		uncultured bacterium 33g04	cellular organisms, Bacteria, environmental samples, uncultured bacterium 33g04		cd14488;cd00063;	IPR033803;IPR003961;IPR036116;IPR013783;		SIGNAL 1 20 {ECO:0000256|SAM:SignalP}.	KT336260;	unreviewed	956	26283367
A0A0M4DVU9	A0A0M4DVU9	FALSE	TRUE	A0A0M4DVU9	Uncharacterized protein	SPRI_5051	Streptomyces pristinaespiralis	cellular organisms, Bacteria, Terrabacteria group, Actinobacteria, Actinobacteria (high G+C Gram-positive bacteria), Streptomycetales, Streptomycetaceae, Streptomyces, Streptomyces pristinaespiralis		cd00161;	IPR035992;IPR000772;	PF00652;		CP011340;	unreviewed	650
A0A0M5JV72	A0A0M5JV72	FALSE	TRUE	A0A0M5JV72	Uncharacterized protein	AM609_13565	Actinomyces sp. oral taxon 414	cellular organisms, Bacteria, Terrabacteria group, Actinobacteria, Actinobacteria (high G+C Gram-positive bacteria), Actinomycetales, Actinomycetaceae, Actinomyces, Actinomyces sp. oral taxon 414			IPR025584;IPR006311;	PF14262;	SIGNAL 1 39 {ECO:0000256|SAM:SignalP}.	CP012590;	unreviewed	609
A0A0M6WBU4	A0A0M6WBU4	FALSE	TRUE	A0A0M6WBU4	Uncharacterized protein	M72_00031	Roseburia faecis	cellular organisms, Bacteria, Terrabacteria group, Firmicutes, Clostridia, Clostridiales, Lachnospiraceae, Roseburia, Roseburia faecis			IPR025883;IPR008965;IPR028064;	PF12733;PF15102;	SIGNAL 1 35 {ECO:0000256|SAM:SignalP}.	CVRR01000005;	unreviewed	544
A0A0M6WTY2	A0A0M6WTY2	FALSE	TRUE	A0A0M6WTY2	Uncharacterized protein	RIL183_26981	Roseburia inulinivorans	cellular organisms, Bacteria, Terrabacteria group, Firmicutes, Clostridia, Clostridiales, Lachnospiraceae, Roseburia, Roseburia inulinivorans			IPR025883;IPR008965;	PF12733;	SIGNAL 1 27 {ECO:0000256|SAM:SignalP}.	CVRS01000084;	unreviewed	691
A0A0M6WWI1	A0A0M6WWI1	FALSE	TRUE	A0A0M6WWI1	Uncharacterized protein	M72_13991	Roseburia faecis	cellular organisms, Bacteria, Terrabacteria group, Firmicutes, Clostridia, Clostridiales, Lachnospiraceae, Roseburia, Roseburia faecis			IPR008965;		SIGNAL 1 30 {ECO:0000256|SAM:SignalP}.	CVRR01000060;	unreviewed	282
A0A0M8QLI3	A0A0M8QLI3	FALSE	TRUE	A0A0M8QLI3	Cellulose-binding protein	ADK41_27815	Streptomyces caelestis	cellular organisms, Bacteria, Terrabacteria group, Actinobacteria, Actinobacteria (high G+C Gram-positive bacteria), Streptomycetales, Streptomycetaceae, Streptomyces, Streptomyces caelestis			IPR001919;IPR008965;IPR012291;IPR018366;	PF00553;		LGCN01000222;	unreviewed	356
A0A0M8TX04	A0A0M8TX04	FALSE	TRUE	A0A0M8TX04	Uncharacterized protein	ADK57_03275	Streptomyces sp. MMG1533	cellular organisms, Bacteria, Terrabacteria group, Actinobacteria, Actinobacteria (high G+C Gram-positive bacteria), Streptomycetales, Streptomycetaceae, Streptomyces, Streptomyces sp. MMG1533		cd00161;	IPR035992;IPR000772;		SIGNAL 1 26 {ECO:0000256|SAM:SignalP}.	LGDG01000013;	unreviewed	192
A0A0M8V757	A0A0M8V757	FALSE	TRUE	A0A0M8V757	Carbohydrate-binding protein	ADL01_40375	Streptomyces sp. NRRL WC-3618	cellular organisms, Bacteria, Terrabacteria group, Actinobacteria, Actinobacteria (high G+C Gram-positive bacteria), Streptomycetales, Streptomycetaceae, Streptomyces, Streptomyces sp. NRRL WC-3618		cd00161;	IPR035992;IPR000772;IPR015943;	PF14200;		LGDW01000494;	unreviewed	865
A0A0M8VCM6	A0A0M8VCM6	FALSE	TRUE	A0A0M8VCM6	Uncharacterized protein	ADK64_21060	Streptomyces sp. MMG1121	cellular organisms, Bacteria, Terrabacteria group, Actinobacteria, Actinobacteria (high G+C Gram-positive bacteria), Streptomycetales, Streptomycetaceae, Streptomyces, Streptomyces sp. MMG1121			IPR001480;IPR036426;		SIGNAL 1 27 {ECO:0000256|SAM:SignalP}.	LGDV01000191;	unreviewed	111
A0A0M8WD83	A0A0M8WD83	FALSE	TRUE	A0A0M8WD83	Chitin-binding protein	ADL02_21575	Streptomyces sp. NRRL WC-3723	cellular organisms, Bacteria, Terrabacteria group, Actinobacteria, Actinobacteria (high G+C Gram-positive bacteria), Streptomycetales, Streptomycetaceae, Streptomyces, Streptomyces sp. NRRL WC-3723			IPR004302;IPR014756;	PF03067;	SIGNAL 1 34 {ECO:0000256|SAM:SignalP}.	LGDX01000234;	unreviewed	318
A0A0M8WZ18	A0A0M8WZ18	FALSE	TRUE	A0A0M8WZ18	Lectin	ADL04_25365	Streptomyces sp. NRRL B-3648	cellular organisms, Bacteria, Terrabacteria group, Actinobacteria, Actinobacteria (high G+C Gram-positive bacteria), Streptomycetales, Streptomycetaceae, Streptomyces, Streptomyces sp. NRRL B-3648		cd00161;	IPR035992;IPR000772;	PF14200;	SIGNAL 1 16 {ECO:0000256|SAM:SignalP}.	LGDZ01000198;	unreviewed	556
A0A0M8XMS6	A0A0M8XMS6	FALSE	TRUE	A0A0M8XMS6	Uncharacterized protein	ADK66_17200	Micromonospora sp. NRRL B-16802	cellular organisms, Bacteria, Terrabacteria group, Actinobacteria, Actinobacteria (high G+C Gram-positive bacteria), Micromonosporales, Micromonosporaceae, Micromonospora, Micromonospora sp. NRRL B-16802			IPR001480;IPR036426;			LGEB01000064;	unreviewed	451
A0A0M8Y6U5	A0A0M8Y6U5	FALSE	TRUE	A0A0M8Y6U5	Uncharacterized protein	ADK67_29300	Saccharothrix sp. NRRL B-16348	cellular organisms, Bacteria, Terrabacteria group, Actinobacteria, Actinobacteria (high G+C Gram-positive bacteria), Pseudonocardiales, Pseudonocardiaceae, Saccharothrix, Saccharothrix sp. NRRL B-16348			IPR023294;	PF14517;		LGED01000217;	unreviewed	249
A0A0M8YFY9	A0A0M8YFY9	FALSE	TRUE	A0A0M8YFY9	Uncharacterized protein	ADK67_19430	Saccharothrix sp. NRRL B-16348	cellular organisms, Bacteria, Terrabacteria group, Actinobacteria, Actinobacteria (high G+C Gram-positive bacteria), Pseudonocardiales, Pseudonocardiaceae, Saccharothrix, Saccharothrix sp. NRRL B-16348			IPR035992;IPR002035;IPR036465;			LGED01000196;	unreviewed	479
A0A0M9DWP0	A0A0M9DWP0	FALSE	TRUE	A0A0M9DWP0	Uncharacterized protein (Fragment)	MHK_010486	Candidatus Magnetomorum sp. HK-1	cellular organisms, Bacteria, Proteobacteria, delta/epsilon subdivisions, Deltaproteobacteria, Desulfobacterales, Desulfobacteraceae, Candidatus Magnetomorum, Candidatus Magnetomorum sp. HK-1			IPR016187;			JPDT01002930;	unreviewed	710	25079475
A0A0M9DXJ1	A0A0M9DXJ1	FALSE	TRUE	A0A0M9DXJ1	RTX toxin	MHK_010029	Candidatus Magnetomorum sp. HK-1	cellular organisms, Bacteria, Proteobacteria, delta/epsilon subdivisions, Deltaproteobacteria, Desulfobacterales, Desulfobacteraceae, Candidatus Magnetomorum, Candidatus Magnetomorum sp. HK-1		cd14948;	IPR024361;IPR011460;IPR018247;IPR013783;IPR011519;	PF07603;PF07593;	SIGNAL 1 20 {ECO:0000256|SAM:SignalP}.	JPDT01002768;	unreviewed	3690	25079475
A0A0M9X658	A0A0M9X658	FALSE	TRUE	A0A0M9X658	Alanine-rich protein	ADK41_31440	Streptomyces caelestis	cellular organisms, Bacteria, Terrabacteria group, Actinobacteria, Actinobacteria (high G+C Gram-positive bacteria), Streptomycetales, Streptomycetaceae, Streptomyces, Streptomyces caelestis		cd14948;	IPR024361;			LGCN01000237;	unreviewed	591
A0A0M9YN54	A0A0M9YN54	TRUE	FALSE	A0A0M9YN54	YD repeat protein (Fragment)	ADK55_15325	Streptomyces sp. WM4235	cellular organisms, Bacteria, Terrabacteria group, Actinobacteria, Actinobacteria (high G+C Gram-positive bacteria), Streptomycetales, Streptomycetaceae, Streptomyces, Streptomyces sp. WM4235		cd00161;	IPR031325;IPR035992;IPR000772;	PF05593;PF00652;		LGDE01000184;	unreviewed	440
A0A0N0AEA8	A0A0N0AEA8	FALSE	TRUE	A0A0N0AEA8	Cellulose-binding protein	ADL04_11890	Streptomyces sp. NRRL B-3648	cellular organisms, Bacteria, Terrabacteria group, Actinobacteria, Actinobacteria (high G+C Gram-positive bacteria), Streptomycetales, Streptomycetaceae, Streptomyces, Streptomyces sp. NRRL B-3648			IPR001919;IPR008965;IPR012291;	PF00553;		LGDZ01000118;	unreviewed	491
A0A0N0N791	A0A0N0N791	FALSE	TRUE	A0A0N0N791	Ricin B lectin	OK074_1047	Actinobacteria bacterium OK074	cellular organisms, Bacteria, Terrabacteria group, Actinobacteria, Actinobacteria (high G+C Gram-positive bacteria), unclassified Actinobacteria (class), unclassified Actinobacteria (class) (miscellaneous), Actinobacteria bacterium OK074		cd00161;	IPR035992;IPR000772;	PF00652;		LJCV01000022;	unreviewed	849
A0A0N0SZ50	A0A0N0SZ50	FALSE	TRUE	A0A0N0SZ50	Uncharacterized protein	ADL01_28660	Streptomyces sp. NRRL WC-3618	cellular organisms, Bacteria, Terrabacteria group, Actinobacteria, Actinobacteria (high G+C Gram-positive bacteria), Streptomycetales, Streptomycetaceae, Streptomyces, Streptomyces sp. NRRL WC-3618			IPR035992;			LGDW01000437;	unreviewed	143
A0A0N0TU54	A0A0N0TU54	FALSE	TRUE	A0A0N0TU54	Uncharacterized protein	ADK67_07805	Saccharothrix sp. NRRL B-16348	cellular organisms, Bacteria, Terrabacteria group, Actinobacteria, Actinobacteria (high G+C Gram-positive bacteria), Pseudonocardiales, Pseudonocardiaceae, Saccharothrix, Saccharothrix sp. NRRL B-16348			IPR013784;IPR013783;		SIGNAL 1 41 {ECO:0000256|SAM:SignalP}.	LGED01000046;	unreviewed	1038
A0A0N0V2U4	A0A0N0V2U4	TRUE	TRUE	A0A0N0V2U4	C-type lectin domain protein	MHK_000602	Candidatus Magnetomorum sp. HK-1	cellular organisms, Bacteria, Proteobacteria, delta/epsilon subdivisions, Deltaproteobacteria, Desulfobacterales, Desulfobacteraceae, Candidatus Magnetomorum, Candidatus Magnetomorum sp. HK-1		cd03603;	IPR001304;IPR016186;IPR016187;IPR034007;IPR008979;IPR028974;IPR001846;	PF00059;PF00094;		JPDT01000178;	unreviewed	1292	25079475
A0A0N0V990	A0A0N0V990	FALSE	TRUE	A0A0N0V990	Uncharacterized protein	VT25_15975	Photobacterium leiognathi subsp. mandapamensis (Photobacterium mandapamensis)	cellular organisms, Bacteria, Proteobacteria, Gammaproteobacteria, Vibrionales, Vibrionaceae, Photobacterium, Photobacterium leiognathi, Photobacterium leiognathi subsp. mandapamensis (Photobacterium mandapamensis)		cd00161;	IPR022220;IPR016183;IPR035992;IPR000772;	PF12563;PF07968;	SIGNAL 1 23 {ECO:0000256|SAM:SignalP}.	LAFZ01000029;	unreviewed	630	26350139
A0A0N1E6E8	A0A0N1E6E8	TRUE	FALSE	A0A0N1E6E8	Cytolethal distending toxin subunit CdtC	A7X13_02965 HPU229334_09745	Helicobacter pullorum	cellular organisms, Bacteria, Proteobacteria, delta/epsilon subdivisions, Epsilonproteobacteria, Campylobacterales, Helicobacteraceae, Helicobacter, Helicobacter pullorum			IPR003558;IPR035992;	PF03498;	SIGNAL 1 19 {ECO:0000256|SAM:SignalP}.	JNOC01000051;LXWI01000025;	unreviewed	182
A0A0N1GCC4	A0A0N1GCC4	FALSE	TRUE	A0A0N1GCC4	Carbohydrate binding family 6	OK074_8212	Actinobacteria bacterium OK074	cellular organisms, Bacteria, Terrabacteria group, Actinobacteria, Actinobacteria (high G+C Gram-positive bacteria), unclassified Actinobacteria (class), unclassified Actinobacteria (class) (miscellaneous), Actinobacteria bacterium OK074			IPR005084;IPR008979;			LJCV01000082;	unreviewed	352
A0A0N1GP37	A0A0N1GP37	FALSE	TRUE	A0A0N1GP37	RHS repeat-associated core domain containing protein-containing protein	OV320_8937	Actinobacteria bacterium OV320	cellular organisms, Bacteria, Terrabacteria group, Actinobacteria, Actinobacteria (high G+C Gram-positive bacteria), unclassified Actinobacteria (class), unclassified Actinobacteria (class) (miscellaneous), Actinobacteria bacterium OV320		cd00161;	IPR003587;IPR036844;IPR030934;IPR022385;IPR031325;IPR035992;IPR000772;IPR006530;	PF05593;PF00652;	SIGNAL 1 23 {ECO:0000256|SAM:SignalP}.	LJCX01000031;	unreviewed	2563
A0A0N1GYA6	A0A0N1GYA6	FALSE	TRUE	A0A0N1GYA6	Curculin domain protein (Mannose-binding) lectin	OV320_2329	Actinobacteria bacterium OV320	cellular organisms, Bacteria, Terrabacteria group, Actinobacteria, Actinobacteria (high G+C Gram-positive bacteria), unclassified Actinobacteria (class), unclassified Actinobacteria (class) (miscellaneous), Actinobacteria bacterium OV320			IPR001480;IPR036426;IPR013517;IPR028994;	PF01839;		LJCX01000005;	unreviewed	1431
A0A0N6ZJZ5	A0A0N6ZJZ5	FALSE	TRUE	A0A0N6ZJZ5	Alanine-rich protein	NI25_16900	Streptomyces sp. CCM_MD2014	cellular organisms, Bacteria, Terrabacteria group, Actinobacteria, Actinobacteria (high G+C Gram-positive bacteria), Streptomycetales, Streptomycetaceae, Streptomyces, Streptomyces sp. CCM_MD2014		cd14948;	IPR024361;			CP009754;	unreviewed	594	26722012
A0A0N7I404	A0A0N7I404	TRUE	FALSE	A0A0N7I404	Uncharacterized protein	AOA12_12995	Microbacterium sp. No. 7	cellular organisms, Bacteria, Terrabacteria group, Actinobacteria, Actinobacteria (high G+C Gram-positive bacteria), Micrococcales, Microbacteriaceae, Microbacterium, Microbacterium sp. No. 7			IPR025584;	PF14262;	SIGNAL 1 26 {ECO:0000256|SAM:SignalP}.	CP012697;	unreviewed	591
A0A0N7I9T0	A0A0N7I9T0	FALSE	TRUE	A0A0N7I9T0	Fibronectin type III domain protein	Btheta7330_01378	Bacteroides thetaiotaomicron	cellular organisms, Bacteria, FCB group, Bacteroidetes/Chlorobi group, Bacteroidetes, Bacteroidia, Bacteroidales, Bacteroidaceae, Bacteroides, Bacteroides thetaiotaomicron		cd14948;cd00063;	IPR024361;IPR013784;IPR003961;IPR036116;IPR013783;		SIGNAL 1 21 {ECO:0000256|SAM:SignalP}.	CP012937;WCRY01000050;WCRX01000063;	unreviewed	797	26430127; 31477907
A0A0N7IAN2	A0A0N7IAN2	FALSE	TRUE	A0A0N7IAN2	Uncharacterized protein	Btheta7330_03833	Bacteroides thetaiotaomicron	cellular organisms, Bacteria, FCB group, Bacteroidetes/Chlorobi group, Bacteroidetes, Bacteroidia, Bacteroidales, Bacteroidaceae, Bacteroides, Bacteroides thetaiotaomicron		cd14948;	IPR024361;IPR000421;IPR036116;IPR008979;IPR013783;	PF13004;PF00754;		CP012937;WCRY01000023;WCRX01000257;	unreviewed	605	26430127; 31477907
A0A0N7JDY0	A0A0N7JDY0	TRUE	TRUE	A0A0N7JDY0	Uncharacterized protein	SanJ4211_1363c	Streptococcus anginosus	cellular organisms, Bacteria, Terrabacteria group, Firmicutes, Bacilli, Lactobacillales, Streptococcaceae, Streptococcus, Streptococcus anginosus group, Streptococcus anginosus			IPR003610;			CP012805;	unreviewed	338	26679576
A0A0N8K9Y2	A0A0N8K9Y2	FALSE	TRUE	A0A0N8K9Y2	Uncharacterized protein	HLUCCA01_09425	Bacteroidetes bacterium HLUCCA01	cellular organisms, Bacteria, FCB group, Bacteroidetes/Chlorobi group, Bacteroidetes, unclassified Bacteroidetes, unclassified Bacteroidetes (miscellaneous), Bacteroidetes bacterium HLUCCA01			IPR010502;	PF06452;		LIHN01000007;	unreviewed	825
A0A0N9HQF1	A0A0N9HQF1	FALSE	TRUE	A0A0N9HQF1	Uncharacterized protein	AOZ06_08450	Kibdelosporangium phytohabitans	cellular organisms, Bacteria, Terrabacteria group, Actinobacteria, Actinobacteria (high G+C Gram-positive bacteria), Pseudonocardiales, Pseudonocardiaceae, Kibdelosporangium, Kibdelosporangium phytohabitans			IPR023294;IPR036813;	PF14517;	SIGNAL 1 18 {ECO:0000256|SAM:SignalP}.	CP012752;	unreviewed	630
A0A0N9LBA1	A0A0N9LBA1	TRUE	FALSE	A0A0N9LBA1	Fucophilic lectin LecB type-3	lecB	Pseudomonas aeruginosa	cellular organisms, Bacteria, Proteobacteria, Gammaproteobacteria, Pseudomonadales, Pseudomonadaceae, Pseudomonas, Pseudomonas aeruginosa group, Pseudomonas aeruginosa			IPR010907;IPR036684;	PF07472;		KT182471;	unreviewed	115	27303392
A0A0N9VAU9	A0A0N9VAU9	FALSE	TRUE	A0A0N9VAU9	Uncharacterized protein	AOY20_13550	Acinetobacter equi	cellular organisms, Bacteria, Proteobacteria, Gammaproteobacteria, Pseudomonadales, Moraxellaceae, Acinetobacter, Acinetobacter equi		cd00161;	IPR021862;IPR035992;IPR000772;	PF11958;PF00652;	SIGNAL 1 20 {ECO:0000256|SAM:SignalP}.	CP012808;	unreviewed	374	26620413
A0A0P0F134	A0A0P0F134	FALSE	TRUE	A0A0P0F134	Fibrobacter succinogenes major domain	Btheta7330_00638	Bacteroides thetaiotaomicron	cellular organisms, Bacteria, FCB group, Bacteroidetes/Chlorobi group, Bacteroidetes, Bacteroidia, Bacteroidales, Bacteroidaceae, Bacteroides, Bacteroides thetaiotaomicron		cd14948;	IPR024361;IPR011871;	PF09603;	SIGNAL 1 21 {ECO:0000256|SAM:SignalP}.	CP012937;	unreviewed	482	26430127
A0A0P0FB39	A0A0P0FB39	FALSE	TRUE	A0A0P0FB39	Uncharacterized protein	Btheta7330_00639 SAMN02910322_04512	Bacteroides thetaiotaomicron	cellular organisms, Bacteria, FCB group, Bacteroidetes/Chlorobi group, Bacteroidetes, Bacteroidia, Bacteroidales, Bacteroidaceae, Bacteroides, Bacteroides thetaiotaomicron		cd14948;	IPR024361;IPR021862;IPR031712;	PF11958;PF16871;	SIGNAL 1 19 {ECO:0000256|SAM:SignalP}.	CP012937;FOAL01000017;	unreviewed	551	26430127;
A0A0P0FH02	A0A0P0FH02	TRUE	TRUE	A0A0P0FH02	Uncharacterized protein	BSIG_0047 Btheta7330_03151 DW780_00795 HMPREF2534_04362	Bacteroides thetaiotaomicron	cellular organisms, Bacteria, FCB group, Bacteroidetes/Chlorobi group, Bacteroidetes, Bacteroidia, Bacteroidales, Bacteroidaceae, Bacteroides, Bacteroides thetaiotaomicron		cd14948;	IPR024361;IPR013783;	PF13004;		CP012937;ACIC02000052;WCTF01000015;WCTC01000016;WCTA01000002;WCTD01000001;WCSW01000004;WCSV01000002;WCSR01000003;WCSP01000003;WCSL01000003;WCSI01000002;WCRY01000002;WCRX01000045;WCPE01000009;LTDD01000156;QSJP01000001;	unreviewed	660	26430127; 31477907
A0A0P0GA06	A0A0P0GA06	TRUE	TRUE	A0A0P0GA06	Uncharacterized protein	BcellWH2_03632 DWW88_15595 DWX97_00820	Bacteroides cellulosilyticus	cellular organisms, Bacteria, FCB group, Bacteroidetes/Chlorobi group, Bacteroidetes, Bacteroidia, Bacteroidales, Bacteroidaceae, Bacteroides, Bacteroides cellulosilyticus			IPR005084;IPR036116;IPR008979;IPR013783;			CP012801;QRVJ01000001;QRXS01000009;	unreviewed	458	26430127;
A0A0P0M5F6	A0A0P0M5F6	FALSE	TRUE	A0A0P0M5F6	Uncharacterized protein	BvMPK_4021	Bacteroides vulgatus	cellular organisms, Bacteria, FCB group, Bacteroidetes/Chlorobi group, Bacteroidetes, Bacteroidia, Bacteroidales, Bacteroidaceae, Bacteroides, Bacteroides vulgatus		cd14948;	IPR024361;IPR013783;			CP013020;	unreviewed	404	27071651
A0A0P1EKR4	A0A0P1EKR4	FALSE	TRUE	A0A0P1EKR4	Staphylococcus aureus surface protein A	sraP RUM4293_00869	Ruegeria atlantica	cellular organisms, Bacteria, Proteobacteria, Alphaproteobacteria, Rhodobacterales, Rhodobacteraceae, Ruegeria, Ruegeria atlantica			IPR006644;IPR015919;IPR038081;IPR003644;IPR008979;IPR008009;IPR013783;IPR021720;IPR039155;	PF03160;PF05345;PF11721;		CYPS01000011;	unreviewed	5705
A0A0P1G224	A0A0P1G224	FALSE	TRUE	A0A0P1G224	Uncharacterized protein	TRN7648_00660	Tropicibacter naphthalenivorans	cellular organisms, Bacteria, Proteobacteria, Alphaproteobacteria, Rhodobacterales, Rhodobacteraceae, Tropicibacter, Tropicibacter naphthalenivorans			IPR036426;			CYSE01000001;	unreviewed	197
A0A0P1NYE9	A0A0P1NYE9	FALSE	TRUE	A0A0P1NYE9	Y_Y_Y domain-containing protein	JGI23_01646	Candidatus Chrysopegis kryptomonas	cellular organisms, Bacteria, FCB group, Candidatus Kryptonia, Candidatus Chrysopegis, Candidatus Chrysopegis kryptomonas			IPR008965;IPR013783;IPR011123;	PF07495;	SIGNAL 1 22 {ECO:0000256|SAM:SignalP}.	CZVW01000021;	unreviewed	273
A0A0P4RH21	A0A0P4RH21	TRUE	FALSE	A0A0P4RH21	Uncharacterized protein	TPA0598_19_00070	Streptomyces sp. NBRC 110027	cellular organisms, Bacteria, Terrabacteria group, Actinobacteria, Actinobacteria (high G+C Gram-positive bacteria), Streptomycetales, Streptomycetaceae, Streptomyces, Streptomyces sp. NBRC 110027			IPR035992;IPR000772;		SIGNAL 1 39 {ECO:0000256|SAM:SignalP}.	BBNO01000019;	unreviewed	388	26380643
A0A0P6XKL8	A0A0P6XKL8	FALSE	TRUE	A0A0P6XKL8	Uncharacterized protein	AC812_04690	Bellilinea caldifistulae	cellular organisms, Bacteria, Terrabacteria group, Chloroflexi, Anaerolineae, Anaerolineales, Anaerolineaceae, Bellilinea, Bellilinea caldifistulae			IPR031768;IPR022385;IPR031325;IPR003284;IPR006530;	PF16841;PF05593;PF03534;		LGHJ01000011;	unreviewed	2681
A0A0P6Y4R4	A0A0P6Y4R4	FALSE	TRUE	A0A0P6Y4R4	Uncharacterized protein	ADN01_05330	Levilinea saccharolytica	cellular organisms, Bacteria, Terrabacteria group, Chloroflexi, Anaerolineae, Anaerolineales, Anaerolineaceae, Levilinea, Levilinea saccharolytica			IPR011042;IPR013784;IPR011659;IPR013026;IPR011990;	PF07676;		LGCM01000021;	unreviewed	1357
A0A0P7WUX1	A0A0P7WUX1	TRUE	TRUE	A0A0P7WUX1	Carbohydrate binding domain (Fragment)	HLUCCA01_13690	Bacteroidetes bacterium HLUCCA01	cellular organisms, Bacteria, FCB group, Bacteroidetes/Chlorobi group, Bacteroidetes, unclassified Bacteroidetes, unclassified Bacteroidetes (miscellaneous), Bacteroidetes bacterium HLUCCA01			IPR008965;IPR003305;IPR008979;IPR013783;IPR014756;	PF02018;	SIGNAL 1 25 {ECO:0000256|SAM:SignalP}.	LIHN01000020;	unreviewed	1291
A0A0P9DG24	A0A0P9DG24	FALSE	TRUE	A0A0P9DG24	Uncharacterized protein	SE17_03305	Kouleothrix aurantiaca	cellular organisms, Bacteria, Terrabacteria group, Chloroflexi, Chloroflexia, Chloroflexales, Roseiflexineae, Roseiflexaceae, Kouleothrix, Kouleothrix aurantiaca		cd14948;	IPR024361;IPR028994;		SIGNAL 1 30 {ECO:0000256|SAM:SignalP}.	LJCR01000046;	unreviewed	623
A0A0Q0EE63	A0A0Q0EE63	FALSE	TRUE	A0A0Q0EE63	Prophage PssSM-02, tail fiber/host specificity protein	ALO44_00542	Pseudomonas syringae pv. tagetis	cellular organisms, Bacteria, Proteobacteria, Gammaproteobacteria, Pseudomonadales, Pseudomonadaceae, Pseudomonas, Pseudomonas syringae group, Pseudomonas syringae group genomosp. 7, Pseudomonas syringae pv. tagetis			IPR003610;IPR015406;IPR036116;IPR013783;	PF09327;		LJRM01000129;	unreviewed	1220
A0A0Q0YMV8	A0A0Q0YMV8	FALSE	TRUE	A0A0Q0YMV8	Uncharacterized protein	Cocul_01894	Corynebacterium oculi	cellular organisms, Bacteria, Terrabacteria group, Actinobacteria, Actinobacteria (high G+C Gram-positive bacteria), Corynebacteriales, Corynebacteriaceae, Corynebacterium, Corynebacterium oculi			IPR025584;	PF14262;	SIGNAL 1 35 {ECO:0000256|SAM:SignalP}.	LKST01000003;	unreviewed	625
A0A0Q4B8V3	A0A0Q4B8V3	FALSE	TRUE	A0A0Q4B8V3	Uncharacterized protein	AL399_06050	Candidatus Bacteroides periocalifornicus	cellular organisms, Bacteria, FCB group, Bacteroidetes/Chlorobi group, Bacteroidetes, Bacteroidia, Bacteroidales, Bacteroidaceae, Bacteroides, Candidatus Bacteroides periocalifornicus			IPR025112;IPR038653;	PF13201;		LIIK01000026;	unreviewed	1032
A0A0Q4DEQ5	A0A0Q4DEQ5	FALSE	TRUE	A0A0Q4DEQ5	Uncharacterized protein	ASE56_01370	Microbacterium sp. Leaf203	cellular organisms, Bacteria, Terrabacteria group, Actinobacteria, Actinobacteria (high G+C Gram-positive bacteria), Micrococcales, Microbacteriaceae, Microbacterium, Microbacterium sp. Leaf203			IPR003610;IPR008160;IPR011083;IPR037053;	PF01391;PF07484;	SIGNAL 1 26 {ECO:0000256|SAM:SignalP}.	LMKF01000022;	unreviewed	474
A0A0Q4KYA9	A0A0Q4KYA9	FALSE	TRUE	A0A0Q4KYA9	Uncharacterized protein	ASE86_11220	Sphingomonas sp. Leaf33	cellular organisms, Bacteria, Proteobacteria, Alphaproteobacteria, Sphingomonadales, Sphingomonadaceae, Sphingomonas, Sphingomonas sp. Leaf33			IPR013784;			LMLB01000001;	unreviewed	189
A0A0Q4QPI6	A0A0Q4QPI6	FALSE	TRUE	A0A0Q4QPI6	Uncharacterized protein	ASF12_23580	Paenibacillus sp. Leaf72	cellular organisms, Bacteria, Terrabacteria group, Firmicutes, Bacilli, Bacillales, Paenibacillaceae, Paenibacillus, Paenibacillus sp. Leaf72			IPR003305;IPR008979;	PF02018;		LMLV01000034;	unreviewed	584
A0A0Q4QVB1	A0A0Q4QVB1	FALSE	TRUE	A0A0Q4QVB1	Uncharacterized protein	ASF12_18070	Paenibacillus sp. Leaf72	cellular organisms, Bacteria, Terrabacteria group, Firmicutes, Bacilli, Bacillales, Paenibacillaceae, Paenibacillus, Paenibacillus sp. Leaf72			IPR001480;IPR036426;		SIGNAL 1 28 {ECO:0000256|SAM:SignalP}.	LMLV01000031;	unreviewed	208
A0A0Q4R2R7	A0A0Q4R2R7	FALSE	TRUE	A0A0Q4R2R7	Uncharacterized protein	ASF16_18645	Acidovorax sp. Leaf78	cellular organisms, Bacteria, Proteobacteria, Betaproteobacteria, Burkholderiales, Comamonadaceae, Acidovorax, Acidovorax sp. Leaf78			IPR031768;	PF16841;		LMLZ01000026;	unreviewed	668
A0A0Q5AU06	A0A0Q5AU06	FALSE	TRUE	A0A0Q5AU06	Uncharacterized protein	ASF42_14000	Rathayibacter sp. Leaf294	cellular organisms, Bacteria, Terrabacteria group, Actinobacteria, Actinobacteria (high G+C Gram-positive bacteria), Micrococcales, Microbacteriaceae, Rathayibacter, Rathayibacter sp. Leaf294		cd00028;	IPR001480;IPR036426;		SIGNAL 1 21 {ECO:0000256|SAM:SignalP}.	LMNO01000004;	unreviewed	659
A0A0Q5J8B2	A0A0Q5J8B2	FALSE	TRUE	A0A0Q5J8B2	Uncharacterized protein	ASF78_14490	Cellulomonas sp. Leaf334	cellular organisms, Bacteria, Terrabacteria group, Actinobacteria, Actinobacteria (high G+C Gram-positive bacteria), Micrococcales, Cellulomonadaceae, Cellulomonas, Cellulomonas sp. Leaf334			IPR001919;IPR008965;IPR012291;IPR011004;	PF00553;		LMOO01000005;	unreviewed	770
A0A0Q5ZFF0	A0A0Q5ZFF0	FALSE	TRUE	A0A0Q5ZFF0	Uncharacterized protein	ASG31_11565	Chryseobacterium sp. Leaf404	cellular organisms, Bacteria, FCB group, Bacteroidetes/Chlorobi group, Bacteroidetes, Flavobacteriia, Flavobacteriales, Flavobacteriaceae, Chryseobacterium, Chryseobacterium sp. Leaf404			IPR011042;IPR013784;IPR003961;IPR036116;IPR013783;		SIGNAL 1 17 {ECO:0000256|SAM:SignalP}.	LMQM01000012;	unreviewed	500	26633631;
A0A0Q6AMB9	A0A0Q6AMB9	FALSE	TRUE	A0A0Q6AMB9	Uncharacterized protein	ASG22_18085	Chryseobacterium sp. Leaf405	cellular organisms, Bacteria, FCB group, Bacteroidetes/Chlorobi group, Bacteroidetes, Flavobacteriia, Flavobacteriales, Flavobacteriaceae, Chryseobacterium, Chryseobacterium sp. Leaf405			IPR013784;		SIGNAL 1 21 {ECO:0000256|SAM:SignalP}.	LMQN01000003;	unreviewed	394	26633631;
A0A0Q6XDI6	A0A0Q6XDI6	FALSE	TRUE	A0A0Q6XDI6	Uncharacterized protein	ASD08_12340	Streptomyces sp. Root369	cellular organisms, Bacteria, Terrabacteria group, Actinobacteria, Actinobacteria (high G+C Gram-positive bacteria), Streptomycetales, Streptomycetaceae, Streptomyces, Streptomyces sp. Root369		cd00028;	IPR001480;IPR036426;IPR022385;IPR006530;		SIGNAL 1 20 {ECO:0000256|SAM:SignalP}.	LMDL01000056;	unreviewed	2410
A0A0Q7IZM3	A0A0Q7IZM3	FALSE	TRUE	A0A0Q7IZM3	Uncharacterized protein	ASD40_07720	Paenibacillus sp. Root444D2	cellular organisms, Bacteria, Terrabacteria group, Firmicutes, Bacilli, Bacillales, Paenibacillaceae, Paenibacillus, Paenibacillus sp. Root444D2			IPR013784;		SIGNAL 1 24 {ECO:0000256|SAM:SignalP}.	LMEO01000034;	unreviewed	435
A0A0Q7KFZ3	A0A0Q7KFZ3	FALSE	TRUE	A0A0Q7KFZ3	Uncharacterized protein	ASD10_02145	Aeromicrobium sp. Root472D3	cellular organisms, Bacteria, Terrabacteria group, Actinobacteria, Actinobacteria (high G+C Gram-positive bacteria), Propionibacteriales, Nocardioidaceae, Aeromicrobium, Aeromicrobium sp. Root472D3			IPR013784;IPR013783;		SIGNAL 1 19 {ECO:0000256|SAM:SignalP}.	LMET01000001;	unreviewed	655
A0A0Q8PGF5	A0A0Q8PGF5	FALSE	TRUE	A0A0Q8PGF5	Uncharacterized protein	ASE03_22770	Kitasatospora sp. Root187	cellular organisms, Bacteria, Terrabacteria group, Actinobacteria, Actinobacteria (high G+C Gram-positive bacteria), Streptomycetales, Streptomycetaceae, Kitasatospora, Kitasatospora sp. Root187		cd00161;	IPR015919;IPR013783;IPR035992;IPR000772;IPR006311;	PF14200;	SIGNAL 1 31 {ECO:0000256|SAM:SignalP}.	LMHX01000009;	unreviewed	823
A0A0Q9D906	A0A0Q9D906	TRUE	TRUE	A0A0Q9D906	Uncharacterized protein	ASE52_14675	Acidovorax sp. Root275	cellular organisms, Bacteria, Proteobacteria, Betaproteobacteria, Burkholderiales, Comamonadaceae, Acidovorax, Acidovorax sp. Root275			IPR031768;	PF16841;		LMJH01000008;	unreviewed	669
A0A0Q9P8X7	A0A0Q9P8X7	FALSE	TRUE	A0A0Q9P8X7	Uncharacterized protein	ASG89_11965	Paenibacillus sp. Soil766	cellular organisms, Bacteria, Terrabacteria group, Firmicutes, Bacilli, Bacillales, Paenibacillaceae, Paenibacillus, Paenibacillus sp. Soil766			IPR011081;IPR005102;IPR000421;IPR008979;IPR013783;IPR014756;IPR001119;	PF07532;PF03442;PF00395;	SIGNAL 1 38 {ECO:0000256|SAM:SignalP}.	LMSJ01000058;	unreviewed	2283
A0A0Q9RQN0	A0A0Q9RQN0	FALSE	TRUE	A0A0Q9RQN0	Uncharacterized protein	ASG93_14245	Paenibacillus sp. Soil787	cellular organisms, Bacteria, Terrabacteria group, Firmicutes, Bacilli, Bacillales, Paenibacillaceae, Paenibacillus, Paenibacillus sp. Soil787		cd00161;	IPR002860;IPR035992;IPR000772;IPR015943;	PF02012;PF14200;	SIGNAL 1 32 {ECO:0000256|SAM:SignalP}.	LMSP01000044;	unreviewed	922
A0A0Q9XU28	A0A0Q9XU28	FALSE	TRUE	A0A0Q9XU28	Uncharacterized protein	ACA29_13895	Bacillus galactosidilyticus	cellular organisms, Bacteria, Terrabacteria group, Firmicutes, Bacilli, Bacillales, Bacillaceae, Bacillus, Bacillus galactosidilyticus			IPR013222;IPR013783;IPR038637;	PF08305;		LGPB01000109;	unreviewed	84
A0A0R0ECL8	A0A0R0ECL8	FALSE	TRUE	A0A0R0ECL8	Uncharacterized protein	ABB34_02830	Stenotrophomonas daejeonensis	cellular organisms, Bacteria, Proteobacteria, Gammaproteobacteria, Xanthomonadales, Xanthomonadaceae, Stenotrophomonas, Stenotrophomonas daejeonensis			IPR000421;IPR006585;IPR008979;	PF00754;		LDJP01000012;	unreviewed	600
A0A0R1EYK5	A0A0R1EYK5	TRUE	TRUE	A0A0R1EYK5	Uncharacterized protein	FD22_GL002153	Lactobacillus coryniformis subsp. coryniformis KCTC 3167 = DSM 20001	cellular organisms, Bacteria, Terrabacteria group, Firmicutes, Bacilli, Lactobacillales, Lactobacillaceae, Lactobacillus, Lactobacillus coryniformis, Lactobacillus coryniformis subsp. coryniformis, Lactobacillus coryniformis subsp. coryniformis KCTC 3167 = DSM 20001			IPR003610;IPR008160;	PF01391;		AZCN01000069;	unreviewed	470	26415554
A0A0R2A817	A0A0R2A817	TRUE	FALSE	A0A0R2A817	Uncharacterized protein	FC35_GL001356	Lactobacillus coleohominis DSM 14060	cellular organisms, Bacteria, Terrabacteria group, Firmicutes, Bacilli, Lactobacillales, Lactobacillaceae, Lactobacillus, Lactobacillus coleohominis, Lactobacillus coleohominis DSM 14060			IPR014718;			AZEW01000532;	unreviewed	62	26415554
A0A0R2HWZ1	A0A0R2HWZ1	FALSE	TRUE	A0A0R2HWZ1	Uncharacterized protein	IV74_GL000212	Carnobacterium divergens DSM 20623	cellular organisms, Bacteria, Terrabacteria group, Firmicutes, Bacilli, Lactobacillales, Carnobacteriaceae, Carnobacterium, Carnobacterium divergens (Lactobacillus divergens), Carnobacterium divergens DSM 20623			IPR004954;	PF03272;	SIGNAL 1 24 {ECO:0000256|SAM:SignalP}.	JQBS01000007;	unreviewed	626	26415554
A0A0R2KNK8	A0A0R2KNK8	FALSE	TRUE	A0A0R2KNK8	F5 8 type C domain protein	IV53_GL000952	Lactobacillus ceti DSM 22408	cellular organisms, Bacteria, Terrabacteria group, Firmicutes, Bacilli, Lactobacillales, Lactobacillaceae, Lactobacillus, Lactobacillus ceti, Lactobacillus ceti DSM 22408			IPR000421;IPR008979;IPR013222;IPR038637;	PF00754;PF08305;		JQBZ01000025;	unreviewed	2076	26415554
A0A0R2V1B8	A0A0R2V1B8	FALSE	TRUE	A0A0R2V1B8	Uncharacterized protein	ABR94_04460	Sphingobacteriales bacterium BACL12 MAG-120802-bin5	cellular organisms, Bacteria, FCB group, Bacteroidetes/Chlorobi group, Bacteroidetes, Sphingobacteriia, Sphingobacteriales, unclassified Sphingobacteriales, unclassified Sphingobacteriales (miscellaneous), Sphingobacteriales bacterium BACL12 MAG-120802-bin5			IPR013784;IPR032812;	PF13205;	SIGNAL 1 18 {ECO:0000256|SAM:SignalP}.	LICM01000492;	unreviewed	542
A0A0R2VCZ9	A0A0R2VCZ9	FALSE	TRUE	A0A0R2VCZ9	Uncharacterized protein	ABR94_07580	Sphingobacteriales bacterium BACL12 MAG-120802-bin5	cellular organisms, Bacteria, FCB group, Bacteroidetes/Chlorobi group, Bacteroidetes, Sphingobacteriia, Sphingobacteriales, unclassified Sphingobacteriales, unclassified Sphingobacteriales (miscellaneous), Sphingobacteriales bacterium BACL12 MAG-120802-bin5			IPR032640;IPR002044;IPR013783;IPR014756;	PF16561;	SIGNAL 1 24 {ECO:0000256|SAM:SignalP}.	LICM01000209;	unreviewed	485
A0A0R2XS42	A0A0R2XS42	FALSE	TRUE	A0A0R2XS42	Uncharacterized protein	ABS34_02820	Opitutaceae bacterium BACL24 MAG-120322-bin51	cellular organisms, Bacteria, PVC group, Verrucomicrobia, Opitutae, Opitutales, Opitutaceae, unclassified Opitutaceae, Opitutaceae bacterium BACL24 MAG-120322-bin51			IPR011042;IPR006584;IPR005084;IPR008979;IPR037524;IPR011658;	PF03422;PF07691;	SIGNAL 1 33 {ECO:0000256|SAM:SignalP}.	LIDO01000017;	unreviewed	1502
A0A0S2F5W1	A0A0S2F5W1	FALSE	TRUE	A0A0S2F5W1	Ricin-type beta-trefoil lectin domain protein	LA76x_0684	Lysobacter antibioticus	cellular organisms, Bacteria, Proteobacteria, Gammaproteobacteria, Xanthomonadales, Xanthomonadaceae, Lysobacter, Lysobacter antibioticus		cd00161;	IPR021862;IPR035992;IPR000772;	PF11958;PF00652;		CP011129;	unreviewed	425	26597042
A0A0S2FAK0	A0A0S2FAK0	FALSE	TRUE	A0A0S2FAK0	Ricin-type beta-trefoil lectin domain protein	LA76x_2430	Lysobacter antibioticus	cellular organisms, Bacteria, Proteobacteria, Gammaproteobacteria, Xanthomonadales, Xanthomonadaceae, Lysobacter, Lysobacter antibioticus		cd00161;	IPR021862;IPR035992;IPR000772;	PF11958;PF00652;	SIGNAL 1 21 {ECO:0000256|SAM:SignalP}.	CP011129;	unreviewed	369	26597042
A0A0S2JDH5	A0A0S2JDH5	FALSE	TRUE	A0A0S2JDH5	Uncharacterized protein	CMT41_03750	Colwellia sp. MT41	cellular organisms, Bacteria, Proteobacteria, Gammaproteobacteria, Alteromonadales, Colwelliaceae, Colwellia, Colwellia sp. MT41			IPR013784;		SIGNAL 1 28 {ECO:0000256|SAM:SignalP}.	CP013145;	unreviewed	885
A0A0S2K2X5	A0A0S2K2X5	FALSE	TRUE	A0A0S2K2X5	Uncharacterized protein	PP2015_2349	Pseudoalteromonas phenolica	cellular organisms, Bacteria, Proteobacteria, Gammaproteobacteria, Alteromonadales, Pseudoalteromonadaceae, Pseudoalteromonas, Pseudoalteromonas phenolica			IPR010502;	PF06452;	SIGNAL 1 22 {ECO:0000256|SAM:SignalP}.	CP013187;	unreviewed	779
A0A0S4SVJ5	A0A0S4SVJ5	FALSE	TRUE	A0A0S4SVJ5	Lectin C-type domain-containing protein	ERS686654_02030	Campylobacter fetus subsp. fetus	cellular organisms, Bacteria, Proteobacteria, delta/epsilon subdivisions, Epsilonproteobacteria, Campylobacterales, Campylobacteraceae, Campylobacter, Campylobacter fetus, Campylobacter fetus subsp. fetus			IPR001304;IPR016186;IPR016187;IPR014121;	PF06986;	SIGNAL 1 22 {ECO:0000256|SAM:SignalP}.	FAVB01000007;	unreviewed	988
A0A0S7E607	A0A0S7E607	TRUE	FALSE	A0A0S7E607	Uncharacterized protein	AS202_06025	Myroides odoratimimus	cellular organisms, Bacteria, FCB group, Bacteroidetes/Chlorobi group, Bacteroidetes, Flavobacteriia, Flavobacteriales, Flavobacteriaceae, Myroides, Myroides odoratimimus			IPR025112;IPR038653;	PF13201;		CP013690;	unreviewed	379	26984839
A0A0S7WED2	A0A0S7WED2	TRUE	FALSE	A0A0S7WED2	Uncharacterized protein	AMJ40_07390	candidate division TA06 bacterium DG_26	cellular organisms, Bacteria, unclassified Bacteria, Bacteria candidate phyla, candidate division TA06, candidate division TA06 bacterium DG_26			IPR010502;	PF06452;		LIZT01000114;	unreviewed	698	25922666
A0A0S7WP86	A0A0S7WP86	TRUE	TRUE	A0A0S7WP86	Uncharacterized protein	AMJ37_04010	Dehalococcoidia bacterium DG_18	cellular organisms, Bacteria, Terrabacteria group, Chloroflexi, Dehalococcoidia, unclassified Dehalococcoidia, Dehalococcoidia bacterium DG_18			IPR008965;		SIGNAL 1 21 {ECO:0000256|SAM:SignalP}.	LIZO01000102;	unreviewed	558	25922666
A0A0S7XPV8	A0A0S7XPV8	FALSE	TRUE	A0A0S7XPV8	Uncharacterized protein	AMK68_01650	candidate division KD3-62 bacterium DG_56	cellular organisms, Bacteria, unclassified Bacteria, Bacteria candidate phyla, candidate division KD3-62, candidate division KD3-62 bacterium DG_56			IPR010502;IPR001478;IPR036034;	PF06452;PF13180;	SIGNAL 1 22 {ECO:0000256|SAM:SignalP}.	LIZY01000026;	unreviewed	486	25922666
A0A0S7Y968	A0A0S7Y968	FALSE	TRUE	A0A0S7Y968	Uncharacterized protein	AMJ50_02895	Parcubacteria bacterium DG_74_3	cellular organisms, Bacteria, unclassified Bacteria, Bacteria candidate phyla, Patescibacteria group, Parcubacteria group, Candidatus Parcubacteria, unclassified Parcubacteria, Parcubacteria bacterium DG_74_3			IPR008965;			LJNG01000016;	unreviewed	401	25922666
A0A0S7YEL7	A0A0S7YEL7	FALSE	TRUE	A0A0S7YEL7	Uncharacterized protein	AMJ48_02585	Parcubacteria bacterium DG_74_1	cellular organisms, Bacteria, unclassified Bacteria, Bacteria candidate phyla, Patescibacteria group, Parcubacteria group, Candidatus Parcubacteria, unclassified Parcubacteria, Parcubacteria bacterium DG_74_1			IPR008965;			LJNE01000007;	unreviewed	473	25922666
A0A0S7Z565	A0A0S7Z565	FALSE	TRUE	A0A0S7Z565	Uncharacterized protein (Fragment)	AMS19_07975	Gemmatimonas sp. SG8_23	cellular organisms, Bacteria, FCB group, Gemmatimonadetes, Gemmatimonadetes, Gemmatimonadales, Gemmatimonadaceae, Gemmatimonas, Gemmatimonas sp. SG8_23			IPR010502;	PF06452;		LJNO01000106;	unreviewed	463	25922666
A0A0S7ZH69	A0A0S7ZH69	FALSE	TRUE	A0A0S7ZH69	Uncharacterized protein	AMS17_12835	Spirochaetes bacterium DG_61	cellular organisms, Bacteria, Spirochaetes, unclassified Spirochaetes, Spirochaetes bacterium DG_61		cd14948;	IPR024361;	PF13004;		LJNB01000187;	unreviewed	368	25922666
A0A0S7ZND4	A0A0S7ZND4	FALSE	TRUE	A0A0S7ZND4	Uncharacterized protein (Fragment)	AMS18_13435	Gemmatimonas sp. SG8_17	cellular organisms, Bacteria, FCB group, Gemmatimonadetes, Gemmatimonadetes, Gemmatimonadales, Gemmatimonadaceae, Gemmatimonas, Gemmatimonas sp. SG8_17			IPR010502;	PF06452;		LJNM01000304;	unreviewed	220	25922666
A0A0S7ZRN4	A0A0S7ZRN4	TRUE	FALSE	A0A0S7ZRN4	Uncharacterized protein	AMS18_12440	Gemmatimonas sp. SG8_17	cellular organisms, Bacteria, FCB group, Gemmatimonadetes, Gemmatimonadetes, Gemmatimonadales, Gemmatimonadaceae, Gemmatimonas, Gemmatimonas sp. SG8_17			IPR010502;	PF06452;		LJNM01000271;	unreviewed	718	25922666
A0A0S8A0F2	A0A0S8A0F2	FALSE	TRUE	A0A0S8A0F2	Uncharacterized protein	AMS18_06835	Gemmatimonas sp. SG8_17	cellular organisms, Bacteria, FCB group, Gemmatimonadetes, Gemmatimonadetes, Gemmatimonadales, Gemmatimonadaceae, Gemmatimonas, Gemmatimonas sp. SG8_17			IPR010502;	PF06452;		LJNM01000115;	unreviewed	851	25922666
A0A0S8A182	A0A0S8A182	FALSE	TRUE	A0A0S8A182	Uncharacterized protein	AMS18_06070	Gemmatimonas sp. SG8_17	cellular organisms, Bacteria, FCB group, Gemmatimonadetes, Gemmatimonadetes, Gemmatimonadales, Gemmatimonadaceae, Gemmatimonas, Gemmatimonas sp. SG8_17			IPR010502;	PF06452;	SIGNAL 1 22 {ECO:0000256|SAM:SignalP}.	LJNM01000097;	unreviewed	915	25922666
A0A0S8APF1	A0A0S8APF1	FALSE	TRUE	A0A0S8APF1	Uncharacterized protein (Fragment)	AMS20_13860	Gemmatimonas sp. SG8_28	cellular organisms, Bacteria, FCB group, Gemmatimonadetes, Gemmatimonadetes, Gemmatimonadales, Gemmatimonadaceae, Gemmatimonas, Gemmatimonas sp. SG8_28			IPR010502;	PF06452;		LJNQ01000285;	unreviewed	542	25922666
A0A0S8AXK2	A0A0S8AXK2	FALSE	TRUE	A0A0S8AXK2	Carbohydrate-binding family 9-like protein	AMS20_08965	Gemmatimonas sp. SG8_28	cellular organisms, Bacteria, FCB group, Gemmatimonadetes, Gemmatimonadetes, Gemmatimonadales, Gemmatimonadaceae, Gemmatimonas, Gemmatimonas sp. SG8_28			IPR010502;	PF06452;		LJNQ01000137;	unreviewed	365	25922666
A0A0S8DNY5	A0A0S8DNY5	FALSE	TRUE	A0A0S8DNY5	Uncharacterized protein	AMJ65_14415	Phycisphaerae bacterium SG8_4	cellular organisms, Bacteria, PVC group, Planctomycetes, Phycisphaerae, unclassified Phycisphaerae, Phycisphaerae bacterium SG8_4			IPR003305;IPR008979;IPR013783;IPR037524;IPR011658;	PF02018;PF07691;	SIGNAL 1 24 {ECO:0000256|SAM:SignalP}.	LJTR01000298;	unreviewed	816	25922666
A0A0S8DR17	A0A0S8DR17	FALSE	TRUE	A0A0S8DR17	Uncharacterized protein (Fragment)	AMJ65_13605	Phycisphaerae bacterium SG8_4	cellular organisms, Bacteria, PVC group, Planctomycetes, Phycisphaerae, unclassified Phycisphaerae, Phycisphaerae bacterium SG8_4			IPR003305;IPR000421;IPR008979;IPR013783;	PF02018;PF00754;		LJTR01000270;	unreviewed	813	25922666
A0A0S8DSD3	A0A0S8DSD3	FALSE	TRUE	A0A0S8DSD3	Uncharacterized protein (Fragment)	AMJ65_13600	Phycisphaerae bacterium SG8_4	cellular organisms, Bacteria, PVC group, Planctomycetes, Phycisphaerae, unclassified Phycisphaerae, Phycisphaerae bacterium SG8_4			IPR003305;IPR000421;IPR008979;IPR013783;	PF02018;PF00754;		LJTR01000270;	unreviewed	1229	25922666
A0A0S8E8E3	A0A0S8E8E3	FALSE	TRUE	A0A0S8E8E3	Uncharacterized protein	AMJ65_04985	Phycisphaerae bacterium SG8_4	cellular organisms, Bacteria, PVC group, Planctomycetes, Phycisphaerae, unclassified Phycisphaerae, Phycisphaerae bacterium SG8_4			IPR003305;IPR008979;IPR013783;	PF02018;	SIGNAL 1 24 {ECO:0000256|SAM:SignalP}.	LJTR01000062;	unreviewed	668	25922666
A0A0S8EN04	A0A0S8EN04	FALSE	TRUE	A0A0S8EN04	Uncharacterized protein	AMK72_03310	Planctomycetes bacterium SM23_25	cellular organisms, Bacteria, PVC group, Planctomycetes, unclassified Planctomycetes, Planctomycetes bacterium SM23_25			IPR011042;IPR010502;	PF06452;	SIGNAL 1 41 {ECO:0000256|SAM:SignalP}.	LJTY01000042;	unreviewed	1066	25922666
A0A0S8FDT8	A0A0S8FDT8	FALSE	TRUE	A0A0S8FDT8	Uncharacterized protein	AMK73_08930	Planctomycetes bacterium SM23_32	cellular organisms, Bacteria, PVC group, Planctomycetes, unclassified Planctomycetes, Planctomycetes bacterium SM23_32			IPR008979;IPR021720;IPR039155;	PF11721;		LJUE01000189;	unreviewed	539	25922666
A0A0S8GQP4	A0A0S8GQP4	FALSE	TRUE	A0A0S8GQP4	Uncharacterized protein	AMS25_18475	Gemmatimonas sp. SM23_52	cellular organisms, Bacteria, FCB group, Gemmatimonadetes, Gemmatimonadetes, Gemmatimonadales, Gemmatimonadaceae, Gemmatimonas, Gemmatimonas sp. SM23_52			IPR010502;	PF06452;	SIGNAL 1 25 {ECO:0000256|SAM:SignalP}.	LJUM01000234;	unreviewed	740	25922666
A0A0S8GTV0	A0A0S8GTV0	FALSE	TRUE	A0A0S8GTV0	Uncharacterized protein (Fragment)	AMJ79_09910	Phycisphaerae bacterium SM23_30	cellular organisms, Bacteria, PVC group, Planctomycetes, Phycisphaerae, unclassified Phycisphaerae, Phycisphaerae bacterium SM23_30			IPR001304;IPR016186;IPR016187;			LJUC01000119;	unreviewed	3992	25922666
A0A0S8GW12	A0A0S8GW12	FALSE	TRUE	A0A0S8GW12	Uncharacterized protein (Fragment)	AMJ89_04195	candidate division Zixibacteria bacterium SM23_73	cellular organisms, Bacteria, FCB group, candidate division Zixibacteria, candidate division Zixibacteria bacterium SM23_73			IPR013784;			LJUV01000077;	unreviewed	222	25922666
A0A0S8H4I7	A0A0S8H4I7	TRUE	TRUE	A0A0S8H4I7	Uncharacterized protein	AMS27_17465	Bacteroides sp. SM23_62_1	cellular organisms, Bacteria, FCB group, Bacteroidetes/Chlorobi group, Bacteroidetes, Bacteroidia, Bacteroidales, Bacteroidaceae, Bacteroides, Bacteroides sp. SM23_62_1			IPR010502;	PF06452;	SIGNAL 1 19 {ECO:0000256|SAM:SignalP}.	LJUQ01000266;	unreviewed	876	25922666
A0A0S8I8M1	A0A0S8I8M1	FALSE	TRUE	A0A0S8I8M1	Uncharacterized protein	AMJ88_06405	Anaerolineae bacterium SM23_ 63	cellular organisms, Bacteria, Terrabacteria group, Chloroflexi, Anaerolineae, unclassified Anaerolineae, Anaerolineae bacterium SM23_ 63			IPR013784;IPR002044;			LJUS01000013;	unreviewed	812	25922666
A0A0S8J647	A0A0S8J647	FALSE	TRUE	A0A0S8J647	Uncharacterized protein	AMJ90_01500	candidate division Zixibacteria bacterium SM23_73_2	cellular organisms, Bacteria, FCB group, candidate division Zixibacteria, candidate division Zixibacteria bacterium SM23_73_2			IPR013784;IPR032812;	PF13205;		LJUW01000006;	unreviewed	521	25922666
A0A0S8KF54	A0A0S8KF54	FALSE	TRUE	A0A0S8KF54	Uncharacterized protein (Fragment)	AMJ75_11725	Phycisphaerae bacterium SM1_79	cellular organisms, Bacteria, PVC group, Planctomycetes, Phycisphaerae, unclassified Phycisphaerae, Phycisphaerae bacterium SM1_79			IPR003305;IPR008979;	PF02018;		LJVF01000198;	unreviewed	248	25922666
A0A0S8KPE1	A0A0S8KPE1	FALSE	TRUE	A0A0S8KPE1	Uncharacterized protein (Fragment)	AMJ75_05450	Phycisphaerae bacterium SM1_79	cellular organisms, Bacteria, PVC group, Planctomycetes, Phycisphaerae, unclassified Phycisphaerae, Phycisphaerae bacterium SM1_79		cd00063;	IPR006584;IPR005084;IPR003961;IPR036116;IPR008979;IPR013783;IPR037524;IPR011658;	PF03422;PF07691;		LJVF01000039;	unreviewed	1650	25922666
A0A0S9CKP6	A0A0S9CKP6	TRUE	TRUE	A0A0S9CKP6	Uncharacterized protein	ASE95_05155	Sphingomonas sp. Leaf231	cellular organisms, Bacteria, Proteobacteria, Alphaproteobacteria, Sphingomonadales, Sphingomonadaceae, Sphingomonas, Sphingomonas sp. Leaf231		cd00161;	IPR035992;IPR000772;	PF14200;		LMLS01000001;	unreviewed	314
A0A0S9R106	A0A0S9R106	FALSE	TRUE	A0A0S9R106	Uncharacterized protein	ASF37_15630	Aeromicrobium sp. Leaf289	cellular organisms, Bacteria, Terrabacteria group, Actinobacteria, Actinobacteria (high G+C Gram-positive bacteria), Propionibacteriales, Nocardioidaceae, Aeromicrobium, Aeromicrobium sp. Leaf289			IPR013784;		SIGNAL 1 36 {ECO:0000256|SAM:SignalP}.	LMNK01000005;	unreviewed	353
A0A0T1Q2V2	A0A0T1Q2V2	FALSE	TRUE	A0A0T1Q2V2	Carbohydrate-binding protein	ASC82_24215	Streptomyces sp. Root431	cellular organisms, Bacteria, Terrabacteria group, Actinobacteria, Actinobacteria (high G+C Gram-positive bacteria), Streptomycetales, Streptomycetaceae, Streptomyces, Streptomyces sp. Root431			IPR005084;IPR008979;	PF16990;		LMEI01000012;	unreviewed	322
A0A0T1UND6	A0A0T1UND6	FALSE	TRUE	A0A0T1UND6	Uncharacterized protein	ASD48_08495	Streptomyces sp. Root1310	cellular organisms, Bacteria, Terrabacteria group, Actinobacteria, Actinobacteria (high G+C Gram-positive bacteria), Streptomycetales, Streptomycetaceae, Streptomyces, Streptomyces sp. Root1310			IPR007112;IPR036749;IPR009009;IPR036908;	PF03330;		LMEQ01000001;	unreviewed	331
A0A0T6LX22	A0A0T6LX22	FALSE	TRUE	A0A0T6LX22	Uncharacterized protein	AQ490_16530 AQ490_16785	Streptomyces vitaminophilus	cellular organisms, Bacteria, Terrabacteria group, Actinobacteria, Actinobacteria (high G+C Gram-positive bacteria), Streptomycetales, Streptomycetaceae, Streptomyces, Streptomyces vitaminophilus			IPR011042;IPR005084;IPR010496;IPR008979;IPR037524;IPR011658;	PF16990;PF06439;PF07691;	SIGNAL 1 38 {ECO:0000256|SAM:SignalP}.	LLZU01000005;LLZU01000005;	unreviewed	1009
A0A0T6SL26	A0A0T6SL26	TRUE	FALSE	A0A0T6SL26	Lectin	BTN33_20915 C2849_18840	Aeromonas veronii	cellular organisms, Bacteria, Proteobacteria, Gammaproteobacteria, Aeromonadales, Aeromonadaceae, Aeromonas, Aeromonas veronii		cd00161;	IPR035992;IPR000772;	PF00652;		MRUI01000012;PPUW01000016;	unreviewed	171
A0A0T7AP35	A0A0T7AP35	FALSE	TRUE	A0A0T7AP35	Uncharacterized protein	PIOMA14_II_0312	Prevotella intermedia	cellular organisms, Bacteria, FCB group, Bacteroidetes/Chlorobi group, Bacteroidetes, Bacteroidia, Bacteroidales, Prevotellaceae, Prevotella, Prevotella intermedia			IPR025112;IPR038653;	PF13201;	SIGNAL 1 24 {ECO:0000256|SAM:SignalP}.	AP014598;	unreviewed	374	26645327
A0A0T8U239	A0A0T8U239	TRUE	TRUE	A0A0T8U239	Protein LacX, plasmid	ERS020491_02049	Streptococcus pneumoniae	cellular organisms, Bacteria, Terrabacteria group, Firmicutes, Bacilli, Lactobacillales, Streptococcaceae, Streptococcus, Streptococcus pneumoniae			IPR014718;			CGYF01000037;CMJU01000002;CMMK01000034;CMNT01000037;CMOX01000038;CMQE01000003;CROO01000039;CAAMXR010000007;CAAQRO010000018;CAAVGQ010000018;CAAVJG010000013;CAAVXM010000012;CAAWYK010000008;CAAZGS010000018;CABAHI010000021;	unreviewed	114
A0A0T9M8X0	A0A0T9M8X0	FALSE	TRUE	A0A0T9M8X0	Enhancing factor	ERS008566_02142	Yersinia pseudotuberculosis	cellular organisms, Bacteria, Proteobacteria, Gammaproteobacteria, Enterobacterales, Yersiniaceae, Yersinia, Yersinia pseudotuberculosis complex, Yersinia pseudotuberculosis			IPR004954;	PF03272;		CPZI01000011;	unreviewed	406
A0A0T9SWJ6	A0A0T9SWJ6	FALSE	TRUE	A0A0T9SWJ6	GlcNAc-binding protein A	ChiY_2 gbpA ERS137951_04091	Yersinia enterocolitica	cellular organisms, Bacteria, Proteobacteria, Gammaproteobacteria, Enterobacterales, Yersiniaceae, Yersinia, Yersinia enterocolitica			IPR036573;IPR004302;IPR041029;IPR020879;IPR014756;	PF18416;PF03067;	SIGNAL 1 21 {ECO:0000256|HAMAP-Rule:MF_01905}.
A0A0T9SZ01	A0A0T9SZ01	TRUE	TRUE	A0A0T9SZ01	N-acetylglucosamine-binding protein A	ChiY_2 ERS008727_01443	Yersinia enterocolitica	cellular organisms, Bacteria, Proteobacteria, Gammaproteobacteria, Enterobacterales, Yersiniaceae, Yersinia, Yersinia enterocolitica			IPR003610;IPR036573;IPR004302;IPR041029;IPR014756;	PF18416;PF03067;	SIGNAL 1 21 {ECO:0000256|SAM:SignalP}.	CQDZ01000006;	unreviewed	497
A0A0T9UX41	A0A0T9UX41	TRUE	FALSE	A0A0T9UX41	N-acetylglucosamine-binding protein A	ChiY_2 ERS137965_03940	Yersinia aldovae	cellular organisms, Bacteria, Proteobacteria, Gammaproteobacteria, Enterobacterales, Yersiniaceae, Yersinia, Yersinia aldovae			IPR036573;IPR004302;IPR041029;IPR014756;	PF18416;PF03067;	SIGNAL 1 21 {ECO:0000256|SAM:SignalP}.	CQEJ01000036;	unreviewed	497
A0A0U1I0S9	A0A0U1I0S9	FALSE	TRUE	A0A0U1I0S9	N-acetylglucosamine-binding protein A (N-acetylglucosamine-binding protein GbpA)	ChiY_2 CS537_19575 ERS008437_00832	Yersinia mollaretii	cellular organisms, Bacteria, Proteobacteria, Gammaproteobacteria, Enterobacterales, Yersiniaceae, Yersinia, Yersinia mollaretii			IPR003610;IPR036573;IPR004302;IPR041029;IPR014756;	PF18416;PF03067;	SIGNAL 1 21 {ECO:0000256|SAM:SignalP}.	CTKJ01000002;PEHO01000021;	unreviewed	497
A0A0U3EKJ8	A0A0U3EKJ8	FALSE	TRUE	A0A0U3EKJ8	Uncharacterized protein	ACH52_3041	Eubacterium limosum	cellular organisms, Bacteria, Terrabacteria group, Firmicutes, Clostridia, Clostridiales, Eubacteriaceae, Eubacterium, Eubacterium limosum			IPR025584;	PF14262;	SIGNAL 1 25 {ECO:0000256|SAM:SignalP}.	CP011914;	unreviewed	633
A0A0U4EU59	A0A0U4EU59	FALSE	TRUE	A0A0U4EU59	Uncharacterized protein	ABW99_20735	Pandoraea thiooxydans	cellular organisms, Bacteria, Proteobacteria, Betaproteobacteria, Burkholderiales, Burkholderiaceae, Pandoraea, Pandoraea thiooxydans		cd00028;	IPR001480;IPR036426;			CP011568;	unreviewed	1120
A0A0V8D310	A0A0V8D310	FALSE	TRUE	A0A0V8D310	Chitin binding protein	KF282_0185	Lactococcus lactis subsp. lactis (Streptococcus lactis)	cellular organisms, Bacteria, Terrabacteria group, Firmicutes, Bacilli, Lactobacillales, Streptococcaceae, Lactococcus (lactic streptococci), Lactococcus lactis, Lactococcus lactis subsp. lactis (Streptococcus lactis)			IPR004302;IPR014756;	PF03067;	SIGNAL 1 28 {ECO:0000256|SAM:SignalP}.	LKLN01000008;	unreviewed	220
A0A0V8I089	A0A0V8I089	FALSE	TRUE	A0A0V8I089	Uncharacterized protein	AS038_01555	Arthrobacter sp. NIO-1057	cellular organisms, Bacteria, Terrabacteria group, Actinobacteria, Actinobacteria (high G+C Gram-positive bacteria), Micrococcales, Micrococcaceae, Arthrobacter, Arthrobacter sp. NIO-1057			IPR025584;	PF14262;	SIGNAL 1 37 {ECO:0000256|SAM:SignalP}.	LNQJ01000001;	unreviewed	543
A0A0V8QIT1	A0A0V8QIT1	FALSE	TRUE	A0A0V8QIT1	Uncharacterized protein	ASU35_16865	Acetivibrio ethanolgignens	cellular organisms, Bacteria, Terrabacteria group, Firmicutes, Clostridia, Clostridiales, Ruminococcaceae, Acetivibrio, Acetivibrio ethanolgignens			IPR001919;IPR008965;IPR012291;IPR018247;IPR028974;IPR002035;IPR036465;	PF00553;PF00092;	SIGNAL 1 28 {ECO:0000256|SAM:SignalP}.	LNAM01000011;	unreviewed	1186
A0A0W1JFZ5	A0A0W1JFZ5	TRUE	FALSE	A0A0W1JFZ5	Uncharacterized protein	AT727_08085	Desulfitobacterium hafniense (Desulfitobacterium frappieri)	cellular organisms, Bacteria, Terrabacteria group, Firmicutes, Clostridia, Clostridiales, Peptococcaceae, Desulfitobacterium, Desulfitobacterium hafniense (Desulfitobacterium frappieri)			IPR025584;	PF14262;	SIGNAL 1 28 {ECO:0000256|SAM:SignalP}.	LOCK01000039;	unreviewed	644
A0A0X3UYT7	A0A0X3UYT7	FALSE	TRUE	A0A0X3UYT7	Chitin-binding protein	ADL15_11475	Actinoplanes awajinensis subsp. mycoplanecinus	cellular organisms, Bacteria, Terrabacteria group, Actinobacteria, Actinobacteria (high G+C Gram-positive bacteria), Micromonosporales, Micromonosporaceae, Actinoplanes, Actinoplanes awajinensis, Actinoplanes awajinensis subsp. mycoplanecinus			IPR004302;IPR014756;	PF03067;	SIGNAL 1 27 {ECO:0000256|SAM:SignalP}.	LLZH01000071;	unreviewed	300
A0A0X7BE17	A0A0X7BE17	FALSE	TRUE	A0A0X7BE17	Uncharacterized protein	AP058_00950	Flavobacterium sp. TAB 87	cellular organisms, Bacteria, FCB group, Bacteroidetes/Chlorobi group, Bacteroidetes, Flavobacteriia, Flavobacteriales, Flavobacteriaceae, Flavobacterium, Flavobacterium sp. TAB 87			IPR010502;	PF06452;		LLWK01000032;	unreviewed	216
A0A0X8JLI0	A0A0X8JLI0	TRUE	TRUE	A0A0X8JLI0	Uncharacterized protein	AXF13_13075	Desulfovibrio fairfieldensis	cellular organisms, Bacteria, Proteobacteria, delta/epsilon subdivisions, Deltaproteobacteria, Desulfovibrionales, Desulfovibrionaceae, Desulfovibrio, Desulfovibrio fairfieldensis			IPR027613;			CP014229;	unreviewed	647
A0A0X8JZK7	A0A0X8JZK7	TRUE	TRUE	A0A0X8JZK7	Uncharacterized protein	AXE83_09505	Streptococcus sp. oral taxon 431	cellular organisms, Bacteria, Terrabacteria group, Firmicutes, Bacilli, Lactobacillales, Streptococcaceae, Streptococcus, Streptococcus sp. oral taxon 431			IPR025584;	PF14262;	SIGNAL 1 33 {ECO:0000256|SAM:SignalP}.	CP014264;	unreviewed	410
A0A100J3D2	A0A100J3D2	TRUE	FALSE	A0A100J3D2	Expansin-YoaJ	yoaJ a10_01949 Saa2_01955	Streptomyces acidiscabies	cellular organisms, Bacteria, Terrabacteria group, Actinobacteria, Actinobacteria (high G+C Gram-positive bacteria), Streptomycetales, Streptomycetaceae, Streptomyces, Streptomyces acidiscabies			IPR007112;IPR036749;IPR009009;IPR036908;	PF03330;		BCMK01000010;BCML01000010;	unreviewed	337
A0A100JAI4	A0A100JAI4	FALSE	TRUE	A0A100JAI4	Ricin-type beta-trefoil lectin domain protein	a10_05808 Saa2_05696	Streptomyces acidiscabies	cellular organisms, Bacteria, Terrabacteria group, Actinobacteria, Actinobacteria (high G+C Gram-positive bacteria), Streptomycetales, Streptomycetaceae, Streptomyces, Streptomyces acidiscabies		cd00161;	IPR035992;IPR000772;	PF00652;		BCMK01000055;BCML01000052;	unreviewed	804
A0A100JDY8	A0A100JDY8	FALSE	TRUE	A0A100JDY8	Ricin-type beta-trefoil lectin domain protein	a10_07650	Streptomyces acidiscabies	cellular organisms, Bacteria, Terrabacteria group, Actinobacteria, Actinobacteria (high G+C Gram-positive bacteria), Streptomycetales, Streptomycetaceae, Streptomyces, Streptomyces acidiscabies		cd00161;	IPR022385;IPR035992;IPR000772;IPR006530;	PF00652;	SIGNAL 1 20 {ECO:0000256|SAM:SignalP}.	BCMK01000093;	unreviewed	2455
A0A100VMZ7	A0A100VMZ7	TRUE	FALSE	A0A100VMZ7	Uncharacterized protein	PAHA3_2797	Paenibacillus amylolyticus	cellular organisms, Bacteria, Terrabacteria group, Firmicutes, Bacilli, Bacillales, Paenibacillaceae, Paenibacillus, Paenibacillus amylolyticus			IPR041415;IPR003610;	PF18573;		BCNV01000001;	unreviewed	1985
A0A100VWH0	A0A100VWH0	TRUE	FALSE	A0A100VWH0	LysM domain-containing protein	RMCB_1282	Mycolicibacterium brisbanense	cellular organisms, Bacteria, Terrabacteria group, Actinobacteria, Actinobacteria (high G+C Gram-positive bacteria), Corynebacteriales, Mycobacteriaceae, Mycolicibacterium, Mycolicibacterium brisbanense		cd00118;	IPR001480;IPR036426;IPR018392;IPR036779;	PF01476;		BCSX01000017;	unreviewed	205
A0A101EQW9	A0A101EQW9	FALSE	TRUE	A0A101EQW9	Uncharacterized protein	XD57_0778	Thermotoga naphthophila	cellular organisms, Bacteria, Thermotogae, Thermotogae, Thermotogales, Thermotogaceae, Thermotoga, Thermotoga naphthophila			IPR010502;IPR019282;	PF06452;PF10091;		LGFG01000050;	unreviewed	1006	26787827
A0A101HYF1	A0A101HYF1	FALSE	TRUE	A0A101HYF1	Uncharacterized protein	XE00_0022	Desulfofundulus kuznetsovii	cellular organisms, Bacteria, Terrabacteria group, Firmicutes, Clostridia, Clostridiales, Peptococcaceae, Desulfofundulus, Desulfofundulus kuznetsovii			IPR005085;IPR013783;	PF16760;		LGGU01000001;	unreviewed	98	26787827
A0A101N0D4	A0A101N0D4	FALSE	TRUE	A0A101N0D4	Cellulose-binding protein	AQI94_32575	Streptomyces pseudovenezuelae	cellular organisms, Bacteria, Terrabacteria group, Actinobacteria, Actinobacteria (high G+C Gram-positive bacteria), Streptomycetales, Streptomycetaceae, Streptomyces, Streptomyces pseudovenezuelae			IPR001919;IPR008965;IPR012291;	PF00553;	SIGNAL 1 33 {ECO:0000256|SAM:SignalP}.	LMWM01000037;	unreviewed	388
A0A101NEL3	A0A101NEL3	FALSE	TRUE	A0A101NEL3	Lectin	AQI88_36165	Streptomyces cellostaticus	cellular organisms, Bacteria, Terrabacteria group, Actinobacteria, Actinobacteria (high G+C Gram-positive bacteria), Streptomycetales, Streptomycetaceae, Streptomyces, Streptomyces cellostaticus		cd00161;	IPR035992;IPR000772;	PF14200;	SIGNAL 1 16 {ECO:0000256|SAM:SignalP}.	LMWL01000072;	unreviewed	566
A0A101TD05	A0A101TD05	FALSE	TRUE	A0A101TD05	Chitin-binding protein	AQJ66_00805	Streptomyces bungoensis	cellular organisms, Bacteria, Terrabacteria group, Actinobacteria, Actinobacteria (high G+C Gram-positive bacteria), Streptomycetales, Streptomycetaceae, Streptomyces, Streptomyces bungoensis			IPR001919;IPR008965;IPR012291;IPR018366;IPR004302;IPR014756;	PF00553;PF03067;	SIGNAL 1 39 {ECO:0000256|SAM:SignalP}.	LMWX01000002;	unreviewed	359
A0A101UF47	A0A101UF47	FALSE	TRUE	A0A101UF47	Cellulose-binding protein	AQJ58_24695	Streptomyces sp. DSM 15324	cellular organisms, Bacteria, Terrabacteria group, Actinobacteria, Actinobacteria (high G+C Gram-positive bacteria), Streptomycetales, Streptomycetaceae, Streptomyces, Streptomyces sp. DSM 15324			IPR001919;IPR008965;IPR012291;IPR036908;	PF00553;	SIGNAL 1 33 {ECO:0000256|SAM:SignalP}.	LMXA01000027;	unreviewed	436
A0A101UQT3	A0A101UQT3	FALSE	TRUE	A0A101UQT3	Uncharacterized protein	AQJ91_42825	Streptomyces sp. RV15	cellular organisms, Bacteria, Terrabacteria group, Actinobacteria, Actinobacteria (high G+C Gram-positive bacteria), Streptomycetales, Streptomycetaceae, Streptomyces, Streptomyces sp. RV15		cd00161;	IPR035992;IPR000772;	PF00652;		LMXB01000119;	unreviewed	106
A0A101VFH7	A0A101VFH7	FALSE	TRUE	A0A101VFH7	Carbohydrate-binding protein	APF76_12330	Desulfitibacter sp. BRH_c19	cellular organisms, Bacteria, Terrabacteria group, Firmicutes, Clostridia, Clostridiales, Peptococcaceae, Desulfitibacter, Desulfitibacter sp. BRH_c19			IPR005085;IPR013783;	PF16760;		LOER01000003;	unreviewed	122
A0A102LDL9	A0A102LDL9	TRUE	FALSE	A0A102LDL9	Carbohydrate-binding protein	WI38_12880	Burkholderia ubonensis	cellular organisms, Bacteria, Proteobacteria, Betaproteobacteria, Burkholderiales, Burkholderiaceae, Burkholderia, Burkholderia cepacia complex, Burkholderia ubonensis			IPR035992;IPR000772;	PF14200;		LOTN01000024;	unreviewed	563
A0A103QX70	A0A103QX70	TRUE	FALSE	A0A103QX70	Carbohydrate-binding protein	WJ33_34980	Burkholderia ubonensis	cellular organisms, Bacteria, Proteobacteria, Betaproteobacteria, Burkholderiales, Burkholderiaceae, Burkholderia, Burkholderia cepacia complex, Burkholderia ubonensis		cd00161;	IPR035992;IPR000772;	PF14200;		LOXM01000246;	unreviewed	529
A0A103Z252	A0A103Z252	FALSE	TRUE	A0A103Z252	Uncharacterized protein	WS90_35790	Burkholderia cepacia (Pseudomonas cepacia)	cellular organisms, Bacteria, Proteobacteria, Betaproteobacteria, Burkholderiales, Burkholderiaceae, Burkholderia, Burkholderia cepacia complex, Burkholderia cepacia (Pseudomonas cepacia)			IPR010907;IPR036684;	PF07472;		LOYH01000109;	unreviewed	132
A0A106BZD9	A0A106BZD9	FALSE	TRUE	A0A106BZD9	Uncharacterized protein	AWJ07_17860	Shewanella frigidimarina	cellular organisms, Bacteria, Proteobacteria, Gammaproteobacteria, Alteromonadales, Shewanellaceae, Shewanella, Shewanella frigidimarina			IPR010502;	PF06452;	SIGNAL 1 31 {ECO:0000256|SAM:SignalP}.	LRDC01000024;	unreviewed	788
A0A107KN63	A0A107KN63	FALSE	TRUE	A0A107KN63	Acetylglucosamine-binding protein	WL80_29175	Burkholderia ubonensis	cellular organisms, Bacteria, Proteobacteria, Betaproteobacteria, Burkholderiales, Burkholderiaceae, Burkholderia, Burkholderia cepacia complex, Burkholderia ubonensis			IPR003610;IPR036573;IPR004302;IPR041029;IPR014756;	PF02839;PF18416;PF03067;	SIGNAL 1 30 {ECO:0000256|SAM:SignalP}.	LPJL01000007;	unreviewed	486
A0A108T6H2	A0A108T6H2	FALSE	TRUE	A0A108T6H2	Putative binding domain, N-terminal	AA415_02204	Bacteroides stercoris	cellular organisms, Bacteria, FCB group, Bacteroidetes/Chlorobi group, Bacteroidetes, Bacteroidia, Bacteroidales, Bacteroidaceae, Bacteroides, Bacteroides stercoris		cd14948;	IPR024361;IPR013783;	PF13004;	SIGNAL 1 22 {ECO:0000256|SAM:SignalP}.	LRGC01000009;RCXV01000011;	unreviewed	651	26768901; 30630933
A0A108T7M3	A0A108T7M3	FALSE	TRUE	A0A108T7M3	Uncharacterized protein	AA415_01872	Bacteroides stercoris	cellular organisms, Bacteria, FCB group, Bacteroidetes/Chlorobi group, Bacteroidetes, Bacteroidia, Bacteroidales, Bacteroidaceae, Bacteroides, Bacteroides stercoris		cd14948;	IPR024361;IPR032167;IPR013783;	PF16394;	SIGNAL 1 24 {ECO:0000256|SAM:SignalP}.	LRGC01000007;	unreviewed	569	26768901
A0A108TBK6	A0A108TBK6	TRUE	TRUE	A0A108TBK6	Putative carbohydrate metabolism domain protein	AA415_00464	Bacteroides stercoris	cellular organisms, Bacteria, FCB group, Bacteroidetes/Chlorobi group, Bacteroidetes, Bacteroidia, Bacteroidales, Bacteroidaceae, Bacteroides, Bacteroides stercoris			IPR025112;IPR038653;	PF13201;		LRGC01000002;	unreviewed	314	26768901
A0A108TE26	A0A108TE26	FALSE	TRUE	A0A108TE26	Carbohydrate-binding family 9	AA416_01788 DHV19_06565	Bacteroides cellulosilyticus	cellular organisms, Bacteria, FCB group, Bacteroidetes/Chlorobi group, Bacteroidetes, Bacteroidia, Bacteroidales, Bacteroidaceae, Bacteroides, Bacteroides cellulosilyticus			IPR010502;	PF16011;	SIGNAL 1 28 {ECO:0000256|SAM:SignalP}.	DPQZ01000079;VVYV01000090;LRGD01000007;	unreviewed	251	26768901; 30148503; 31477907
A0A110B504	A0A110B504	FALSE	TRUE	A0A110B504	Uncharacterized protein	MgSA37_01656	Mucilaginibacter gotjawali	cellular organisms, Bacteria, FCB group, Bacteroidetes/Chlorobi group, Bacteroidetes, Sphingobacteriia, Sphingobacteriales, Sphingobacteriaceae, Mucilaginibacter, Mucilaginibacter gotjawali			IPR010502;	PF06452;		AP017313;	unreviewed	720
A0A117IA53	A0A117IA53	FALSE	TRUE	A0A117IA53	LysM domain-containing protein	RMCC_2789	Mycolicibacterium canariasense	cellular organisms, Bacteria, Terrabacteria group, Actinobacteria, Actinobacteria (high G+C Gram-positive bacteria), Corynebacteriales, Mycobacteriaceae, Mycolicibacterium, Mycolicibacterium canariasense		cd00118;	IPR001480;IPR036426;IPR018392;IPR036779;	PF01476;		BCSY01000045;	unreviewed	213
A0A117KAV8	A0A117KAV8	FALSE	TRUE	A0A117KAV8	Uncharacterized protein	AR686_16075	Chryseobacterium greenlandense	cellular organisms, Bacteria, FCB group, Bacteroidetes/Chlorobi group, Bacteroidetes, Flavobacteriia, Flavobacteriales, Flavobacteriaceae, Chryseobacterium, Chryseobacterium greenlandense			IPR013784;		SIGNAL 1 20 {ECO:0000256|SAM:SignalP}.	LMAI01000010;	unreviewed	392
A0A117M1H0	A0A117M1H0	FALSE	TRUE	A0A117M1H0	Uncharacterized protein (Fragment)	XD95_0556	Microgenomates bacterium 39_7	cellular organisms, Bacteria, unclassified Bacteria, Bacteria candidate phyla, Patescibacteria group, Microgenomates group, Candidatus Microgenomates, unclassified Microgenomates, Microgenomates bacterium 39_7			IPR003305;IPR008979;	PF02018;	SIGNAL 1 25 {ECO:0000256|SAM:SignalP}.	LGGQ01000052;	unreviewed	900	26787827
A0A117N270	A0A117N270	FALSE	TRUE	A0A117N270	Uncharacterized protein	AU467_32185	Rhizobium loti (Mesorhizobium loti)	cellular organisms, Bacteria, Proteobacteria, Alphaproteobacteria, Rhizobiales, Phyllobacteriaceae, Mesorhizobium, Rhizobium loti (Mesorhizobium loti)			IPR036404;			LPWA01000149;	unreviewed	224
A0A117PUP8	A0A117PUP8	FALSE	TRUE	A0A117PUP8	Uncharacterized protein	AQI88_31035	Streptomyces cellostaticus	cellular organisms, Bacteria, Terrabacteria group, Actinobacteria, Actinobacteria (high G+C Gram-positive bacteria), Streptomycetales, Streptomycetaceae, Streptomyces, Streptomyces cellostaticus		cd00161;	IPR035992;IPR000772;	PF14200;	SIGNAL 1 34 {ECO:0000256|SAM:SignalP}.	LMWL01000061;	unreviewed	172
A0A117S1K7	A0A117S1K7	FALSE	TRUE	A0A117S1K7	Carbohydrate-binding protein	AQJ91_14160	Streptomyces sp. RV15	cellular organisms, Bacteria, Terrabacteria group, Actinobacteria, Actinobacteria (high G+C Gram-positive bacteria), Streptomycetales, Streptomycetaceae, Streptomyces, Streptomyces sp. RV15			IPR005084;IPR008979;	PF16990;		LMXB01000034;	unreviewed	315
A0A118RWL4	A0A118RWL4	TRUE	FALSE	A0A118RWL4	Uncharacterized protein	WJ75_08630	Burkholderia ubonensis	cellular organisms, Bacteria, Proteobacteria, Betaproteobacteria, Burkholderiales, Burkholderiaceae, Burkholderia, Burkholderia cepacia complex, Burkholderia ubonensis			IPR003610;IPR036573;IPR004302;IPR041029;IPR014756;	PF18416;PF03067;		LPAK01000035;	unreviewed	471
A0A119A8E9	A0A119A8E9	FALSE	TRUE	A0A119A8E9	Galactose binding lectin domain protein	AP058_02722	Flavobacterium sp. TAB 87	cellular organisms, Bacteria, FCB group, Bacteroidetes/Chlorobi group, Bacteroidetes, Flavobacteriia, Flavobacteriales, Flavobacteriaceae, Flavobacterium, Flavobacterium sp. TAB 87			IPR013783;IPR000922;	PF02140;		LLWK01000038;	unreviewed	1679
A0A120A1V3	A0A120A1V3	FALSE	TRUE	A0A120A1V3	Putative binding domain, N-terminal	AA415_02164 DWY65_04820	Bacteroides stercoris	cellular organisms, Bacteria, FCB group, Bacteroidetes/Chlorobi group, Bacteroidetes, Bacteroidia, Bacteroidales, Bacteroidaceae, Bacteroides, Bacteroides stercoris		cd14948;	IPR024361;IPR013783;	PF13004;		LRGC01000009;QRTW01000006;	unreviewed	606	26768901;
A0A120A2D9	A0A120A2D9	FALSE	TRUE	A0A120A2D9	Uncharacterized protein	AA416_03203 DHV19_18650	Bacteroides cellulosilyticus	cellular organisms, Bacteria, FCB group, Bacteroidetes/Chlorobi group, Bacteroidetes, Bacteroidia, Bacteroidales, Bacteroidaceae, Bacteroides, Bacteroides cellulosilyticus			IPR005084;IPR036116;IPR008979;IPR013783;			DPQZ01000277;VVYW01000008;VVYV01000006;LRGD01000014;	unreviewed	458	26768901; 30148503; 31477907
A0A120A4M1	A0A120A4M1	FALSE	TRUE	A0A120A4M1	Putative binding domain, N-terminal	AA416_01672 DHV19_04770	Bacteroides cellulosilyticus	cellular organisms, Bacteria, FCB group, Bacteroidetes/Chlorobi group, Bacteroidetes, Bacteroidia, Bacteroidales, Bacteroidaceae, Bacteroides, Bacteroides cellulosilyticus		cd14948;	IPR024361;IPR013783;	PF13004;	SIGNAL 1 22 {ECO:0000256|SAM:SignalP}.	DPQZ01000052;VVYV01000002;LRGD01000006;	unreviewed	369	26768901; 30148503; 31477907
A0A124HNQ1	A0A124HNQ1	FALSE	TRUE	A0A124HNQ1	Uncharacterized protein	AQJ23_03400	Streptomyces antibioticus	cellular organisms, Bacteria, Terrabacteria group, Actinobacteria, Actinobacteria (high G+C Gram-positive bacteria), Streptomycetales, Streptomycetaceae, Streptomyces, Streptomyces antibioticus		cd00161;	IPR035992;IPR000772;	PF00652;		LMWQ01000001;	unreviewed	395
A0A126P1B3	A0A126P1B3	TRUE	TRUE	A0A126P1B3	Uncharacterized protein	AXW83_23815	Bosea sp. PAMC 26642	cellular organisms, Bacteria, Proteobacteria, Alphaproteobacteria, Rhizobiales, Bradyrhizobiaceae, Bosea, Bosea sp. PAMC 26642			IPR011042;IPR006644;IPR002126;IPR015919;IPR038081;IPR003644;IPR006584;IPR005084;IPR008979;IPR013783;	PF03160;PF16990;PF03422;		CP014301;	unreviewed	5926
A0A126Y2E5	A0A126Y2E5	FALSE	TRUE	A0A126Y2E5	Dimeric protein	Salbus254_2664	Streptomyces albidoflavus	cellular organisms, Bacteria, Terrabacteria group, Actinobacteria, Actinobacteria (high G+C Gram-positive bacteria), Streptomycetales, Streptomycetaceae, Streptomyces, Streptomyces albidoflavus group, Streptomyces albidoflavus			IPR005084;IPR008979;			CP014485;	unreviewed	319	27081146;
A0A127B094	A0A127B094	FALSE	TRUE	A0A127B094	Uncharacterized protein	TH61_06345	Rufibacter sp. DG15C	cellular organisms, Bacteria, FCB group, Bacteroidetes/Chlorobi group, Bacteroidetes, Cytophagia, Cytophagales, Hymenobacteraceae, Rufibacter, Rufibacter sp. DG15C			IPR013784;IPR025491;	PF14321;	SIGNAL 1 19 {ECO:0000256|SAM:SignalP}.	CP010776;	unreviewed	264
A0A127QTP3	A0A127QTP3	FALSE	TRUE	A0A127QTP3	Chitin binding domain protein	CPter291_0895	Collimonas pratensis	cellular organisms, Bacteria, Proteobacteria, Betaproteobacteria, Burkholderiales, Oxalobacteraceae, Collimonas, Collimonas pratensis			IPR004302;IPR014756;	PF03067;	SIGNAL 1 21 {ECO:0000256|SAM:SignalP}.	CP013236;	unreviewed	239
A0A127T019	A0A127T019	FALSE	TRUE	A0A127T019	Cellulose binding domain protein (Fragment)		uncultured bacterium	cellular organisms, Bacteria, environmental samples, uncultured bacterium			IPR001919;IPR008965;IPR012291;	PF00553;		KU547466;	unreviewed	179	27172044
A0A128ELL9	A0A128ELL9	FALSE	TRUE	A0A128ELL9	Cytolethal distending toxin A	cdtA ERS672216_01777	Campylobacter geochelonis	cellular organisms, Bacteria, Proteobacteria, delta/epsilon subdivisions, Epsilonproteobacteria, Campylobacterales, Campylobacteraceae, Campylobacter, Campylobacter geochelonis		cd00161;	IPR015957;IPR003558;IPR035992;IPR000772;	PF03498;		FIZP01000015;	unreviewed	266
A0A128F4G8	A0A128F4G8	FALSE	TRUE	A0A128F4G8	Uncharacterized protein	GCE9029_02442	Grimontia celer	cellular organisms, Bacteria, Proteobacteria, Gammaproteobacteria, Vibrionales, Vibrionaceae, Grimontia, Grimontia celer			IPR013784;			FIZX01000002;	unreviewed	1101
A0A132GRL6	A0A132GRL6	FALSE	TRUE	A0A132GRL6	Uncharacterized protein (Fragment)	AUK64_2485	bacterium P201	cellular organisms, Bacteria, unclassified Bacteria, unclassified Bacteria (miscellaneous), bacterium P201			IPR013784;		SIGNAL 1 19 {ECO:0000256|SAM:SignalP}.	LPNI01000161;	unreviewed	247
A0A132NFC2	A0A132NFC2	FALSE	TRUE	A0A132NFC2	Uncharacterized protein (Fragment)	TR74_13305	Streptomyces thermoautotrophicus	cellular organisms, Bacteria, Terrabacteria group, Actinobacteria, Actinobacteria (high G+C Gram-positive bacteria), Streptomycetales, Streptomycetaceae, Streptomyces, Streptomyces thermoautotrophicus		cd14948;	IPR024361;IPR013783;IPR008962;			JYIK01000936;	unreviewed	236
A0A133L0X4	A0A133L0X4	TRUE	TRUE	A0A133L0X4	Bacterial group 2 Ig-like protein	HMPREF3193_00940	Bifidobacterium breve	cellular organisms, Bacteria, Terrabacteria group, Actinobacteria, Actinobacteria (high G+C Gram-positive bacteria), Bifidobacteriales, Bifidobacteriaceae, Bifidobacterium, Bifidobacterium breve		cd14948;	IPR024361;IPR003343;			LRPP01000025;	unreviewed	286
A0A133NYD3	A0A133NYD3	FALSE	TRUE	A0A133NYD3	von Willebrand factor type A domain protein	HMPREF3208_00597	Gardnerella vaginalis	cellular organisms, Bacteria, Terrabacteria group, Actinobacteria, Actinobacteria (high G+C Gram-positive bacteria), Bifidobacteriales, Bifidobacteriaceae, Gardnerella, Gardnerella vaginalis			IPR001304;IPR016186;IPR016187;IPR002035;IPR036465;IPR026870;	PF00059;PF00092;PF13240;		LRQB01000033;	unreviewed	584
A0A133Y101	A0A133Y101	FALSE	TRUE	A0A133Y101	Uncharacterized protein	HMPREF1869_00556	Bacteroidales bacterium KA00251	cellular organisms, Bacteria, FCB group, Bacteroidetes/Chlorobi group, Bacteroidetes, Bacteroidia, Bacteroidales, unclassified Bacteroidales, unclassified Bacteroidales (miscellaneous), Bacteroidales bacterium KA00251			IPR013784;IPR032812;	PF13205;		LSCS01000039;	unreviewed	907
A0A133ZBW6	A0A133ZBW6	FALSE	TRUE	A0A133ZBW6	Uncharacterized protein	HMPREF1866_02840	Lachnoanaerobaculum saburreum	cellular organisms, Bacteria, Terrabacteria group, Firmicutes, Clostridia, Clostridiales, Lachnospiraceae, Lachnoanaerobaculum, Lachnoanaerobaculum saburreum			IPR016187;			LSDA01000145;	unreviewed	350
A0A133ZPK2	A0A133ZPK2	FALSE	TRUE	A0A133ZPK2	Uncharacterized protein	HMPREF1866_01458	Lachnoanaerobaculum saburreum	cellular organisms, Bacteria, Terrabacteria group, Firmicutes, Clostridia, Clostridiales, Lachnospiraceae, Lachnoanaerobaculum, Lachnoanaerobaculum saburreum			IPR025584;	PF14262;	SIGNAL 1 27 {ECO:0000256|SAM:SignalP}.	LSDA01000091;	unreviewed	512
A0A133ZXA2	A0A133ZXA2	FALSE	TRUE	A0A133ZXA2	Uncharacterized protein	HMPREF1866_00724	Lachnoanaerobaculum saburreum	cellular organisms, Bacteria, Terrabacteria group, Firmicutes, Clostridia, Clostridiales, Lachnospiraceae, Lachnoanaerobaculum, Lachnoanaerobaculum saburreum			IPR025584;	PF14262;	SIGNAL 1 35 {ECO:0000256|SAM:SignalP}.	LSDA01000019;	unreviewed	602
A0A133ZZX4	A0A133ZZX4	FALSE	TRUE	A0A133ZZX4	Uncharacterized protein	HMPREF3186_00737	Gemella haemolysans	cellular organisms, Bacteria, Terrabacteria group, Firmicutes, Bacilli, Bacillales, Bacillales incertae sedis, Bacillales Family XI. Incertae Sedis, Gemella, Gemella haemolysans			IPR036573;			LSDC01000047;	unreviewed	251
A0A134B1R0	A0A134B1R0	FALSE	TRUE	A0A134B1R0	Uncharacterized protein	HMPREF3185_01890	Porphyromonas somerae	cellular organisms, Bacteria, FCB group, Bacteroidetes/Chlorobi group, Bacteroidetes, Bacteroidia, Bacteroidales, Porphyromonadaceae, Porphyromonas, Porphyromonas somerae		cd14948;	IPR024361;IPR013783;	PF13004;	SIGNAL 1 22 {ECO:0000256|SAM:SignalP}.	LSDK01000131;	unreviewed	529
A0A134B4Q3	A0A134B4Q3	FALSE	TRUE	A0A134B4Q3	Uncharacterized protein	HMPREF3185_01570	Porphyromonas somerae	cellular organisms, Bacteria, FCB group, Bacteroidetes/Chlorobi group, Bacteroidetes, Bacteroidia, Bacteroidales, Porphyromonadaceae, Porphyromonas, Porphyromonas somerae		cd14948;	IPR024361;IPR013783;	PF13004;	SIGNAL 1 27 {ECO:0000256|SAM:SignalP}.	LSDK01000107;	unreviewed	368
A0A134B6Q4	A0A134B6Q4	FALSE	TRUE	A0A134B6Q4	Uncharacterized protein	HMPREF3185_01308	Porphyromonas somerae	cellular organisms, Bacteria, FCB group, Bacteroidetes/Chlorobi group, Bacteroidetes, Bacteroidia, Bacteroidales, Porphyromonadaceae, Porphyromonas, Porphyromonas somerae		cd14948;	IPR024361;IPR013783;	PF13004;	SIGNAL 1 22 {ECO:0000256|SAM:SignalP}.	LSDK01000088;	unreviewed	553
A0A134BAU5	A0A134BAU5	FALSE	TRUE	A0A134BAU5	Uncharacterized protein	HMPREF3185_00656	Porphyromonas somerae	cellular organisms, Bacteria, FCB group, Bacteroidetes/Chlorobi group, Bacteroidetes, Bacteroidia, Bacteroidales, Porphyromonadaceae, Porphyromonas, Porphyromonas somerae		cd14948;	IPR024361;IPR013783;	PF13004;		LSDK01000050;	unreviewed	362
A0A134BE82	A0A134BE82	FALSE	TRUE	A0A134BE82	Uncharacterized protein	HMPREF1860_01014	Prevotella amnii	cellular organisms, Bacteria, FCB group, Bacteroidetes/Chlorobi group, Bacteroidetes, Bacteroidia, Bacteroidales, Prevotellaceae, Prevotella, Prevotella amnii		cd14948;	IPR024361;			LSDL01000046;	unreviewed	575
A0A134BGD0	A0A134BGD0	FALSE	TRUE	A0A134BGD0	Carbohydrate binding domain protein	HMPREF1860_00761	Prevotella amnii	cellular organisms, Bacteria, FCB group, Bacteroidetes/Chlorobi group, Bacteroidetes, Bacteroidia, Bacteroidales, Prevotellaceae, Prevotella, Prevotella amnii		cd00063;	IPR003305;IPR003961;IPR036116;IPR008979;IPR013783;	PF02018;		LSDL01000034;	unreviewed	376
A0A134BGP1	A0A134BGP1	FALSE	TRUE	A0A134BGP1	Uncharacterized protein	HMPREF1860_00659	Prevotella amnii	cellular organisms, Bacteria, FCB group, Bacteroidetes/Chlorobi group, Bacteroidetes, Bacteroidia, Bacteroidales, Prevotellaceae, Prevotella, Prevotella amnii			IPR025112;IPR038653;	PF13201;		LSDL01000030;	unreviewed	379
A0A134BI42	A0A134BI42	FALSE	TRUE	A0A134BI42	Uncharacterized protein	HMPREF1860_00596	Prevotella amnii	cellular organisms, Bacteria, FCB group, Bacteroidetes/Chlorobi group, Bacteroidetes, Bacteroidia, Bacteroidales, Prevotellaceae, Prevotella, Prevotella amnii			IPR010502;	PF16011;		LSDL01000025;	unreviewed	219
A0A136M023	A0A136M023	FALSE	TRUE	A0A136M023	Uncharacterized protein	TR69_WS6001000115	candidate division WS6 bacterium OLB20	cellular organisms, Bacteria, unclassified Bacteria, Bacteria candidate phyla, Candidatus Dojkabacteria, candidate division WS6 bacterium OLB20			IPR008965;		SIGNAL 1 22 {ECO:0000256|SAM:SignalP}.	JYNZ01000002;	unreviewed	706
A0A136MUL6	A0A136MUL6	FALSE	TRUE	A0A136MUL6	Uncharacterized protein	UZ16_OP3001001108	Omnitrophica bacterium OLB16	cellular organisms, Bacteria, PVC group, Candidatus Omnitrophica, unclassified Candidatus Omnitrophica, Omnitrophica bacterium OLB16			IPR037221;IPR028974;		SIGNAL 1 29 {ECO:0000256|SAM:SignalP}.	LMZT01000052;	unreviewed	1181
A0A136N248	A0A136N248	FALSE	TRUE	A0A136N248	Gliding motility protein SprB	sprB_2 UZ09_BCD002000520	Bacteroidetes bacterium OLB9	cellular organisms, Bacteria, FCB group, Bacteroidetes/Chlorobi group, Bacteroidetes, unclassified Bacteroidetes, unclassified Bacteroidetes (miscellaneous), Bacteroidetes bacterium OLB9			IPR026341;IPR008965;IPR025667;	PF13573;		LNBW01000017;	unreviewed	1243
A0A136PS94	A0A136PS94	TRUE	FALSE	A0A136PS94	Cellulose-binding protein	AWW66_14965	Micromonospora rosaria	cellular organisms, Bacteria, Terrabacteria group, Actinobacteria, Actinobacteria (high G+C Gram-positive bacteria), Micromonosporales, Micromonosporaceae, Micromonospora, Micromonospora rosaria			IPR001919;IPR008965;IPR012291;	PF00553;	SIGNAL 1 34 {ECO:0000256|SAM:SignalP}.	LRQV01000047;	unreviewed	414
A0A137T0C5	A0A137T0C5	FALSE	TRUE	A0A137T0C5	Uncharacterized protein	HMPREF3202_00401	Prevotella bivia	cellular organisms, Bacteria, FCB group, Bacteroidetes/Chlorobi group, Bacteroidetes, Bacteroidia, Bacteroidales, Prevotellaceae, Prevotella, Prevotella bivia			IPR010502;	PF16011;		LTAG01000019;	unreviewed	218
A0A139JS40	A0A139JS40	FALSE	TRUE	A0A139JS40	F5/8 type C domain protein	HMPREF2534_05039	Bacteroides thetaiotaomicron	cellular organisms, Bacteria, FCB group, Bacteroidetes/Chlorobi group, Bacteroidetes, Bacteroidia, Bacteroidales, Bacteroidaceae, Bacteroides, Bacteroides thetaiotaomicron		cd14948;	IPR024361;IPR000421;IPR003961;IPR008979;IPR013783;	PF13004;PF00754;		LTDD01000182;	unreviewed	610
A0A139JY99	A0A139JY99	FALSE	TRUE	A0A139JY99	Uncharacterized protein	HMPREF2141_03644	Bacteroides uniformis	cellular organisms, Bacteria, FCB group, Bacteroidetes/Chlorobi group, Bacteroidetes, Bacteroidia, Bacteroidales, Bacteroidaceae, Bacteroides, Bacteroides uniformis			IPR025112;IPR038653;	PF13201;	SIGNAL 1 18 {ECO:0000256|SAM:SignalP}.	WCWQ01000007;LTDC01000088;	unreviewed	384	31477907
A0A139KET3	A0A139KET3	FALSE	TRUE	A0A139KET3	Uncharacterized protein	HMPREF2534_02285	Bacteroides thetaiotaomicron	cellular organisms, Bacteria, FCB group, Bacteroidetes/Chlorobi group, Bacteroidetes, Bacteroidia, Bacteroidales, Bacteroidaceae, Bacteroides, Bacteroides thetaiotaomicron		cd14948;	IPR024361;IPR013783;IPR026906;IPR032675;	PF13004;PF13306;		LTDD01000076;	unreviewed	709
A0A139KPA2	A0A139KPA2	FALSE	TRUE	A0A139KPA2	Uncharacterized protein	HMPREF2532_04894	Bacteroides ovatus	cellular organisms, Bacteria, FCB group, Bacteroidetes/Chlorobi group, Bacteroidetes, Bacteroidia, Bacteroidales, Bacteroidaceae, Bacteroides, Bacteroides ovatus			IPR024311;IPR025112;IPR038653;	PF13944;PF13201;	SIGNAL 1 23 {ECO:0000256|SAM:SignalP}.	LTDE01000114;	unreviewed	526
A0A139KPB4	A0A139KPB4	FALSE	TRUE	A0A139KPB4	Uncharacterized protein	DWV35_10510 HMPREF2532_04896	Bacteroides ovatus	cellular organisms, Bacteria, FCB group, Bacteroidetes/Chlorobi group, Bacteroidetes, Bacteroidia, Bacteroidales, Bacteroidaceae, Bacteroides, Bacteroides ovatus			IPR025112;IPR038653;	PF13201;		VWKU01000009;VWKH01000012;VWKG01000011;VWKK01000008;VWFX01000016;VWFO01000014;VWFG01000021;LTDE01000114;QSBI01000011;	unreviewed	381	31477907
A0A139KRM7	A0A139KRM7	FALSE	TRUE	A0A139KRM7	Uncharacterized protein	HMPREF2532_04556	Bacteroides ovatus	cellular organisms, Bacteria, FCB group, Bacteroidetes/Chlorobi group, Bacteroidetes, Bacteroidia, Bacteroidales, Bacteroidaceae, Bacteroides, Bacteroides ovatus		cd14948;	IPR024361;IPR032167;	PF16394;	SIGNAL 1 33 {ECO:0000256|SAM:SignalP}.	LTDE01000107;	unreviewed	524
A0A139KRS2	A0A139KRS2	FALSE	TRUE	A0A139KRS2	Uncharacterized protein	HMPREF2532_04558	Bacteroides ovatus	cellular organisms, Bacteria, FCB group, Bacteroidetes/Chlorobi group, Bacteroidetes, Bacteroidia, Bacteroidales, Bacteroidaceae, Bacteroides, Bacteroides ovatus		cd14948;	IPR024361;IPR013783;IPR032675;	PF13004;		LTDE01000107;	unreviewed	664
A0A139KTG1	A0A139KTG1	TRUE	FALSE	A0A139KTG1	Uncharacterized protein	HMPREF2532_04240	Bacteroides ovatus	cellular organisms, Bacteria, FCB group, Bacteroidetes/Chlorobi group, Bacteroidetes, Bacteroidia, Bacteroidales, Bacteroidaceae, Bacteroides, Bacteroides ovatus		cd14948;	IPR024361;		SIGNAL 1 22 {ECO:0000256|SAM:SignalP}.	VWLA01000005;VWKU01000003;VWFC01000009;LTDE01000103;	unreviewed	556	31477907
A0A139KTH8	A0A139KTH8	TRUE	TRUE	A0A139KTH8	Uncharacterized protein	HMPREF2532_04239	Bacteroides ovatus	cellular organisms, Bacteria, FCB group, Bacteroidetes/Chlorobi group, Bacteroidetes, Bacteroidia, Bacteroidales, Bacteroidaceae, Bacteroides, Bacteroides ovatus		cd14948;	IPR024361;IPR013728;	PF08522;	SIGNAL 1 22 {ECO:0000256|SAM:SignalP}.	VWLA01000005;VWKU01000003;VWFC01000009;LTDE01000103;	unreviewed	707	31477907
A0A139KXE6	A0A139KXE6	FALSE	TRUE	A0A139KXE6	Uncharacterized protein	HMPREF2532_03710	Bacteroides ovatus	cellular organisms, Bacteria, FCB group, Bacteroidetes/Chlorobi group, Bacteroidetes, Bacteroidia, Bacteroidales, Bacteroidaceae, Bacteroides, Bacteroides ovatus			IPR024361;	PF13004;		LTDE01000092;	unreviewed	130
A0A139L6X7	A0A139L6X7	FALSE	TRUE	A0A139L6X7	Uncharacterized protein	HMPREF2531_03087	Bacteroides intestinalis	cellular organisms, Bacteria, FCB group, Bacteroidetes/Chlorobi group, Bacteroidetes, Bacteroidia, Bacteroidales, Bacteroidaceae, Bacteroides, Bacteroides intestinalis			IPR013784;IPR024620;	PF12985;		LTDF01000116;	unreviewed	531
A0A139LQK7	A0A139LQK7	FALSE	TRUE	A0A139LQK7	Uncharacterized protein	HMPREF2531_01270	Bacteroides intestinalis	cellular organisms, Bacteria, FCB group, Bacteroidetes/Chlorobi group, Bacteroidetes, Bacteroidia, Bacteroidales, Bacteroidaceae, Bacteroides, Bacteroides intestinalis			IPR001229;IPR036404;	PF01419;		LTDF01000051;	unreviewed	254
A0A139LRZ5	A0A139LRZ5	FALSE	TRUE	A0A139LRZ5	Uncharacterized protein	HMPREF2531_00755	Bacteroides intestinalis	cellular organisms, Bacteria, FCB group, Bacteroidetes/Chlorobi group, Bacteroidetes, Bacteroidia, Bacteroidales, Bacteroidaceae, Bacteroides, Bacteroides intestinalis			IPR025112;IPR038653;	PF13201;	SIGNAL 1 23 {ECO:0000256|SAM:SignalP}.	LTDF01000045;	unreviewed	323
A0A139NDY8	A0A139NDY8	FALSE	TRUE	A0A139NDY8	Uncharacterized protein	STRDD10_01046	Streptococcus sp. DD10	cellular organisms, Bacteria, Terrabacteria group, Firmicutes, Bacilli, Lactobacillales, Streptococcaceae, Streptococcus, Streptococcus sp. DD10			IPR025584;	PF14262;	SIGNAL 1 25 {ECO:0000256|SAM:SignalP}.	LQRE01000084;	unreviewed	409
A0A139PUQ9	A0A139PUQ9	TRUE	TRUE	A0A139PUQ9	Uncharacterized protein	SORDD27_01656	Streptococcus oralis	cellular organisms, Bacteria, Terrabacteria group, Firmicutes, Bacilli, Lactobacillales, Streptococcaceae, Streptococcus, Streptococcus oralis			IPR025584;	PF14262;	SIGNAL 1 23 {ECO:0000256|SAM:SignalP}.	LQNZ01000136;	unreviewed	411
A0A139QLD3	A0A139QLD3	TRUE	TRUE	A0A139QLD3	Uncharacterized protein	SORDD24_01850	Streptococcus oralis	cellular organisms, Bacteria, Terrabacteria group, Firmicutes, Bacilli, Lactobacillales, Streptococcaceae, Streptococcus, Streptococcus oralis			IPR025584;	PF14262;	SIGNAL 1 33 {ECO:0000256|SAM:SignalP}.	LQZB01000204;	unreviewed	410
A0A139QU18	A0A139QU18	TRUE	FALSE	A0A139QU18	Uncharacterized protein	SAMN05660328_103334 SGADD03_01563	Streptococcus gallolyticus	cellular organisms, Bacteria, Terrabacteria group, Firmicutes, Bacilli, Lactobacillales, Streptococcaceae, Streptococcus, Streptococcus gallolyticus			IPR025584;	PF14262;	SIGNAL 1 44 {ECO:0000256|SAM:SignalP}.	LQXV01000273;FPBN01000003;	unreviewed	410
A0A139TUL4	A0A139TUL4	FALSE	TRUE	A0A139TUL4	Uncharacterized protein	HMPREF3039_00471	Akkermansia sp. KLE1798	cellular organisms, Bacteria, PVC group, Verrucomicrobia, Verrucomicrobiae, Verrucomicrobiales, Akkermansiaceae, Akkermansia, Akkermansia sp. KLE1798		cd14948;	IPR024361;			LTZM01000011;	unreviewed	504
A0A139TUQ0	A0A139TUQ0	FALSE	TRUE	A0A139TUQ0	Uncharacterized protein	HMPREF3039_00465	Akkermansia sp. KLE1798	cellular organisms, Bacteria, PVC group, Verrucomicrobia, Verrucomicrobiae, Verrucomicrobiales, Akkermansiaceae, Akkermansia, Akkermansia sp. KLE1798		cd14948;	IPR024361;			LTZM01000011;	unreviewed	473
A0A139X7Z3	A0A139X7Z3	FALSE	TRUE	A0A139X7Z3	Uncharacterized protein	WA1_24710	Scytonema hofmannii PCC 7110	cellular organisms, Bacteria, Terrabacteria group, Cyanobacteria/Melainabacteria group, Cyanobacteria, Nostocales, Scytonemataceae, Scytonema, Scytonema hofmannii, Scytonema hofmannii PCC 7110			IPR035992;IPR000772;		SIGNAL 1 29 {ECO:0000256|SAM:SignalP}.	ANNX02000026;	unreviewed	194	23221676
A0A140DVE2	A0A140DVE2	TRUE	FALSE	A0A140DVE2	Uncharacterized protein	AALO17_14850	Faecalibaculum rodentium	cellular organisms, Bacteria, Terrabacteria group, Firmicutes, Erysipelotrichia, Erysipelotrichales, Erysipelotrichaceae, Faecalibaculum, Faecalibaculum rodentium			IPR036573;			CP011391;	unreviewed	208	26877770
A0A142HNP2	A0A142HNP2	FALSE	TRUE	A0A142HNP2	Uncharacterized protein	A0256_03210	Mucilaginibacter sp. PAMC 26640	cellular organisms, Bacteria, FCB group, Bacteroidetes/Chlorobi group, Bacteroidetes, Sphingobacteriia, Sphingobacteriales, Sphingobacteriaceae, Mucilaginibacter, Mucilaginibacter sp. PAMC 26640			IPR010502;	PF16011;		CP014773;	unreviewed	219
A0A142XMV1	A0A142XMV1	FALSE	TRUE	A0A142XMV1	Uncharacterized protein	VT84_27355	Gemmata sp. SH-PL17	cellular organisms, Bacteria, PVC group, Planctomycetes, Planctomycetia, Planctomycetales, Gemmataceae, Gemmata, Gemmata sp. SH-PL17			IPR013784;			CP011271;	unreviewed	146
A0A142XQB5	A0A142XQB5	FALSE	TRUE	A0A142XQB5	Auracyanin-A	VT84_31760	Gemmata sp. SH-PL17	cellular organisms, Bacteria, PVC group, Planctomycetes, Planctomycetia, Planctomycetales, Gemmataceae, Gemmata, Gemmata sp. SH-PL17			IPR011989;IPR016024;IPR000923;IPR028871;IPR008972;IPR009056;IPR036909;IPR000421;IPR006585;IPR008979;IPR013427;	PF00127;PF00034;PF00754;		CP011271;	unreviewed	978
A0A143B4L2	A0A143B4L2	FALSE	TRUE	A0A143B4L2	Uncharacterized protein	DBW_0896	Desulfuromonas sp. DDH964	cellular organisms, Bacteria, Proteobacteria, delta/epsilon subdivisions, Deltaproteobacteria, Desulfuromonadales, Desulfuromonadaceae, Desulfuromonas, Desulfuromonas sp. DDH964			IPR013784;IPR001434;	PF01345;		CP015080;	unreviewed	890
A0A143BBY9	A0A143BBY9	FALSE	TRUE	A0A143BBY9	Uncharacterized protein	DBW_3292	Desulfuromonas sp. DDH964	cellular organisms, Bacteria, Proteobacteria, delta/epsilon subdivisions, Deltaproteobacteria, Desulfuromonadales, Desulfuromonadaceae, Desulfuromonas, Desulfuromonas sp. DDH964		cd14948;	IPR024361;	PF13004;		CP015080;	unreviewed	962
A0A143BM73	A0A143BM73	FALSE	TRUE	A0A143BM73	Uncharacterized protein	GEMMAAP_17660	Gemmatimonas phototrophica	cellular organisms, Bacteria, FCB group, Gemmatimonadetes, Gemmatimonadetes, Gemmatimonadales, Gemmatimonadaceae, Gemmatimonas, Gemmatimonas phototrophica			IPR013784;		SIGNAL 1 35 {ECO:0000256|SAM:SignalP}.	CP011454;	unreviewed	945	24821787; 26636755
A0A143C2D7	A0A143C2D7	FALSE	TRUE	A0A143C2D7	Carbohydrate-binding protein	A4E84_18100	Streptomyces qaidamensis	cellular organisms, Bacteria, Terrabacteria group, Actinobacteria, Actinobacteria (high G+C Gram-positive bacteria), Streptomycetales, Streptomycetaceae, Streptomyces, Streptomyces qaidamensis			IPR005084;IPR008979;			CP015098;	unreviewed	315
A0A143PH24	A0A143PH24	FALSE	TRUE	A0A143PH24	Uncharacterized protein	LuPra_00223	Luteitalea pratensis	cellular organisms, Bacteria, Acidobacteria, Vicinamibacteria, Vicinamibacteraceae, Luteitalea, Luteitalea pratensis			IPR013784;		SIGNAL 1 23 {ECO:0000256|SAM:SignalP}.	CP015136;	unreviewed	332	27231379;
A0A143PSG3	A0A143PSG3	FALSE	TRUE	A0A143PSG3	Uncharacterized protein	LuPra_04343	Luteitalea pratensis	cellular organisms, Bacteria, Acidobacteria, Vicinamibacteria, Vicinamibacteraceae, Luteitalea, Luteitalea pratensis			IPR013784;		SIGNAL 1 28 {ECO:0000256|SAM:SignalP}.	CP015136;	unreviewed	506	27231379;
A0A143XGF4	A0A143XGF4	FALSE	TRUE	A0A143XGF4	Uncharacterized protein	BN3659_00457	Alistipes sp. CHKCI003	cellular organisms, Bacteria, FCB group, Bacteroidetes/Chlorobi group, Bacteroidetes, Bacteroidia, Bacteroidales, Rikenellaceae, Alistipes, Alistipes sp. CHKCI003		cd14948;	IPR024361;IPR013783;	PF13004;	SIGNAL 1 23 {ECO:0000256|SAM:SignalP}.	FCNT01000012;	unreviewed	1130
A0A143XM64	A0A143XM64	FALSE	TRUE	A0A143XM64	Uncharacterized protein	BN3659_01023	Alistipes sp. CHKCI003	cellular organisms, Bacteria, FCB group, Bacteroidetes/Chlorobi group, Bacteroidetes, Bacteroidia, Bacteroidales, Rikenellaceae, Alistipes, Alistipes sp. CHKCI003			IPR016187;			FCNT01000042;	unreviewed	214
A0A143XVN3	A0A143XVN3	FALSE	TRUE	A0A143XVN3	Uncharacterized protein	BN3659_02080	Alistipes sp. CHKCI003	cellular organisms, Bacteria, FCB group, Bacteroidetes/Chlorobi group, Bacteroidetes, Bacteroidia, Bacteroidales, Rikenellaceae, Alistipes, Alistipes sp. CHKCI003		cd14948;	IPR024361;	PF13004;	SIGNAL 1 18 {ECO:0000256|SAM:SignalP}.	FCNT01000079;	unreviewed	764
A0A143XWI0	A0A143XWI0	FALSE	TRUE	A0A143XWI0	Uncharacterized protein	BN3659_02346	Alistipes sp. CHKCI003	cellular organisms, Bacteria, FCB group, Bacteroidetes/Chlorobi group, Bacteroidetes, Bacteroidia, Bacteroidales, Rikenellaceae, Alistipes, Alistipes sp. CHKCI003		cd14948;	IPR024361;IPR013784;			FCNT01000094;	unreviewed	559
A0A143YPB8	A0A143YPB8	FALSE	TRUE	A0A143YPB8	C-type lectin fold	Tpal_1848	Trichococcus palustris	cellular organisms, Bacteria, Terrabacteria group, Firmicutes, Bacilli, Lactobacillales, Carnobacteriaceae, Trichococcus, Trichococcus palustris			IPR016187;			FJNE01000005;	unreviewed	368
A0A143YQ60	A0A143YQ60	FALSE	TRUE	A0A143YQ60	Uncharacterized protein	Tpal_1717	Trichococcus palustris	cellular organisms, Bacteria, Terrabacteria group, Firmicutes, Bacilli, Lactobacillales, Carnobacteriaceae, Trichococcus, Trichococcus palustris			IPR025584;	PF14262;	SIGNAL 1 33 {ECO:0000256|SAM:SignalP}.	FJNE01000004;	unreviewed	596
A0A143ZRV2	A0A143ZRV2	TRUE	TRUE	A0A143ZRV2	Cna protein B-type domain protein	BN3661_00937	Eubacteriaceae bacterium CHKCI005	cellular organisms, Bacteria, Terrabacteria group, Firmicutes, Clostridia, Clostridiales, Eubacteriaceae, unclassified Eubacteriaceae, Eubacteriaceae bacterium CHKCI005			IPR013784;IPR013783;IPR041033;IPR013552;	PF17802;PF08341;	SIGNAL 1 34 {ECO:0000256|SAM:SignalP}.	FJVJ01000009;	unreviewed	1238
A0A146G6L8	A0A146G6L8	FALSE	TRUE	A0A146G6L8	Carbohydrate binding domain-containing protein	TSACC_21427	Terrimicrobium sacchariphilum	cellular organisms, Bacteria, PVC group, Verrucomicrobia, Spartobacteria, Terrimicrobium, Terrimicrobium sacchariphilum			IPR003305;IPR008979;	PF02018;		BDCO01000002;	unreviewed	158
A0A146G896	A0A146G896	FALSE	TRUE	A0A146G896	Carbohydrate binding domain-containing protein	TSACC_21268	Terrimicrobium sacchariphilum	cellular organisms, Bacteria, PVC group, Verrucomicrobia, Spartobacteria, Terrimicrobium, Terrimicrobium sacchariphilum			IPR003305;IPR008979;	PF02018;	SIGNAL 1 24 {ECO:0000256|SAM:SignalP}.	BDCO01000002;	unreviewed	179
A0A150AL70	A0A150AL70	FALSE	TRUE	A0A150AL70	Uncharacterized protein	AVL50_08295	Flammeovirga sp. SJP92	cellular organisms, Bacteria, FCB group, Bacteroidetes/Chlorobi group, Bacteroidetes, Cytophagia, Cytophagales, Flammeovirgaceae, Flammeovirga, Flammeovirga sp. SJP92			IPR025112;IPR038653;	PF13201;		LQAQ01000043;	unreviewed	517
A0A150ANZ7	A0A150ANZ7	FALSE	TRUE	A0A150ANZ7	Uncharacterized protein	AVL50_04780	Flammeovirga sp. SJP92	cellular organisms, Bacteria, FCB group, Bacteroidetes/Chlorobi group, Bacteroidetes, Cytophagia, Cytophagales, Flammeovirgaceae, Flammeovirga, Flammeovirga sp. SJP92			IPR010502;	PF06452;		LQAQ01000019;	unreviewed	852
A0A150TLA5	A0A150TLA5	FALSE	TRUE	A0A150TLA5	Uncharacterized protein	BE21_40765	Sorangium cellulosum (Polyangium cellulosum)	cellular organisms, Bacteria, Proteobacteria, delta/epsilon subdivisions, Deltaproteobacteria, Myxococcales (fruiting gliding bacteria), Sorangiineae, Polyangiaceae, Sorangium, Sorangium cellulosum (Polyangium cellulosum)			IPR001919;IPR008965;IPR012291;IPR018366;	PF00553;		JEME01002042;	unreviewed	394
A0A150X066	A0A150X066	FALSE	TRUE	A0A150X066	Uncharacterized protein	MB14_08815	Roseivirga ehrenbergii	cellular organisms, Bacteria, FCB group, Bacteroidetes/Chlorobi group, Bacteroidetes, Cytophagia, Cytophagales, Flammeovirgaceae, Roseivirga, Roseivirga ehrenbergii			IPR010502;	PF06452;	SIGNAL 1 21 {ECO:0000256|SAM:SignalP}.	LQZQ01000049;	unreviewed	363
A0A154MEX8	A0A154MEX8	FALSE	TRUE	A0A154MEX8	Uncharacterized protein	AVL48_36870	Amycolatopsis regifaucium	cellular organisms, Bacteria, Terrabacteria group, Actinobacteria, Actinobacteria (high G+C Gram-positive bacteria), Pseudonocardiales, Pseudonocardiaceae, Amycolatopsis, Amycolatopsis regifaucium			IPR004302;	PF03067;		LQCI01000026;	unreviewed	101
A0A155ND25	A0A155ND25	FALSE	TRUE	A0A155ND25	N-acetylglucosamine-binding protein A	gbpA SAMEA2273465_02926	Klebsiella aerogenes (Enterobacter aerogenes)	cellular organisms, Bacteria, Proteobacteria, Gammaproteobacteria, Enterobacterales, Enterobacteriaceae, Klebsiella, Klebsiella aerogenes (Enterobacter aerogenes)			IPR004302;IPR041029;IPR014756;	PF18416;PF03067;	SIGNAL 1 21 {ECO:0000256|SAM:SignalP}.	FKCM01000019;	unreviewed	482
A0A157MI47	A0A157MI47	FALSE	TRUE	A0A157MI47	Cytolethal distending toxin A/C family	SAMEA3906487_01050	Bordetella trematum	cellular organisms, Bacteria, Proteobacteria, Betaproteobacteria, Burkholderiales, Alcaligenaceae, Bordetella, Bordetella trematum			IPR003558;IPR035992;IPR000772;	PF03498;		LT546645;	unreviewed	186
A0A158KY14	A0A158KY14	FALSE	TRUE	A0A158KY14	Uncharacterized protein	AWB68_07872	Caballeronia choica	cellular organisms, Bacteria, Proteobacteria, Betaproteobacteria, Burkholderiales, Burkholderiaceae, Caballeronia, Caballeronia choica			IPR013784;IPR036365;IPR036366;			FCON02000208;	unreviewed	541
A0A160P0Y9	A0A160P0Y9	FALSE	TRUE	A0A160P0Y9	Uncharacterized protein	SLA_3167	Streptomyces laurentii	cellular organisms, Bacteria, Terrabacteria group, Actinobacteria, Actinobacteria (high G+C Gram-positive bacteria), Streptomycetales, Streptomycetaceae, Streptomyces, Streptomyces laurentii		cd00161;	IPR035992;IPR000772;	PF00652;	SIGNAL 1 25 {ECO:0000256|SAM:SignalP}.	AP017424;	unreviewed	219
A0A161LQ21	A0A161LQ21	FALSE	TRUE	A0A161LQ21	Cellulose-binding protein	PS9374_06037	Planomonospora sphaerica	cellular organisms, Bacteria, Terrabacteria group, Actinobacteria, Actinobacteria (high G+C Gram-positive bacteria), Streptosporangiales, Streptosporangiaceae, Planomonospora, Planomonospora sphaerica			IPR003610;IPR036573;IPR004302;IPR014756;	PF03067;	SIGNAL 1 21 {ECO:0000256|SAM:SignalP}.	BDCX01000017;	unreviewed	256
A0A161YP22	A0A161YP22	FALSE	TRUE	A0A161YP22	Uncharacterized protein	N478_24305	Pseudoalteromonas luteoviolacea S4060-1	cellular organisms, Bacteria, Proteobacteria, Gammaproteobacteria, Alteromonadales, Pseudoalteromonadaceae, Pseudoalteromonas, Pseudoalteromonas luteoviolacea, Pseudoalteromonas luteoviolacea S4060-1		cd07381;	IPR019079;IPR013784;	PF09587;		AUXX01000033;	unreviewed	736
A0A162BVA8	A0A162BVA8	FALSE	TRUE	A0A162BVA8	Uncharacterized protein	N478_11080	Pseudoalteromonas luteoviolacea S4060-1	cellular organisms, Bacteria, Proteobacteria, Gammaproteobacteria, Alteromonadales, Pseudoalteromonadaceae, Pseudoalteromonas, Pseudoalteromonas luteoviolacea, Pseudoalteromonas luteoviolacea S4060-1			IPR003610;IPR036573;IPR004302;IPR041029;IPR014756;	PF18416;PF03067;		AUXX01000005;	unreviewed	533
A0A166HEP6	A0A166HEP6	FALSE	TRUE	A0A166HEP6	D-mannose binding lectin	ACH61_02417	Rathayibacter tanaceti	cellular organisms, Bacteria, Terrabacteria group, Actinobacteria, Actinobacteria (high G+C Gram-positive bacteria), Micrococcales, Microbacteriaceae, Rathayibacter, Rathayibacter tanaceti		cd00028;	IPR001480;IPR036426;			LIIN01000096;	unreviewed	417
A0A167DUT3	A0A167DUT3	FALSE	TRUE	A0A167DUT3	Uncharacterized protein	N476_19055	Pseudoalteromonas luteoviolacea H33	cellular organisms, Bacteria, Proteobacteria, Gammaproteobacteria, Alteromonadales, Pseudoalteromonadaceae, Pseudoalteromonas, Pseudoalteromonas luteoviolacea, Pseudoalteromonas luteoviolacea H33			IPR003610;IPR036573;IPR000421;IPR008979;IPR013783;IPR000601;IPR035986;IPR007541;	PF04450;PF00754;	SIGNAL 1 20 {ECO:0000256|SAM:SignalP}.	AUXZ01000081;	unreviewed	905
A0A167FUZ0	A0A167FUZ0	FALSE	TRUE	A0A167FUZ0	Uncharacterized protein	N476_09545	Pseudoalteromonas luteoviolacea H33	cellular organisms, Bacteria, Proteobacteria, Gammaproteobacteria, Alteromonadales, Pseudoalteromonadaceae, Pseudoalteromonas, Pseudoalteromonas luteoviolacea, Pseudoalteromonas luteoviolacea H33			IPR036573;			AUXZ01000057;	unreviewed	945
A0A167L3Y6	A0A167L3Y6	FALSE	TRUE	A0A167L3Y6	Uncharacterized protein	N473_15760	Pseudoalteromonas luteoviolacea CPMOR-1	cellular organisms, Bacteria, Proteobacteria, Gammaproteobacteria, Alteromonadales, Pseudoalteromonadaceae, Pseudoalteromonas, Pseudoalteromonas luteoviolacea, Pseudoalteromonas luteoviolacea CPMOR-1			IPR003610;IPR008160;IPR016187;	PF01391;	SIGNAL 1 23 {ECO:0000256|SAM:SignalP}.	AUYC01000025;	unreviewed	1497
A0A167LR81	A0A167LR81	FALSE	TRUE	A0A167LR81	Uncharacterized protein	N478_03350	Pseudoalteromonas luteoviolacea S4060-1	cellular organisms, Bacteria, Proteobacteria, Gammaproteobacteria, Alteromonadales, Pseudoalteromonadaceae, Pseudoalteromonas, Pseudoalteromonas luteoviolacea, Pseudoalteromonas luteoviolacea S4060-1			IPR003610;IPR008160;IPR016187;IPR011448;	PF01391;PF07588;	SIGNAL 1 23 {ECO:0000256|SAM:SignalP}.	AUXX01000023;	unreviewed	1484
A0A167MWU0	A0A167MWU0	FALSE	TRUE	A0A167MWU0	Uncharacterized protein	N478_19790	Pseudoalteromonas luteoviolacea S4060-1	cellular organisms, Bacteria, Proteobacteria, Gammaproteobacteria, Alteromonadales, Pseudoalteromonadaceae, Pseudoalteromonas, Pseudoalteromonas luteoviolacea, Pseudoalteromonas luteoviolacea S4060-1			IPR010502;	PF06452;		AUXX01000016;	unreviewed	752
A0A167N3V4	A0A167N3V4	FALSE	TRUE	A0A167N3V4	Uncharacterized protein	N478_01560	Pseudoalteromonas luteoviolacea S4060-1	cellular organisms, Bacteria, Proteobacteria, Gammaproteobacteria, Alteromonadales, Pseudoalteromonadaceae, Pseudoalteromonas, Pseudoalteromonas luteoviolacea, Pseudoalteromonas luteoviolacea S4060-1			IPR003610;IPR036573;		SIGNAL 1 22 {ECO:0000256|SAM:SignalP}.	AUXX01000012;	unreviewed	214
A0A172YX35	A0A172YX35	FALSE	TRUE	A0A172YX35	Putative phage host specificity protein	A7J50_1213	Pseudomonas antarctica	cellular organisms, Bacteria, Proteobacteria, Gammaproteobacteria, Pseudomonadales, Pseudomonadaceae, Pseudomonas, Pseudomonas antarctica			IPR003610;IPR015406;IPR032876;	PF09327;PF13550;		CP015600;	unreviewed	1330
A0A172YXF9	A0A172YXF9	TRUE	FALSE	A0A172YXF9	Fibronectin, type III	A7J50_1393	Pseudomonas antarctica	cellular organisms, Bacteria, Proteobacteria, Gammaproteobacteria, Pseudomonadales, Pseudomonadaceae, Pseudomonas, Pseudomonas antarctica			IPR003610;IPR015406;IPR036116;IPR032876;	PF09327;PF13550;		CP015600;	unreviewed	1309
A0A173RT20	A0A173RT20	FALSE	TRUE	A0A173RT20	Uncharacterized protein	ERS852408_01512 ERS852573_00641	Dorea longicatena	cellular organisms, Bacteria, Terrabacteria group, Firmicutes, Clostridia, Clostridiales, Lachnospiraceae, Dorea, Dorea longicatena			IPR008965;		SIGNAL 1 27 {ECO:0000256|SAM:SignalP}.	CYXO01000003;CYYM01000007;	unreviewed	566
A0A173RU57	A0A173RU57	TRUE	TRUE	A0A173RU57	Maltose-binding periplasmic proteins/domains	ERS852379_00843	Turicibacter sanguinis	cellular organisms, Bacteria, Terrabacteria group, Firmicutes, Erysipelotrichia, Erysipelotrichales, Erysipelotrichaceae, Turicibacter, Turicibacter sanguinis			IPR022387;IPR006059;	PF01547;	SIGNAL 1 27 {ECO:0000256|SAM:SignalP}.	CYXW01000003;	unreviewed	465
A0A173TEI7	A0A173TEI7	FALSE	TRUE	A0A173TEI7	Putative binding domain-containing protein, N-terminal	BSIG_1827 DW780_11755 DWY18_00795 SAMN02910322_02884	Bacteroides thetaiotaomicron	cellular organisms, Bacteria, FCB group, Bacteroidetes/Chlorobi group, Bacteroidetes, Bacteroidia, Bacteroidales, Bacteroidaceae, Bacteroides, Bacteroides thetaiotaomicron		cd14948;	IPR024361;IPR013783;	PF13004;		ACIC02000033;WCSA01000001;WCRV01000002;WCRY01000010;WCRX01000084;QRUV01000001;QSJP01000009;FOAL01000007;	unreviewed	491	31477907
A0A173TNB3	A0A173TNB3	FALSE	TRUE	A0A173TNB3	Uncharacterized protein	ERS852420_02328	Roseburia faecis	cellular organisms, Bacteria, Terrabacteria group, Firmicutes, Clostridia, Clostridiales, Lachnospiraceae, Roseburia, Roseburia faecis			IPR008965;		SIGNAL 1 30 {ECO:0000256|SAM:SignalP}.	CYXV01000010;	unreviewed	279
A0A173TP05	A0A173TP05	FALSE	TRUE	A0A173TP05	Uncharacterized protein	ERS852444_01604	Roseburia inulinivorans	cellular organisms, Bacteria, Terrabacteria group, Firmicutes, Clostridia, Clostridiales, Lachnospiraceae, Roseburia, Roseburia inulinivorans			IPR016186;IPR016187;		SIGNAL 1 28 {ECO:0000256|SAM:SignalP}.	CYXX01000010;	unreviewed	2126
A0A173TXG8	A0A173TXG8	FALSE	TRUE	A0A173TXG8	Uncharacterized protein	ERS852379_02445	Turicibacter sanguinis	cellular organisms, Bacteria, Terrabacteria group, Firmicutes, Erysipelotrichia, Erysipelotrichales, Erysipelotrichaceae, Turicibacter, Turicibacter sanguinis			IPR025584;	PF14262;	SIGNAL 1 30 {ECO:0000256|SAM:SignalP}.	CYXW01000012;	unreviewed	600
A0A173UWV8	A0A173UWV8	FALSE	TRUE	A0A173UWV8	Internalin-A	inlA_2 ERS852425_03189	Anaerostipes hadrus	cellular organisms, Bacteria, Terrabacteria group, Firmicutes, Clostridia, Clostridiales, Lachnospiraceae, Anaerostipes, Anaerostipes hadrus		cd00161;	IPR013378;IPR042229;IPR035992;IPR000772;	PF09479;PF14200;	SIGNAL 1 36 {ECO:0000256|SAM:SignalP}.	CYXT01000037;	unreviewed	2206
A0A173WM39	A0A173WM39	FALSE	TRUE	A0A173WM39	Uncharacterized protein	ERS852447_00236	Alistipes finegoldii	cellular organisms, Bacteria, FCB group, Bacteroidetes/Chlorobi group, Bacteroidetes, Bacteroidia, Bacteroidales, Rikenellaceae, Alistipes, Alistipes finegoldii		cd14948;	IPR024361;		SIGNAL 1 21 {ECO:0000256|SAM:SignalP}.	CYYQ01000001;	unreviewed	264
A0A173WUU4	A0A173WUU4	FALSE	TRUE	A0A173WUU4	Uncharacterized protein	ERS852397_00212	Bacteroides finegoldii	cellular organisms, Bacteria, FCB group, Bacteroidetes/Chlorobi group, Bacteroidetes, Bacteroidia, Bacteroidales, Bacteroidaceae, Bacteroides, Bacteroides finegoldii		cd14948;	IPR024361;IPR032167;	PF16394;	SIGNAL 1 23 {ECO:0000256|SAM:SignalP}.	CYZH01000001;	unreviewed	520
A0A173WZE7	A0A173WZE7	FALSE	TRUE	A0A173WZE7	Leucine Rich Repeat	ERS852397_00214	Bacteroides finegoldii	cellular organisms, Bacteria, FCB group, Bacteroidetes/Chlorobi group, Bacteroidetes, Bacteroidia, Bacteroidales, Bacteroidaceae, Bacteroides, Bacteroides finegoldii		cd14948;	IPR024361;IPR013783;IPR001611;IPR032675;		SIGNAL 1 19 {ECO:0000256|SAM:SignalP}.	CYZH01000001;	unreviewed	570
A0A173X503	A0A173X503	FALSE	TRUE	A0A173X503	Bacteroidetes-Associated Carbohydrate-binding Often N-terminal	ERS852447_00344	Alistipes finegoldii	cellular organisms, Bacteria, FCB group, Bacteroidetes/Chlorobi group, Bacteroidetes, Bacteroidia, Bacteroidales, Rikenellaceae, Alistipes, Alistipes finegoldii		cd14948;	IPR024361;IPR013783;	PF13004;	SIGNAL 1 23 {ECO:0000256|SAM:SignalP}.	CYYQ01000002;	unreviewed	460
A0A173XQ81	A0A173XQ81	FALSE	TRUE	A0A173XQ81	Uncharacterized protein	ERS852411_00062	Flavonifractor plautii	cellular organisms, Bacteria, Terrabacteria group, Firmicutes, Clostridia, Clostridiales, Ruminococcaceae, Flavonifractor, Flavonifractor plautii			IPR036573;			CYZT01000001;	unreviewed	205
A0A173XUJ3	A0A173XUJ3	FALSE	TRUE	A0A173XUJ3	Uncharacterized protein	ERS852380_00577	Parabacteroides distasonis	cellular organisms, Bacteria, FCB group, Bacteroidetes/Chlorobi group, Bacteroidetes, Bacteroidia, Bacteroidales, Tannerellaceae, Parabacteroides, Parabacteroides distasonis			IPR003610;IPR030392;	PF13884;		CYYK01000002;	unreviewed	1284
A0A173Z3G6	A0A173Z3G6	FALSE	TRUE	A0A173Z3G6	Bacteroidetes-Associated Carbohydrate-binding Often N-terminal	ERS852447_00803	Alistipes finegoldii	cellular organisms, Bacteria, FCB group, Bacteroidetes/Chlorobi group, Bacteroidetes, Bacteroidia, Bacteroidales, Rikenellaceae, Alistipes, Alistipes finegoldii		cd14948;	IPR024361;IPR013783;IPR032675;	PF13004;	SIGNAL 1 19 {ECO:0000256|SAM:SignalP}.	CYYQ01000004;	unreviewed	486
A0A173ZBJ6	A0A173ZBJ6	FALSE	TRUE	A0A173ZBJ6	Uncharacterized protein	ERS852447_00858	Alistipes finegoldii	cellular organisms, Bacteria, FCB group, Bacteroidetes/Chlorobi group, Bacteroidetes, Bacteroidia, Bacteroidales, Rikenellaceae, Alistipes, Alistipes finegoldii			IPR027840;IPR025112;IPR038653;	PF14900;PF13201;	SIGNAL 1 26 {ECO:0000256|SAM:SignalP}.	CYYQ01000004;	unreviewed	709
A0A173ZKS6	A0A173ZKS6	FALSE	TRUE	A0A173ZKS6	Bacteroidetes-Associated Carbohydrate-binding Often N-terminal	ERS852447_00906	Alistipes finegoldii	cellular organisms, Bacteria, FCB group, Bacteroidetes/Chlorobi group, Bacteroidetes, Bacteroidia, Bacteroidales, Rikenellaceae, Alistipes, Alistipes finegoldii		cd14948;	IPR024361;IPR013783;	PF13004;	SIGNAL 1 28 {ECO:0000256|SAM:SignalP}.	CYYQ01000005;	unreviewed	556
A0A173ZVL0	A0A173ZVL0	FALSE	TRUE	A0A173ZVL0	Uncharacterized protein	ERS852422_01378	Turicibacter sanguinis	cellular organisms, Bacteria, Terrabacteria group, Firmicutes, Erysipelotrichia, Erysipelotrichales, Erysipelotrichaceae, Turicibacter, Turicibacter sanguinis			IPR025584;	PF14262;	SIGNAL 1 24 {ECO:0000256|SAM:SignalP}.	CYYS01000017;	unreviewed	604
A0A174BKP8	A0A174BKP8	FALSE	TRUE	A0A174BKP8	Uncharacterized protein	ERS852447_01348	Alistipes finegoldii	cellular organisms, Bacteria, FCB group, Bacteroidetes/Chlorobi group, Bacteroidetes, Bacteroidia, Bacteroidales, Rikenellaceae, Alistipes, Alistipes finegoldii			IPR013784;		SIGNAL 1 20 {ECO:0000256|SAM:SignalP}.	CYYQ01000008;	unreviewed	945
A0A174BYJ7	A0A174BYJ7	FALSE	TRUE	A0A174BYJ7	Uncharacterized protein	ERS852447_01439	Alistipes finegoldii	cellular organisms, Bacteria, FCB group, Bacteroidetes/Chlorobi group, Bacteroidetes, Bacteroidia, Bacteroidales, Rikenellaceae, Alistipes, Alistipes finegoldii		cd14948;	IPR024361;IPR013783;		SIGNAL 1 24 {ECO:0000256|SAM:SignalP}.	CYYQ01000009;	unreviewed	1133
A0A174CA28	A0A174CA28	FALSE	TRUE	A0A174CA28	Uncharacterized protein	ERS852400_01558	Coprococcus eutactus	cellular organisms, Bacteria, Terrabacteria group, Firmicutes, Clostridia, Clostridiales, Lachnospiraceae, Coprococcus, Coprococcus eutactus			IPR013784;IPR013026;IPR011990;IPR019734;			CYYJ01000004;	unreviewed	583
A0A174CRS0	A0A174CRS0	FALSE	TRUE	A0A174CRS0	Uncharacterized protein	ERS852406_01361	Fusicatenibacter saccharivorans	cellular organisms, Bacteria, Terrabacteria group, Firmicutes, Clostridia, Clostridiales, Lachnospiraceae, Fusicatenibacter, Fusicatenibacter saccharivorans			IPR025584;	PF14262;	SIGNAL 1 46 {ECO:0000256|SAM:SignalP}.	CYYV01000006;	unreviewed	670
A0A174CT77	A0A174CT77	FALSE	TRUE	A0A174CT77	Uncharacterized protein	ERS852478_02032	Blautia wexlerae	cellular organisms, Bacteria, Terrabacteria group, Firmicutes, Clostridia, Clostridiales, Lachnospiraceae, Blautia, Blautia wexlerae			IPR025584;IPR006626;	PF14262;	SIGNAL 1 26 {ECO:0000256|SAM:SignalP}.	CYZN01000012;	unreviewed	391
A0A174DH25	A0A174DH25	FALSE	TRUE	A0A174DH25	Uncharacterized protein	ERS852456_02009	[Ruminococcus] torques	cellular organisms, Bacteria, Terrabacteria group, Firmicutes, Clostridia, Clostridiales, Lachnospiraceae, Blautia, [Ruminococcus] torques			IPR010502;	PF16011;		CYZO01000027;	unreviewed	207
A0A174DZK3	A0A174DZK3	FALSE	TRUE	A0A174DZK3	Uncharacterized protein	ERS852395_02643	Blautia obeum	cellular organisms, Bacteria, Terrabacteria group, Firmicutes, Clostridia, Clostridiales, Lachnospiraceae, Blautia, Blautia obeum			IPR025584;IPR041286;	PF14262;PF18676;	SIGNAL 1 26 {ECO:0000256|SAM:SignalP}.	CYZA01000016;	unreviewed	1288
A0A174EL60	A0A174EL60	FALSE	TRUE	A0A174EL60	Uncharacterized protein	ERS852447_02100	Alistipes finegoldii	cellular organisms, Bacteria, FCB group, Bacteroidetes/Chlorobi group, Bacteroidetes, Bacteroidia, Bacteroidales, Rikenellaceae, Alistipes, Alistipes finegoldii		cd14948;	IPR024361;IPR013783;	PF13004;	SIGNAL 1 22 {ECO:0000256|SAM:SignalP}.	CYYQ01000014;	unreviewed	383
A0A174F1Y0	A0A174F1Y0	FALSE	TRUE	A0A174F1Y0	Internalin-J	inlJ_2 ERS852447_02229	Alistipes finegoldii	cellular organisms, Bacteria, FCB group, Bacteroidetes/Chlorobi group, Bacteroidetes, Bacteroidia, Bacteroidales, Rikenellaceae, Alistipes, Alistipes finegoldii		cd14948;	IPR024361;IPR013783;IPR032675;	PF13004;		CYYQ01000015;	unreviewed	1121
A0A174FV78	A0A174FV78	FALSE	TRUE	A0A174FV78	Domain of uncharacterized function (DUF3472)	ERS852494_00085	Bacteroides caccae	cellular organisms, Bacteria, FCB group, Bacteroidetes/Chlorobi group, Bacteroidetes, Bacteroidia, Bacteroidales, Bacteroidaceae, Bacteroides, Bacteroides caccae		cd14948;	IPR024361;IPR021862;IPR031712;	PF11958;PF16871;	SIGNAL 1 19 {ECO:0000256|SAM:SignalP}.	CZAI01000001;	unreviewed	550
A0A174H4K1	A0A174H4K1	FALSE	TRUE	A0A174H4K1	Uncharacterized protein	ERS852494_00552	Bacteroides caccae	cellular organisms, Bacteria, FCB group, Bacteroidetes/Chlorobi group, Bacteroidetes, Bacteroidia, Bacteroidales, Bacteroidaceae, Bacteroides, Bacteroides caccae		cd14948;	IPR024361;IPR013783;		SIGNAL 1 23 {ECO:0000256|SAM:SignalP}.	CZAI01000001;	unreviewed	896
A0A174HS67	A0A174HS67	FALSE	TRUE	A0A174HS67	Repeat	ERS852450_02389	Anaerobutyricum hallii	cellular organisms, Bacteria, Terrabacteria group, Firmicutes, Clostridia, Clostridiales, Lachnospiraceae, Anaerobutyricum, Anaerobutyricum hallii		cd00161;	IPR013378;IPR042229;IPR035992;IPR000772;	PF09479;PF14200;		CYZL01000024;	unreviewed	770
A0A174IKG3	A0A174IKG3	FALSE	TRUE	A0A174IKG3	Extracellular solute-binding protein	ERS852470_03560	Clostridium disporicum	cellular organisms, Bacteria, Terrabacteria group, Firmicutes, Clostridia, Clostridiales, Clostridiaceae, Clostridium, Clostridium disporicum			IPR022387;IPR006059;	PF13416;	SIGNAL 1 29 {ECO:0000256|SAM:SignalP}.	CYZV01000067;	unreviewed	457
A0A174J0J5	A0A174J0J5	FALSE	TRUE	A0A174J0J5	Uncharacterized protein	ERS852514_00488	Collinsella aerofaciens	cellular organisms, Bacteria, Terrabacteria group, Actinobacteria, Coriobacteriia, Coriobacteriales, Coriobacteriaceae, Collinsella, Collinsella aerofaciens			IPR025584;	PF14262;		CZAQ01000005;	unreviewed	590
A0A174JTX0	A0A174JTX0	FALSE	TRUE	A0A174JTX0	Uncharacterized protein	ERS852499_01155	Lachnospira pectinoschiza	cellular organisms, Bacteria, Terrabacteria group, Firmicutes, Clostridia, Clostridiales, Lachnospiraceae, Lachnospira, Lachnospira pectinoschiza			IPR025584;	PF14262;	SIGNAL 1 26 {ECO:0000256|SAM:SignalP}.	CZAK01000003;	unreviewed	661
A0A174KFN8	A0A174KFN8	FALSE	TRUE	A0A174KFN8	Uncharacterized protein	ERS852526_00429	Dorea longicatena	cellular organisms, Bacteria, Terrabacteria group, Firmicutes, Clostridia, Clostridiales, Lachnospiraceae, Dorea, Dorea longicatena			IPR008965;		SIGNAL 1 27 {ECO:0000256|SAM:SignalP}.	CZAY01000003;	unreviewed	580
A0A174KFP5	A0A174KFP5	FALSE	TRUE	A0A174KFP5	Bacterial surface protein	ERS852397_03458	Bacteroides finegoldii	cellular organisms, Bacteria, FCB group, Bacteroidetes/Chlorobi group, Bacteroidetes, Bacteroidia, Bacteroidales, Bacteroidaceae, Bacteroides, Bacteroides finegoldii		cd14948;	IPR024361;IPR013783;IPR026906;IPR032675;	PF13004;PF13306;	SIGNAL 1 17 {ECO:0000256|SAM:SignalP}.	CYZH01000028;	unreviewed	792
A0A174N4E1	A0A174N4E1	FALSE	TRUE	A0A174N4E1	VTC domain	ERS852535_00830	Fusicatenibacter saccharivorans	cellular organisms, Bacteria, Terrabacteria group, Firmicutes, Clostridia, Clostridiales, Lachnospiraceae, Fusicatenibacter, Fusicatenibacter saccharivorans			IPR025584;IPR018966;	PF14262;PF09359;		CZBB01000002;	unreviewed	680
A0A174NWQ6	A0A174NWQ6	FALSE	TRUE	A0A174NWQ6	Uncharacterized protein	DW105_15405 DW783_14430 DWX04_10650 DWZ06_20360 DXD46_00580 ERS852509_02251	Bacteroides vulgatus	cellular organisms, Bacteria, FCB group, Bacteroidetes/Chlorobi group, Bacteroidetes, Bacteroidia, Bacteroidales, Bacteroidaceae, Bacteroides, Bacteroides vulgatus			IPR010502;	PF16011;		CZAN01000021;QSPP01000001;QRSX01000088;QRXI01000011;QSJM01000044;QRMN01000041;	unreviewed	213
A0A174NYS0	A0A174NYS0	FALSE	TRUE	A0A174NYS0	Uncharacterized protein	ERS852560_00158	Parabacteroides distasonis	cellular organisms, Bacteria, FCB group, Bacteroidetes/Chlorobi group, Bacteroidetes, Bacteroidia, Bacteroidales, Tannerellaceae, Parabacteroides, Parabacteroides distasonis		cd14948;	IPR024361;			CZBM01000001;	unreviewed	432
A0A174P2F2	A0A174P2F2	FALSE	TRUE	A0A174P2F2	Uncharacterized protein	ERS852511_02407	Bacteroides thetaiotaomicron	cellular organisms, Bacteria, FCB group, Bacteroidetes/Chlorobi group, Bacteroidetes, Bacteroidia, Bacteroidales, Bacteroidaceae, Bacteroides, Bacteroides thetaiotaomicron		cd14948;	IPR024361;IPR013783;		SIGNAL 1 23 {ECO:0000256|SAM:SignalP}.	CZAP01000007;	unreviewed	800
A0A174P516	A0A174P516	FALSE	TRUE	A0A174P516	Uncharacterized protein	ERS852499_02450	Lachnospira pectinoschiza	cellular organisms, Bacteria, Terrabacteria group, Firmicutes, Clostridia, Clostridiales, Lachnospiraceae, Lachnospira, Lachnospira pectinoschiza			IPR037221;			CZAK01000009;	unreviewed	220
A0A174PDZ5	A0A174PDZ5	FALSE	TRUE	A0A174PDZ5	Uncharacterized protein	ERS852557_01053	Bacteroides thetaiotaomicron	cellular organisms, Bacteria, FCB group, Bacteroidetes/Chlorobi group, Bacteroidetes, Bacteroidia, Bacteroidales, Bacteroidaceae, Bacteroides, Bacteroides thetaiotaomicron		cd14948;	IPR024361;IPR032167;	PF16394;		CZBI01000001;	unreviewed	650
A0A174PSU0	A0A174PSU0	FALSE	TRUE	A0A174PSU0	Internalin-A	inlA_3 ERS852520_01781	Anaerostipes hadrus	cellular organisms, Bacteria, Terrabacteria group, Firmicutes, Clostridia, Clostridiales, Lachnospiraceae, Anaerostipes, Anaerostipes hadrus		cd00161;	IPR013378;IPR042229;IPR035992;IPR000772;	PF09479;PF14200;	SIGNAL 1 36 {ECO:0000256|SAM:SignalP}.	CZAU01000016;	unreviewed	2410
A0A174QKY8	A0A174QKY8	FALSE	TRUE	A0A174QKY8	Uncharacterized protein	ERS852557_01420	Bacteroides thetaiotaomicron	cellular organisms, Bacteria, FCB group, Bacteroidetes/Chlorobi group, Bacteroidetes, Bacteroidia, Bacteroidales, Bacteroidaceae, Bacteroides, Bacteroides thetaiotaomicron		cd14948;	IPR024361;			CZBI01000002;	unreviewed	718
A0A174RZN0	A0A174RZN0	FALSE	TRUE	A0A174RZN0	Uncharacterized protein	ERS852526_02285	Dorea longicatena	cellular organisms, Bacteria, Terrabacteria group, Firmicutes, Clostridia, Clostridiales, Lachnospiraceae, Dorea, Dorea longicatena			IPR010502;	PF16011;		CZAY01000017;	unreviewed	204
A0A174SN80	A0A174SN80	FALSE	TRUE	A0A174SN80	Uncharacterized protein	DW190_09270 DW794_17760 ERS852558_01500	Bacteroides caccae	cellular organisms, Bacteria, FCB group, Bacteroidetes/Chlorobi group, Bacteroidetes, Bacteroidia, Bacteroidales, Bacteroidaceae, Bacteroides, Bacteroides caccae		cd14948;	IPR024361;IPR013783;		SIGNAL 1 23 {ECO:0000256|SAM:SignalP}.	CZBL01000004;VVYM01000001;QSJD01000036;QRKD01000006;	unreviewed	793	31477907
A0A174TC74	A0A174TC74	FALSE	TRUE	A0A174TC74	Bacteroidetes-Associated Carbohydrate-binding Often N-terminal	ERS852557_02607	Bacteroides thetaiotaomicron	cellular organisms, Bacteria, FCB group, Bacteroidetes/Chlorobi group, Bacteroidetes, Bacteroidia, Bacteroidales, Bacteroidaceae, Bacteroides, Bacteroides thetaiotaomicron		cd14948;	IPR024361;IPR013783;	PF13004;	SIGNAL 1 26 {ECO:0000256|SAM:SignalP}.	CZBI01000003;	unreviewed	345
A0A174U5F4	A0A174U5F4	FALSE	TRUE	A0A174U5F4	Uncharacterized protein	ERS852511_04636	Bacteroides thetaiotaomicron	cellular organisms, Bacteria, FCB group, Bacteroidetes/Chlorobi group, Bacteroidetes, Bacteroidia, Bacteroidales, Bacteroidaceae, Bacteroides, Bacteroides thetaiotaomicron			IPR005084;IPR008979;	PF16990;		CZAP01000027;	unreviewed	135
A0A174XUB1	A0A174XUB1	FALSE	TRUE	A0A174XUB1	Uncharacterized protein	ERS852537_06158	Fusicatenibacter sp. 2789STDY5834925	cellular organisms, Bacteria, Terrabacteria group, Firmicutes, Clostridia, Clostridiales, Lachnospiraceae, Fusicatenibacter, Fusicatenibacter sp. 2789STDY5834925			IPR016187;			CZBC01000036;	unreviewed	348
A0A174YVG5	A0A174YVG5	FALSE	TRUE	A0A174YVG5	Uncharacterized protein	ERS852490_02795	[Eubacterium] eligens	cellular organisms, Bacteria, Terrabacteria group, Firmicutes, Clostridia, Clostridiales, Eubacteriaceae, Eubacterium, [Eubacterium] eligens			IPR041253;	PF18283;	SIGNAL 1 27 {ECO:0000256|SAM:SignalP}.	CZBU01000007;	unreviewed	206
A0A174ZD02	A0A174ZD02	FALSE	TRUE	A0A174ZD02	Uncharacterized protein	ERS852540_01060	[Eubacterium] siraeum	cellular organisms, Bacteria, Terrabacteria group, Firmicutes, Clostridia, Clostridiales, Ruminococcaceae, unclassified Ruminococcaceae, [Eubacterium] siraeum			IPR016187;			CZBY01000007;	unreviewed	322
A0A174ZL11	A0A174ZL11	FALSE	TRUE	A0A174ZL11	Uncharacterized protein	ERS852447_01420	Alistipes finegoldii	cellular organisms, Bacteria, FCB group, Bacteroidetes/Chlorobi group, Bacteroidetes, Bacteroidia, Bacteroidales, Rikenellaceae, Alistipes, Alistipes finegoldii		cd14948;	IPR024361;IPR013783;		SIGNAL 1 22 {ECO:0000256|SAM:SignalP}.	CYYQ01000009;	unreviewed	926
A0A174ZVZ1	A0A174ZVZ1	FALSE	TRUE	A0A174ZVZ1	Cadherin-like beta sandwich domain	ERS852492_02904	[Eubacterium] eligens	cellular organisms, Bacteria, Terrabacteria group, Firmicutes, Clostridia, Clostridiales, Eubacteriaceae, Eubacterium, [Eubacterium] eligens			IPR025883;IPR008965;	PF12733;	SIGNAL 1 28 {ECO:0000256|SAM:SignalP}.	CZBV01000011;	unreviewed	530
A0A176Q262	A0A176Q262	FALSE	TRUE	A0A176Q262	Uncharacterized protein	WSTR_05300	Wolbachia endosymbiont of Laodelphax striatella	cellular organisms, Bacteria, Proteobacteria, Alphaproteobacteria, Rickettsiales, Anaplasmataceae, Wolbachieae, Wolbachia, Wolbachia endosymbiont of Laodelphax striatella		cd00204;	IPR002110;IPR020683;IPR036770;IPR028047;IPR035992;	PF12796;PF15658;		LRUH01000086;	unreviewed	3941
A0A176U8M5	A0A176U8M5	FALSE	TRUE	A0A176U8M5	RHS repeat-associated core domain protein	HMPREF2738_01078	Clostridiales bacterium KLE1615	cellular organisms, Bacteria, Terrabacteria group, Firmicutes, Clostridia, Clostridiales, unclassified Clostridiales, unclassified Clostridiales (miscellaneous), Clostridiales bacterium KLE1615		cd00161;	IPR008979;IPR022385;IPR035992;IPR000772;IPR001111;	PF14200;PF00688;		LXPQ01000077;	unreviewed	2414
A0A177HQ40	A0A177HQ40	FALSE	TRUE	A0A177HQ40	Bacterial extracellular solute-binding protein	STSP_38930	Streptomyces jeddahensis	cellular organisms, Bacteria, Terrabacteria group, Actinobacteria, Actinobacteria (high G+C Gram-positive bacteria), Streptomycetales, Streptomycetaceae, Streptomyces, Streptomyces jeddahensis			IPR022386;IPR006059;IPR006311;	PF13416;		LOHS01000086;	unreviewed	484
A0A177LM90	A0A177LM90	FALSE	TRUE	A0A177LM90	Uncharacterized protein	AXA65_08045	Chryseobacterium sp. FP211-J200	cellular organisms, Bacteria, FCB group, Bacteroidetes/Chlorobi group, Bacteroidetes, Flavobacteriia, Flavobacteriales, Flavobacteriaceae, Chryseobacterium, Chryseobacterium sp. FP211-J200			IPR010502;	PF06452;		LSHB01000023;	unreviewed	804
A0A178HMG5	A0A178HMG5	FALSE	TRUE	A0A178HMG5	Uncharacterized protein	A3840_17240	Devosia elaeis	cellular organisms, Bacteria, Proteobacteria, Alphaproteobacteria, Rhizobiales, Hyphomicrobiaceae, Devosia, Devosia elaeis			IPR016187;			LVVY01000130;	unreviewed	374
A0A178IE94	A0A178IE94	FALSE	TRUE	A0A178IE94	Uncharacterized protein	AW736_23275 AW736_26570	Opitutaceae bacterium TSB47	cellular organisms, Bacteria, PVC group, Verrucomicrobia, Opitutae, Opitutales, Opitutaceae, unclassified Opitutaceae, Opitutaceae bacterium TSB47		cd14948;	IPR011042;IPR024361;IPR036179;IPR013783;IPR003599;IPR000033;IPR013378;IPR042229;IPR001258;IPR013017;IPR006311;	PF09479;PF01436;	SIGNAL 1 28 {ECO:0000256|SAM:SignalP}.	LRRQ01000172;LRRQ01000006;	unreviewed	1369
A0A178J8G0	A0A178J8G0	FALSE	TRUE	A0A178J8G0	Uncharacterized protein	AZ468_23255	Vibrio europaeus	cellular organisms, Bacteria, Proteobacteria, Gammaproteobacteria, Vibrionales, Vibrionaceae, Vibrio, Vibrio oreintalis group, Vibrio europaeus			IPR005831;IPR005830;IPR005138;IPR037015;IPR016187;	PF01117;PF03440;		LUAX01000007;	unreviewed	498
A0A179D652	A0A179D652	FALSE	TRUE	A0A179D652	Uncharacterized protein	TDIS_1049	Thermosulfurimonas dismutans	cellular organisms, Bacteria, Thermodesulfobacteria, Thermodesulfobacteria, Thermodesulfobacteriales, Thermodesulfobacteriaceae, Thermosulfurimonas, Thermosulfurimonas dismutans			IPR003609;IPR002889;	PF14295;PF01822;		LWLG01000005;	unreviewed	867
A0A181Y4D6	A0A181Y4D6	TRUE	FALSE	A0A181Y4D6	Chitin binding protein	gbpA SAMEA2273575_03399	Klebsiella oxytoca	cellular organisms, Bacteria, Proteobacteria, Gammaproteobacteria, Enterobacterales, Enterobacteriaceae, Klebsiella, Klebsiella oxytoca			IPR004302;IPR041029;IPR014756;	PF18416;PF03067;	SIGNAL 1 21 {ECO:0000256|SAM:SignalP}.	FKYU01000015;	unreviewed	484
A0A194AIM0	A0A194AIM0	FALSE	TRUE	A0A194AIM0	Uncharacterized protein	DPF_1640	Desulfoplanes formicivorans	cellular organisms, Bacteria, Proteobacteria, delta/epsilon subdivisions, Deltaproteobacteria, Desulfovibrionales, Desulfomicrobiaceae, Desulfoplanes, Desulfoplanes formicivorans		cd00063;	IPR003961;IPR036116;IPR037221;IPR013783;	PF00041;	SIGNAL 1 22 {ECO:0000256|SAM:SignalP}.	BDFE01000016;	unreviewed	672
A0A197STN7	A0A197STN7	FALSE	TRUE	A0A197STN7	Uncharacterized protein	A8W25_12480	Streptomyces sp. ERV7	cellular organisms, Bacteria, Terrabacteria group, Actinobacteria, Actinobacteria (high G+C Gram-positive bacteria), Streptomycetales, Streptomycetaceae, Streptomyces, Streptomyces sp. ERV7		cd00161;	IPR035992;IPR000772;	PF00652;		LYOY01000029;	unreviewed	1099
A0A197STU0	A0A197STU0	FALSE	TRUE	A0A197STU0	Carbohydrate-binding protein	A8W25_12790	Streptomyces sp. ERV7	cellular organisms, Bacteria, Terrabacteria group, Actinobacteria, Actinobacteria (high G+C Gram-positive bacteria), Streptomycetales, Streptomycetaceae, Streptomyces, Streptomyces sp. ERV7			IPR005084;IPR008979;	PF16990;		LYOY01000029;	unreviewed	334
A0A197ZWT3	A0A197ZWT3	FALSE	TRUE	A0A197ZWT3	Uncharacterized protein	A8708_10825	Paenibacillus sp. 1ZS3-15	cellular organisms, Bacteria, Terrabacteria group, Firmicutes, Bacilli, Bacillales, Paenibacillaceae, Paenibacillus, Paenibacillus sp. 1ZS3-15			IPR038081;IPR003644;IPR005102;IPR013783;IPR014756;IPR028994;IPR013378;IPR042229;IPR001119;	PF03160;PF03442;PF09479;PF00395;	SIGNAL 1 30 {ECO:0000256|SAM:SignalP}.	LYPB01000095;	unreviewed	1461
A0A198A142	A0A198A142	FALSE	TRUE	A0A198A142	Uncharacterized protein	A8708_05185	Paenibacillus sp. 1ZS3-15	cellular organisms, Bacteria, Terrabacteria group, Firmicutes, Bacilli, Bacillales, Paenibacillaceae, Paenibacillus, Paenibacillus sp. 1ZS3-15		cd00063;	IPR002860;IPR010502;IPR003961;IPR036116;IPR013783;IPR015943;	PF15899;PF06452;PF00041;	SIGNAL 1 34 {ECO:0000256|SAM:SignalP}.	LYPB01000087;	unreviewed	1643
A0A198A996	A0A198A996	FALSE	TRUE	A0A198A996	Uncharacterized protein	A8708_28955	Paenibacillus sp. 1ZS3-15	cellular organisms, Bacteria, Terrabacteria group, Firmicutes, Bacilli, Bacillales, Paenibacillaceae, Paenibacillus, Paenibacillus sp. 1ZS3-15			IPR008965;IPR001119;	PF00395;	SIGNAL 1 28 {ECO:0000256|SAM:SignalP}.	LYPB01000069;	unreviewed	561
A0A199XPW6	A0A199XPW6	FALSE	TRUE	A0A199XPW6	Uncharacterized protein	FLB_21620	Flavobacterium succinicans	cellular organisms, Bacteria, FCB group, Bacteroidetes/Chlorobi group, Bacteroidetes, Flavobacteriia, Flavobacteriales, Flavobacteriaceae, Flavobacterium, Flavobacterium succinicans			IPR013784;		SIGNAL 1 19 {ECO:0000256|SAM:SignalP}.	JMTM01000060;	unreviewed	945
A0A1A3HN04	A0A1A3HN04	FALSE	TRUE	A0A1A3HN04	Lectin	A9W95_03075	Mycobacterium sp. 1423905.2	cellular organisms, Bacteria, Terrabacteria group, Actinobacteria, Actinobacteria (high G+C Gram-positive bacteria), Corynebacteriales, Mycobacteriaceae, Mycobacterium, Mycobacterium sp. 1423905.2		cd00028;cd00118;	IPR001480;IPR036426;IPR018392;IPR036779;	PF01476;		LZLE01000312;	unreviewed	221
A0A1A3NGI3	A0A1A3NGI3	FALSE	TRUE	A0A1A3NGI3	Lectin	A5636_19225	Mycobacterium asiaticum	cellular organisms, Bacteria, Terrabacteria group, Actinobacteria, Actinobacteria (high G+C Gram-positive bacteria), Corynebacteriales, Mycobacteriaceae, Mycobacterium, Mycobacterium asiaticum		cd00118;	IPR001480;IPR036426;IPR018392;IPR036779;	PF01476;		LZLQ01000015;	unreviewed	217
A0A1A5NXA6	A0A1A5NXA6	FALSE	TRUE	A0A1A5NXA6	Chitin-binding protein	A4U61_19420	Streptomyces sp. H-KF8	cellular organisms, Bacteria, Terrabacteria group, Actinobacteria, Actinobacteria (high G+C Gram-positive bacteria), Streptomycetales, Streptomycetaceae, Streptomyces, Streptomyces sp. H-KF8			IPR004302;IPR014756;	PF03067;	SIGNAL 1 28 {ECO:0000256|SAM:SignalP}.	LWAB01000011;	unreviewed	365
A0A1A8ZN92	A0A1A8ZN92	FALSE	TRUE	A0A1A8ZN92	Cellulose binding domain-containing protein	GA0070611_3076	Micromonospora auratinigra	cellular organisms, Bacteria, Terrabacteria group, Actinobacteria, Actinobacteria (high G+C Gram-positive bacteria), Micromonosporales, Micromonosporaceae, Micromonospora, Micromonospora auratinigra			IPR001919;IPR008965;IPR012291;IPR018366;IPR015943;	PF00553;	SIGNAL 1 34 {ECO:0000256|SAM:SignalP}.	LT594323;	unreviewed	905
A0A1A9A800	A0A1A9A800	FALSE	TRUE	A0A1A9A800	Chitin-binding protein	GA0070611_5588	Micromonospora auratinigra	cellular organisms, Bacteria, Terrabacteria group, Actinobacteria, Actinobacteria (high G+C Gram-positive bacteria), Micromonosporales, Micromonosporaceae, Micromonospora, Micromonospora auratinigra			IPR004302;IPR014756;	PF03067;	SIGNAL 1 26 {ECO:0000256|SAM:SignalP}.	LT594323;	unreviewed	305
A0A1A9BMP9	A0A1A9BMP9	FALSE	TRUE	A0A1A9BMP9	Cellulose binding domain-containing protein	GA0115233_100582	Streptomyces sp. DI166	cellular organisms, Bacteria, Terrabacteria group, Actinobacteria, Actinobacteria (high G+C Gram-positive bacteria), Streptomycetales, Streptomycetaceae, Streptomyces, Streptomyces sp. DI166			IPR001919;IPR008965;IPR012291;	PF00553;		FLSP01000005;	unreviewed	498
A0A1A9RDG1	A0A1A9RDG1	TRUE	TRUE	A0A1A9RDG1	Uncharacterized protein	A7P85_05430	Eikenella corrodens	cellular organisms, Bacteria, Proteobacteria, Betaproteobacteria, Neisseriales, Neisseriaceae, Eikenella, Eikenella corrodens		cd00161;	IPR035992;IPR000772;	PF00652;		LXSF01000004;	unreviewed	185
A0A1B1AUR0	A0A1B1AUR0	FALSE	TRUE	A0A1B1AUR0	Cellulose-binding protein	AVL59_12400	Streptomyces griseochromogenes	cellular organisms, Bacteria, Terrabacteria group, Actinobacteria, Actinobacteria (high G+C Gram-positive bacteria), Streptomycetales, Streptomycetaceae, Streptomyces, Streptomyces griseochromogenes			IPR001919;IPR008965;IPR012291;	PF00553;		CP016279;	unreviewed	499
A0A1B1IB39	A0A1B1IB39	FALSE	TRUE	A0A1B1IB39	Uncharacterized protein	AXF22_11240	Prevotella scopos JCM 17725	cellular organisms, Bacteria, FCB group, Bacteroidetes/Chlorobi group, Bacteroidetes, Bacteroidia, Bacteroidales, Prevotellaceae, Prevotella, Prevotella scopos, Prevotella scopos JCM 17725		cd14948;	IPR024361;IPR013783;	PF13004;	SIGNAL 1 26 {ECO:0000256|SAM:SignalP}.	CP016205;	unreviewed	533
A0A1B1IBJ4	A0A1B1IBJ4	FALSE	TRUE	A0A1B1IBJ4	Uncharacterized protein	AXF22_12255	Prevotella scopos JCM 17725	cellular organisms, Bacteria, FCB group, Bacteroidetes/Chlorobi group, Bacteroidetes, Bacteroidia, Bacteroidales, Prevotellaceae, Prevotella, Prevotella scopos, Prevotella scopos JCM 17725			IPR025112;IPR038653;	PF13201;	SIGNAL 1 24 {ECO:0000256|SAM:SignalP}.	CP016205;	unreviewed	360
A0A1B1IC99	A0A1B1IC99	TRUE	TRUE	A0A1B1IC99	Uncharacterized protein	AXF22_12865	Prevotella scopos JCM 17725	cellular organisms, Bacteria, FCB group, Bacteroidetes/Chlorobi group, Bacteroidetes, Bacteroidia, Bacteroidales, Prevotellaceae, Prevotella, Prevotella scopos, Prevotella scopos JCM 17725		cd14948;	IPR024361;	PF13004;		CP016205;	unreviewed	105
A0A1B1PYM2	A0A1B1PYM2	FALSE	TRUE	A0A1B1PYM2	Uncharacterized protein	AYJ57_24685	Yangia sp. CCB-MM3	cellular organisms, Bacteria, Proteobacteria, Alphaproteobacteria, Rhodobacterales, Rhodobacteraceae, Yangia, Yangia sp. CCB-MM3		cd03603;	IPR011042;IPR001304;IPR016186;IPR016187;IPR034007;IPR008979;IPR011659;	PF07676;		CP014600;	unreviewed	858
A0A1B1SCB8	A0A1B1SCB8	FALSE	TRUE	A0A1B1SCB8	Uncharacterized protein	A4V02_12595	Muribaculum intestinale	cellular organisms, Bacteria, FCB group, Bacteroidetes/Chlorobi group, Bacteroidetes, Bacteroidia, Bacteroidales, Muribaculaceae, Muribaculum, Muribaculum intestinale		cd14948;	IPR024361;IPR013783;	PF13004;		CP015402;	unreviewed	822
A0A1B1Y533	A0A1B1Y533	FALSE	TRUE	A0A1B1Y533	Uncharacterized protein	AXE80_06180	Wenyingzhuangia fucanilytica	cellular organisms, Bacteria, FCB group, Bacteroidetes/Chlorobi group, Bacteroidetes, Flavobacteriia, Flavobacteriales, Flavobacteriaceae, Wenyingzhuangia, Wenyingzhuangia fucanilytica			IPR010502;	PF06452;		CP014224;	unreviewed	262
A0A1B2HTU3	A0A1B2HTU3	FALSE	TRUE	A0A1B2HTU3	Cellulose-binding protein	BBK82_39460	Lentzea guizhouensis	cellular organisms, Bacteria, Terrabacteria group, Actinobacteria, Actinobacteria (high G+C Gram-positive bacteria), Pseudonocardiales, Pseudonocardiaceae, Lentzea, Lentzea guizhouensis		cd00063;	IPR001919;IPR008965;IPR012291;IPR004302;IPR003961;IPR036116;IPR013783;IPR014756;	PF00553;PF00041;PF03067;	SIGNAL 1 28 {ECO:0000256|SAM:SignalP}.	CP016793;	unreviewed	425
A0A1B2HVQ9	A0A1B2HVQ9	FALSE	TRUE	A0A1B2HVQ9	Uncharacterized protein	BBK82_43480	Lentzea guizhouensis	cellular organisms, Bacteria, Terrabacteria group, Actinobacteria, Actinobacteria (high G+C Gram-positive bacteria), Pseudonocardiales, Pseudonocardiaceae, Lentzea, Lentzea guizhouensis			IPR001919;IPR008965;IPR012291;	PF00553;	SIGNAL 1 24 {ECO:0000256|SAM:SignalP}.	CP016793;	unreviewed	273
A0A1B2M1P0	A0A1B2M1P0	FALSE	TRUE	A0A1B2M1P0	Uncharacterized protein	BFG52_12640	Acinetobacter larvae	cellular organisms, Bacteria, Proteobacteria, Gammaproteobacteria, Pseudomonadales, Moraxellaceae, Acinetobacter, Acinetobacter larvae			IPR004302;IPR041029;IPR014756;	PF18416;PF03067;		CP016895;	unreviewed	495
A0A1B2Z5K1	A0A1B2Z5K1	FALSE	TRUE	A0A1B2Z5K1	Uncharacterized protein		uncultured bacterium	cellular organisms, Bacteria, environmental samples, uncultured bacterium			IPR001304;IPR016186;IPR016187;			KX158609;	unreviewed	481	27348854
A0A1B2Z934	A0A1B2Z934	FALSE	TRUE	A0A1B2Z934	Putative internalin		uncultured bacterium	cellular organisms, Bacteria, environmental samples, uncultured bacterium			IPR016186;IPR016187;IPR001434;IPR018247;	PF01345;		KX158643;	unreviewed	6390	27348854
A0A1B6VTV2	A0A1B6VTV2	FALSE	TRUE	A0A1B6VTV2	Uncharacterized protein	A7P98_01755	Eikenella sp. NML080894	cellular organisms, Bacteria, Proteobacteria, Betaproteobacteria, Neisseriales, Neisseriaceae, Eikenella, Eikenella sp. NML080894		cd00161;	IPR035992;IPR000772;		SIGNAL 1 19 {ECO:0000256|SAM:SignalP}.	LXSO01000002;	unreviewed	160
A0A1B6Y8B6	A0A1B6Y8B6	FALSE	TRUE	A0A1B6Y8B6	Uncharacterized protein	A8B79_07415	Balneola sp. EhC07	cellular organisms, Bacteria, FCB group, Bacteroidetes/Chlorobi group, Balneolaeota, Balneolia, Balneolales, Balneolaceae, Balneola, Balneola sp. EhC07			IPR010502;	PF06452;		LXYG01000017;	unreviewed	726
A0A1B8RQ16	A0A1B8RQ16	FALSE	TRUE	A0A1B8RQ16	Uncharacterized protein	CP373A1_10540	Clostridium paraputrificum	cellular organisms, Bacteria, Terrabacteria group, Firmicutes, Clostridia, Clostridiales, Clostridiaceae, Clostridium, Clostridium paraputrificum			IPR032179;IPR008979;IPR013222;IPR013783;IPR038637;	PF16403;PF08305;		MAPZ01000019;	unreviewed	276
A0A1B8TSJ3	A0A1B8TSJ3	FALSE	TRUE	A0A1B8TSJ3	Uncharacterized protein	LPB3_09810	Polaribacter vadi	cellular organisms, Bacteria, FCB group, Bacteroidetes/Chlorobi group, Bacteroidetes, Flavobacteriia, Flavobacteriales, Flavobacteriaceae, Polaribacter, Polaribacter vadi			IPR003305;IPR008979;IPR013783;IPR014756;IPR002909;	PF02018;PF01833;	SIGNAL 1 23 {ECO:0000256|SAM:SignalP}.	LSFM01000023;	unreviewed	493
A0A1B8TVE8	A0A1B8TVE8	FALSE	TRUE	A0A1B8TVE8	Uncharacterized protein	LPB301_12040	Polaribacter reichenbachii	cellular organisms, Bacteria, FCB group, Bacteroidetes/Chlorobi group, Bacteroidetes, Flavobacteriia, Flavobacteriales, Flavobacteriaceae, Polaribacter, Polaribacter reichenbachii		cd03603;	IPR026341;IPR001304;IPR016186;IPR016187;IPR034007;IPR013783;		SIGNAL 1 25 {ECO:0000256|SAM:SignalP}.	LSFL01000035;	unreviewed	730
A0A1B8TZJ5	A0A1B8TZJ5	FALSE	TRUE	A0A1B8TZJ5	Uncharacterized protein	LPB3_04680	Polaribacter vadi	cellular organisms, Bacteria, FCB group, Bacteroidetes/Chlorobi group, Bacteroidetes, Flavobacteriia, Flavobacteriales, Flavobacteriaceae, Polaribacter, Polaribacter vadi			IPR003305;IPR008979;	PF02018;		LSFM01000019;	unreviewed	668
A0A1B8WQZ1	A0A1B8WQZ1	FALSE	TRUE	A0A1B8WQZ1	Uncharacterized protein	A8L34_05730	Bacillus sp. FJAT-27264	cellular organisms, Bacteria, Terrabacteria group, Firmicutes, Bacilli, Bacillales, Bacillaceae, Bacillus, Bacillus sp. FJAT-27264			IPR010502;	PF16011;		MAQW01000001;	unreviewed	210
A0A1B9CIZ9	A0A1B9CIZ9	TRUE	FALSE	A0A1B9CIZ9	Uncharacterized protein	A5677_08755	Mycobacterium malmoense	cellular organisms, Bacteria, Terrabacteria group, Actinobacteria, Actinobacteria (high G+C Gram-positive bacteria), Corynebacteriales, Mycobacteriaceae, Mycobacterium, Mycobacterium malmoense			IPR001919;IPR008965;IPR012291;	PF00553;	SIGNAL 1 37 {ECO:0000256|SAM:SignalP}.	MBEE01000283;	unreviewed	142
A0A1B9F8W7	A0A1B9F8W7	TRUE	FALSE	A0A1B9F8W7	Uncharacterized protein	DBT_0082	Dissulfuribacter thermophilus	cellular organisms, Bacteria, Proteobacteria, delta/epsilon subdivisions, Deltaproteobacteria, unclassified Deltaproteobacteria, Dissulfuribacter, Dissulfuribacter thermophilus			IPR013784;			MAGO01000001;	unreviewed	1424
A0A1B9PLY3	A0A1B9PLY3	FALSE	TRUE	A0A1B9PLY3	Uncharacterized protein	A6E06_17090	Aliivibrio sp. 1S175	cellular organisms, Bacteria, Proteobacteria, Gammaproteobacteria, Vibrionales, Vibrionaceae, Aliivibrio, Aliivibrio sp. 1S175			IPR032798;IPR003610;IPR036573;IPR013783;	PF14600;	SIGNAL 1 22 {ECO:0000256|SAM:SignalP}.	MAJS01000018;	unreviewed	1126
A0A1B9XZ65	A0A1B9XZ65	FALSE	TRUE	A0A1B9XZ65	Uncharacterized protein	BA195_08035	Tenacibaculum soleae	cellular organisms, Bacteria, FCB group, Bacteroidetes/Chlorobi group, Bacteroidetes, Flavobacteriia, Flavobacteriales, Flavobacteriaceae, Tenacibaculum, Tenacibaculum soleae			IPR013784;			MAKX01000002;	unreviewed	1017
A0A1C0X0J3	A0A1C0X0J3	FALSE	TRUE	A0A1C0X0J3	Putative carbohydrate metabolism domain protein	CQW35_01441 DWY70_11520 HMPREF1018_03102	Bacteroides fragilis	cellular organisms, Bacteria, FCB group, Bacteroidetes/Chlorobi group, Bacteroidetes, Bacteroidia, Bacteroidales, Bacteroidaceae, Bacteroides, Bacteroides fragilis			IPR024311;IPR025112;IPR038653;	PF13944;PF13201;	SIGNAL 1 23 {ECO:0000256|SAM:SignalP}.	ACWI01000022;PDCT01000006;	unreviewed	623	29184019;
A0A1C0XFI0	A0A1C0XFI0	FALSE	TRUE	A0A1C0XFI0	Uncharacterized protein	BEK67_23385	Ralstonia pickettii (Burkholderia pickettii)	cellular organisms, Bacteria, Proteobacteria, Betaproteobacteria, Burkholderiales, Burkholderiaceae, Ralstonia, Ralstonia pickettii (Burkholderia pickettii)		cd00118;	IPR003610;IPR036573;IPR013783;IPR018392;IPR036779;IPR031325;IPR006530;	PF01476;PF05593;		MCGA01000030;	unreviewed	4352
A0A1C0ZWU4	A0A1C0ZWU4	TRUE	FALSE	A0A1C0ZWU4	Uncharacterized protein	A8709_32745	Paenibacillus pectinilyticus	cellular organisms, Bacteria, Terrabacteria group, Firmicutes, Bacilli, Bacillales, Paenibacillaceae, Paenibacillus, Paenibacillus pectinilyticus		cd00161;	IPR021345;IPR016093;IPR035992;IPR000772;	PF11175;PF14200;	SIGNAL 1 36 {ECO:0000256|SAM:SignalP}.	LYPC01000027;	unreviewed	1131
A0A1C1YSL6	A0A1C1YSL6	FALSE	TRUE	A0A1C1YSL6	Uncharacterized protein	AWJ14_16255	Hoeflea olei	cellular organisms, Bacteria, Proteobacteria, Alphaproteobacteria, Rhizobiales, Phyllobacteriaceae, Hoeflea, Hoeflea olei			IPR001304;IPR016186;IPR002126;IPR015919;IPR041690;IPR016187;IPR018247;IPR040853;IPR010221;	PF17803;PF17892;		LQZT01000034;	unreviewed	3208
A0A1C2GGE8	A0A1C2GGE8	FALSE	TRUE	A0A1C2GGE8	Uncharacterized protein	BEL04_22430	Mucilaginibacter sp. PPCGB 2223	cellular organisms, Bacteria, FCB group, Bacteroidetes/Chlorobi group, Bacteroidetes, Sphingobacteriia, Sphingobacteriales, Sphingobacteriaceae, Mucilaginibacter, Mucilaginibacter sp. PPCGB 2223			IPR010502;	PF06452;	SIGNAL 1 19 {ECO:0000256|SAM:SignalP}.	MDJS01000005;	unreviewed	817
A0A1C2GJ62	A0A1C2GJ62	FALSE	TRUE	A0A1C2GJ62	Uncharacterized protein	BEL04_16220	Mucilaginibacter sp. PPCGB 2223	cellular organisms, Bacteria, FCB group, Bacteroidetes/Chlorobi group, Bacteroidetes, Sphingobacteriia, Sphingobacteriales, Sphingobacteriaceae, Mucilaginibacter, Mucilaginibacter sp. PPCGB 2223			IPR010502;	PF16011;		MDJS01000003;	unreviewed	216
A0A1C2XSE9	A0A1C2XSE9	FALSE	TRUE	A0A1C2XSE9	Uncharacterized protein	A7D23_14980	Dehalobacter sp. TeCB1	cellular organisms, Bacteria, Terrabacteria group, Firmicutes, Clostridia, Clostridiales, Peptococcaceae, Dehalobacter, Dehalobacter sp. TeCB1			IPR025584;	PF14262;	SIGNAL 1 37 {ECO:0000256|SAM:SignalP}.	MCHF01000055;	unreviewed	526
A0A1C3EA98	A0A1C3EA98	FALSE	TRUE	A0A1C3EA98	Uncharacterized protein	A8L45_21095	Enterovibrio pacificus	cellular organisms, Bacteria, Proteobacteria, Gammaproteobacteria, Vibrionales, Vibrionaceae, Enterovibrio, Enterovibrio pacificus			IPR036404;		SIGNAL 1 19 {ECO:0000256|SAM:SignalP}.	LYBM01000058;	unreviewed	306
A0A1C3NDR5	A0A1C3NDR5	FALSE	TRUE	A0A1C3NDR5	Cellulose binding domain-containing protein	GA0070620_6333	Micromonospora krabiensis	cellular organisms, Bacteria, Terrabacteria group, Actinobacteria, Actinobacteria (high G+C Gram-positive bacteria), Micromonosporales, Micromonosporaceae, Micromonospora, Micromonospora krabiensis			IPR001919;IPR008965;IPR012291;	PF00553;		LT598496;	unreviewed	235
A0A1C3NLA1	A0A1C3NLA1	FALSE	TRUE	A0A1C3NLA1	Protein RhsD	XBLMG947_1978	Xanthomonas bromi	cellular organisms, Bacteria, Proteobacteria, Gammaproteobacteria, Xanthomonadales, Xanthomonadaceae, Xanthomonas, Xanthomonas bromi			IPR013784;IPR022385;IPR031325;IPR006530;	PF05593;		FLTX01000030;	unreviewed	1504
A0A1C4DPP7	A0A1C4DPP7	FALSE	TRUE	A0A1C4DPP7	Peptidoglycan-binding domain-containing protein, expansin	GA0061086_107155	Bacillus sp. nio-1130	cellular organisms, Bacteria, Terrabacteria group, Firmicutes, Bacilli, Bacillales, Bacillaceae, Bacillus, Bacillus sp. nio-1130			IPR036749;IPR036908;		SIGNAL 1 26 {ECO:0000256|SAM:SignalP}.	FMAS01000007;	unreviewed	235
A0A1C4HS32	A0A1C4HS32	FALSE	TRUE	A0A1C4HS32	Carbohydrate binding module (Family 6)	GA0115240_10011	Streptomyces sp. DvalAA-14	cellular organisms, Bacteria, Terrabacteria group, Actinobacteria, Actinobacteria (high G+C Gram-positive bacteria), Streptomycetales, Streptomycetaceae, Streptomyces, Streptomyces sp. DvalAA-14			IPR006584;IPR005084;IPR032178;IPR041342;IPR008979;IPR006311;	PF16402;PF18099;	SIGNAL 1 35 {ECO:0000256|SAM:SignalP}.	FMCH01000001;	unreviewed	541
A0A1C4HW23	A0A1C4HW23	FALSE	TRUE	A0A1C4HW23	F5/8 type C domain-containing protein	GA0115242_10081	Streptomyces sp. SolWspMP-5a-2	cellular organisms, Bacteria, Terrabacteria group, Actinobacteria, Actinobacteria (high G+C Gram-positive bacteria), Streptomycetales, Streptomycetaceae, Streptomyces, Streptomyces sp. SolWspMP-5a-2			IPR036426;IPR000421;IPR008979;	PF00754;		FMCI01000008;	unreviewed	924
A0A1C4NCV2	A0A1C4NCV2	TRUE	FALSE	A0A1C4NCV2	Intein C-terminal splicing region/RHS repeat-associated core domain-containing protein	GA0115250_131018	Streptomyces sp. BvitLS-983	cellular organisms, Bacteria, Terrabacteria group, Actinobacteria, Actinobacteria (high G+C Gram-positive bacteria), Streptomycetales, Streptomycetaceae, Streptomyces, Streptomyces sp. BvitLS-983		cd00161;	IPR001144;IPR003587;IPR036844;IPR030934;IPR022385;IPR035992;IPR000772;IPR006530;	PF01375;PF00652;	SIGNAL 1 18 {ECO:0000256|SAM:SignalP}.	FMCF01000270;	unreviewed	2572
A0A1C4RTK4	A0A1C4RTK4	FALSE	TRUE	A0A1C4RTK4	Ricin-type beta-trefoil lectin domain-containing protein (Fragment)	GA0115246_116322	Streptomyces sp. SolWspMP-sol7th	cellular organisms, Bacteria, Terrabacteria group, Actinobacteria, Actinobacteria (high G+C Gram-positive bacteria), Streptomycetales, Streptomycetaceae, Streptomyces, Streptomyces sp. SolWspMP-sol7th		cd00161;	IPR035992;IPR000772;	PF00652;		FMCN01001185;	unreviewed	135
A0A1C4SBH9	A0A1C4SBH9	FALSE	TRUE	A0A1C4SBH9	NPCBM/NEW2 domain-containing protein (Fragment)	GA0115240_16271	Streptomyces sp. DvalAA-14	cellular organisms, Bacteria, Terrabacteria group, Actinobacteria, Actinobacteria (high G+C Gram-positive bacteria), Streptomycetales, Streptomycetaceae, Streptomyces, Streptomyces sp. DvalAA-14			IPR008979;IPR013222;IPR038637;	PF08305;		FMCH01000555;	unreviewed	249
A0A1C4U091	A0A1C4U091	FALSE	TRUE	A0A1C4U091	Intein N-terminal splicing region/RHS repeat-associated core domain-containing protein	GA0070558_101327	Micromonospora haikouensis	cellular organisms, Bacteria, Terrabacteria group, Actinobacteria, Actinobacteria (high G+C Gram-positive bacteria), Micromonosporales, Micromonosporaceae, Micromonospora, Micromonospora haikouensis		cd00161;	IPR003587;IPR036844;IPR030934;IPR022385;IPR031325;IPR035992;IPR000772;IPR006530;	PF05593;PF00652;		FMCW01000001;	unreviewed	2585
A0A1C4UGY0	A0A1C4UGY0	FALSE	TRUE	A0A1C4UGY0	Chitin-binding protein	GA0070564_101467	Micromonospora mirobrigensis	cellular organisms, Bacteria, Terrabacteria group, Actinobacteria, Actinobacteria (high G+C Gram-positive bacteria), Micromonosporales, Micromonosporaceae, Micromonospora, Micromonospora mirobrigensis			IPR004302;IPR014756;	PF03067;	SIGNAL 1 26 {ECO:0000256|SAM:SignalP}.	FMCX01000001;	unreviewed	297
A0A1C4VYZ5	A0A1C4VYZ5	FALSE	TRUE	A0A1C4VYZ5	Cellulose binding domain-containing protein	GA0070563_1039	Micromonospora carbonacea	cellular organisms, Bacteria, Terrabacteria group, Actinobacteria, Actinobacteria (high G+C Gram-positive bacteria), Micromonosporales, Micromonosporaceae, Micromonospora, Micromonospora carbonacea			IPR001919;IPR008965;IPR012291;	PF00553;	SIGNAL 1 30 {ECO:0000256|SAM:SignalP}.	FMCT01000003;	unreviewed	213
A0A1C4YDT5	A0A1C4YDT5	FALSE	TRUE	A0A1C4YDT5	Uncharacterized protein	GA0070563_10645	Micromonospora carbonacea	cellular organisms, Bacteria, Terrabacteria group, Actinobacteria, Actinobacteria (high G+C Gram-positive bacteria), Micromonosporales, Micromonosporaceae, Micromonospora, Micromonospora carbonacea		cd00161;	IPR035992;IPR000772;	PF14200;	SIGNAL 1 37 {ECO:0000256|SAM:SignalP}.	FMCT01000006;	unreviewed	596
A0A1C4ZUG9	A0A1C4ZUG9	FALSE	TRUE	A0A1C4ZUG9	Uncharacterized protein	GA0070563_1107	Micromonospora carbonacea	cellular organisms, Bacteria, Terrabacteria group, Actinobacteria, Actinobacteria (high G+C Gram-positive bacteria), Micromonosporales, Micromonosporaceae, Micromonospora, Micromonospora carbonacea			IPR025584;	PF14262;	SIGNAL 1 29 {ECO:0000256|SAM:SignalP}.	FMCT01000010;	unreviewed	467
A0A1C5CIW8	A0A1C5CIW8	FALSE	TRUE	A0A1C5CIW8	Tachylectin	GA0115259_101305	Streptomyces sp. MnatMP-M17	cellular organisms, Bacteria, Terrabacteria group, Actinobacteria, Actinobacteria (high G+C Gram-positive bacteria), Streptomycetales, Streptomycetaceae, Streptomyces, Streptomyces sp. MnatMP-M17			IPR023294;IPR036813;	PF14517;	SIGNAL 1 19 {ECO:0000256|SAM:SignalP}.	FMDK01000127;	unreviewed	645
A0A1C5DPG9	A0A1C5DPG9	FALSE	TRUE	A0A1C5DPG9	N-acetylglucosamine-binding protein /chitobiose-binding protein	GA0115259_103567	Streptomyces sp. MnatMP-M17	cellular organisms, Bacteria, Terrabacteria group, Actinobacteria, Actinobacteria (high G+C Gram-positive bacteria), Streptomycetales, Streptomycetaceae, Streptomyces, Streptomyces sp. MnatMP-M17			IPR022386;IPR006059;	PF13416;		FMDK01000345;	unreviewed	481
A0A1C5GP72	A0A1C5GP72	FALSE	TRUE	A0A1C5GP72	NPCBM/NEW2 domain-containing protein	GA0070614_0187	Micromonospora coxensis	cellular organisms, Bacteria, Terrabacteria group, Actinobacteria, Actinobacteria (high G+C Gram-positive bacteria), Micromonosporales, Micromonosporaceae, Micromonospora, Micromonospora coxensis			IPR008979;IPR013222;IPR038637;	PF08305;		LT607753;	unreviewed	267
A0A1C5GVB4	A0A1C5GVB4	FALSE	TRUE	A0A1C5GVB4	Uncharacterized protein	GA0070614_0424	Micromonospora coxensis	cellular organisms, Bacteria, Terrabacteria group, Actinobacteria, Actinobacteria (high G+C Gram-positive bacteria), Micromonosporales, Micromonosporaceae, Micromonospora, Micromonospora coxensis		cd00063;cd00161;	IPR003961;IPR036116;IPR013783;IPR035992;IPR000772;	PF14200;		LT607753;	unreviewed	638
A0A1C5HB00	A0A1C5HB00	FALSE	TRUE	A0A1C5HB00	Ricin-type beta-trefoil lectin domain-containing protein	GA0070560_103408	Micromonospora halophytica	cellular organisms, Bacteria, Terrabacteria group, Actinobacteria, Actinobacteria (high G+C Gram-positive bacteria), Micromonosporales, Micromonosporaceae, Micromonospora, Micromonospora halophytica		cd00161;	IPR035992;IPR000772;	PF00652;		FMDN01000003;	unreviewed	241
A0A1C5HEG4	A0A1C5HEG4	FALSE	TRUE	A0A1C5HEG4	RHS repeat-associated core domain-containing protein	GA0074704_1557	Micromonospora siamensis	cellular organisms, Bacteria, Terrabacteria group, Actinobacteria, Actinobacteria (high G+C Gram-positive bacteria), Micromonosporales, Micromonosporaceae, Micromonospora, Micromonospora siamensis		cd00161;	IPR022385;IPR035992;IPR000772;IPR006530;	PF00652;	SIGNAL 1 49 {ECO:0000256|SAM:SignalP}.	LT607751;	unreviewed	2202
A0A1C5II18	A0A1C5II18	FALSE	TRUE	A0A1C5II18	Intein C-terminal splicing region/intein N-terminal splicing region/RHS repeat-associated core domain-containing protein	GA0070560_111173	Micromonospora halophytica	cellular organisms, Bacteria, Terrabacteria group, Actinobacteria, Actinobacteria (high G+C Gram-positive bacteria), Micromonosporales, Micromonosporaceae, Micromonospora, Micromonospora halophytica		cd00161;	IPR003587;IPR036844;IPR030934;IPR022385;IPR031325;IPR035992;IPR000772;IPR006530;	PF05593;PF00652;	SIGNAL 1 21 {ECO:0000256|SAM:SignalP}.	FMDN01000011;	unreviewed	2541
A0A1C5IQ00	A0A1C5IQ00	FALSE	TRUE	A0A1C5IQ00	Ig-like domain (Group 3)	GA0074704_3688	Micromonospora siamensis	cellular organisms, Bacteria, Terrabacteria group, Actinobacteria, Actinobacteria (high G+C Gram-positive bacteria), Micromonosporales, Micromonosporaceae, Micromonospora, Micromonospora siamensis			IPR000923;IPR028871;IPR005084;IPR008972;IPR010496;IPR022038;IPR013783;IPR014756;	PF12245;PF00127;PF06439;	SIGNAL 1 50 {ECO:0000256|SAM:SignalP}.	LT607751;	unreviewed	950
A0A1C5KJH6	A0A1C5KJH6	FALSE	TRUE	A0A1C5KJH6	Uncharacterized protein	SAMEA3545239_00994	uncultured Clostridium sp.	cellular organisms, Bacteria, Terrabacteria group, Firmicutes, Clostridia, Clostridiales, Clostridiaceae, Clostridium, environmental samples, uncultured Clostridium sp.			IPR005052;			FMDP01000005;	unreviewed	282
A0A1C5L399	A0A1C5L399	FALSE	TRUE	A0A1C5L399	Uncharacterized protein	SAMEA2393090_00065	uncultured Ruminococcus sp.	cellular organisms, Bacteria, Terrabacteria group, Firmicutes, Clostridia, Clostridiales, Ruminococcaceae, Ruminococcus, environmental samples, uncultured Ruminococcus sp.			IPR010502;	PF16011;		FMEZ01000001;	unreviewed	222
A0A1C5LZC4	A0A1C5LZC4	FALSE	TRUE	A0A1C5LZC4	Uncharacterized protein	SAMEA3545244_00487	uncultured Blautia sp.	cellular organisms, Bacteria, Terrabacteria group, Firmicutes, Clostridia, Clostridiales, Lachnospiraceae, Blautia, environmental samples, uncultured Blautia sp.			IPR010502;	PF16011;		FMEX01000001;	unreviewed	207
A0A1C5MK13	A0A1C5MK13	FALSE	TRUE	A0A1C5MK13	Fibrobacter succinogenes major paralogous domain	SAMEA3545269_00521	uncultured Bacteroides sp.	cellular organisms, Bacteria, FCB group, Bacteroidetes/Chlorobi group, Bacteroidetes, Bacteroidia, Bacteroidales, Bacteroidaceae, Bacteroides, environmental samples, uncultured Bacteroides sp.		cd14948;	IPR024361;IPR011871;IPR013783;	PF09603;	SIGNAL 1 24 {ECO:0000256|SAM:SignalP}.	FMFB01000002;	unreviewed	469
A0A1C5QV08	A0A1C5QV08	FALSE	TRUE	A0A1C5QV08	Uncharacterized protein	SAMEA3545269_01657	uncultured Bacteroides sp.	cellular organisms, Bacteria, FCB group, Bacteroidetes/Chlorobi group, Bacteroidetes, Bacteroidia, Bacteroidales, Bacteroidaceae, Bacteroides, environmental samples, uncultured Bacteroides sp.		cd14948;	IPR024361;IPR013784;IPR013783;		SIGNAL 1 26 {ECO:0000256|SAM:SignalP}.	FMFB01000005;	unreviewed	355
A0A1C5SIL2	A0A1C5SIL2	FALSE	TRUE	A0A1C5SIL2	Uncharacterized protein	SAMEA3545269_02202	uncultured Bacteroides sp.	cellular organisms, Bacteria, FCB group, Bacteroidetes/Chlorobi group, Bacteroidetes, Bacteroidia, Bacteroidales, Bacteroidaceae, Bacteroides, environmental samples, uncultured Bacteroides sp.			IPR013784;			FMFB01000008;	unreviewed	906
A0A1C5SIW9	A0A1C5SIW9	FALSE	TRUE	A0A1C5SIW9	Uncharacterized protein	SAMEA3545269_02205	uncultured Bacteroides sp.	cellular organisms, Bacteria, FCB group, Bacteroidetes/Chlorobi group, Bacteroidetes, Bacteroidia, Bacteroidales, Bacteroidaceae, Bacteroides, environmental samples, uncultured Bacteroides sp.		cd14948;	IPR024361;IPR013783;		SIGNAL 1 23 {ECO:0000256|SAM:SignalP}.	FMFB01000008;	unreviewed	896
A0A1C5SLV3	A0A1C5SLV3	FALSE	TRUE	A0A1C5SLV3	Uncharacterized protein	SAMEA3545338_01669	uncultured Eubacterium sp.	cellular organisms, Bacteria, Terrabacteria group, Firmicutes, Clostridia, Clostridiales, Eubacteriaceae, Eubacterium, environmental samples, uncultured Eubacterium sp.			IPR008965;		SIGNAL 1 27 {ECO:0000256|SAM:SignalP}.	FMDW01000009;	unreviewed	519
A0A1C5UVS7	A0A1C5UVS7	TRUE	TRUE	A0A1C5UVS7	Cadherin-like beta sandwich domain	SAMEA3545336_02195	uncultured Clostridium sp.	cellular organisms, Bacteria, Terrabacteria group, Firmicutes, Clostridia, Clostridiales, Clostridiaceae, Clostridium, environmental samples, uncultured Clostridium sp.			IPR025883;IPR008965;	PF12733;	SIGNAL 1 31 {ECO:0000256|SAM:SignalP}.	FMFH01000015;	unreviewed	620
A0A1C5VGF2	A0A1C5VGF2	FALSE	TRUE	A0A1C5VGF2	AtlE	atl SAMEA3545255_01818	uncultured Clostridium sp.	cellular organisms, Bacteria, Terrabacteria group, Firmicutes, Clostridia, Clostridiales, Clostridiaceae, Clostridium, environmental samples, uncultured Clostridium sp.			IPR008965;		SIGNAL 1 27 {ECO:0000256|SAM:SignalP}.	FMEY01000012;	unreviewed	666
A0A1C5X533	A0A1C5X533	FALSE	TRUE	A0A1C5X533	Uncharacterized protein	SAMEA3545336_02900	uncultured Clostridium sp.	cellular organisms, Bacteria, Terrabacteria group, Firmicutes, Clostridia, Clostridiales, Clostridiaceae, Clostridium, environmental samples, uncultured Clostridium sp.			IPR016187;		SIGNAL 1 30 {ECO:0000256|SAM:SignalP}.	FMFH01000028;	unreviewed	2431
A0A1C5X5D2	A0A1C5X5D2	FALSE	TRUE	A0A1C5X5D2	Uncharacterized protein	SAMEA3545357_00445	uncultured Ruminococcus sp.	cellular organisms, Bacteria, Terrabacteria group, Firmicutes, Clostridia, Clostridiales, Ruminococcaceae, Ruminococcus, environmental samples, uncultured Ruminococcus sp.			IPR035992;IPR002035;IPR036465;	PF00092;		FMFS01000002;	unreviewed	696
A0A1C5XVD4	A0A1C5XVD4	FALSE	TRUE	A0A1C5XVD4	Bacteroidetes-Associated Carbohydrate-binding Often N-terminal	SAMEA3545311_03059	uncultured Bacteroides sp.	cellular organisms, Bacteria, FCB group, Bacteroidetes/Chlorobi group, Bacteroidetes, Bacteroidia, Bacteroidales, Bacteroidaceae, Bacteroides, environmental samples, uncultured Bacteroides sp.		cd14948;	IPR024361;IPR013783;IPR026906;IPR032675;	PF13004;PF13306;		FMFI01000048;	unreviewed	466
A0A1C5Y7P5	A0A1C5Y7P5	FALSE	TRUE	A0A1C5Y7P5	Uncharacterized protein	SAMEA3545383_00355	uncultured Clostridium sp.	cellular organisms, Bacteria, Terrabacteria group, Firmicutes, Clostridia, Clostridiales, Clostridiaceae, Clostridium, environmental samples, uncultured Clostridium sp.			IPR008965;		SIGNAL 1 27 {ECO:0000256|SAM:SignalP}.	FMGA01000001;	unreviewed	492
A0A1C5Z7L1	A0A1C5Z7L1	FALSE	TRUE	A0A1C5Z7L1	Uncharacterized protein	SAMEA3545357_01103	uncultured Ruminococcus sp.	cellular organisms, Bacteria, Terrabacteria group, Firmicutes, Clostridia, Clostridiales, Ruminococcaceae, Ruminococcus, environmental samples, uncultured Ruminococcus sp.			IPR008965;			FMFS01000004;	unreviewed	149
A0A1C5ZJU4	A0A1C5ZJU4	FALSE	TRUE	A0A1C5ZJU4	Uncharacterized protein	SAMEA3545397_00452	uncultured Ruminococcus sp.	cellular organisms, Bacteria, Terrabacteria group, Firmicutes, Clostridia, Clostridiales, Ruminococcaceae, Ruminococcus, environmental samples, uncultured Ruminococcus sp.			IPR008965;		SIGNAL 1 30 {ECO:0000256|SAM:SignalP}.	FMGJ01000002;	unreviewed	986
A0A1C6AGP3	A0A1C6AGP3	FALSE	TRUE	A0A1C6AGP3	Maltodextrin-binding protein	malE SAMEA3545373_01147	uncultured Ruminococcus sp.	cellular organisms, Bacteria, Terrabacteria group, Firmicutes, Clostridia, Clostridiales, Ruminococcaceae, Ruminococcus, environmental samples, uncultured Ruminococcus sp.			IPR022387;IPR006059;IPR006061;	PF13416;	SIGNAL 1 27 {ECO:0000256|SAM:SignalP}.	FMFY01000004;	unreviewed	448
A0A1C6ALA8	A0A1C6ALA8	FALSE	TRUE	A0A1C6ALA8	Carbohydrate binding domain	SAMEA3545394_00769	uncultured Flavonifractor sp.	cellular organisms, Bacteria, Terrabacteria group, Firmicutes, Clostridia, Clostridiales, Ruminococcaceae, Flavonifractor, environmental samples, uncultured Flavonifractor sp.			IPR036573;			FMGH01000001;	unreviewed	156
A0A1C6APS8	A0A1C6APS8	FALSE	TRUE	A0A1C6APS8	Uncharacterized protein	SAMEA3545399_00469	uncultured Clostridium sp.	cellular organisms, Bacteria, Terrabacteria group, Firmicutes, Clostridia, Clostridiales, Clostridiaceae, Clostridium, environmental samples, uncultured Clostridium sp.			IPR025584;	PF14262;	SIGNAL 1 35 {ECO:0000256|SAM:SignalP}.	FMGM01000001;	unreviewed	672
A0A1C6BJH3	A0A1C6BJH3	FALSE	TRUE	A0A1C6BJH3	NPCBM/NEW2 domain	SAMEA3545372_01625	uncultured Eubacterium sp.	cellular organisms, Bacteria, Terrabacteria group, Firmicutes, Clostridia, Clostridiales, Eubacteriaceae, Eubacterium, environmental samples, uncultured Eubacterium sp.			IPR008979;IPR013222;IPR038637;	PF08305;		FMFW01000013;	unreviewed	163
A0A1C6BXA9	A0A1C6BXA9	TRUE	TRUE	A0A1C6BXA9	Uncharacterized protein	SAMEA3545340_03325	uncultured Clostridium sp.	cellular organisms, Bacteria, Terrabacteria group, Firmicutes, Clostridia, Clostridiales, Clostridiaceae, Clostridium, environmental samples, uncultured Clostridium sp.			IPR028988;IPR025548;	PF14167;	SIGNAL 1 26 {ECO:0000256|SAM:SignalP}.	FMDX01000037;	unreviewed	215
A0A1C6CRX8	A0A1C6CRX8	TRUE	FALSE	A0A1C6CRX8	Maltose-binding periplasmic proteins/domains	SAMEA3545366_02829	uncultured Clostridium sp.	cellular organisms, Bacteria, Terrabacteria group, Firmicutes, Clostridia, Clostridiales, Clostridiaceae, Clostridium, environmental samples, uncultured Clostridium sp.			IPR022387;		SIGNAL 1 25 {ECO:0000256|SAM:SignalP}.	FMFV01000012;	unreviewed	444
A0A1C6DIV8	A0A1C6DIV8	FALSE	TRUE	A0A1C6DIV8	Uncharacterized protein	SAMEA3545417_00864	uncultured Clostridium sp.	cellular organisms, Bacteria, Terrabacteria group, Firmicutes, Clostridia, Clostridiales, Clostridiaceae, Clostridium, environmental samples, uncultured Clostridium sp.			IPR025584;	PF14262;	SIGNAL 1 22 {ECO:0000256|SAM:SignalP}.	FMGV01000003;	unreviewed	626
A0A1C6DLR7	A0A1C6DLR7	FALSE	TRUE	A0A1C6DLR7	Uncharacterized protein	SAMEA3545435_00586	uncultured Ruminococcus sp.	cellular organisms, Bacteria, Terrabacteria group, Firmicutes, Clostridia, Clostridiales, Ruminococcaceae, Ruminococcus, environmental samples, uncultured Ruminococcus sp.			IPR008965;		SIGNAL 1 26 {ECO:0000256|SAM:SignalP}.	FMHA01000002;	unreviewed	320
A0A1C6DU48	A0A1C6DU48	FALSE	TRUE	A0A1C6DU48	Uncharacterized protein	SAMEA3545397_02137	uncultured Ruminococcus sp.	cellular organisms, Bacteria, Terrabacteria group, Firmicutes, Clostridia, Clostridiales, Ruminococcaceae, Ruminococcus, environmental samples, uncultured Ruminococcus sp.			IPR013784;IPR013783;			FMGJ01000017;	unreviewed	287
A0A1C6DUA3	A0A1C6DUA3	FALSE	TRUE	A0A1C6DUA3	p39	SAMEA3545403_01732	uncultured Flavonifractor sp.	cellular organisms, Bacteria, Terrabacteria group, Firmicutes, Clostridia, Clostridiales, Ruminococcaceae, Flavonifractor, environmental samples, uncultured Flavonifractor sp.			IPR022387;IPR006059;	PF13416;	SIGNAL 1 37 {ECO:0000256|SAM:SignalP}.	FMGO01000010;	unreviewed	454
A0A1C6EHU4	A0A1C6EHU4	FALSE	TRUE	A0A1C6EHU4	Cellulose binding domain	SAMEA3545397_02396	uncultured Ruminococcus sp.	cellular organisms, Bacteria, Terrabacteria group, Firmicutes, Clostridia, Clostridiales, Ruminococcaceae, Ruminococcus, environmental samples, uncultured Ruminococcus sp.			IPR001919;IPR008965;IPR012291;	PF00553;		FMGJ01000026;	unreviewed	172
A0A1C6EM85	A0A1C6EM85	FALSE	TRUE	A0A1C6EM85	Serine-aspartate repeat-containing protein D	sdrD SAMEA3545397_02440	uncultured Ruminococcus sp.	cellular organisms, Bacteria, Terrabacteria group, Firmicutes, Clostridia, Clostridiales, Ruminococcaceae, Ruminococcus, environmental samples, uncultured Ruminococcus sp.			IPR013784;IPR013783;IPR041033;	PF17802;		FMGJ01000029;	unreviewed	1559
A0A1C6EZS1	A0A1C6EZS1	FALSE	TRUE	A0A1C6EZS1	VTC domain	SAMEA3545380_01815	uncultured Blautia sp.	cellular organisms, Bacteria, Terrabacteria group, Firmicutes, Clostridia, Clostridiales, Lachnospiraceae, Blautia, environmental samples, uncultured Blautia sp.			IPR025584;IPR033469;IPR018966;	PF14262;PF09359;		FMFZ01000011;	unreviewed	352
A0A1C6F0B3	A0A1C6F0B3	FALSE	TRUE	A0A1C6F0B3	Uncharacterized protein	SAMEA3545347_02256	uncultured Eubacterium sp.	cellular organisms, Bacteria, Terrabacteria group, Firmicutes, Clostridia, Clostridiales, Eubacteriaceae, Eubacterium, environmental samples, uncultured Eubacterium sp.			IPR036749;			FMFP01000013;	unreviewed	257
A0A1C6G714	A0A1C6G714	FALSE	TRUE	A0A1C6G714	Uncharacterized protein	SAMEA3545383_02573	uncultured Clostridium sp.	cellular organisms, Bacteria, Terrabacteria group, Firmicutes, Clostridia, Clostridiales, Clostridiaceae, Clostridium, environmental samples, uncultured Clostridium sp.			IPR025584;	PF14262;	SIGNAL 1 23 {ECO:0000256|SAM:SignalP}.	FMGA01000019;	unreviewed	654
A0A1C6GVU9	A0A1C6GVU9	FALSE	TRUE	A0A1C6GVU9	Cyclodextrin-binding protein	cycB SAMEA3545399_02272	uncultured Clostridium sp.	cellular organisms, Bacteria, Terrabacteria group, Firmicutes, Clostridia, Clostridiales, Clostridiaceae, Clostridium, environmental samples, uncultured Clostridium sp.			IPR022387;IPR006059;	PF13416;	SIGNAL 1 34 {ECO:0000256|SAM:SignalP}.	FMGM01000008;	unreviewed	454
A0A1C6I107	A0A1C6I107	FALSE	TRUE	A0A1C6I107	Uncharacterized protein	SAMEA3545356_01378	uncultured Oscillibacter sp.	cellular organisms, Bacteria, Terrabacteria group, Firmicutes, Clostridia, Clostridiales, Oscillospiraceae, Oscillibacter, environmental samples, uncultured Oscillibacter sp.			IPR025584;	PF14262;	SIGNAL 1 25 {ECO:0000256|SAM:SignalP}.	FMHF01000003;	unreviewed	528
A0A1C6ILG4	A0A1C6ILG4	FALSE	TRUE	A0A1C6ILG4	Uncharacterized protein	SAMEA3545394_03304	uncultured Flavonifractor sp.	cellular organisms, Bacteria, Terrabacteria group, Firmicutes, Clostridia, Clostridiales, Ruminococcaceae, Flavonifractor, environmental samples, uncultured Flavonifractor sp.			IPR036573;			FMGH01000015;	unreviewed	205
A0A1C6J0E1	A0A1C6J0E1	FALSE	TRUE	A0A1C6J0E1	p39	SAMEA3545396_03305	uncultured Flavonifractor sp.	cellular organisms, Bacteria, Terrabacteria group, Firmicutes, Clostridia, Clostridiales, Ruminococcaceae, Flavonifractor, environmental samples, uncultured Flavonifractor sp.			IPR022387;IPR006059;	PF13416;	SIGNAL 1 26 {ECO:0000256|SAM:SignalP}.	FMGI01000022;	unreviewed	456
A0A1C6JP09	A0A1C6JP09	FALSE	TRUE	A0A1C6JP09	Uncharacterized protein	SAMEA3545394_03912	uncultured Flavonifractor sp.	cellular organisms, Bacteria, Terrabacteria group, Firmicutes, Clostridia, Clostridiales, Ruminococcaceae, Flavonifractor, environmental samples, uncultured Flavonifractor sp.			IPR025584;	PF14262;	SIGNAL 1 25 {ECO:0000256|SAM:SignalP}.	FMGH01000031;	unreviewed	572
A0A1C6JUN1	A0A1C6JUN1	FALSE	TRUE	A0A1C6JUN1	Cadherin-like beta sandwich domain	SAMEA3545227_02575	uncultured Eubacterium sp.	cellular organisms, Bacteria, Terrabacteria group, Firmicutes, Clostridia, Clostridiales, Eubacteriaceae, Eubacterium, environmental samples, uncultured Eubacterium sp.			IPR025883;IPR008965;	PF12733;	SIGNAL 1 28 {ECO:0000256|SAM:SignalP}.	FMHC01000012;	unreviewed	642
A0A1C6M3T1	A0A1C6M3T1	TRUE	FALSE	A0A1C6M3T1	Ricin-type beta-trefoil lectin domain-containing protein	YW7DRAFT_00840	Streptomyces sp. AmelKG-E11A	cellular organisms, Bacteria, Terrabacteria group, Actinobacteria, Actinobacteria (high G+C Gram-positive bacteria), Streptomycetales, Streptomycetaceae, Streptomyces, Streptomyces sp. AmelKG-E11A		cd00161;	IPR035992;IPR000772;	PF00652;		FMHM01000002;	unreviewed	720
A0A1C6QZ58	A0A1C6QZ58	TRUE	FALSE	A0A1C6QZ58	Intein N-terminal splicing region/RHS repeat-associated core domain-containing protein	YUWDRAFT_05919	Streptomyces sp. AmelKG-D3	cellular organisms, Bacteria, Terrabacteria group, Actinobacteria, Actinobacteria (high G+C Gram-positive bacteria), Streptomycetales, Streptomycetaceae, Streptomyces, Streptomyces sp. AmelKG-D3		cd00161;	IPR003587;IPR036844;IPR030934;IPR006141;IPR022385;IPR035992;IPR000772;IPR006530;	PF00652;		FMHO01000034;	unreviewed	1802
A0A1C6UY93	A0A1C6UY93	FALSE	TRUE	A0A1C6UY93	Uncharacterized protein	GA0070604_3955	Micromonospora eburnea	cellular organisms, Bacteria, Terrabacteria group, Actinobacteria, Actinobacteria (high G+C Gram-positive bacteria), Micromonosporales, Micromonosporaceae, Micromonospora, Micromonospora eburnea			IPR035992;IPR000772;	PF14200;		FMHY01000002;	unreviewed	335
A0A1C6V2I3	A0A1C6V2I3	FALSE	TRUE	A0A1C6V2I3	Uncharacterized protein	GA0070617_4400	Micromonospora yangpuensis	cellular organisms, Bacteria, Terrabacteria group, Actinobacteria, Actinobacteria (high G+C Gram-positive bacteria), Micromonosporales, Micromonosporaceae, Micromonospora, Micromonospora yangpuensis			IPR035992;		SIGNAL 1 23 {ECO:0000256|SAM:SignalP}.	FMIA01000002;	unreviewed	233
A0A1C6V3J4	A0A1C6V3J4	FALSE	TRUE	A0A1C6V3J4	Cellulose binding domain-containing protein	GA0070617_4393	Micromonospora yangpuensis	cellular organisms, Bacteria, Terrabacteria group, Actinobacteria, Actinobacteria (high G+C Gram-positive bacteria), Micromonosporales, Micromonosporaceae, Micromonospora, Micromonospora yangpuensis			IPR001919;IPR008965;IPR012291;IPR015943;	PF00553;	SIGNAL 1 34 {ECO:0000256|SAM:SignalP}.	FMIA01000002;	unreviewed	926
A0A1C7FNS7	A0A1C7FNS7	FALSE	TRUE	A0A1C7FNS7	Collagen-binding protein	A4U99_07750	Flavonifractor plautii	cellular organisms, Bacteria, Terrabacteria group, Firmicutes, Clostridia, Clostridiales, Ruminococcaceae, Flavonifractor, Flavonifractor plautii			IPR013784;IPR013783;IPR041033;IPR013552;	PF17802;PF08341;	SIGNAL 1 24 {ECO:0000256|SAM:SignalP}.	CP015406;	unreviewed	1728
A0A1C7GPM4	A0A1C7GPM4	FALSE	TRUE	A0A1C7GPM4	Uncharacterized protein	A4V00_09615	Hungateiclostridiaceae bacterium KB18	cellular organisms, Bacteria, Terrabacteria group, Firmicutes, Clostridia, Clostridiales, Hungateiclostridiaceae, unclassified Hungateiclostridiaceae, Hungateiclostridiaceae bacterium KB18			IPR013784;IPR013783;IPR041033;IPR013552;IPR041100;	PF17802;PF08341;PF18202;	SIGNAL 1 23 {ECO:0000256|SAM:SignalP}.	CP015400;	unreviewed	1475
A0A1C7GUE7	A0A1C7GUE7	FALSE	TRUE	A0A1C7GUE7	Uncharacterized protein	A4V00_15300	Hungateiclostridiaceae bacterium KB18	cellular organisms, Bacteria, Terrabacteria group, Firmicutes, Clostridia, Clostridiales, Hungateiclostridiaceae, unclassified Hungateiclostridiaceae, Hungateiclostridiaceae bacterium KB18			IPR013784;IPR013783;IPR041033;IPR041100;	PF17802;PF18202;	SIGNAL 1 28 {ECO:0000256|SAM:SignalP}.	CP015400;	unreviewed	2126
A0A1C7H1I6	A0A1C7H1I6	FALSE	TRUE	A0A1C7H1I6	Uncharacterized protein	A4V03_13210	Bacteroides caecimuris	cellular organisms, Bacteria, FCB group, Bacteroidetes/Chlorobi group, Bacteroidetes, Bacteroidia, Bacteroidales, Bacteroidaceae, Bacteroides, Bacteroides caecimuris			IPR027840;IPR025112;IPR038653;	PF14900;PF13201;		CP015401;	unreviewed	743
A0A1C7H4A4	A0A1C7H4A4	FALSE	TRUE	A0A1C7H4A4	Uncharacterized protein	A4V03_13195	Bacteroides caecimuris	cellular organisms, Bacteria, FCB group, Bacteroidetes/Chlorobi group, Bacteroidetes, Bacteroidia, Bacteroidales, Bacteroidaceae, Bacteroides, Bacteroides caecimuris			IPR025112;IPR038653;	PF13201;		CP015401;	unreviewed	532
A0A1C7H733	A0A1C7H733	FALSE	TRUE	A0A1C7H733	Uncharacterized protein	A4V03_13180	Bacteroides caecimuris	cellular organisms, Bacteria, FCB group, Bacteroidetes/Chlorobi group, Bacteroidetes, Bacteroidia, Bacteroidales, Bacteroidaceae, Bacteroides, Bacteroides caecimuris			IPR024311;IPR025112;IPR038653;	PF13944;PF13201;	SIGNAL 1 22 {ECO:0000256|SAM:SignalP}.	CP015401;	unreviewed	496
A0A1C7LFI4	A0A1C7LFI4	TRUE	FALSE	A0A1C7LFI4	Ricin B lectin	ACM14_07935	Delftia sp. JD2	cellular organisms, Bacteria, Proteobacteria, Betaproteobacteria, Burkholderiales, Comamonadaceae, Delftia, Delftia sp. JD2		cd00161;	IPR035992;IPR000772;	PF00652;	SIGNAL 1 24 {ECO:0000256|SAM:SignalP}.	LFJT01000010;	unreviewed	275
A0A1C9W7I0	A0A1C9W7I0	FALSE	TRUE	A0A1C9W7I0	Uncharacterized protein	AUP74_01659	Microbulbifer aggregans	cellular organisms, Bacteria, Proteobacteria, Gammaproteobacteria, Cellvibrionales, Microbulbiferaceae, Microbulbifer, Microbulbifer aggregans			IPR013784;		SIGNAL 1 35 {ECO:0000256|SAM:SignalP}.	CP014143;	unreviewed	989
A0A1D7UVV9	A0A1D7UVV9	FALSE	TRUE	A0A1D7UVV9	Uncharacterized protein	A0128_07410	Leptospira alstonii	cellular organisms, Bacteria, Spirochaetes, Spirochaetia, Leptospirales, Leptospiraceae, Leptospira, Leptospira alstonii			IPR031041;			CP015217;	unreviewed	393
A0A1D7V0Y7	A0A1D7V0Y7	FALSE	TRUE	A0A1D7V0Y7	Uncharacterized protein	A0128_17510	Leptospira alstonii	cellular organisms, Bacteria, Spirochaetes, Spirochaetia, Leptospirales, Leptospiraceae, Leptospira, Leptospira alstonii			IPR016187;IPR011448;	PF07588;		CP015217;	unreviewed	334
A0A1D7V4B2	A0A1D7V4B2	FALSE	TRUE	A0A1D7V4B2	Uncharacterized protein	A0128_20115	Leptospira alstonii	cellular organisms, Bacteria, Spirochaetes, Spirochaetia, Leptospirales, Leptospiraceae, Leptospira, Leptospira alstonii		cd00161;	IPR035992;IPR000772;	PF14200;		CP015218;	unreviewed	565
A0A1D7XPR4	A0A1D7XPR4	FALSE	TRUE	A0A1D7XPR4	Uncharacterized protein	BGI42_15585	Clostridium taeniosporum	cellular organisms, Bacteria, Terrabacteria group, Firmicutes, Clostridia, Clostridiales, Clostridiaceae, Clostridium, Clostridium taeniosporum			IPR005036;IPR038175;	PF03370;	SIGNAL 1 33 {ECO:0000256|SAM:SignalP}.	CP017256;	unreviewed	259
A0A1D8C341	A0A1D8C341	TRUE	FALSE	A0A1D8C341	Tachylectin	TL08_23480	Actinoalloteichus hymeniacidonis	cellular organisms, Bacteria, Terrabacteria group, Actinobacteria, Actinobacteria (high G+C Gram-positive bacteria), Pseudonocardiales, Pseudonocardiaceae, Actinoalloteichus, Actinoalloteichus hymeniacidonis			IPR023294;IPR036813;	PF14517;	SIGNAL 1 32 {ECO:0000256|SAM:SignalP}.	CP014859;	unreviewed	662
A0A1D8P7M8	A0A1D8P7M8	FALSE	TRUE	A0A1D8P7M8	Uncharacterized protein	LPB138_07660	Lutibacter sp. LPB0138	cellular organisms, Bacteria, FCB group, Bacteroidetes/Chlorobi group, Bacteroidetes, Flavobacteriia, Flavobacteriales, Flavobacteriaceae, Lutibacter, Lutibacter sp. LPB0138			IPR003305;IPR008979;IPR013783;IPR014756;IPR002909;	PF02018;PF01833;	SIGNAL 1 22 {ECO:0000256|SAM:SignalP}.	CP017478;	unreviewed	652
A0A1D8SNA5	A0A1D8SNA5	FALSE	TRUE	A0A1D8SNA5	Mannose-binding protein	BC342_10020	Streptomyces olivaceus	cellular organisms, Bacteria, Terrabacteria group, Actinobacteria, Actinobacteria (high G+C Gram-positive bacteria), Streptomycetales, Streptomycetaceae, Streptomyces, Streptomyces olivaceus		cd00028;	IPR001480;IPR036426;			CP016795;	unreviewed	333
A0A1D9N8V4	A0A1D9N8V4	TRUE	TRUE	A0A1D9N8V4	Uncharacterized protein	AQ984_19540	Clostridium pasteurianum	cellular organisms, Bacteria, Terrabacteria group, Firmicutes, Clostridia, Clostridiales, Clostridiaceae, Clostridium, Clostridium pasteurianum			IPR003305;IPR008979;IPR032675;IPR006626;IPR030392;	PF02018;		CP013019;	unreviewed	2300
A0A1D9P302	A0A1D9P302	FALSE	TRUE	A0A1D9P302	Carbohydrate binding protein	bhn_I1848	Butyrivibrio hungatei	cellular organisms, Bacteria, Terrabacteria group, Firmicutes, Clostridia, Clostridiales, Lachnospiraceae, Butyrivibrio, Butyrivibrio hungatei			IPR001919;IPR008965;IPR012291;IPR006584;IPR005084;IPR008979;	PF00553;PF03422;	SIGNAL 1 31 {ECO:0000256|SAM:SignalP}.	CP017831;	unreviewed	983
A0A1E3A090	A0A1E3A090	FALSE	TRUE	A0A1E3A090	Uncharacterized protein	BEH84_06301	Eisenbergiella tayi	cellular organisms, Bacteria, Terrabacteria group, Firmicutes, Clostridia, Clostridiales, Lachnospiraceae, Eisenbergiella, Eisenbergiella tayi			IPR010502;	PF16011;		MCGI01000010;	unreviewed	206
A0A1E3A3L9	A0A1E3A3L9	FALSE	TRUE	A0A1E3A3L9	Uncharacterized protein	BEI61_04135	Eisenbergiella tayi	cellular organisms, Bacteria, Terrabacteria group, Firmicutes, Clostridia, Clostridiales, Lachnospiraceae, Eisenbergiella, Eisenbergiella tayi			IPR013784;			MCGH01000003;	unreviewed	545
A0A1E3BWK0	A0A1E3BWK0	FALSE	TRUE	A0A1E3BWK0	Uncharacterized protein	A7W90_03450	Clostridium sp. Bc-iso-3	cellular organisms, Bacteria, Terrabacteria group, Firmicutes, Clostridia, Clostridiales, Clostridiaceae, Clostridium, Clostridium sp. Bc-iso-3			IPR024449;IPR008965;IPR001956;IPR036966;	PF00942;PF12791;		LXSB01000001;	unreviewed	518
A0A1E3C0C5	A0A1E3C0C5	FALSE	TRUE	A0A1E3C0C5	Carbohydrate-binding protein	A7W90_10685	Clostridium sp. Bc-iso-3	cellular organisms, Bacteria, Terrabacteria group, Firmicutes, Clostridia, Clostridiales, Clostridiaceae, Clostridium, Clostridium sp. Bc-iso-3			IPR006584;IPR005084;IPR008979;IPR001119;	PF03422;PF00395;	SIGNAL 1 29 {ECO:0000256|SAM:SignalP}.	LXSB01000001;	unreviewed	1291
A0A1E3KR81	A0A1E3KR81	FALSE	TRUE	A0A1E3KR81	Uncharacterized protein	LPJSA22_01340	Lactobacillus plantarum	cellular organisms, Bacteria, Terrabacteria group, Firmicutes, Bacilli, Lactobacillales, Lactobacillaceae, Lactobacillus, Lactobacillus plantarum			IPR003305;IPR008979;	PF02018;		MCOL01000001;	unreviewed	353
A0A1E3L7A4	A0A1E3L7A4	FALSE	TRUE	A0A1E3L7A4	Uncharacterized protein	PTI45_00851	Paenibacillus sp. TI45-13ar	cellular organisms, Bacteria, Terrabacteria group, Firmicutes, Bacilli, Bacillales, Paenibacillaceae, Paenibacillus, Paenibacillus sp. TI45-13ar			IPR001480;IPR036426;		SIGNAL 1 25 {ECO:0000256|SAM:SignalP}.	MDER01000029;	unreviewed	169
A0A1E3U6R7	A0A1E3U6R7	FALSE	TRUE	A0A1E3U6R7	Carbohydrate-binding family 9-like protein	BEI59_33675	Eisenbergiella tayi	cellular organisms, Bacteria, Terrabacteria group, Firmicutes, Clostridia, Clostridiales, Lachnospiraceae, Eisenbergiella, Eisenbergiella tayi			IPR010502;	PF06452;		MEHA01000044;	unreviewed	350
A0A1E3UPT8	A0A1E3UPT8	FALSE	TRUE	A0A1E3UPT8	Uncharacterized protein	BEI59_02255	Eisenbergiella tayi	cellular organisms, Bacteria, Terrabacteria group, Firmicutes, Clostridia, Clostridiales, Lachnospiraceae, Eisenbergiella, Eisenbergiella tayi			IPR016187;			MEHA01000001;	unreviewed	350
A0A1E3XGT5	A0A1E3XGT5	FALSE	TRUE	A0A1E3XGT5	Uncharacterized protein	SCARUB_00069	Candidatus Scalindua rubra	cellular organisms, Bacteria, PVC group, Planctomycetes, Candidatus Brocadiae, Candidatus Brocadiales, Candidatus Brocadiaceae, Candidatus Scalindua, Candidatus Scalindua rubra			IPR013784;IPR008972;		SIGNAL 1 19 {ECO:0000256|SAM:SignalP}.	MAYW01000001;	unreviewed	264
A0A1E3ZXJ2	A0A1E3ZXJ2	FALSE	TRUE	A0A1E3ZXJ2	Uncharacterized protein	ABS44_20915	Chryseobacterium sp. SCN 40-13	cellular organisms, Bacteria, FCB group, Bacteroidetes/Chlorobi group, Bacteroidetes, Flavobacteriia, Flavobacteriales, Flavobacteriaceae, Chryseobacterium, Chryseobacterium sp. SCN 40-13		cd00063;	IPR011042;IPR013784;IPR003961;IPR036116;IPR013783;		SIGNAL 1 19 {ECO:0000256|SAM:SignalP}.	MEDR01000178;	unreviewed	495	26031303
A0A1E4KRM9	A0A1E4KRM9	FALSE	TRUE	A0A1E4KRM9	Uncharacterized protein	ABS96_16285	Xanthomonadaceae bacterium SCN 69-123	cellular organisms, Bacteria, Proteobacteria, Gammaproteobacteria, Xanthomonadales, Xanthomonadaceae, unclassified Xanthomonadaceae, unclassified Xanthomonadaceae (miscellaneous), Xanthomonadaceae bacterium SCN 69-123			IPR037221;			MEFO01000019;	unreviewed	116	26031303
A0A1E4V7Q5	A0A1E4V7Q5	TRUE	FALSE	A0A1E4V7Q5	Aerolysin	A9G06_20600	Aeromonas sp. DNP9	cellular organisms, Bacteria, Proteobacteria, Gammaproteobacteria, Aeromonadales, Aeromonadaceae, Aeromonas, Aeromonas sp. DNP9			IPR005830;IPR005138;IPR037015;IPR016187;	PF01117;PF03440;		LYSQ01000061;	unreviewed	489
A0A1E4WV01	A0A1E4WV01	TRUE	TRUE	A0A1E4WV01	Aerolysin	A9G49_19740	Aeromonas sp. ANP5	cellular organisms, Bacteria, Proteobacteria, Gammaproteobacteria, Aeromonadales, Aeromonadaceae, Aeromonas, Aeromonas sp. ANP5			IPR005831;IPR005830;IPR005138;IPR037015;IPR016187;	PF01117;PF03440;	SIGNAL 1 24 {ECO:0000256|SAM:SignalP}.	LYSS01000047;	unreviewed	488
A0A1E4ZXP5	A0A1E4ZXP5	FALSE	TRUE	A0A1E4ZXP5	Uncharacterized protein	AB833_14800	Chromatiales bacterium (ex Bugula neritina AB1)	cellular organisms, Bacteria, Proteobacteria, Gammaproteobacteria, Chromatiales, unclassified Chromatiales, Chromatiales bacterium (ex Bugula neritina AB1)			IPR011042;IPR031549;IPR008979;IPR013783;IPR021720;IPR039155;IPR035986;	PF15780;PF11721;		MDLA01000117;	unreviewed	1328	27681823
A0A1E5C647	A0A1E5C647	FALSE	TRUE	A0A1E5C647	Spindolin	A1OK_21455	Enterovibrio norvegicus FF-454	cellular organisms, Bacteria, Proteobacteria, Gammaproteobacteria, Vibrionales, Vibrionaceae, Enterovibrio, Enterovibrio norvegicus, Enterovibrio norvegicus FF-454			IPR003610;IPR036573;IPR004302;IPR041029;IPR014756;	PF02839;PF18416;PF03067;		AJWN02000057;	unreviewed	522	22955834
A0A1E5FYN3	A0A1E5FYN3	FALSE	TRUE	A0A1E5FYN3	Uncharacterized protein	BHF68_11285	Desulfuribacillus alkaliarsenatis	cellular organisms, Bacteria, Terrabacteria group, Firmicutes, Bacilli, Bacillales, unclassified Bacillales, Desulfuribacillus, Desulfuribacillus alkaliarsenatis			IPR013784;IPR011990;IPR019734;	PF13174;		MIJE01000035;	unreviewed	754
A0A1E5G843	A0A1E5G843	FALSE	TRUE	A0A1E5G843	Uncharacterized protein	BCR25_12640	Enterococcus termitis	cellular organisms, Bacteria, Terrabacteria group, Firmicutes, Bacilli, Lactobacillales, Enterococcaceae, Enterococcus, Enterococcus termitis			IPR025584;	PF14262;	SIGNAL 1 28 {ECO:0000256|SAM:SignalP}.	MIJY01000046;	unreviewed	621
A0A1E5GTC2	A0A1E5GTC2	TRUE	FALSE	A0A1E5GTC2	Uncharacterized protein	BCR23_08665	Enterococcus quebecensis	cellular organisms, Bacteria, Terrabacteria group, Firmicutes, Bacilli, Lactobacillales, Enterococcaceae, Enterococcus, Enterococcus quebecensis			IPR013378;IPR042229;IPR035992;IPR000772;	PF09479;PF14200;		MIKB01000015;	unreviewed	952
A0A1E5QLS9	A0A1E5QLS9	FALSE	TRUE	A0A1E5QLS9	Uncharacterized protein	BH720_09960	Desertifilum sp. IPPAS B-1220	cellular organisms, Bacteria, Terrabacteria group, Cyanobacteria/Melainabacteria group, Cyanobacteria, Oscillatoriophycideae, Oscillatoriales, Desertifilaceae, Desertifilum, Desertifilum sp. IPPAS B-1220			IPR001229;IPR036404;	PF01419;		MJGC01000052;	unreviewed	330
A0A1E5SUL0	A0A1E5SUL0	FALSE	TRUE	A0A1E5SUL0	Uncharacterized protein	BFP97_15350	Fabibacter sp. 4D4	cellular organisms, Bacteria, FCB group, Bacteroidetes/Chlorobi group, Bacteroidetes, Cytophagia, Cytophagales, Flammeovirgaceae, Fabibacter, Fabibacter sp. 4D4			IPR010502;	PF06452;		MDGP01000001;	unreviewed	710
A0A1E5SY99	A0A1E5SY99	FALSE	TRUE	A0A1E5SY99	Uncharacterized protein	BFP71_11005	Fabibacter misakiensis	cellular organisms, Bacteria, FCB group, Bacteroidetes/Chlorobi group, Bacteroidetes, Cytophagia, Cytophagales, Flammeovirgaceae, Fabibacter, Fabibacter misakiensis			IPR010502;	PF06452;		MDGQ01000005;	unreviewed	736
A0A1E7J0M7	A0A1E7J0M7	FALSE	TRUE	A0A1E7J0M7	Uncharacterized protein	BA865_05775	Desulfobacterales bacterium S5133MH4	cellular organisms, Bacteria, Proteobacteria, delta/epsilon subdivisions, Deltaproteobacteria, Desulfobacterales, unclassified Desulfobacterales, Desulfobacterales bacterium S5133MH4			IPR008965;			MAXJ01000529;	unreviewed	194
A0A1E7KEQ1	A0A1E7KEQ1	TRUE	FALSE	A0A1E7KEQ1	Uncharacterized protein	AN217_03220	Streptomyces qinglanensis	cellular organisms, Bacteria, Terrabacteria group, Actinobacteria, Actinobacteria (high G+C Gram-positive bacteria), Streptomycetales, Streptomycetaceae, Streptomyces, Streptomyces qinglanensis			IPR013784;IPR007372;IPR036761;	PF04264;		LJGV01000021;	unreviewed	287	27446038
A0A1E7N088	A0A1E7N088	TRUE	TRUE	A0A1E7N088	Uncharacterized protein	B6264_02560 HS99_0011705	Kitasatospora aureofaciens (Streptomyces aureofaciens)	cellular organisms, Bacteria, Terrabacteria group, Actinobacteria, Actinobacteria (high G+C Gram-positive bacteria), Streptomycetales, Streptomycetaceae, Kitasatospora, Kitasatospora aureofaciens (Streptomyces aureofaciens)			IPR001480;IPR036426;IPR022385;IPR006530;			CP020567;JPRF03000054;	unreviewed	2289
A0A1E7NAP4	A0A1E7NAP4	TRUE	FALSE	A0A1E7NAP4	Uncharacterized protein	B6264_03450 HS99_0024550	Kitasatospora aureofaciens (Streptomyces aureofaciens)	cellular organisms, Bacteria, Terrabacteria group, Actinobacteria, Actinobacteria (high G+C Gram-positive bacteria), Streptomycetales, Streptomycetaceae, Kitasatospora, Kitasatospora aureofaciens (Streptomyces aureofaciens)		cd00161;	IPR035992;IPR000772;	PF00652;		CP020567;JPRF03000018;	unreviewed	1184
A0A1E7V3G2	A0A1E7V3G2	FALSE	TRUE	A0A1E7V3G2	Uncharacterized protein	DUGA6_55460	Duganella sp. HH105	cellular organisms, Bacteria, Proteobacteria, Betaproteobacteria, Burkholderiales, Oxalobacteraceae, Duganella, Duganella sp. HH105			IPR013784;			LRHV01000030;	unreviewed	1017
A0A1E8FSJ5	A0A1E8FSJ5	FALSE	TRUE	A0A1E8FSJ5	Uncharacterized protein	BIU82_04305	Arthrobacter sp. SW1	cellular organisms, Bacteria, Terrabacteria group, Actinobacteria, Actinobacteria (high G+C Gram-positive bacteria), Micrococcales, Micrococcaceae, Arthrobacter, Arthrobacter sp. SW1			IPR013784;			MJLT01000012;	unreviewed	822
A0A1E9BBI8	A0A1E9BBI8	FALSE	TRUE	A0A1E9BBI8	Uncharacterized protein	HMPREF2794_23895	Bacteroides sp. HMSC067B03	cellular organisms, Bacteria, FCB group, Bacteroidetes/Chlorobi group, Bacteroidetes, Bacteroidia, Bacteroidales, Bacteroidaceae, Bacteroides, Bacteroides sp. HMSC067B03			IPR025112;IPR038653;	PF13201;	SIGNAL 1 20 {ECO:0000256|SAM:SignalP}.	LTGI01000290;	unreviewed	361
A0A1E9BYM0	A0A1E9BYM0	FALSE	TRUE	A0A1E9BYM0	Uncharacterized protein	HMPREF2794_12380	Bacteroides sp. HMSC067B03	cellular organisms, Bacteria, FCB group, Bacteroidetes/Chlorobi group, Bacteroidetes, Bacteroidia, Bacteroidales, Bacteroidaceae, Bacteroides, Bacteroides sp. HMSC067B03			IPR024311;IPR025112;IPR038653;	PF13944;PF13201;		LTGI01000133;	unreviewed	629
A0A1E9C1B0	A0A1E9C1B0	FALSE	TRUE	A0A1E9C1B0	Uncharacterized protein	HMPREF2794_12395	Bacteroides sp. HMSC067B03	cellular organisms, Bacteria, FCB group, Bacteroidetes/Chlorobi group, Bacteroidetes, Bacteroidia, Bacteroidales, Bacteroidaceae, Bacteroides, Bacteroides sp. HMSC067B03			IPR025112;IPR038653;	PF13201;	SIGNAL 1 20 {ECO:0000256|SAM:SignalP}.	LTGI01000133;	unreviewed	385
A0A1E9C821	A0A1E9C821	FALSE	TRUE	A0A1E9C821	Uncharacterized protein	HMPREF2794_07265	Bacteroides sp. HMSC067B03	cellular organisms, Bacteria, FCB group, Bacteroidetes/Chlorobi group, Bacteroidetes, Bacteroidia, Bacteroidales, Bacteroidaceae, Bacteroides, Bacteroides sp. HMSC067B03			IPR013784;IPR032812;	PF13205;		LTGI01000075;	unreviewed	639
A0A1E9CJE3	A0A1E9CJE3	FALSE	TRUE	A0A1E9CJE3	Uncharacterized protein	HMPREF2794_04140	Bacteroides sp. HMSC067B03	cellular organisms, Bacteria, FCB group, Bacteroidetes/Chlorobi group, Bacteroidetes, Bacteroidia, Bacteroidales, Bacteroidaceae, Bacteroides, Bacteroides sp. HMSC067B03		cd14948;	IPR024361;IPR013783;IPR011990;IPR019734;	PF13004;	SIGNAL 1 24 {ECO:0000256|SAM:SignalP}.	LTGI01000036;	unreviewed	262
A0A1E9DUX1	A0A1E9DUX1	FALSE	TRUE	A0A1E9DUX1	Uncharacterized protein	HMPREF2779_00705	Rothia sp. HMSC069C03	cellular organisms, Bacteria, Terrabacteria group, Actinobacteria, Actinobacteria (high G+C Gram-positive bacteria), Micrococcales, Micrococcaceae, Rothia, Rothia sp. HMSC069C03			IPR025584;	PF14262;	SIGNAL 1 34 {ECO:0000256|SAM:SignalP}.	LTGT01000044;	unreviewed	558
A0A1E9G6J6	A0A1E9G6J6	FALSE	TRUE	A0A1E9G6J6	Uncharacterized protein	HMPREF2765_04110	Rothia sp. HMSC062H08	cellular organisms, Bacteria, Terrabacteria group, Actinobacteria, Actinobacteria (high G+C Gram-positive bacteria), Micrococcales, Micrococcaceae, Rothia, Rothia sp. HMSC062H08			IPR000772;			LTHF01000085;	unreviewed	141
A0A1E9G9I9	A0A1E9G9I9	FALSE	TRUE	A0A1E9G9I9	Uncharacterized protein	HMPREF2765_01985	Rothia sp. HMSC062H08	cellular organisms, Bacteria, Terrabacteria group, Actinobacteria, Actinobacteria (high G+C Gram-positive bacteria), Micrococcales, Micrococcaceae, Rothia, Rothia sp. HMSC062H08			IPR025584;	PF14262;	SIGNAL 1 34 {ECO:0000256|SAM:SignalP}.	LTHF01000064;	unreviewed	575
A0A1E9H4Q3	A0A1E9H4Q3	FALSE	TRUE	A0A1E9H4Q3	Sugar-binding protein	HMPREF2759_06930	Streptococcus sp. HMSC061D01	cellular organisms, Bacteria, Terrabacteria group, Firmicutes, Bacilli, Lactobacillales, Streptococcaceae, Streptococcus, Streptococcus sp. HMSC061D01			IPR003610;			LTHK01000033;	unreviewed	338
A0A1E9TBQ2	A0A1E9TBQ2	FALSE	TRUE	A0A1E9TBQ2	Uncharacterized protein	HMPREF2630_04035	Rothia sp. HMSC072B03	cellular organisms, Bacteria, Terrabacteria group, Actinobacteria, Actinobacteria (high G+C Gram-positive bacteria), Micrococcales, Micrococcaceae, Rothia, Rothia sp. HMSC072B03			IPR025584;	PF14262;	SIGNAL 1 34 {ECO:0000256|SAM:SignalP}.	KV797969;	unreviewed	583
A0A1F0A7V7	A0A1F0A7V7	FALSE	TRUE	A0A1F0A7V7	Uncharacterized protein	HMPREF2572_04120	Neisseria sp. HMSC064E01	cellular organisms, Bacteria, Proteobacteria, Betaproteobacteria, Neisseriales, Neisseriaceae, Neisseria, Neisseria sp. HMSC064E01			IPR037221;			LTKU01000144;	unreviewed	121
A0A1F0BNF7	A0A1F0BNF7	TRUE	TRUE	A0A1F0BNF7	Uncharacterized protein	HMPREF2607_06175	Streptococcus sp. HMSC078H03	cellular organisms, Bacteria, Terrabacteria group, Firmicutes, Bacilli, Lactobacillales, Streptococcaceae, Streptococcus, Streptococcus sp. HMSC078H03			IPR025584;	PF14262;	SIGNAL 1 30 {ECO:0000256|SAM:SignalP}.	LTLF01000056;	unreviewed	426
A0A1F0CR03	A0A1F0CR03	FALSE	TRUE	A0A1F0CR03	Uncharacterized protein	HMPREF3088_05405	Corynebacterium sp. HMSC22B11	cellular organisms, Bacteria, Terrabacteria group, Actinobacteria, Actinobacteria (high G+C Gram-positive bacteria), Corynebacteriales, Corynebacteriaceae, Corynebacterium, Corynebacterium sp. HMSC22B11			IPR003610;IPR036573;			LTNI01000044;	unreviewed	198
A0A1F0G7T7	A0A1F0G7T7	FALSE	TRUE	A0A1F0G7T7	Uncharacterized protein	HMPREF3027_01950	Porphyromonas sp. HMSC077F02	cellular organisms, Bacteria, FCB group, Bacteroidetes/Chlorobi group, Bacteroidetes, Bacteroidia, Bacteroidales, Porphyromonadaceae, Porphyromonas, Porphyromonas sp. HMSC077F02			IPR025112;IPR038653;	PF13201;		LTSX01000058;	unreviewed	363
A0A1F0G8E0	A0A1F0G8E0	FALSE	TRUE	A0A1F0G8E0	Uncharacterized protein	HMPREF3027_01215	Porphyromonas sp. HMSC077F02	cellular organisms, Bacteria, FCB group, Bacteroidetes/Chlorobi group, Bacteroidetes, Bacteroidia, Bacteroidales, Porphyromonadaceae, Porphyromonas, Porphyromonas sp. HMSC077F02		cd14948;	IPR024361;	PF13004;		LTSX01000039;	unreviewed	579
A0A1F0G9W4	A0A1F0G9W4	FALSE	TRUE	A0A1F0G9W4	Uncharacterized protein	HMPREF3027_01445	Porphyromonas sp. HMSC077F02	cellular organisms, Bacteria, FCB group, Bacteroidetes/Chlorobi group, Bacteroidetes, Bacteroidia, Bacteroidales, Porphyromonadaceae, Porphyromonas, Porphyromonas sp. HMSC077F02		cd14948;	IPR024361;IPR032271;	PF13004;PF16377;		LTSX01000029;	unreviewed	373
A0A1F0H5J6	A0A1F0H5J6	FALSE	TRUE	A0A1F0H5J6	Uncharacterized protein (Fragment)	HMPREF3022_08350	Neisseria sp. HMSC065C04	cellular organisms, Bacteria, Proteobacteria, Betaproteobacteria, Neisseriales, Neisseriaceae, Neisseria, Neisseria sp. HMSC065C04			IPR037221;			LTTB01000049;	unreviewed	116
A0A1F0HWS4	A0A1F0HWS4	FALSE	TRUE	A0A1F0HWS4	Uncharacterized protein	HMPREF3015_10060	Bacteroides sp. HMSC073E02	cellular organisms, Bacteria, FCB group, Bacteroidetes/Chlorobi group, Bacteroidetes, Bacteroidia, Bacteroidales, Bacteroidaceae, Bacteroides, Bacteroides sp. HMSC073E02		cd14948;	IPR024361;IPR032167;	PF16394;	SIGNAL 1 33 {ECO:0000256|SAM:SignalP}.	LTTH01000202;	unreviewed	533
A0A1F0MZB8	A0A1F0MZB8	FALSE	TRUE	A0A1F0MZB8	Uncharacterized protein	HMPREF2992_05435	Prevotella sp. HMSC069G02	cellular organisms, Bacteria, FCB group, Bacteroidetes/Chlorobi group, Bacteroidetes, Bacteroidia, Bacteroidales, Prevotellaceae, Prevotella, Prevotella sp. HMSC069G02			IPR010502;	PF16011;		LTUA01000046;	unreviewed	217
A0A1F0PHN8	A0A1F0PHN8	TRUE	TRUE	A0A1F0PHN8	Uncharacterized protein	HMPREF2983_06680	Prevotella sp. HMSC077E09	cellular organisms, Bacteria, FCB group, Bacteroidetes/Chlorobi group, Bacteroidetes, Bacteroidia, Bacteroidales, Prevotellaceae, Prevotella, Prevotella sp. HMSC077E09			IPR025112;IPR038653;	PF13201;	SIGNAL 1 22 {ECO:0000256|SAM:SignalP}.	LTUI01000069;	unreviewed	384
A0A1F0TLK9	A0A1F0TLK9	FALSE	TRUE	A0A1F0TLK9	Uncharacterized protein	HMPREF2955_03185	Prevotella sp. HMSC073D09	cellular organisms, Bacteria, FCB group, Bacteroidetes/Chlorobi group, Bacteroidetes, Bacteroidia, Bacteroidales, Prevotellaceae, Prevotella, Prevotella sp. HMSC073D09		cd14948;	IPR024361;			LTVI01000369;	unreviewed	125
A0A1F0UIN1	A0A1F0UIN1	FALSE	TRUE	A0A1F0UIN1	Uncharacterized protein	HMPREF2955_09110	Prevotella sp. HMSC073D09	cellular organisms, Bacteria, FCB group, Bacteroidetes/Chlorobi group, Bacteroidetes, Bacteroidia, Bacteroidales, Prevotellaceae, Prevotella, Prevotella sp. HMSC073D09		cd14948;	IPR024361;	PF13004;	SIGNAL 1 21 {ECO:0000256|SAM:SignalP}.	LTVI01000128;	unreviewed	354
A0A1F0V4T4	A0A1F0V4T4	FALSE	TRUE	A0A1F0V4T4	Uncharacterized protein	HMPREF2955_04850	Prevotella sp. HMSC073D09	cellular organisms, Bacteria, FCB group, Bacteroidetes/Chlorobi group, Bacteroidetes, Bacteroidia, Bacteroidales, Prevotellaceae, Prevotella, Prevotella sp. HMSC073D09			IPR024311;IPR025112;IPR038653;	PF13944;PF13201;	SIGNAL 1 19 {ECO:0000256|SAM:SignalP}.	LTVI01000014;	unreviewed	486
A0A1F0Y185	A0A1F0Y185	TRUE	TRUE	A0A1F0Y185	Uncharacterized protein	HMPREF2926_09775	Streptococcus sp. HMSC078D09	cellular organisms, Bacteria, Terrabacteria group, Firmicutes, Bacilli, Lactobacillales, Streptococcaceae, Streptococcus, Streptococcus sp. HMSC078D09			IPR025584;	PF14262;	SIGNAL 1 36 {ECO:0000256|SAM:SignalP}.	LTWF01000073;	unreviewed	421
A0A1F1DI05	A0A1F1DI05	FALSE	TRUE	A0A1F1DI05	Uncharacterized protein	HMPREF2894_02345	Rothia sp. HMSC066G02	cellular organisms, Bacteria, Terrabacteria group, Actinobacteria, Actinobacteria (high G+C Gram-positive bacteria), Micrococcales, Micrococcaceae, Rothia, Rothia sp. HMSC066G02			IPR025584;	PF14262;	SIGNAL 1 34 {ECO:0000256|SAM:SignalP}.	LTXD01000008;	unreviewed	557
A0A1F1DVX3	A0A1F1DVX3	FALSE	TRUE	A0A1F1DVX3	Uncharacterized protein	HMPREF2890_06165	Porphyromonas sp. HMSC065F10	cellular organisms, Bacteria, FCB group, Bacteroidetes/Chlorobi group, Bacteroidetes, Bacteroidia, Bacteroidales, Porphyromonadaceae, Porphyromonas, Porphyromonas sp. HMSC065F10		cd14948;	IPR024361;IPR013783;	PF13004;	SIGNAL 1 21 {ECO:0000256|SAM:SignalP}.	LTXH01000169;	unreviewed	568
A0A1F1DW02	A0A1F1DW02	FALSE	TRUE	A0A1F1DW02	Uncharacterized protein	HMPREF2890_06160	Porphyromonas sp. HMSC065F10	cellular organisms, Bacteria, FCB group, Bacteroidetes/Chlorobi group, Bacteroidetes, Bacteroidia, Bacteroidales, Porphyromonadaceae, Porphyromonas, Porphyromonas sp. HMSC065F10		cd14948;	IPR024361;IPR013783;	PF13004;		LTXH01000169;	unreviewed	575
A0A1F1EFK7	A0A1F1EFK7	FALSE	TRUE	A0A1F1EFK7	Uncharacterized protein	HMPREF2890_00905	Porphyromonas sp. HMSC065F10	cellular organisms, Bacteria, FCB group, Bacteroidetes/Chlorobi group, Bacteroidetes, Bacteroidia, Bacteroidales, Porphyromonadaceae, Porphyromonas, Porphyromonas sp. HMSC065F10			IPR010502;	PF16011;		LTXH01000040;	unreviewed	222
A0A1F1FYQ0	A0A1F1FYQ0	FALSE	TRUE	A0A1F1FYQ0	Uncharacterized protein	HMPREF2879_04740	Rothia sp. HMSC069C04	cellular organisms, Bacteria, Terrabacteria group, Actinobacteria, Actinobacteria (high G+C Gram-positive bacteria), Micrococcales, Micrococcaceae, Rothia, Rothia sp. HMSC069C04			IPR025584;	PF14262;	SIGNAL 1 34 {ECO:0000256|SAM:SignalP}.	LTXR01000078;	unreviewed	583
A0A1F1IZS2	A0A1F1IZS2	FALSE	TRUE	A0A1F1IZS2	Uncharacterized protein	HMPREF2756_01530	Rothia sp. HMSC067H10	cellular organisms, Bacteria, Terrabacteria group, Actinobacteria, Actinobacteria (high G+C Gram-positive bacteria), Micrococcales, Micrococcaceae, Rothia, Rothia sp. HMSC067H10			IPR025584;	PF14262;	SIGNAL 1 31 {ECO:0000256|SAM:SignalP}.	LTYQ01000049;	unreviewed	628
A0A1F1LLN4	A0A1F1LLN4	FALSE	TRUE	A0A1F1LLN4	Uncharacterized protein	HMPREF3093_07240	Abiotrophia sp. HMSC24B09	cellular organisms, Bacteria, Terrabacteria group, Firmicutes, Bacilli, Lactobacillales, Aerococcaceae, Abiotrophia, Abiotrophia sp. HMSC24B09			IPR025584;	PF14262;	SIGNAL 1 20 {ECO:0000256|SAM:SignalP}.	LWPV01000056;	unreviewed	553
A0A1F1UL49	A0A1F1UL49	FALSE	TRUE	A0A1F1UL49	Uncharacterized protein (Fragment)	HMPREF3066_01605	Neisseria sp. HMSC03D10	cellular organisms, Bacteria, Proteobacteria, Betaproteobacteria, Neisseriales, Neisseriaceae, Neisseria, Neisseria sp. HMSC03D10			IPR037221;			LWNP01000035;	unreviewed	119
A0A1F2PE88	A0A1F2PE88	FALSE	TRUE	A0A1F2PE88	Uncharacterized protein	ACWI_28570	Acetobacterium wieringae	cellular organisms, Bacteria, Terrabacteria group, Firmicutes, Clostridia, Clostridiales, Eubacteriaceae, Acetobacterium, Acetobacterium wieringae			IPR025584;	PF14262;	SIGNAL 1 27 {ECO:0000256|SAM:SignalP}.	LKEU01000037;	unreviewed	427
A0A1F2R3M8	A0A1F2R3M8	FALSE	TRUE	A0A1F2R3M8	Uncharacterized protein	A3H28_13370	Acidobacteria bacterium RIFCSPLOWO2_02_FULL_61_28	cellular organisms, Bacteria, Acidobacteria, unclassified Acidobacteria, unclassified Acidobacteria (miscellaneous), Acidobacteria bacterium RIFCSPLOWO2_02_FULL_61_28			IPR013784;IPR036909;IPR015943;		SIGNAL 1 20 {ECO:0000256|SAM:SignalP}.	MEKR01000190;	unreviewed	551	27774985
A0A1F2RP61	A0A1F2RP61	FALSE	TRUE	A0A1F2RP61	Uncharacterized protein	A3H28_15860	Acidobacteria bacterium RIFCSPLOWO2_02_FULL_61_28	cellular organisms, Bacteria, Acidobacteria, unclassified Acidobacteria, unclassified Acidobacteria (miscellaneous), Acidobacteria bacterium RIFCSPLOWO2_02_FULL_61_28			IPR013784;IPR015943;			MEKR01000130;	unreviewed	548	27774985
A0A1F2RU41	A0A1F2RU41	FALSE	TRUE	A0A1F2RU41	Uncharacterized protein	A3F68_07975	Acidobacteria bacterium RIFCSPLOWO2_12_FULL_54_10	cellular organisms, Bacteria, Acidobacteria, unclassified Acidobacteria, unclassified Acidobacteria (miscellaneous), Acidobacteria bacterium RIFCSPLOWO2_12_FULL_54_10			IPR013784;		SIGNAL 1 24 {ECO:0000256|SAM:SignalP}.	MEKX01000027;	unreviewed	792	27774985
A0A1F2RYK6	A0A1F2RYK6	FALSE	TRUE	A0A1F2RYK6	Uncharacterized protein	A3I61_06265	Acidobacteria bacterium RIFCSPLOWO2_02_FULL_68_18	cellular organisms, Bacteria, Acidobacteria, unclassified Acidobacteria, unclassified Acidobacteria (miscellaneous), Acidobacteria bacterium RIFCSPLOWO2_02_FULL_68_18			IPR013784;IPR015943;			MEKW01000067;	unreviewed	607	27774985
A0A1F2S2E2	A0A1F2S2E2	FALSE	TRUE	A0A1F2S2E2	Uncharacterized protein	A3I61_13760	Acidobacteria bacterium RIFCSPLOWO2_02_FULL_68_18	cellular organisms, Bacteria, Acidobacteria, unclassified Acidobacteria, unclassified Acidobacteria (miscellaneous), Acidobacteria bacterium RIFCSPLOWO2_02_FULL_68_18			IPR013784;IPR015943;			MEKW01000054;	unreviewed	610	27774985
A0A1F2S8H7	A0A1F2S8H7	FALSE	TRUE	A0A1F2S8H7	Uncharacterized protein	A3I61_00485	Acidobacteria bacterium RIFCSPLOWO2_02_FULL_68_18	cellular organisms, Bacteria, Acidobacteria, unclassified Acidobacteria, unclassified Acidobacteria (miscellaneous), Acidobacteria bacterium RIFCSPLOWO2_02_FULL_68_18			IPR010502;	PF06452;	SIGNAL 1 25 {ECO:0000256|SAM:SignalP}.	MEKW01000059;	unreviewed	749	27774985
A0A1F2SZ55	A0A1F2SZ55	FALSE	TRUE	A0A1F2SZ55	Uncharacterized protein	A3F69_05690	Acidobacteria bacterium RIFCSPLOWO2_12_FULL_66_10	cellular organisms, Bacteria, Acidobacteria, unclassified Acidobacteria, unclassified Acidobacteria (miscellaneous), Acidobacteria bacterium RIFCSPLOWO2_12_FULL_66_10			IPR013784;			MELB01000093;	unreviewed	194	27774985
A0A1F2T7B0	A0A1F2T7B0	FALSE	TRUE	A0A1F2T7B0	Uncharacterized protein	A3H29_13660	Acidobacteria bacterium RIFCSPLOWO2_02_FULL_67_21	cellular organisms, Bacteria, Acidobacteria, unclassified Acidobacteria, unclassified Acidobacteria (miscellaneous), Acidobacteria bacterium RIFCSPLOWO2_02_FULL_67_21			IPR010502;	PF06452;	SIGNAL 1 28 {ECO:0000256|SAM:SignalP}.	MEKU01000010;	unreviewed	759	27774985
A0A1F2T937	A0A1F2T937	FALSE	TRUE	A0A1F2T937	Uncharacterized protein	A3H29_03505	Acidobacteria bacterium RIFCSPLOWO2_02_FULL_67_21	cellular organisms, Bacteria, Acidobacteria, unclassified Acidobacteria, unclassified Acidobacteria (miscellaneous), Acidobacteria bacterium RIFCSPLOWO2_02_FULL_67_21			IPR013784;IPR015943;		SIGNAL 1 23 {ECO:0000256|SAM:SignalP}.	MEKU01000059;	unreviewed	612	27774985
A0A1F2TEK8	A0A1F2TEK8	FALSE	TRUE	A0A1F2TEK8	Uncharacterized protein	A3H29_01285	Acidobacteria bacterium RIFCSPLOWO2_02_FULL_67_21	cellular organisms, Bacteria, Acidobacteria, unclassified Acidobacteria, unclassified Acidobacteria (miscellaneous), Acidobacteria bacterium RIFCSPLOWO2_02_FULL_67_21			IPR010502;	PF06452;	SIGNAL 1 24 {ECO:0000256|SAM:SignalP}.	MEKU01000013;	unreviewed	754	27774985
A0A1F2TEM9	A0A1F2TEM9	FALSE	TRUE	A0A1F2TEM9	Uncharacterized protein	A3H29_19660	Acidobacteria bacterium RIFCSPLOWO2_02_FULL_67_21	cellular organisms, Bacteria, Acidobacteria, unclassified Acidobacteria, unclassified Acidobacteria (miscellaneous), Acidobacteria bacterium RIFCSPLOWO2_02_FULL_67_21			IPR010502;	PF06452;		MEKU01000022;	unreviewed	685	27774985
A0A1F2TK97	A0A1F2TK97	FALSE	TRUE	A0A1F2TK97	Uncharacterized protein	A3H97_12815	Acidobacteria bacterium RIFCSPLOWO2_02_FULL_65_29	cellular organisms, Bacteria, Acidobacteria, unclassified Acidobacteria, unclassified Acidobacteria (miscellaneous), Acidobacteria bacterium RIFCSPLOWO2_02_FULL_65_29			IPR010502;	PF06452;		MEKT01000177;	unreviewed	741	27774985
A0A1F2TPT4	A0A1F2TPT4	FALSE	TRUE	A0A1F2TPT4	Uncharacterized protein	A3H97_20860	Acidobacteria bacterium RIFCSPLOWO2_02_FULL_65_29	cellular organisms, Bacteria, Acidobacteria, unclassified Acidobacteria, unclassified Acidobacteria (miscellaneous), Acidobacteria bacterium RIFCSPLOWO2_02_FULL_65_29			IPR013784;IPR013026;IPR011990;IPR001440;IPR019734;	PF00515;	SIGNAL 1 16 {ECO:0000256|SAM:SignalP}.	MEKT01000191;	unreviewed	306	27774985
A0A1F2U1J5	A0A1F2U1J5	FALSE	TRUE	A0A1F2U1J5	Uncharacterized protein	A3J28_14530	Acidobacteria bacterium RIFCSPLOWO2_12_FULL_60_22	cellular organisms, Bacteria, Acidobacteria, unclassified Acidobacteria, unclassified Acidobacteria (miscellaneous), Acidobacteria bacterium RIFCSPLOWO2_12_FULL_60_22			IPR013784;IPR015943;			MEKZ01000418;	unreviewed	570	27774985
A0A1F2U3J5	A0A1F2U3J5	FALSE	TRUE	A0A1F2U3J5	Uncharacterized protein	A3H97_20140	Acidobacteria bacterium RIFCSPLOWO2_02_FULL_65_29	cellular organisms, Bacteria, Acidobacteria, unclassified Acidobacteria, unclassified Acidobacteria (miscellaneous), Acidobacteria bacterium RIFCSPLOWO2_02_FULL_65_29			IPR013784;		SIGNAL 1 29 {ECO:0000256|SAM:SignalP}.	MEKT01000139;	unreviewed	999	27774985
A0A1F2UDP3	A0A1F2UDP3	FALSE	TRUE	A0A1F2UDP3	Uncharacterized protein	A3J28_06130	Acidobacteria bacterium RIFCSPLOWO2_12_FULL_60_22	cellular organisms, Bacteria, Acidobacteria, unclassified Acidobacteria, unclassified Acidobacteria (miscellaneous), Acidobacteria bacterium RIFCSPLOWO2_12_FULL_60_22			IPR013784;IPR015943;		SIGNAL 1 23 {ECO:0000256|SAM:SignalP}.	MEKZ01000328;	unreviewed	523	27774985
A0A1F2UH40	A0A1F2UH40	TRUE	FALSE	A0A1F2UH40	Uncharacterized protein	A3J28_18415	Acidobacteria bacterium RIFCSPLOWO2_12_FULL_60_22	cellular organisms, Bacteria, Acidobacteria, unclassified Acidobacteria, unclassified Acidobacteria (miscellaneous), Acidobacteria bacterium RIFCSPLOWO2_12_FULL_60_22			IPR013784;IPR036909;IPR015943;			MEKZ01000299;	unreviewed	519	27774985
A0A1F2V9X0	A0A1F2V9X0	FALSE	TRUE	A0A1F2V9X0	Uncharacterized protein (Fragment)	A3J28_16280	Acidobacteria bacterium RIFCSPLOWO2_12_FULL_60_22	cellular organisms, Bacteria, Acidobacteria, unclassified Acidobacteria, unclassified Acidobacteria (miscellaneous), Acidobacteria bacterium RIFCSPLOWO2_12_FULL_60_22			IPR013784;IPR015943;			MEKZ01000079;	unreviewed	542	27774985
A0A1F2VJ95	A0A1F2VJ95	FALSE	TRUE	A0A1F2VJ95	Uncharacterized protein	A3J28_09665	Acidobacteria bacterium RIFCSPLOWO2_12_FULL_60_22	cellular organisms, Bacteria, Acidobacteria, unclassified Acidobacteria, unclassified Acidobacteria (miscellaneous), Acidobacteria bacterium RIFCSPLOWO2_12_FULL_60_22			IPR013784;IPR036909;IPR015943;		SIGNAL 1 23 {ECO:0000256|SAM:SignalP}.	MEKZ01000043;	unreviewed	608	27774985
A0A1F3BQP7	A0A1F3BQP7	TRUE	FALSE	A0A1F3BQP7	Uncharacterized protein	A2041_05545	Bacteroidetes bacterium GWA2_31_9b	cellular organisms, Bacteria, FCB group, Bacteroidetes/Chlorobi group, Bacteroidetes, unclassified Bacteroidetes, unclassified Bacteroidetes (miscellaneous), Bacteroidetes bacterium GWA2_31_9b			IPR010502;	PF06452;	SIGNAL 1 17 {ECO:0000256|SAM:SignalP}.	MENE01000148;	unreviewed	861	27774985
A0A1F3DAV6	A0A1F3DAV6	FALSE	TRUE	A0A1F3DAV6	Uncharacterized protein	A2X03_06300	Bacteroidetes bacterium GWA2_40_15	cellular organisms, Bacteria, FCB group, Bacteroidetes/Chlorobi group, Bacteroidetes, unclassified Bacteroidetes, unclassified Bacteroidetes (miscellaneous), Bacteroidetes bacterium GWA2_40_15			IPR010502;	PF06452;	SIGNAL 1 21 {ECO:0000256|SAM:SignalP}.	MENI01000073;	unreviewed	724	27774985
A0A1F3DKW2	A0A1F3DKW2	FALSE	TRUE	A0A1F3DKW2	Uncharacterized protein	A2X03_10945	Bacteroidetes bacterium GWA2_40_15	cellular organisms, Bacteria, FCB group, Bacteroidetes/Chlorobi group, Bacteroidetes, unclassified Bacteroidetes, unclassified Bacteroidetes (miscellaneous), Bacteroidetes bacterium GWA2_40_15			IPR010502;	PF06452;	SIGNAL 1 22 {ECO:0000256|SAM:SignalP}.	MENI01000010;	unreviewed	878	27774985
A0A1F3F3M4	A0A1F3F3M4	FALSE	TRUE	A0A1F3F3M4	Uncharacterized protein	A2066_08320	Bacteroidetes bacterium GWB2_41_8	cellular organisms, Bacteria, FCB group, Bacteroidetes/Chlorobi group, Bacteroidetes, unclassified Bacteroidetes, unclassified Bacteroidetes (miscellaneous), Bacteroidetes bacterium GWB2_41_8			IPR010502;	PF06452;		MENL01000052;	unreviewed	375	27774985
A0A1F3LWF4	A0A1F3LWF4	FALSE	TRUE	A0A1F3LWF4	Uncharacterized protein	A2X18_14190	Bacteroidetes bacterium GWF2_40_14	cellular organisms, Bacteria, FCB group, Bacteroidetes/Chlorobi group, Bacteroidetes, unclassified Bacteroidetes, unclassified Bacteroidetes (miscellaneous), Bacteroidetes bacterium GWF2_40_14			IPR013784;			MEOK01000001;	unreviewed	435	27774985
A0A1F3LXH6	A0A1F3LXH6	FALSE	TRUE	A0A1F3LXH6	Uncharacterized protein	A2X18_14555	Bacteroidetes bacterium GWF2_40_14	cellular organisms, Bacteria, FCB group, Bacteroidetes/Chlorobi group, Bacteroidetes, unclassified Bacteroidetes, unclassified Bacteroidetes (miscellaneous), Bacteroidetes bacterium GWF2_40_14		cd14948;	IPR024361;IPR013783;	PF13004;		MEOK01000001;	unreviewed	420	27774985
A0A1F3M309	A0A1F3M309	FALSE	TRUE	A0A1F3M309	Uncharacterized protein	A2W85_01795	Bacteroidetes bacterium GWF2_41_31	cellular organisms, Bacteria, FCB group, Bacteroidetes/Chlorobi group, Bacteroidetes, unclassified Bacteroidetes, unclassified Bacteroidetes (miscellaneous), Bacteroidetes bacterium GWF2_41_31			IPR008965;IPR013783;		SIGNAL 1 21 {ECO:0000256|SAM:SignalP}.	MEOL01000052;	unreviewed	572	27774985
A0A1F3M8S8	A0A1F3M8S8	FALSE	TRUE	A0A1F3M8S8	Uncharacterized protein	A2W85_15710	Bacteroidetes bacterium GWF2_41_31	cellular organisms, Bacteria, FCB group, Bacteroidetes/Chlorobi group, Bacteroidetes, unclassified Bacteroidetes, unclassified Bacteroidetes (miscellaneous), Bacteroidetes bacterium GWF2_41_31			IPR010502;	PF06452;		MEOL01000034;	unreviewed	863	27774985
A0A1F3MAK0	A0A1F3MAK0	FALSE	TRUE	A0A1F3MAK0	Uncharacterized protein	A2W85_06915	Bacteroidetes bacterium GWF2_41_31	cellular organisms, Bacteria, FCB group, Bacteroidetes/Chlorobi group, Bacteroidetes, unclassified Bacteroidetes, unclassified Bacteroidetes (miscellaneous), Bacteroidetes bacterium GWF2_41_31			IPR026341;IPR008965;IPR008979;IPR007110;IPR003599;IPR035986;		SIGNAL 1 18 {ECO:0000256|SAM:SignalP}.	MEOL01000033;	unreviewed	926	27774985
A0A1F3V3J3	A0A1F3V3J3	FALSE	TRUE	A0A1F3V3J3	Uncharacterized protein	A2404_02890	Bdellovibrionales bacterium RIFOXYC1_FULL_39_130	cellular organisms, Bacteria, Proteobacteria, Oligoflexia, Bdellovibrionales, unclassified Bdellovibrionales, Bdellovibrionales bacterium RIFOXYC1_FULL_39_130			IPR016187;IPR036116;IPR013783;			MEQC01000056;	unreviewed	690	27774985
A0A1F3Y1I4	A0A1F3Y1I4	FALSE	TRUE	A0A1F3Y1I4	Uncharacterized protein	A2603_07120	Bdellovibrionales bacterium RIFOXYD1_FULL_55_31	cellular organisms, Bacteria, Proteobacteria, Oligoflexia, Bdellovibrionales, unclassified Bdellovibrionales, Bdellovibrionales bacterium RIFOXYD1_FULL_55_31		cd00063;	IPR003961;IPR036116;IPR008979;IPR013783;IPR021720;IPR039155;	PF00041;PF11721;	SIGNAL 1 24 {ECO:0000256|SAM:SignalP}.	MEQK01000109;	unreviewed	1488	27774985
A0A1F4CIP0	A0A1F4CIP0	FALSE	TRUE	A0A1F4CIP0	Uncharacterized protein	A3G80_14030	Betaproteobacteria bacterium RIFCSPLOWO2_12_FULL_62_13b	cellular organisms, Bacteria, Proteobacteria, Betaproteobacteria, unclassified Betaproteobacteria, unclassified Betaproteobacteria (miscellaneous), Betaproteobacteria bacterium RIFCSPLOWO2_12_FULL_62_13b			IPR013784;IPR011031;IPR036280;IPR010177;	PF09699;	SIGNAL 1 16 {ECO:0000256|SAM:SignalP}.	MERH01000038;	unreviewed	627	27774985
A0A1F4DLL1	A0A1F4DLL1	FALSE	TRUE	A0A1F4DLL1	Uncharacterized protein	A3G25_08040	Betaproteobacteria bacterium RIFCSPLOWO2_12_FULL_63_13	cellular organisms, Bacteria, Proteobacteria, Betaproteobacteria, unclassified Betaproteobacteria, unclassified Betaproteobacteria (miscellaneous), Betaproteobacteria bacterium RIFCSPLOWO2_12_FULL_63_13		cd14948;	IPR024361;IPR013783;IPR000601;IPR031325;IPR006530;	PF13004;PF05593;		MERJ01000115;	unreviewed	553	27774985
A0A1F4JA74	A0A1F4JA74	FALSE	TRUE	A0A1F4JA74	Uncharacterized protein (Fragment)	A3I64_08000	Burkholderiales bacterium RIFCSPLOWO2_02_FULL_67_64	cellular organisms, Bacteria, Proteobacteria, Betaproteobacteria, Burkholderiales, unclassified Burkholderiales, unclassified Burkholderiales (miscellaneous), Burkholderiales bacterium RIFCSPLOWO2_02_FULL_67_64			IPR001153;IPR007112;IPR036749;IPR036908;	PF00967;		MESG01000021;	unreviewed	242	27774985
A0A1F4RG31	A0A1F4RG31	FALSE	TRUE	A0A1F4RG31	Uncharacterized protein	A3H38_03840	candidate division WOR-1 bacterium RIFCSPLOWO2_02_FULL_46_20	cellular organisms, Bacteria, Terrabacteria group, Cyanobacteria/Melainabacteria group, Candidatus Saganbacteria, candidate division WOR-1 bacterium RIFCSPLOWO2_02_FULL_46_20			IPR013784;			METP01000008;	unreviewed	549	27774985
A0A1F4U664	A0A1F4U664	FALSE	TRUE	A0A1F4U664	Uncharacterized protein	A2438_03770	candidate division WOR-1 bacterium RIFOXYC2_FULL_46_14	cellular organisms, Bacteria, Terrabacteria group, Cyanobacteria/Melainabacteria group, Candidatus Saganbacteria, candidate division WOR-1 bacterium RIFOXYC2_FULL_46_14			IPR005087;IPR008979;IPR013783;IPR014756;IPR002909;	PF03425;PF01833;	SIGNAL 1 23 {ECO:0000256|SAM:SignalP}.	MEUJ01000004;	unreviewed	627	27774985
A0A1F4X9H2	A0A1F4X9H2	FALSE	TRUE	A0A1F4X9H2	Uncharacterized protein	A2Z27_04075	candidate division Zixibacteria bacterium RBG_16_50_21	cellular organisms, Bacteria, FCB group, candidate division Zixibacteria, candidate division Zixibacteria bacterium RBG_16_50_21			IPR010502;	PF06452;		MEWO01000008;	unreviewed	782	27774985
A0A1F4YCT4	A0A1F4YCT4	FALSE	TRUE	A0A1F4YCT4	Uncharacterized protein	A2W25_02465	candidate division Zixibacteria bacterium RBG_16_53_22	cellular organisms, Bacteria, FCB group, candidate division Zixibacteria, candidate division Zixibacteria bacterium RBG_16_53_22			IPR008965;		SIGNAL 1 20 {ECO:0000256|SAM:SignalP}.	MEWP01000110;	unreviewed	339	27774985
A0A1F5A8N2	A0A1F5A8N2	FALSE	TRUE	A0A1F5A8N2	Uncharacterized protein	A2W20_04930	Candidatus Aminicenantes bacterium RBG_16_66_30	cellular organisms, Bacteria, unclassified Bacteria, Bacteria candidate phyla, Candidatus Aminicenantes, unclassified Aminicenantes, Candidatus Aminicenantes bacterium RBG_16_66_30			IPR013784;		SIGNAL 1 18 {ECO:0000256|SAM:SignalP}.	MEYC01000046;	unreviewed	1074	27774985
A0A1F5ALV5	A0A1F5ALV5	FALSE	TRUE	A0A1F5ALV5	Uncharacterized protein	A2Y70_08715	Candidatus Aminicenantes bacterium RBG_13_64_14	cellular organisms, Bacteria, unclassified Bacteria, Bacteria candidate phyla, Candidatus Aminicenantes, unclassified Aminicenantes, Candidatus Aminicenantes bacterium RBG_13_64_14			IPR010502;	PF06452;	SIGNAL 1 28 {ECO:0000256|SAM:SignalP}.	MEXZ01000135;	unreviewed	893	27774985
A0A1F5ANS6	A0A1F5ANS6	FALSE	TRUE	A0A1F5ANS6	Uncharacterized protein	A2Y69_05215	Candidatus Aminicenantes bacterium RBG_13_59_9	cellular organisms, Bacteria, unclassified Bacteria, Bacteria candidate phyla, Candidatus Aminicenantes, unclassified Aminicenantes, Candidatus Aminicenantes bacterium RBG_13_59_9			IPR013784;IPR013026;IPR011990;IPR001440;IPR019734;	PF00515;PF13176;	SIGNAL 1 25 {ECO:0000256|SAM:SignalP}.	MEXW01000165;	unreviewed	308	27774985
A0A1F5AU19	A0A1F5AU19	FALSE	TRUE	A0A1F5AU19	Uncharacterized protein	A2W03_10985	Candidatus Aminicenantes bacterium RBG_16_63_16	cellular organisms, Bacteria, unclassified Bacteria, Bacteria candidate phyla, Candidatus Aminicenantes, unclassified Aminicenantes, Candidatus Aminicenantes bacterium RBG_16_63_16			IPR010502;	PF06452;		MEYB01000033;	unreviewed	706	27774985
A0A1F5AXB9	A0A1F5AXB9	FALSE	TRUE	A0A1F5AXB9	Uncharacterized protein	A2W03_04645	Candidatus Aminicenantes bacterium RBG_16_63_16	cellular organisms, Bacteria, unclassified Bacteria, Bacteria candidate phyla, Candidatus Aminicenantes, unclassified Aminicenantes, Candidatus Aminicenantes bacterium RBG_16_63_16			IPR010502;	PF06452;	SIGNAL 1 22 {ECO:0000256|SAM:SignalP}.	MEYB01000003;	unreviewed	893	27774985
A0A1F5B031	A0A1F5B031	FALSE	TRUE	A0A1F5B031	Uncharacterized protein	A2Y70_05985	Candidatus Aminicenantes bacterium RBG_13_64_14	cellular organisms, Bacteria, unclassified Bacteria, Bacteria candidate phyla, Candidatus Aminicenantes, unclassified Aminicenantes, Candidatus Aminicenantes bacterium RBG_13_64_14			IPR010502;	PF16011;		MEXZ01000009;	unreviewed	223	27774985
A0A1F5C183	A0A1F5C183	FALSE	TRUE	A0A1F5C183	Uncharacterized protein	A2V45_01040	Candidatus Aminicenantes bacterium RBG_19FT_COMBO_58_17	cellular organisms, Bacteria, unclassified Bacteria, Bacteria candidate phyla, Candidatus Aminicenantes, unclassified Aminicenantes, Candidatus Aminicenantes bacterium RBG_19FT_COMBO_58_17			IPR010502;	PF06452;	SIGNAL 1 24 {ECO:0000256|SAM:SignalP}.	MEYD01000123;	unreviewed	722	27774985
A0A1F5DP58	A0A1F5DP58	FALSE	TRUE	A0A1F5DP58	Uncharacterized protein	A2V71_00970	Candidatus Berkelbacteria bacterium RBG_13_40_8	cellular organisms, Bacteria, unclassified Bacteria, Bacteria candidate phyla, Candidatus Berkelbacteria, Candidatus Berkelbacteria bacterium RBG_13_40_8			IPR008965;			MEZT01000012;	unreviewed	386	27774985
A0A1F5EXS4	A0A1F5EXS4	FALSE	TRUE	A0A1F5EXS4	Uncharacterized protein	A3D09_02880	Candidatus Collierbacteria bacterium RIFCSPHIGHO2_02_FULL_49_10	cellular organisms, Bacteria, unclassified Bacteria, Bacteria candidate phyla, Patescibacteria group, Microgenomates group, Candidatus Collierbacteria, Candidatus Collierbacteria bacterium RIFCSPHIGHO2_02_FULL_49_10		cd14948;	IPR024361;IPR001434;IPR013783;			MFAH01000003;	unreviewed	699	27774985
A0A1F5JLW0	A0A1F5JLW0	FALSE	TRUE	A0A1F5JLW0	Uncharacterized protein	A2867_02230	Candidatus Daviesbacteria bacterium RIFCSPHIGHO2_01_FULL_40_11	cellular organisms, Bacteria, unclassified Bacteria, Bacteria candidate phyla, Patescibacteria group, Microgenomates group, Candidatus Daviesbacteria, Candidatus Daviesbacteria bacterium RIFCSPHIGHO2_01_FULL_40_11		cd00063;	IPR013784;IPR003961;IPR036116;IPR008979;IPR013783;			MFCP01000003;	unreviewed	719	27774985
A0A1F5KQR1	A0A1F5KQR1	FALSE	TRUE	A0A1F5KQR1	Uncharacterized protein	A3B45_01515	Candidatus Daviesbacteria bacterium RIFCSPLOWO2_01_FULL_39_12	cellular organisms, Bacteria, unclassified Bacteria, Bacteria candidate phyla, Patescibacteria group, Microgenomates group, Candidatus Daviesbacteria, Candidatus Daviesbacteria bacterium RIFCSPLOWO2_01_FULL_39_12			IPR016186;IPR016187;IPR011448;IPR013783;	PF07588;		MFDM01000017;	unreviewed	345	27774985
A0A1F5P8A0	A0A1F5P8A0	TRUE	FALSE	A0A1F5P8A0	Uncharacterized protein	A3J48_00900	Candidatus Doudnabacteria bacterium RIFCSPHIGHO2_02_FULL_46_11	cellular organisms, Bacteria, unclassified Bacteria, Bacteria candidate phyla, Candidatus Doudnabacteria, Candidatus Doudnabacteria bacterium RIFCSPHIGHO2_02_FULL_46_11			IPR008965;IPR013783;			MFES01000020;	unreviewed	657	27774985
A0A1F5UX80	A0A1F5UX80	FALSE	TRUE	A0A1F5UX80	Uncharacterized protein	A2452_09455	Candidatus Firestonebacteria bacterium RIFOXYC2_FULL_39_67	cellular organisms, Bacteria, unclassified Bacteria, Bacteria candidate phyla, Candidatus Firestonebacteria, Candidatus Firestonebacteria bacterium RIFOXYC2_FULL_39_67			IPR013784;IPR032812;	PF13205;		MFGU01000041;	unreviewed	648	27774985
A0A1F5VNA5	A0A1F5VNA5	FALSE	TRUE	A0A1F5VNA5	Uncharacterized protein	A2Y62_13265	Candidatus Fischerbacteria bacterium RBG_13_37_8	cellular organisms, Bacteria, unclassified Bacteria, Bacteria candidate phyla, Candidatus Fischerbacteria, Candidatus Fischerbacteria bacterium RBG_13_37_8			IPR010502;	PF06452;		MFGW01000127;	unreviewed	762	27774985
A0A1F5Z1D7	A0A1F5Z1D7	FALSE	TRUE	A0A1F5Z1D7	Uncharacterized protein	A3F83_17065	Candidatus Glassbacteria bacterium RIFCSPLOWO2_12_FULL_58_11	cellular organisms, Bacteria, unclassified Bacteria, Bacteria candidate phyla, Candidatus Glassbacteria, Candidatus Glassbacteria bacterium RIFCSPLOWO2_12_FULL_58_11			IPR013784;IPR032812;	PF13205;		MFIX01000029;	unreviewed	340	27774985
A0A1F5ZQ82	A0A1F5ZQ82	FALSE	TRUE	A0A1F5ZQ82	Uncharacterized protein	A2875_02075	Candidatus Gottesmanbacteria bacterium RIFCSPHIGHO2_01_FULL_46_14	cellular organisms, Bacteria, unclassified Bacteria, Bacteria candidate phyla, Patescibacteria group, Microgenomates group, Candidatus Gottesmanbacteria, Candidatus Gottesmanbacteria bacterium RIFCSPHIGHO2_01_FULL_46_14			IPR008979;IPR013222;IPR038637;	PF08305;		MFJJ01000017;	unreviewed	638	27774985
A0A1F5ZXW2	A0A1F5ZXW2	FALSE	TRUE	A0A1F5ZXW2	Uncharacterized protein	A3D77_00030	Candidatus Gottesmanbacteria bacterium RIFCSPHIGHO2_02_FULL_39_11	cellular organisms, Bacteria, unclassified Bacteria, Bacteria candidate phyla, Patescibacteria group, Microgenomates group, Candidatus Gottesmanbacteria, Candidatus Gottesmanbacteria bacterium RIFCSPHIGHO2_02_FULL_39_11			IPR008979;IPR013222;IPR038637;	PF08305;		MFJL01000001;	unreviewed	630	27774985
A0A1F6C4F9	A0A1F6C4F9	TRUE	FALSE	A0A1F6C4F9	Uncharacterized protein	A3G50_00370	Candidatus Jorgensenbacteria bacterium RIFCSPLOWO2_12_FULL_42_11	cellular organisms, Bacteria, unclassified Bacteria, Bacteria candidate phyla, Patescibacteria group, Parcubacteria group, Candidatus Jorgensenbacteria, Candidatus Jorgensenbacteria bacterium RIFCSPLOWO2_12_FULL_42_11			IPR008965;		SIGNAL 1 29 {ECO:0000256|SAM:SignalP}.	MFKM01000003;	unreviewed	322	27774985
A0A1F6CHR9	A0A1F6CHR9	TRUE	FALSE	A0A1F6CHR9	Uncharacterized protein	A2678_03615	Candidatus Kaiserbacteria bacterium RIFCSPHIGHO2_01_FULL_53_31	cellular organisms, Bacteria, unclassified Bacteria, Bacteria candidate phyla, Patescibacteria group, Parcubacteria group, Candidatus Kaiserbacteria, Candidatus Kaiserbacteria bacterium RIFCSPHIGHO2_01_FULL_53_31			IPR008965;IPR013783;		SIGNAL 1 28 {ECO:0000256|SAM:SignalP}.	MFKU01000011;	unreviewed	576	27774985
A0A1F6EN86	A0A1F6EN86	FALSE	TRUE	A0A1F6EN86	Uncharacterized protein	A3A34_01980	Candidatus Kaiserbacteria bacterium RIFCSPLOWO2_01_FULL_50_24	cellular organisms, Bacteria, unclassified Bacteria, Bacteria candidate phyla, Patescibacteria group, Parcubacteria group, Candidatus Kaiserbacteria, Candidatus Kaiserbacteria bacterium RIFCSPLOWO2_01_FULL_50_24			IPR008965;			MFLU01000007;	unreviewed	502	27774985
A0A1F6JKH6	A0A1F6JKH6	TRUE	FALSE	A0A1F6JKH6	Uncharacterized protein	A3B38_00480	Candidatus Levybacteria bacterium RIFCSPLOWO2_01_FULL_36_13	cellular organisms, Bacteria, unclassified Bacteria, Bacteria candidate phyla, Patescibacteria group, Microgenomates group, Candidatus Levybacteria, Candidatus Levybacteria bacterium RIFCSPLOWO2_01_FULL_36_13			IPR008965;			MFON01000004;	unreviewed	374	27774985
A0A1F6KGF5	A0A1F6KGF5	FALSE	TRUE	A0A1F6KGF5	Uncharacterized protein	A3B47_00025	Candidatus Levybacteria bacterium RIFCSPLOWO2_01_FULL_39_24	cellular organisms, Bacteria, unclassified Bacteria, Bacteria candidate phyla, Patescibacteria group, Microgenomates group, Candidatus Levybacteria, Candidatus Levybacteria bacterium RIFCSPLOWO2_01_FULL_39_24			IPR008965;			MFOW01000007;	unreviewed	294	27774985
A0A1F6L7R7	A0A1F6L7R7	TRUE	TRUE	A0A1F6L7R7	Uncharacterized protein	A3G34_11830	Candidatus Lindowbacteria bacterium RIFCSPLOWO2_12_FULL_62_27	cellular organisms, Bacteria, unclassified Bacteria, Bacteria candidate phyla, Candidatus Lindowbacteria, Candidatus Lindowbacteria bacterium RIFCSPLOWO2_12_FULL_62_27			IPR005087;IPR008979;	PF03425;		MFPR01000044;	unreviewed	1182	27774985
A0A1F6LJT7	A0A1F6LJT7	FALSE	TRUE	A0A1F6LJT7	Uncharacterized protein	A3G34_07535	Candidatus Lindowbacteria bacterium RIFCSPLOWO2_12_FULL_62_27	cellular organisms, Bacteria, unclassified Bacteria, Bacteria candidate phyla, Candidatus Lindowbacteria, Candidatus Lindowbacteria bacterium RIFCSPLOWO2_12_FULL_62_27		cd00028;	IPR001480;IPR036426;			MFPR01000026;	unreviewed	2089	27774985
A0A1F6WZ60	A0A1F6WZ60	TRUE	FALSE	A0A1F6WZ60	Uncharacterized protein	A2995_01985	Candidatus Nomurabacteria bacterium RIFCSPLOWO2_01_FULL_33_24	cellular organisms, Bacteria, unclassified Bacteria, Bacteria candidate phyla, Patescibacteria group, Parcubacteria group, Candidatus Nomurabacteria, Candidatus Nomurabacteria bacterium RIFCSPLOWO2_01_FULL_33_24			IPR008965;		SIGNAL 1 23 {ECO:0000256|SAM:SignalP}.	MFUP01000015;	unreviewed	302	27774985
A0A1F7FI14	A0A1F7FI14	FALSE	TRUE	A0A1F7FI14	Uncharacterized protein	A2519_08650	Candidatus Raymondbacteria bacterium RIFOXYD12_FULL_49_13	cellular organisms, Bacteria, unclassified Bacteria, Bacteria candidate phyla, Candidatus Raymondbacteria, Candidatus Raymondbacteria bacterium RIFOXYD12_FULL_49_13			IPR010502;IPR009057;IPR018060;IPR018062;IPR020449;	PF06452;PF12833;		MFYX01000033;	unreviewed	478	27774985
A0A1F7FII9	A0A1F7FII9	FALSE	TRUE	A0A1F7FII9	Uncharacterized protein	A2W80_11180	Candidatus Riflebacteria bacterium GWC2_50_8	cellular organisms, Bacteria, unclassified Bacteria, Bacteria candidate phyla, Candidatus Riflebacteria, Candidatus Riflebacteria bacterium GWC2_50_8			IPR010502;IPR019282;	PF06452;PF10091;	SIGNAL 1 39 {ECO:0000256|SAM:SignalP}.	MFYY01000234;	unreviewed	704	27774985
A0A1F7H223	A0A1F7H223	FALSE	TRUE	A0A1F7H223	Uncharacterized protein	A3C25_00130	Candidatus Roizmanbacteria bacterium RIFCSPHIGHO2_02_FULL_38_11	cellular organisms, Bacteria, unclassified Bacteria, Bacteria candidate phyla, Patescibacteria group, Microgenomates group, Candidatus Roizmanbacteria, Candidatus Roizmanbacteria bacterium RIFCSPHIGHO2_02_FULL_38_11			IPR008979;IPR013222;IPR038637;	PF08305;		MFZO01000007;	unreviewed	642	27774985
A0A1F7P8N7	A0A1F7P8N7	FALSE	TRUE	A0A1F7P8N7	Uncharacterized protein	A3I17_00520	Candidatus Rokubacteria bacterium RIFCSPLOWO2_02_FULL_72_37	cellular organisms, Bacteria, unclassified Bacteria, Bacteria candidate phyla, Candidatus Rokubacteria, Candidatus Rokubacteria bacterium RIFCSPLOWO2_02_FULL_72_37			IPR011042;IPR013784;IPR013783;IPR014756;IPR002909;IPR022385;IPR031325;IPR006530;	PF05593;PF01833;	SIGNAL 1 18 {ECO:0000256|SAM:SignalP}.	MGCE01000007;	unreviewed	2087	27774985
A0A1F7UPE8	A0A1F7UPE8	TRUE	TRUE	A0A1F7UPE8	Uncharacterized protein	A3B21_02305	Candidatus Uhrbacteria bacterium RIFCSPLOWO2_01_FULL_47_24	cellular organisms, Bacteria, unclassified Bacteria, Bacteria candidate phyla, Patescibacteria group, Parcubacteria group, Candidatus Uhrbacteria, Candidatus Uhrbacteria bacterium RIFCSPLOWO2_01_FULL_47_24			IPR003305;IPR008979;IPR013783;IPR014756;IPR011936;IPR021655;	PF02018;PF11617;		MGEJ01000014;	unreviewed	4675	27774985
A0A1F7UU05	A0A1F7UU05	FALSE	TRUE	A0A1F7UU05	Uncharacterized protein	A3B21_02770	Candidatus Uhrbacteria bacterium RIFCSPLOWO2_01_FULL_47_24	cellular organisms, Bacteria, unclassified Bacteria, Bacteria candidate phyla, Patescibacteria group, Parcubacteria group, Candidatus Uhrbacteria, Candidatus Uhrbacteria bacterium RIFCSPLOWO2_01_FULL_47_24			IPR008965;			MGEJ01000009;	unreviewed	477	27774985
A0A1F8LSP2	A0A1F8LSP2	FALSE	TRUE	A0A1F8LSP2	Uncharacterized protein	A2Y88_04175	Chloroflexi bacterium RBG_13_48_10	cellular organisms, Bacteria, Terrabacteria group, Chloroflexi, unclassified Chloroflexi, unclassified Chloroflexi (miscellaneous), Chloroflexi bacterium RBG_13_48_10			IPR013784;IPR008979;			MGMN01000232;	unreviewed	672	27774985
A0A1F8M619	A0A1F8M619	FALSE	TRUE	A0A1F8M619	Uncharacterized protein	A2Z71_10825	Chloroflexi bacterium RBG_13_50_21	cellular organisms, Bacteria, Terrabacteria group, Chloroflexi, unclassified Chloroflexi, unclassified Chloroflexi (miscellaneous), Chloroflexi bacterium RBG_13_50_21			IPR013784;IPR008979;			MGMQ01000132;	unreviewed	672	27774985
A0A1F8PT93	A0A1F8PT93	FALSE	TRUE	A0A1F8PT93	Uncharacterized protein	A2Y54_04890	Chloroflexi bacterium RBG_16_51_16	cellular organisms, Bacteria, Terrabacteria group, Chloroflexi, unclassified Chloroflexi, unclassified Chloroflexi (miscellaneous), Chloroflexi bacterium RBG_16_51_16			IPR013784;IPR002044;			MGNL01000007;	unreviewed	780	27774985
A0A1F8Q2W7	A0A1F8Q2W7	FALSE	TRUE	A0A1F8Q2W7	Uncharacterized protein	A2Z16_08565	Chloroflexi bacterium RBG_16_54_18	cellular organisms, Bacteria, Terrabacteria group, Chloroflexi, unclassified Chloroflexi, unclassified Chloroflexi (miscellaneous), Chloroflexi bacterium RBG_16_54_18			IPR013784;IPR002044;			MGNP01000102;	unreviewed	809	27774985
A0A1F8UZS8	A0A1F8UZS8	FALSE	TRUE	A0A1F8UZS8	Uncharacterized protein	A2Y17_07765	Clostridiales bacterium GWF2_38_85	cellular organisms, Bacteria, Terrabacteria group, Firmicutes, Clostridia, Clostridiales, unclassified Clostridiales, unclassified Clostridiales (miscellaneous), Clostridiales bacterium GWF2_38_85			IPR035992;IPR000772;	PF14200;	SIGNAL 1 30 {ECO:0000256|SAM:SignalP}.	MGOY01000036;	unreviewed	521	27774985
A0A1F9FP63	A0A1F9FP63	TRUE	TRUE	A0A1F9FP63	Uncharacterized protein	A2138_26740	Deltaproteobacteria bacterium RBG_16_71_12	cellular organisms, Bacteria, Proteobacteria, delta/epsilon subdivisions, Deltaproteobacteria, unclassified Deltaproteobacteria, unclassified Deltaproteobacteria (miscellaneous), Deltaproteobacteria bacterium RBG_16_71_12			IPR013784;		SIGNAL 1 19 {ECO:0000256|SAM:SignalP}.	MGQY01000154;	unreviewed	517	27774985
A0A1F9FU78	A0A1F9FU78	FALSE	TRUE	A0A1F9FU78	Uncharacterized protein	A3C46_04570	Deltaproteobacteria bacterium RIFCSPHIGHO2_02_FULL_44_16	cellular organisms, Bacteria, Proteobacteria, delta/epsilon subdivisions, Deltaproteobacteria, unclassified Deltaproteobacteria, unclassified Deltaproteobacteria (miscellaneous), Deltaproteobacteria bacterium RIFCSPHIGHO2_02_FULL_44_16			IPR013784;		SIGNAL 1 22 {ECO:0000256|SAM:SignalP}.	MGRM01000009;	unreviewed	1088	27774985
A0A1F9QSB0	A0A1F9QSB0	FALSE	TRUE	A0A1F9QSB0	Uncharacterized protein	A2X35_00105	Elusimicrobia bacterium GWA2_61_42	cellular organisms, Bacteria, Elusimicrobia, unclassified Elusimicrobia, Elusimicrobia bacterium GWA2_61_42		cd00161;	IPR035992;IPR000772;		SIGNAL 1 24 {ECO:0000256|SAM:SignalP}.	MGTU01000009;	unreviewed	2671	27774985
A0A1F9S7M5	A0A1F9S7M5	FALSE	TRUE	A0A1F9S7M5	Uncharacterized protein	A2X31_03040	Elusimicrobia bacterium GWB2_63_22	cellular organisms, Bacteria, Elusimicrobia, unclassified Elusimicrobia, Elusimicrobia bacterium GWB2_63_22			IPR005087;	PF03425;	SIGNAL 1 22 {ECO:0000256|SAM:SignalP}.	MGUA01000039;	unreviewed	1783	27774985
A0A1F9SQ39	A0A1F9SQ39	FALSE	TRUE	A0A1F9SQ39	Uncharacterized protein	A2081_06015	Elusimicrobia bacterium GWC2_61_19	cellular organisms, Bacteria, Elusimicrobia, unclassified Elusimicrobia, Elusimicrobia bacterium GWC2_61_19			IPR005087;	PF03425;	SIGNAL 1 22 {ECO:0000256|SAM:SignalP}.	MGUD01000017;	unreviewed	1794	27774985
A0A1F9TAN1	A0A1F9TAN1	TRUE	TRUE	A0A1F9TAN1	Uncharacterized protein	A2X32_12975	Elusimicrobia bacterium GWC2_64_44	cellular organisms, Bacteria, Elusimicrobia, unclassified Elusimicrobia, Elusimicrobia bacterium GWC2_64_44		cd00161;	IPR035992;IPR000772;	PF00652;		MGUG01000054;	unreviewed	2597	27774985
A0A1F9TZ39	A0A1F9TZ39	FALSE	TRUE	A0A1F9TZ39	Uncharacterized protein	A2636_04590	Elusimicrobia bacterium RIFCSPHIGHO2_01_FULL_64_10	cellular organisms, Bacteria, Elusimicrobia, unclassified Elusimicrobia, Elusimicrobia bacterium RIFCSPHIGHO2_01_FULL_64_10			IPR005087;IPR025965;IPR008979;	PF03425;PF13860;	SIGNAL 1 23 {ECO:0000256|SAM:SignalP}.	MGUM01000024;	unreviewed	638	27774985
A0A1F9V4D0	A0A1F9V4D0	FALSE	TRUE	A0A1F9V4D0	Uncharacterized protein	A2902_03720	Elusimicrobia bacterium RIFCSPLOWO2_01_FULL_64_13	cellular organisms, Bacteria, Elusimicrobia, unclassified Elusimicrobia, Elusimicrobia bacterium RIFCSPLOWO2_01_FULL_64_13			IPR005087;IPR008979;	PF03425;	SIGNAL 1 24 {ECO:0000256|SAM:SignalP}.	MGUT01000010;	unreviewed	360	27774985
A0A1F9X7J6	A0A1F9X7J6	FALSE	TRUE	A0A1F9X7J6	Uncharacterized protein	A2314_08145	Elusimicrobia bacterium RIFOXYB2_FULL_50_12	cellular organisms, Bacteria, Elusimicrobia, unclassified Elusimicrobia, Elusimicrobia bacterium RIFOXYB2_FULL_50_12			IPR005087;IPR008979;	PF03425;	SIGNAL 1 15 {ECO:0000256|SAM:SignalP}.	MGVO01000101;	unreviewed	876	27774985
A0A1F9YDK2	A0A1F9YDK2	FALSE	TRUE	A0A1F9YDK2	Uncharacterized protein	A2506_10315	Elusimicrobia bacterium RIFOXYD12_FULL_66_9	cellular organisms, Bacteria, Elusimicrobia, unclassified Elusimicrobia, Elusimicrobia bacterium RIFOXYD12_FULL_66_9			IPR013784;IPR025965;	PF13860;		MGVR01000435;	unreviewed	1188	27774985
A0A1F9Z0T0	A0A1F9Z0T0	FALSE	TRUE	A0A1F9Z0T0	Uncharacterized protein	A2539_10055	Elusimicrobia bacterium RIFOXYD2_FULL_34_15	cellular organisms, Bacteria, Elusimicrobia, unclassified Elusimicrobia, Elusimicrobia bacterium RIFOXYD2_FULL_34_15			IPR005087;	PF03425;	SIGNAL 1 23 {ECO:0000256|SAM:SignalP}.	MGVS01000052;	unreviewed	1733	27774985
A0A1G0LQS5	A0A1G0LQS5	FALSE	TRUE	A0A1G0LQS5	Uncharacterized protein	A2085_10050	Gemmatimonadetes bacterium GWC2_71_10	cellular organisms, Bacteria, FCB group, Gemmatimonadetes, unclassified Gemmatimonadetes, Gemmatimonadetes bacterium GWC2_71_10			IPR010502;	PF06452;		MGZC01000099;	unreviewed	834	27774985
A0A1G0LTH9	A0A1G0LTH9	TRUE	FALSE	A0A1G0LTH9	Uncharacterized protein	A2W29_04760	Gemmatimonadetes bacterium RBG_16_66_8	cellular organisms, Bacteria, FCB group, Gemmatimonadetes, unclassified Gemmatimonadetes, Gemmatimonadetes bacterium RBG_16_66_8			IPR010502;	PF06452;	SIGNAL 1 30 {ECO:0000256|SAM:SignalP}.	MGZE01000231;	unreviewed	764	27774985
A0A1G0N0K4	A0A1G0N0K4	FALSE	TRUE	A0A1G0N0K4	Uncharacterized protein	A2076_17145	Geobacteraceae bacterium GWC2_53_11	cellular organisms, Bacteria, Proteobacteria, delta/epsilon subdivisions, Deltaproteobacteria, Desulfuromonadales, Geobacteraceae, unclassified Geobacteraceae, Geobacteraceae bacterium GWC2_53_11		cd00063;	IPR013784;IPR003961;IPR036116;IPR013783;		SIGNAL 1 26 {ECO:0000256|SAM:SignalP}.	MGZJ01000028;	unreviewed	668	27774985
A0A1G0QKT2	A0A1G0QKT2	FALSE	TRUE	A0A1G0QKT2	Uncharacterized protein	A2080_04620	Ignavibacteria bacterium GWC2_36_12	cellular organisms, Bacteria, FCB group, Bacteroidetes/Chlorobi group, Ignavibacteriae, Ignavibacteria, unclassified Ignavibacteria, Ignavibacteria bacterium GWC2_36_12			IPR010502;	PF06452;		MGZZ01000178;	unreviewed	882	27774985
A0A1G0WEN7	A0A1G0WEN7	FALSE	TRUE	A0A1G0WEN7	Uncharacterized protein	A2475_10040	Ignavibacteria bacterium RIFOXYC2_FULL_35_21	cellular organisms, Bacteria, FCB group, Bacteroidetes/Chlorobi group, Ignavibacteriae, Ignavibacteria, unclassified Ignavibacteria, Ignavibacteria bacterium RIFOXYC2_FULL_35_21			IPR008965;IPR018765;IPR013783;	PF10102;		MHAY01000089;	unreviewed	986	27774985
A0A1G0XG91	A0A1G0XG91	FALSE	TRUE	A0A1G0XG91	Uncharacterized protein	A2020_15120	Lentisphaerae bacterium GWF2_45_14	cellular organisms, Bacteria, PVC group, Lentisphaerae, unclassified Lentisphaerae, unclassified Lentisphaerae (miscellaneous), Lentisphaerae bacterium GWF2_45_14			IPR008979;IPR021720;	PF11721;	SIGNAL 1 24 {ECO:0000256|SAM:SignalP}.	MHBG01000094;	unreviewed	1475	27774985
A0A1G0XN18	A0A1G0XN18	FALSE	TRUE	A0A1G0XN18	Uncharacterized protein	A2020_13395	Lentisphaerae bacterium GWF2_45_14	cellular organisms, Bacteria, PVC group, Lentisphaerae, unclassified Lentisphaerae, unclassified Lentisphaerae (miscellaneous), Lentisphaerae bacterium GWF2_45_14			IPR003305;IPR008979;	PF02018;		MHBG01000065;	unreviewed	1110	27774985
A0A1G0XSS4	A0A1G0XSS4	FALSE	TRUE	A0A1G0XSS4	Uncharacterized protein	A2020_07850	Lentisphaerae bacterium GWF2_45_14	cellular organisms, Bacteria, PVC group, Lentisphaerae, unclassified Lentisphaerae, unclassified Lentisphaerae (miscellaneous), Lentisphaerae bacterium GWF2_45_14			IPR008979;IPR021720;IPR039155;	PF11721;	SIGNAL 1 22 {ECO:0000256|SAM:SignalP}.	MHBG01000047;	unreviewed	1460	27774985
A0A1G0XXF9	A0A1G0XXF9	FALSE	TRUE	A0A1G0XXF9	Uncharacterized protein	A2020_08155	Lentisphaerae bacterium GWF2_45_14	cellular organisms, Bacteria, PVC group, Lentisphaerae, unclassified Lentisphaerae, unclassified Lentisphaerae (miscellaneous), Lentisphaerae bacterium GWF2_45_14			IPR003305;IPR008979;	PF02018;	SIGNAL 1 22 {ECO:0000256|SAM:SignalP}.	MHBG01000022;	unreviewed	1089	27774985
A0A1G0Y8H0	A0A1G0Y8H0	FALSE	TRUE	A0A1G0Y8H0	Uncharacterized protein	A2X46_15195	Lentisphaerae bacterium GWF2_57_35	cellular organisms, Bacteria, PVC group, Lentisphaerae, unclassified Lentisphaerae, unclassified Lentisphaerae (miscellaneous), Lentisphaerae bacterium GWF2_57_35		cd14948;cd14488;	IPR024361;IPR011635;IPR033803;IPR014469;IPR008979;IPR013783;IPR013211;	PF07705;PF10029;PF08309;		MHBK01000057;	unreviewed	1990	27774985
A0A1G0YQS1	A0A1G0YQS1	FALSE	TRUE	A0A1G0YQS1	Uncharacterized protein	A2017_04130	Lentisphaerae bacterium GWF2_44_16	cellular organisms, Bacteria, PVC group, Lentisphaerae, unclassified Lentisphaerae, unclassified Lentisphaerae (miscellaneous), Lentisphaerae bacterium GWF2_44_16			IPR010502;	PF06452;	SIGNAL 1 20 {ECO:0000256|SAM:SignalP}.	MHBF01000164;	unreviewed	751	27774985
A0A1G0YZ33	A0A1G0YZ33	FALSE	TRUE	A0A1G0YZ33	Uncharacterized protein	A2017_14060	Lentisphaerae bacterium GWF2_44_16	cellular organisms, Bacteria, PVC group, Lentisphaerae, unclassified Lentisphaerae, unclassified Lentisphaerae (miscellaneous), Lentisphaerae bacterium GWF2_44_16			IPR010502;	PF06452;		MHBF01000088;	unreviewed	1175	27774985
A0A1G0ZF37	A0A1G0ZF37	FALSE	TRUE	A0A1G0ZF37	Uncharacterized protein	A2017_21705	Lentisphaerae bacterium GWF2_44_16	cellular organisms, Bacteria, PVC group, Lentisphaerae, unclassified Lentisphaerae, unclassified Lentisphaerae (miscellaneous), Lentisphaerae bacterium GWF2_44_16			IPR010502;IPR032287;	PF06452;PF16126;	SIGNAL 1 23 {ECO:0000256|SAM:SignalP}.	MHBF01000004;	unreviewed	867	27774985
A0A1G0ZF39	A0A1G0ZF39	FALSE	TRUE	A0A1G0ZF39	Uncharacterized protein	A2017_21700	Lentisphaerae bacterium GWF2_44_16	cellular organisms, Bacteria, PVC group, Lentisphaerae, unclassified Lentisphaerae, unclassified Lentisphaerae (miscellaneous), Lentisphaerae bacterium GWF2_44_16			IPR010502;IPR032287;	PF06452;PF16126;	SIGNAL 1 21 {ECO:0000256|SAM:SignalP}.	MHBF01000004;	unreviewed	852	27774985
A0A1G1BUE8	A0A1G1BUE8	FALSE	TRUE	A0A1G1BUE8	Uncharacterized protein	A3K19_27370	Lentisphaerae bacterium RIFOXYB12_FULL_65_16	cellular organisms, Bacteria, PVC group, Lentisphaerae, unclassified Lentisphaerae, unclassified Lentisphaerae (miscellaneous), Lentisphaerae bacterium RIFOXYB12_FULL_65_16		cd00063;	IPR010502;IPR003961;IPR036116;IPR008979;IPR013783;IPR015943;	PF06452;PF00041;	SIGNAL 1 23 {ECO:0000256|SAM:SignalP}.	MHBP01000303;	unreviewed	1259	27774985
A0A1G1BVL6	A0A1G1BVL6	FALSE	TRUE	A0A1G1BVL6	Uncharacterized protein	A3K19_00750	Lentisphaerae bacterium RIFOXYB12_FULL_65_16	cellular organisms, Bacteria, PVC group, Lentisphaerae, unclassified Lentisphaerae, unclassified Lentisphaerae (miscellaneous), Lentisphaerae bacterium RIFOXYB12_FULL_65_16			IPR008979;IPR021720;IPR039155;	PF11721;		MHBP01000291;	unreviewed	1462	27774985
A0A1G1BXG9	A0A1G1BXG9	FALSE	TRUE	A0A1G1BXG9	Uncharacterized protein	A3K19_14675	Lentisphaerae bacterium RIFOXYB12_FULL_65_16	cellular organisms, Bacteria, PVC group, Lentisphaerae, unclassified Lentisphaerae, unclassified Lentisphaerae (miscellaneous), Lentisphaerae bacterium RIFOXYB12_FULL_65_16			IPR010502;IPR003305;IPR008979;	PF06452;PF02018;		MHBP01000265;	unreviewed	1133	27774985
A0A1G1BXU1	A0A1G1BXU1	FALSE	TRUE	A0A1G1BXU1	Uncharacterized protein	A3K19_02340	Lentisphaerae bacterium RIFOXYB12_FULL_65_16	cellular organisms, Bacteria, PVC group, Lentisphaerae, unclassified Lentisphaerae, unclassified Lentisphaerae (miscellaneous), Lentisphaerae bacterium RIFOXYB12_FULL_65_16			IPR008979;IPR021720;	PF11721;		MHBP01000294;	unreviewed	1462	27774985
A0A1G1C1D0	A0A1G1C1D0	FALSE	TRUE	A0A1G1C1D0	Uncharacterized protein	A3K19_30780	Lentisphaerae bacterium RIFOXYB12_FULL_65_16	cellular organisms, Bacteria, PVC group, Lentisphaerae, unclassified Lentisphaerae, unclassified Lentisphaerae (miscellaneous), Lentisphaerae bacterium RIFOXYB12_FULL_65_16			IPR008979;IPR013222;IPR038637;	PF08305;		MHBP01000202;	unreviewed	1472	27774985
A0A1G1C1D1	A0A1G1C1D1	FALSE	TRUE	A0A1G1C1D1	Uncharacterized protein	A3K19_31005	Lentisphaerae bacterium RIFOXYB12_FULL_65_16	cellular organisms, Bacteria, PVC group, Lentisphaerae, unclassified Lentisphaerae, unclassified Lentisphaerae (miscellaneous), Lentisphaerae bacterium RIFOXYB12_FULL_65_16			IPR005084;IPR008979;		SIGNAL 1 23 {ECO:0000256|SAM:SignalP}.	MHBP01000202;	unreviewed	1602	27774985
A0A1G1C2A3	A0A1G1C2A3	TRUE	FALSE	A0A1G1C2A3	Uncharacterized protein	A3K19_14080	Lentisphaerae bacterium RIFOXYB12_FULL_65_16	cellular organisms, Bacteria, PVC group, Lentisphaerae, unclassified Lentisphaerae, unclassified Lentisphaerae (miscellaneous), Lentisphaerae bacterium RIFOXYB12_FULL_65_16			IPR010502;IPR008979;IPR013783;	PF06452;	SIGNAL 1 21 {ECO:0000256|SAM:SignalP}.	MHBP01000194;	unreviewed	1444	27774985
A0A1G1C9E4	A0A1G1C9E4	FALSE	TRUE	A0A1G1C9E4	Uncharacterized protein	A3K19_19135	Lentisphaerae bacterium RIFOXYB12_FULL_65_16	cellular organisms, Bacteria, PVC group, Lentisphaerae, unclassified Lentisphaerae, unclassified Lentisphaerae (miscellaneous), Lentisphaerae bacterium RIFOXYB12_FULL_65_16			IPR010502;	PF06452;	SIGNAL 1 24 {ECO:0000256|SAM:SignalP}.	MHBP01000111;	unreviewed	1439	27774985
A0A1G1F0J9	A0A1G1F0J9	FALSE	TRUE	A0A1G1F0J9	Uncharacterized protein	A2X59_12580	Nitrospirae bacterium GWC2_42_7	cellular organisms, Bacteria, Nitrospirae, unclassified Nitrospirae, Nitrospirae bacterium GWC2_42_7		cd14948;	IPR011042;IPR024361;IPR013517;IPR028994;IPR013017;	PF01839;	SIGNAL 1 26 {ECO:0000256|SAM:SignalP}.	MHDW01000206;	unreviewed	888	27774985
A0A1G1F2Q6	A0A1G1F2Q6	FALSE	TRUE	A0A1G1F2Q6	Uncharacterized protein (Fragment)	A3K09_05855	Nitrospinae bacterium RIFCSPLOWO2_12_FULL_47_7	cellular organisms, Bacteria, Nitrospinae/Tectomicrobia group, Nitrospinae, unclassified Nitrospinae, Nitrospinae bacterium RIFCSPLOWO2_12_FULL_47_7			IPR016187;IPR011460;	PF07603;		MHDR01000119;	unreviewed	167	27774985
A0A1G1FWN6	A0A1G1FWN6	FALSE	TRUE	A0A1G1FWN6	Uncharacterized protein	A2X58_04820	Nitrospirae bacterium GWC2_56_14	cellular organisms, Bacteria, Nitrospirae, unclassified Nitrospirae, Nitrospirae bacterium GWC2_56_14		cd14948;	IPR011042;IPR024361;IPR028994;IPR013017;			MHDY01000136;	unreviewed	933	27774985
A0A1G1HN35	A0A1G1HN35	TRUE	TRUE	A0A1G1HN35	Uncharacterized protein	A3D21_02230	Nitrospirae bacterium RIFCSPHIGHO2_02_FULL_42_12	cellular organisms, Bacteria, Nitrospirae, unclassified Nitrospirae, Nitrospirae bacterium RIFCSPHIGHO2_02_FULL_42_12			IPR013784;IPR022385;IPR031325;IPR006530;	PF05593;		MHEQ01000090;	unreviewed	1358	27774985
A0A1G1K165	A0A1G1K165	FALSE	TRUE	A0A1G1K165	Uncharacterized protein	A3C35_07965	Omnitrophica bacterium RIFCSPHIGHO2_02_FULL_46_11	cellular organisms, Bacteria, PVC group, Candidatus Omnitrophica, unclassified Candidatus Omnitrophica, Omnitrophica bacterium RIFCSPHIGHO2_02_FULL_46_11			IPR005087;IPR019282;IPR021478;IPR008979;	PF03425;PF11329;PF10091;		MHFF01000030;	unreviewed	724	27774985
A0A1G1KFT2	A0A1G1KFT2	FALSE	TRUE	A0A1G1KFT2	Uncharacterized protein	A3D28_03820	Omnitrophica bacterium RIFCSPHIGHO2_02_FULL_63_14	cellular organisms, Bacteria, PVC group, Candidatus Omnitrophica, unclassified Candidatus Omnitrophica, Omnitrophica bacterium RIFCSPHIGHO2_02_FULL_63_14			IPR013784;IPR008972;			MHFJ01000023;	unreviewed	180	27774985
A0A1G1L038	A0A1G1L038	FALSE	TRUE	A0A1G1L038	Uncharacterized protein	A3G33_09070	Omnitrophica bacterium RIFCSPLOWO2_12_FULL_44_17	cellular organisms, Bacteria, PVC group, Candidatus Omnitrophica, unclassified Candidatus Omnitrophica, Omnitrophica bacterium RIFCSPLOWO2_12_FULL_44_17			IPR010502;IPR019282;	PF06452;PF10091;	SIGNAL 1 24 {ECO:0000256|SAM:SignalP}.	MHFR01000032;	unreviewed	653	27774985
A0A1G1LH08	A0A1G1LH08	FALSE	TRUE	A0A1G1LH08	Uncharacterized protein	A3G87_02040	Omnitrophica bacterium RIFCSPLOWO2_12_FULL_50_11	cellular organisms, Bacteria, PVC group, Candidatus Omnitrophica, unclassified Candidatus Omnitrophica, Omnitrophica bacterium RIFCSPLOWO2_12_FULL_50_11			IPR013784;IPR008972;		SIGNAL 1 27 {ECO:0000256|SAM:SignalP}.	MHFT01000075;	unreviewed	201	27774985
A0A1G1NH39	A0A1G1NH39	FALSE	TRUE	A0A1G1NH39	Uncharacterized protein	A3B78_04155	Omnitrophica WOR_2 bacterium RIFCSPHIGHO2_02_FULL_67_20	cellular organisms, Bacteria, PVC group, Candidatus Omnitrophica, unclassified Candidatus Omnitrophica, Omnitrophica WOR_2 bacterium RIFCSPHIGHO2_02_FULL_67_20			IPR013784;IPR013783;			MHGT01000020;	unreviewed	230	27774985
A0A1G1NWW6	A0A1G1NWW6	FALSE	TRUE	A0A1G1NWW6	Uncharacterized protein	A2787_04215	Omnitrophica WOR_2 bacterium RIFCSPHIGHO2_01_FULL_48_9	cellular organisms, Bacteria, PVC group, Candidatus Omnitrophica, unclassified Candidatus Omnitrophica, Omnitrophica WOR_2 bacterium RIFCSPHIGHO2_01_FULL_48_9			IPR013784;IPR008972;		SIGNAL 1 21 {ECO:0000256|SAM:SignalP}.	MHGK01000012;	unreviewed	238	27774985
A0A1G1SUU9	A0A1G1SUU9	FALSE	TRUE	A0A1G1SUU9	Uncharacterized protein	BEN47_18555	Hymenobacter lapidarius	cellular organisms, Bacteria, FCB group, Bacteroidetes/Chlorobi group, Bacteroidetes, Cytophagia, Cytophagales, Hymenobacteraceae, Hymenobacter, Hymenobacter lapidarius			IPR010502;	PF06452;		MDZB01000147;	unreviewed	728
A0A1G1ZS77	A0A1G1ZS77	FALSE	TRUE	A0A1G1ZS77	Uncharacterized protein	A3I24_00940	Candidatus Harrisonbacteria bacterium RIFCSPLOWO2_02_FULL_41_13b	cellular organisms, Bacteria, unclassified Bacteria, Bacteria candidate phyla, Patescibacteria group, Parcubacteria group, Candidatus Harrisonbacteria, Candidatus Harrisonbacteria bacterium RIFCSPLOWO2_02_FULL_41_13b			IPR008965;IPR013783;			MHJL01000023;	unreviewed	499	27774985
A0A1G2AZH4	A0A1G2AZH4	FALSE	TRUE	A0A1G2AZH4	Uncharacterized protein	A3F54_02215	Candidatus Kerfeldbacteria bacterium RIFCSPHIGHO2_12_FULL_48_17	cellular organisms, Bacteria, unclassified Bacteria, Bacteria candidate phyla, Patescibacteria group, Parcubacteria group, Candidatus Kerfeldbacteria, Candidatus Kerfeldbacteria bacterium RIFCSPHIGHO2_12_FULL_48_17			IPR008965;		SIGNAL 1 24 {ECO:0000256|SAM:SignalP}.	MHKD01000032;	unreviewed	292	27774985
A0A1G2BH19	A0A1G2BH19	FALSE	TRUE	A0A1G2BH19	Uncharacterized protein	A2319_03985	Candidatus Kerfeldbacteria bacterium RIFOXYB2_FULL_38_14	cellular organisms, Bacteria, unclassified Bacteria, Bacteria candidate phyla, Patescibacteria group, Parcubacteria group, Candidatus Kerfeldbacteria, Candidatus Kerfeldbacteria bacterium RIFOXYB2_FULL_38_14			IPR003305;IPR008979;	PF02018;		MHKI01000008;	unreviewed	247	27774985
A0A1G2CI96	A0A1G2CI96	FALSE	TRUE	A0A1G2CI96	Uncharacterized protein	A2945_03475	Candidatus Liptonbacteria bacterium RIFCSPLOWO2_01_FULL_52_25	cellular organisms, Bacteria, unclassified Bacteria, Bacteria candidate phyla, Patescibacteria group, Parcubacteria group, Candidatus Liptonbacteria, Candidatus Liptonbacteria bacterium RIFCSPLOWO2_01_FULL_52_25		cd00063;	IPR013784;IPR003961;IPR036116;IPR013783;IPR002477;IPR036365;IPR036366;	PF01471;		MHLA01000001;	unreviewed	1910	27774985
A0A1G2DXR9	A0A1G2DXR9	FALSE	TRUE	A0A1G2DXR9	Uncharacterized protein	A2V72_02065	Candidatus Nealsonbacteria bacterium RBG_13_37_56	cellular organisms, Bacteria, unclassified Bacteria, Bacteria candidate phyla, Patescibacteria group, Parcubacteria group, Candidatus Nealsonbacteria, Candidatus Nealsonbacteria bacterium RBG_13_37_56			IPR016186;IPR016187;IPR018466;	PF10342;		MHLW01000003;	unreviewed	383	27774985
A0A1G2HMV5	A0A1G2HMV5	FALSE	TRUE	A0A1G2HMV5	Uncharacterized protein	A2730_00935	Candidatus Staskawiczbacteria bacterium RIFCSPHIGHO2_01_FULL_39_25	cellular organisms, Bacteria, unclassified Bacteria, Bacteria candidate phyla, Patescibacteria group, Parcubacteria group, Candidatus Staskawiczbacteria, Candidatus Staskawiczbacteria bacterium RIFCSPHIGHO2_01_FULL_39_25			IPR008965;		SIGNAL 1 42 {ECO:0000256|SAM:SignalP}.	MHOO01000011;	unreviewed	343	27774985
A0A1G2K501	A0A1G2K501	TRUE	FALSE	A0A1G2K501	Uncharacterized protein	A2633_05840	Candidatus Sungbacteria bacterium RIFCSPHIGHO2_01_FULL_47_32	cellular organisms, Bacteria, unclassified Bacteria, Bacteria candidate phyla, Patescibacteria group, Parcubacteria group, Candidatus Sungbacteria, Candidatus Sungbacteria bacterium RIFCSPHIGHO2_01_FULL_47_32			IPR008965;			MHQC01000055;	unreviewed	603	27774985
A0A1G2QPS4	A0A1G2QPS4	FALSE	TRUE	A0A1G2QPS4	Uncharacterized protein	A2117_01015	Candidatus Wildermuthbacteria bacterium GWA2_46_15	cellular organisms, Bacteria, unclassified Bacteria, Bacteria candidate phyla, Patescibacteria group, Parcubacteria group, Candidatus Wildermuthbacteria, Candidatus Wildermuthbacteria bacterium GWA2_46_15			IPR003305;IPR021251;IPR008979;IPR006626;	PF02018;PF10983;		MHTO01000007;	unreviewed	5410	27774985
A0A1G2SDU7	A0A1G2SDU7	FALSE	TRUE	A0A1G2SDU7	Uncharacterized protein	A3B07_00500	Candidatus Yonathbacteria bacterium RIFCSPLOWO2_01_FULL_43_27	cellular organisms, Bacteria, unclassified Bacteria, Bacteria candidate phyla, Patescibacteria group, Parcubacteria group, Candidatus Yonathbacteria, Candidatus Yonathbacteria bacterium RIFCSPLOWO2_01_FULL_43_27			IPR008965;		SIGNAL 1 24 {ECO:0000256|SAM:SignalP}.	MHUV01000001;	unreviewed	216	27774985
A0A1G2XIM8	A0A1G2XIM8	FALSE	TRUE	A0A1G2XIM8	Uncharacterized protein	A2Y13_05365	Planctomycetes bacterium GWC2_45_44	cellular organisms, Bacteria, PVC group, Planctomycetes, unclassified Planctomycetes, Planctomycetes bacterium GWC2_45_44			IPR010502;	PF06452;		MHXU01000008;	unreviewed	926	27774985
A0A1G2Y656	A0A1G2Y656	FALSE	TRUE	A0A1G2Y656	Uncharacterized protein	A2Y12_09425	Planctomycetes bacterium GWF2_42_9	cellular organisms, Bacteria, PVC group, Planctomycetes, unclassified Planctomycetes, Planctomycetes bacterium GWF2_42_9			IPR010502;	PF06452;	SIGNAL 1 19 {ECO:0000256|SAM:SignalP}.	MHYA01000163;	unreviewed	553	27774985
A0A1G2Y6Y0	A0A1G2Y6Y0	FALSE	TRUE	A0A1G2Y6Y0	Uncharacterized protein	A2Y12_16910	Planctomycetes bacterium GWF2_42_9	cellular organisms, Bacteria, PVC group, Planctomycetes, unclassified Planctomycetes, Planctomycetes bacterium GWF2_42_9			IPR010502;	PF06452;		MHYA01000155;	unreviewed	1474	27774985
A0A1G2Y8A9	A0A1G2Y8A9	FALSE	TRUE	A0A1G2Y8A9	Uncharacterized protein	A2173_06065	Planctomycetes bacterium RBG_13_44_8b	cellular organisms, Bacteria, PVC group, Planctomycetes, unclassified Planctomycetes, Planctomycetes bacterium RBG_13_44_8b			IPR006584;IPR005084;IPR008979;	PF03422;		MHYC01000105;	unreviewed	670	27774985
A0A1G2YHB2	A0A1G2YHB2	FALSE	TRUE	A0A1G2YHB2	Uncharacterized protein	A2Y12_17320	Planctomycetes bacterium GWF2_42_9	cellular organisms, Bacteria, PVC group, Planctomycetes, unclassified Planctomycetes, Planctomycetes bacterium GWF2_42_9			IPR010502;	PF06452;	SIGNAL 1 24 {ECO:0000256|SAM:SignalP}.	MHYA01000085;	unreviewed	1067	27774985
A0A1G2YIW1	A0A1G2YIW1	FALSE	TRUE	A0A1G2YIW1	Uncharacterized protein	A2Y12_01110	Planctomycetes bacterium GWF2_42_9	cellular organisms, Bacteria, PVC group, Planctomycetes, unclassified Planctomycetes, Planctomycetes bacterium GWF2_42_9			IPR010502;	PF06452;		MHYA01000077;	unreviewed	289	27774985
A0A1G2Z5B9	A0A1G2Z5B9	FALSE	TRUE	A0A1G2Z5B9	Uncharacterized protein	A2V70_10565	Planctomycetes bacterium RBG_13_63_9	cellular organisms, Bacteria, PVC group, Planctomycetes, unclassified Planctomycetes, Planctomycetes bacterium RBG_13_63_9			IPR008979;IPR021720;	PF11721;		MHYH01000388;	unreviewed	343	27774985
A0A1G2ZZB8	A0A1G2ZZB8	FALSE	TRUE	A0A1G2ZZB8	Uncharacterized protein	A2Z34_11045	Planctomycetes bacterium RBG_16_59_8	cellular organisms, Bacteria, PVC group, Planctomycetes, unclassified Planctomycetes, Planctomycetes bacterium RBG_16_59_8			IPR008979;IPR013222;IPR038637;	PF08305;	SIGNAL 1 21 {ECO:0000256|SAM:SignalP}.	MHYL01000110;	unreviewed	408	27774985
A0A1G3ACT1	A0A1G3ACT1	FALSE	TRUE	A0A1G3ACT1	Uncharacterized protein	A2V98_14145	Planctomycetes bacterium RBG_16_64_12	cellular organisms, Bacteria, PVC group, Planctomycetes, unclassified Planctomycetes, Planctomycetes bacterium RBG_16_64_12			IPR008979;IPR013222;IPR038637;	PF08305;		MHYN01000331;	unreviewed	237	27774985
A0A1G3C7R1	A0A1G3C7R1	TRUE	FALSE	A0A1G3C7R1	Uncharacterized protein	A3H23_02140	Planctomycetes bacterium RIFCSPLOWO2_12_FULL_40_19	cellular organisms, Bacteria, PVC group, Planctomycetes, unclassified Planctomycetes, Planctomycetes bacterium RIFCSPLOWO2_12_FULL_40_19			IPR013784;IPR008972;		SIGNAL 1 23 {ECO:0000256|SAM:SignalP}.	MHZA01000058;	unreviewed	231	27774985
A0A1G3I5P2	A0A1G3I5P2	FALSE	TRUE	A0A1G3I5P2	Uncharacterized protein	A3H24_09255	Rhodoferax sp. RIFCSPLOWO2_12_FULL_60_11	cellular organisms, Bacteria, Proteobacteria, Betaproteobacteria, Burkholderiales, Comamonadaceae, Rhodoferax, Rhodoferax sp. RIFCSPLOWO2_12_FULL_60_11			IPR013784;IPR025491;	PF14321;		MHZY01000138;	unreviewed	403	27774985
A0A1G3PPL3	A0A1G3PPL3	FALSE	TRUE	A0A1G3PPL3	Uncharacterized protein	A2Y33_12060	Spirochaetes bacterium GWF1_51_8	cellular organisms, Bacteria, Spirochaetes, unclassified Spirochaetes, Spirochaetes bacterium GWF1_51_8			IPR005036;IPR038175;	PF03370;	SIGNAL 1 23 {ECO:0000256|SAM:SignalP}.	MIBE01000025;	unreviewed	177	27774985
A0A1G3PRK4	A0A1G3PRK4	FALSE	TRUE	A0A1G3PRK4	Uncharacterized protein	A2Y33_08845	Spirochaetes bacterium GWF1_51_8	cellular organisms, Bacteria, Spirochaetes, unclassified Spirochaetes, Spirochaetes bacterium GWF1_51_8			IPR005036;IPR038175;	PF03370;	SIGNAL 1 22 {ECO:0000256|SAM:SignalP}.	MIBE01000010;	unreviewed	279	27774985
A0A1G3ZQE0	A0A1G3ZQE0	FALSE	TRUE	A0A1G3ZQE0	Uncharacterized protein	A3F67_01680	Verrucomicrobia bacterium RIFCSPHIGHO2_12_FULL_41_10	cellular organisms, Bacteria, PVC group, Verrucomicrobia, unclassified Verrucomicrobia, unclassified Verrucomicrobia (miscellaneous), Verrucomicrobia bacterium RIFCSPHIGHO2_12_FULL_41_10			IPR016187;		SIGNAL 1 26 {ECO:0000256|SAM:SignalP}.	MIDR01000002;	unreviewed	375	27774985
A0A1G5BRJ9	A0A1G5BRJ9	FALSE	TRUE	A0A1G5BRJ9	Uncharacterized protein (Fragment)	SAMN02910441_00486	Ruminococcus bromii	cellular organisms, Bacteria, Terrabacteria group, Firmicutes, Clostridia, Clostridiales, Ruminococcaceae, Ruminococcus, Ruminococcus bromii			IPR008965;IPR013783;		SIGNAL 1 29 {ECO:0000256|SAM:SignalP}.	FMUV01000003;	unreviewed	501
A0A1G5G8E1	A0A1G5G8E1	FALSE	TRUE	A0A1G5G8E1	S-layer homology domain-containing protein	SAMN05720606_105156	Paenibacillus polysaccharolyticus	cellular organisms, Bacteria, Terrabacteria group, Firmicutes, Bacilli, Bacillales, Paenibacillaceae, Paenibacillus, Paenibacillus polysaccharolyticus			IPR008965;IPR001119;	PF00395;	SIGNAL 1 24 {ECO:0000256|SAM:SignalP}.	FMVM01000005;	unreviewed	548
A0A1G5GG75	A0A1G5GG75	TRUE	TRUE	A0A1G5GG75	Uncharacterized protein (Fragment)	SAMN02910441_01605	Ruminococcus bromii	cellular organisms, Bacteria, Terrabacteria group, Firmicutes, Clostridia, Clostridiales, Ruminococcaceae, Ruminococcus, Ruminococcus bromii			IPR008965;			FMUV01000022;	unreviewed	567
A0A1G5J4L5	A0A1G5J4L5	TRUE	TRUE	A0A1G5J4L5	Uncharacterized protein (Fragment)	SAMN02910441_02490	Ruminococcus bromii	cellular organisms, Bacteria, Terrabacteria group, Firmicutes, Clostridia, Clostridiales, Ruminococcaceae, Ruminococcus, Ruminococcus bromii			IPR008965;		SIGNAL 1 31 {ECO:0000256|SAM:SignalP}.	FMUV01000060;	unreviewed	412
A0A1G5RXC4	A0A1G5RXC4	FALSE	TRUE	A0A1G5RXC4	Uncharacterized protein	SAMN03080599_01422	Acidaminobacter hydrogenoformans DSM 2784	cellular organisms, Bacteria, Terrabacteria group, Firmicutes, Clostridia, Clostridiales, Clostridiales incertae sedis, Clostridiales Family XII. Incertae Sedis, Acidaminobacter, Acidaminobacter hydrogenoformans, Acidaminobacter hydrogenoformans DSM 2784			IPR025584;	PF14262;	SIGNAL 1 40 {ECO:0000256|SAM:SignalP}.	FMWL01000005;	unreviewed	716
A0A1G5V327	A0A1G5V327	FALSE	TRUE	A0A1G5V327	Carbohydrate family 9 binding domain-like	SAMN03080617_00307	Algoriphagus alkaliphilus	cellular organisms, Bacteria, FCB group, Bacteroidetes/Chlorobi group, Bacteroidetes, Cytophagia, Cytophagales, Cyclobacteriaceae, Algoriphagus, Algoriphagus alkaliphilus			IPR010502;	PF06452;	SIGNAL 1 20 {ECO:0000256|SAM:SignalP}.	FMXE01000002;	unreviewed	725
A0A1G5XAI7	A0A1G5XAI7	FALSE	TRUE	A0A1G5XAI7	Carbohydrate binding module (Family 6)	SAMN02910275_02011	Butyrivibrio sp. INlla18	cellular organisms, Bacteria, Terrabacteria group, Firmicutes, Clostridia, Clostridiales, Lachnospiraceae, Butyrivibrio, Butyrivibrio sp. INlla18			IPR001919;IPR008965;IPR012291;IPR006584;IPR005084;IPR008979;	PF00553;PF03422;	SIGNAL 1 31 {ECO:0000256|SAM:SignalP}.	FMXK01000012;	unreviewed	980
A0A1G6A1Q0	A0A1G6A1Q0	TRUE	FALSE	A0A1G6A1Q0	Uncharacterized protein (Fragment)	SAMN02910317_00001	Ruminococcaceae bacterium FB2012	cellular organisms, Bacteria, Terrabacteria group, Firmicutes, Clostridia, Clostridiales, Ruminococcaceae, unclassified Ruminococcaceae, unclassified Ruminococcaceae (miscellaneous), Ruminococcaceae bacterium FB2012			IPR035940;IPR000772;		SIGNAL 1 26 {ECO:0000256|SAM:SignalP}.	FMXS01000003;	unreviewed	571
A0A1G6ATC6	A0A1G6ATC6	FALSE	TRUE	A0A1G6ATC6	Uncharacterized protein	SAMN02910298_00587	Pseudobutyrivibrio sp. YE44	cellular organisms, Bacteria, Terrabacteria group, Firmicutes, Clostridia, Clostridiales, Lachnospiraceae, Pseudobutyrivibrio, Pseudobutyrivibrio sp. YE44			IPR025584;	PF14262;	SIGNAL 1 27 {ECO:0000256|SAM:SignalP}.	FMXT01000001;	unreviewed	418
A0A1G6EE05	A0A1G6EE05	FALSE	TRUE	A0A1G6EE05	Listeria/Bacterioides repeat-containing protein	SAMN02910263_02842	Butyrivibrio sp. INlla16	cellular organisms, Bacteria, Terrabacteria group, Firmicutes, Clostridia, Clostridiales, Lachnospiraceae, Butyrivibrio, Butyrivibrio sp. INlla16		cd00161;	IPR013378;IPR042229;IPR026906;IPR032675;IPR035992;IPR000772;	PF09479;PF13306;PF14200;		FMYB01000030;	unreviewed	750
A0A1G6FJU7	A0A1G6FJU7	FALSE	TRUE	A0A1G6FJU7	Uncharacterized protein	SAMN02910263_04560	Butyrivibrio sp. INlla16	cellular organisms, Bacteria, Terrabacteria group, Firmicutes, Clostridia, Clostridiales, Lachnospiraceae, Butyrivibrio, Butyrivibrio sp. INlla16			IPR025584;	PF14262;	SIGNAL 1 29 {ECO:0000256|SAM:SignalP}.	FMYB01000133;	unreviewed	307
A0A1G6G1R7	A0A1G6G1R7	FALSE	TRUE	A0A1G6G1R7	Carbohydrate binding module (Family 6)	SAMN05192581_100561	Bacteroides ovatus	cellular organisms, Bacteria, FCB group, Bacteroidetes/Chlorobi group, Bacteroidetes, Bacteroidia, Bacteroidales, Bacteroidaceae, Bacteroides, Bacteroides ovatus			IPR005084;IPR032178;IPR041342;IPR008979;	PF16402;PF18099;	SIGNAL 1 21 {ECO:0000256|SAM:SignalP}.	FMYE01000005;	unreviewed	532
A0A1G6G291	A0A1G6G291	FALSE	TRUE	A0A1G6G291	Putative binding domain-containing protein, N-terminal	SAMN05192581_100560	Bacteroides ovatus	cellular organisms, Bacteria, FCB group, Bacteroidetes/Chlorobi group, Bacteroidetes, Bacteroidia, Bacteroidales, Bacteroidaceae, Bacteroides, Bacteroides ovatus		cd14948;	IPR024361;IPR013783;IPR026906;IPR032675;	PF13004;PF13306;	SIGNAL 1 21 {ECO:0000256|SAM:SignalP}.	FMYE01000005;	unreviewed	665
A0A1G6G3M2	A0A1G6G3M2	FALSE	TRUE	A0A1G6G3M2	Putative binding domain-containing protein, N-terminal	SAMN05192581_101037	Bacteroides ovatus	cellular organisms, Bacteria, FCB group, Bacteroidetes/Chlorobi group, Bacteroidetes, Bacteroidia, Bacteroidales, Bacteroidaceae, Bacteroides, Bacteroides ovatus		cd14948;	IPR024361;IPR013783;IPR032675;	PF13004;	SIGNAL 1 28 {ECO:0000256|SAM:SignalP}.	FMYE01000010;	unreviewed	469
A0A1G6LLF5	A0A1G6LLF5	FALSE	TRUE	A0A1G6LLF5	Ca-dependent carbohydrate-binding module xylan-binding	SAMN04487779_1001939	Belnapia rosea	cellular organisms, Bacteria, Proteobacteria, Alphaproteobacteria, Rhodospirillales, Acetobacteraceae, Belnapia, Belnapia rosea			IPR031768;	PF16841;		FMZX01000001;	unreviewed	577
A0A1G6MXD1	A0A1G6MXD1	FALSE	TRUE	A0A1G6MXD1	Carbohydrate family 9 binding domain-like	SAMN04488104_100295	Algoriphagus faecimaris	cellular organisms, Bacteria, FCB group, Bacteroidetes/Chlorobi group, Bacteroidetes, Cytophagia, Cytophagales, Cyclobacteriaceae, Algoriphagus, Algoriphagus faecimaris			IPR010502;	PF06452;		FNAC01000002;	unreviewed	726
A0A1G6QDL2	A0A1G6QDL2	FALSE	TRUE	A0A1G6QDL2	Uncharacterized protein	SAMN04487894_104350	Niabella drilacis	cellular organisms, Bacteria, FCB group, Bacteroidetes/Chlorobi group, Bacteroidetes, Chitinophagia, Chitinophagales, Chitinophagaceae, Niabella, Niabella drilacis			IPR035992;IPR000772;	PF14200;	SIGNAL 1 22 {ECO:0000256|SAM:SignalP}.	FMZO01000004;	unreviewed	169
A0A1G7BTG7	A0A1G7BTG7	FALSE	TRUE	A0A1G7BTG7	Carbohydrate binding module (Family 35)	SAMN05421538_105203	Paracoccus isoporae	cellular organisms, Bacteria, Proteobacteria, Alphaproteobacteria, Rhodobacterales, Rhodobacteraceae, Paracoccus, Paracoccus isoporae			IPR006644;IPR002126;IPR015919;IPR006584;IPR005084;IPR008979;IPR013783;IPR021720;	PF00028;PF16990;PF03422;PF11721;		FNAH01000005;	unreviewed	4924
A0A1G7C038	A0A1G7C038	FALSE	TRUE	A0A1G7C038	Cellulose binding domain-containing protein	SAMN05216270_11872	Glycomyces harbinensis	cellular organisms, Bacteria, Terrabacteria group, Actinobacteria, Actinobacteria (high G+C Gram-positive bacteria), Glycomycetales, Glycomycetaceae, Glycomyces, Glycomyces harbinensis			IPR001919;IPR008965;IPR012291;	PF00553;	SIGNAL 1 36 {ECO:0000256|SAM:SignalP}.	FNAD01000018;	unreviewed	396
A0A1G7ET64	A0A1G7ET64	FALSE	TRUE	A0A1G7ET64	Carbohydrate binding domain-containing protein	SAMN05444167_0087	Terriglobus roseus	cellular organisms, Bacteria, Acidobacteria, Acidobacteriia, Acidobacteriales, Acidobacteriaceae, Terriglobus, Terriglobus roseus			IPR003610;IPR036573;IPR008160;IPR001111;	PF01391;PF00688;	SIGNAL 1 34 {ECO:0000256|SAM:SignalP}.	LT629690;	unreviewed	1275
A0A1G7EXA0	A0A1G7EXA0	FALSE	TRUE	A0A1G7EXA0	Carbohydrate family 9 binding domain-like	SAMN05421636_106359	Pricia antarctica	cellular organisms, Bacteria, FCB group, Bacteroidetes/Chlorobi group, Bacteroidetes, Flavobacteriia, Flavobacteriales, Flavobacteriaceae, Pricia, Pricia antarctica			IPR010502;	PF06452;	SIGNAL 1 19 {ECO:0000256|SAM:SignalP}.	FNAO01000006;	unreviewed	724
A0A1G7M1E5	A0A1G7M1E5	FALSE	TRUE	A0A1G7M1E5	Uncharacterized protein	SAMN04487992_1266	Cellulophaga baltica	cellular organisms, Bacteria, FCB group, Bacteroidetes/Chlorobi group, Bacteroidetes, Flavobacteriia, Flavobacteriales, Flavobacteriaceae, Cellulophaga, Cellulophaga baltica		cd03603;	IPR001304;IPR016186;IPR016187;IPR034007;IPR036179;IPR013783;IPR003599;			FNBD01000026;	unreviewed	1282
A0A1G7RE70	A0A1G7RE70	TRUE	FALSE	A0A1G7RE70	Chitin-binding protein	SAMN05216553_105258	Lechevalieria fradiae	cellular organisms, Bacteria, Terrabacteria group, Actinobacteria, Actinobacteria (high G+C Gram-positive bacteria), Pseudonocardiales, Pseudonocardiaceae, Lechevalieria, Lechevalieria fradiae			IPR004302;IPR014756;	PF03067;	SIGNAL 1 22 {ECO:0000256|SAM:SignalP}.	FNCC01000005;	unreviewed	277
A0A1G7YTM4	A0A1G7YTM4	FALSE	TRUE	A0A1G7YTM4	PA14 domain-containing protein	SAMN04488062_103322	Flavobacterium omnivorum	cellular organisms, Bacteria, FCB group, Bacteroidetes/Chlorobi group, Bacteroidetes, Flavobacteriia, Flavobacteriales, Flavobacteriaceae, Flavobacterium, Flavobacterium omnivorum			IPR013783;IPR014756;IPR000922;IPR011658;	PF02140;PF07691;		FNDB01000003;	unreviewed	1389
A0A1G8APQ0	A0A1G8APQ0	FALSE	TRUE	A0A1G8APQ0	Putative binding domain-containing protein, N-terminal	SAMN05192581_1002115 SAMN05192582_100317	Bacteroides ovatus	cellular organisms, Bacteria, FCB group, Bacteroidetes/Chlorobi group, Bacteroidetes, Bacteroidia, Bacteroidales, Bacteroidaceae, Bacteroides, Bacteroides ovatus		cd14948;	IPR024361;IPR013783;	PF13004;		FMYE01000002;FNDO01000003;	unreviewed	349
A0A1G8ARG3	A0A1G8ARG3	FALSE	TRUE	A0A1G8ARG3	Major paralogous domain-containing protein	SAMN05192582_100318	Bacteroides ovatus	cellular organisms, Bacteria, FCB group, Bacteroidetes/Chlorobi group, Bacteroidetes, Bacteroidia, Bacteroidales, Bacteroidaceae, Bacteroides, Bacteroides ovatus		cd14948;	IPR024361;IPR011871;IPR013783;	PF13004;PF09603;		FNDO01000003;	unreviewed	531
A0A1G8CKK3	A0A1G8CKK3	TRUE	TRUE	A0A1G8CKK3	Listeria/Bacterioides repeat-containing protein	SAMN05443529_113115	Desulfosporosinus hippei DSM 8344	cellular organisms, Bacteria, Terrabacteria group, Firmicutes, Clostridia, Clostridiales, Peptococcaceae, Desulfosporosinus, Desulfosporosinus hippei, Desulfosporosinus hippei DSM 8344			IPR013784;IPR007253;IPR013783;IPR013378;IPR042229;IPR026906;IPR032675;IPR006626;IPR040751;	PF04122;PF09479;PF13306;PF18316;	SIGNAL 1 29 {ECO:0000256|SAM:SignalP}.	FNCP01000013;	unreviewed	3856
A0A1G8QIB7	A0A1G8QIB7	FALSE	TRUE	A0A1G8QIB7	Calx-beta domain-containing protein	SAMN05444157_1445	Frankineae bacterium MT45	cellular organisms, Bacteria, Terrabacteria group, Actinobacteria, Actinobacteria (high G+C Gram-positive bacteria), Frankiales, unclassified Frankiales, unclassified Frankiales (miscellaneous), Frankineae bacterium MT45			IPR038081;IPR003644;IPR013784;	PF03160;	SIGNAL 1 36 {ECO:0000256|SAM:SignalP}.	LT629697;	unreviewed	1420
A0A1G8QIM9	A0A1G8QIM9	FALSE	TRUE	A0A1G8QIM9	D-mannose binding lectin	SAMN05444157_1448	Frankineae bacterium MT45	cellular organisms, Bacteria, Terrabacteria group, Actinobacteria, Actinobacteria (high G+C Gram-positive bacteria), Frankiales, unclassified Frankiales, unclassified Frankiales (miscellaneous), Frankineae bacterium MT45			IPR001480;IPR036426;		SIGNAL 1 34 {ECO:0000256|SAM:SignalP}.	LT629697;	unreviewed	931
A0A1G8TYI0	A0A1G8TYI0	FALSE	TRUE	A0A1G8TYI0	Uncharacterized protein	SAMN04487760_1076	Lachnospiraceae bacterium G41	cellular organisms, Bacteria, Terrabacteria group, Firmicutes, Clostridia, Clostridiales, Lachnospiraceae, unclassified Lachnospiraceae, Lachnospiraceae bacterium G41			IPR008965;			FNEU01000007;	unreviewed	448
A0A1G8UQW5	A0A1G8UQW5	FALSE	TRUE	A0A1G8UQW5	Carbohydrate binding module (Family 6)	SAMN05421806_1011008	Streptomyces indicus	cellular organisms, Bacteria, Terrabacteria group, Actinobacteria, Actinobacteria (high G+C Gram-positive bacteria), Streptomycetales, Streptomycetaceae, Streptomyces, Streptomyces indicus			IPR005084;IPR032267;IPR008979;IPR006311;	PF16116;	SIGNAL 1 34 {ECO:0000256|SAM:SignalP}.	FNFF01000001;	unreviewed	670
A0A1G8XI79	A0A1G8XI79	TRUE	TRUE	A0A1G8XI79	Carbohydrate binding module (Family 6)	SAMN05421823_101373	Catalinimonas alkaloidigena	cellular organisms, Bacteria, FCB group, Bacteroidetes/Chlorobi group, Bacteroidetes, Cytophagia, Cytophagales, Catalimonadaceae, Catalinimonas, Catalinimonas alkaloidigena			IPR005084;IPR009056;IPR036909;IPR011429;IPR011444;IPR022655;IPR008979;	PF03422;PF07635;PF07583;PF07587;		FNFO01000001;	unreviewed	928
A0A1G8ZD44	A0A1G8ZD44	FALSE	TRUE	A0A1G8ZD44	Carbohydrate binding module (Family 35)	SAMN05428985_102779	Nocardioides sp. YR527	cellular organisms, Bacteria, Terrabacteria group, Actinobacteria, Actinobacteria (high G+C Gram-positive bacteria), Propionibacteriales, Nocardioidaceae, Nocardioides, Nocardioides sp. YR527			IPR005084;IPR010496;IPR008979;IPR037524;IPR011658;	PF16990;PF06439;PF07691;	SIGNAL 1 31 {ECO:0000256|SAM:SignalP}.	FNFN01000002;	unreviewed	1009
A0A1G9ED56	A0A1G9ED56	TRUE	TRUE	A0A1G9ED56	Repeat domain (List_Bact_rpt) (Fragment)	SAMN04487833_106137	Sarcina sp. DSM 11001	cellular organisms, Bacteria, Terrabacteria group, Firmicutes, Clostridia, Clostridiales, Clostridiaceae, Sarcina, Sarcina sp. DSM 11001			IPR035992;		SIGNAL 1 28 {ECO:0000256|SAM:SignalP}.	FNFZ01000006;	unreviewed	794
A0A1G9GJX4	A0A1G9GJX4	FALSE	TRUE	A0A1G9GJX4	Uncharacterized protein	SAMN05421806_11645	Streptomyces indicus	cellular organisms, Bacteria, Terrabacteria group, Actinobacteria, Actinobacteria (high G+C Gram-positive bacteria), Streptomycetales, Streptomycetaceae, Streptomyces, Streptomyces indicus			IPR035992;IPR000772;	PF14200;	SIGNAL 1 31 {ECO:0000256|SAM:SignalP}.	FNFF01000016;	unreviewed	603
A0A1G9II82	A0A1G9II82	FALSE	TRUE	A0A1G9II82	Helix-turn-helix domain-containing protein	SAMN04488090_0492	Siphonobacter aquaeclarae	cellular organisms, Bacteria, FCB group, Bacteroidetes/Chlorobi group, Bacteroidetes, Cytophagia, Cytophagales, Cytophagaceae, Siphonobacter, Siphonobacter aquaeclarae			IPR013784;IPR002044;IPR009057;IPR018060;IPR013783;IPR014756;IPR020449;	PF12833;		FNGS01000001;	unreviewed	624
A0A1G9IPL6	A0A1G9IPL6	FALSE	TRUE	A0A1G9IPL6	Ricin-type beta-trefoil lectin domain-containing protein	SAMN04488074_1104	Lentzea violacea	cellular organisms, Bacteria, Terrabacteria group, Actinobacteria, Actinobacteria (high G+C Gram-positive bacteria), Pseudonocardiales, Pseudonocardiaceae, Lentzea, Lentzea violacea		cd00161;	IPR035992;IPR000772;	PF00652;PF14200;		FNET01000010;	unreviewed	701
A0A1G9JTP5	A0A1G9JTP5	FALSE	TRUE	A0A1G9JTP5	Uncharacterized protein	SAMN04488090_0747	Siphonobacter aquaeclarae	cellular organisms, Bacteria, FCB group, Bacteroidetes/Chlorobi group, Bacteroidetes, Cytophagia, Cytophagales, Cytophagaceae, Siphonobacter, Siphonobacter aquaeclarae			IPR035992;		SIGNAL 1 26 {ECO:0000256|SAM:SignalP}.	FNGS01000002;	unreviewed	1750
A0A1G9S9D3	A0A1G9S9D3	FALSE	TRUE	A0A1G9S9D3	S-layer homology domain-containing protein	SAMN05216191_111117	Paenibacillus jilunlii	cellular organisms, Bacteria, Terrabacteria group, Firmicutes, Bacilli, Bacillales, Paenibacillaceae, Paenibacillus, Paenibacillus jilunlii		cd00063;	IPR025883;IPR005102;IPR003961;IPR036116;IPR013783;IPR014756;IPR001119;	PF12733;PF03442;PF00041;PF00395;	SIGNAL 1 26 {ECO:0000256|SAM:SignalP}.	FNGM01000011;	unreviewed	1341
A0A1G9TVU8	A0A1G9TVU8	FALSE	TRUE	A0A1G9TVU8	Uncharacterized protein	SAMN05216191_113215	Paenibacillus jilunlii	cellular organisms, Bacteria, Terrabacteria group, Firmicutes, Bacilli, Bacillales, Paenibacillaceae, Paenibacillus, Paenibacillus jilunlii			IPR025584;	PF14262;	SIGNAL 1 22 {ECO:0000256|SAM:SignalP}.	FNGM01000013;	unreviewed	696
A0A1G9VNZ3	A0A1G9VNZ3	TRUE	TRUE	A0A1G9VNZ3	Carbohydrate binding module (Family 6)	SAMN05216259_101342	Streptomyces guanduensis	cellular organisms, Bacteria, Terrabacteria group, Actinobacteria, Actinobacteria (high G+C Gram-positive bacteria), Streptomycetales, Streptomycetaceae, Streptomyces, Streptomyces guanduensis			IPR006584;IPR005084;IPR032178;IPR041342;IPR008979;	PF16402;PF18099;	SIGNAL 1 36 {ECO:0000256|SAM:SignalP}.	FNIE01000001;	unreviewed	535
A0A1G9WZC4	A0A1G9WZC4	FALSE	TRUE	A0A1G9WZC4	Uncharacterized protein	SAMN05443253_106205	Bacillus sp. OK048	cellular organisms, Bacteria, Terrabacteria group, Firmicutes, Bacilli, Bacillales, Bacillaceae, Bacillus, Bacillus sp. OK048			IPR013784;IPR032329;IPR008979;	PF16147;	SIGNAL 1 28 {ECO:0000256|SAM:SignalP}.	FNHN01000006;	unreviewed	823
A0A1G9X748	A0A1G9X748	FALSE	TRUE	A0A1G9X748	Uncharacterized protein	SAMN04488074_12961	Lentzea violacea	cellular organisms, Bacteria, Terrabacteria group, Actinobacteria, Actinobacteria (high G+C Gram-positive bacteria), Pseudonocardiales, Pseudonocardiaceae, Lentzea, Lentzea violacea		cd00161;	IPR035992;IPR000772;		SIGNAL 1 26 {ECO:0000256|SAM:SignalP}.	FNET01000029;	unreviewed	1122
A0A1G9Z979	A0A1G9Z979	FALSE	TRUE	A0A1G9Z979	Carbohydrate binding domain-containing protein	SAMN05444921_12118	Streptomyces wuyuanensis	cellular organisms, Bacteria, Terrabacteria group, Actinobacteria, Actinobacteria (high G+C Gram-positive bacteria), Streptomycetales, Streptomycetaceae, Streptomyces, Streptomyces wuyuanensis			IPR003305;IPR008979;	PF02018;		FNHI01000021;	unreviewed	772
A0A1G9ZHS1	A0A1G9ZHS1	FALSE	TRUE	A0A1G9ZHS1	Intein N-terminal splicing region/RHS repeat-associated core domain-containing protein	SAMN05216259_103158	Streptomyces guanduensis	cellular organisms, Bacteria, Terrabacteria group, Actinobacteria, Actinobacteria (high G+C Gram-positive bacteria), Streptomycetales, Streptomycetaceae, Streptomyces, Streptomyces guanduensis		cd00161;	IPR001480;IPR036426;IPR003587;IPR036844;IPR022385;IPR031325;IPR035992;IPR000772;IPR006530;	PF05593;PF00652;		FNIE01000003;	unreviewed	2655
A0A1H0PII5	A0A1H0PII5	FALSE	TRUE	A0A1H0PII5	CarboxypepD_reg-like domain-containing protein	SAMN05428975_0136	Mucilaginibacter sp. OK268	cellular organisms, Bacteria, FCB group, Bacteroidetes/Chlorobi group, Bacteroidetes, Sphingobacteriia, Sphingobacteriales, Sphingobacteriaceae, Mucilaginibacter, Mucilaginibacter sp. OK268			IPR013784;			FNJV01000001;	unreviewed	399
A0A1H0YYV6	A0A1H0YYV6	TRUE	FALSE	A0A1H0YYV6	Conserved repeat domain-containing protein	SAMN04515695_0452	Pseudovibrio sp. Tun.PSC04-5.I4	cellular organisms, Bacteria, Proteobacteria, Alphaproteobacteria, Rhodobacterales, Rhodobacteraceae, Pseudovibrio, Pseudovibrio sp. Tun.PSC04-5.I4			IPR012291;IPR001434;IPR009038;IPR013783;IPR033764;	PF17210;	SIGNAL 1 40 {ECO:0000256|SAM:SignalP}.	FNLB01000001;	unreviewed	2507
A0A1H1A4Z1	A0A1H1A4Z1	FALSE	TRUE	A0A1H1A4Z1	Repeat domain (List_Bact_rpt)	SAMN04487826_1357	Prevotella sp. khp1	cellular organisms, Bacteria, FCB group, Bacteroidetes/Chlorobi group, Bacteroidetes, Bacteroidia, Bacteroidales, Prevotellaceae, Prevotella, Prevotella sp. khp1			IPR008965;IPR013378;IPR042229;IPR026906;IPR032675;	PF09479;PF13306;	SIGNAL 1 20 {ECO:0000256|SAM:SignalP}.	FNJZ01000002;	unreviewed	499
A0A1H1FYB9	A0A1H1FYB9	FALSE	TRUE	A0A1H1FYB9	Polyisoprenoid-binding protein YceI	SAMN04489718_3298	Actinopolyspora saharensis	cellular organisms, Bacteria, Terrabacteria group, Actinobacteria, Actinobacteria (high G+C Gram-positive bacteria), Actinopolysporales, Actinopolysporaceae, Actinopolyspora, Actinopolyspora saharensis			IPR013784;IPR007372;IPR036761;	PF04264;		FNKO01000002;	unreviewed	287
A0A1H1MKV2	A0A1H1MKV2	FALSE	TRUE	A0A1H1MKV2	Carbohydrate binding domain-containing protein	SAMN05216503_1230	Polaribacter sp. KT25b	cellular organisms, Bacteria, FCB group, Bacteroidetes/Chlorobi group, Bacteroidetes, Flavobacteriia, Flavobacteriales, Flavobacteriaceae, Polaribacter, Polaribacter sp. KT25b			IPR003305;IPR008979;	PF02018;		LT629752;	unreviewed	656
A0A1H1TK38	A0A1H1TK38	FALSE	TRUE	A0A1H1TK38	Galactose binding lectin domain-containing protein	SAMN04487764_2604	Gillisia sp. Hel1_33_143	cellular organisms, Bacteria, FCB group, Bacteroidetes/Chlorobi group, Bacteroidetes, Flavobacteriia, Flavobacteriales, Flavobacteriaceae, Gillisia, Gillisia sp. Hel1_33_143			IPR007110;IPR036179;IPR013783;IPR000922;	PF02140;		LT629737;	unreviewed	1710
A0A1H2A2G4	A0A1H2A2G4	FALSE	TRUE	A0A1H2A2G4	Uncharacterized protein	SAMN05216598_5490	Pseudomonas asplenii	cellular organisms, Bacteria, Proteobacteria, Gammaproteobacteria, Pseudomonadales, Pseudomonadaceae, Pseudomonas, Pseudomonas asplenii		cd00161;	IPR035992;IPR000772;			LT629777;	unreviewed	703
A0A1H2DED0	A0A1H2DED0	TRUE	FALSE	A0A1H2DED0	Ricin-type beta-trefoil lectin domain-containing protein	SAMN05216371_6537	Streptomyces sp. TLI_053	cellular organisms, Bacteria, Terrabacteria group, Actinobacteria, Actinobacteria (high G+C Gram-positive bacteria), Streptomycetales, Streptomycetaceae, Streptomyces, Streptomyces sp. TLI_053		cd00161;	IPR035992;IPR000772;	PF00652;	SIGNAL 1 36 {ECO:0000256|SAM:SignalP}.	LT629775;	unreviewed	927
A0A1H2DJH8	A0A1H2DJH8	TRUE	FALSE	A0A1H2DJH8	Ricin-type beta-trefoil lectin domain-like	SAMN05216371_7689	Streptomyces sp. TLI_053	cellular organisms, Bacteria, Terrabacteria group, Actinobacteria, Actinobacteria (high G+C Gram-positive bacteria), Streptomycetales, Streptomycetaceae, Streptomyces, Streptomyces sp. TLI_053		cd00161;	IPR035992;IPR000772;	PF14200;	SIGNAL 1 26 {ECO:0000256|SAM:SignalP}.	LT629775;	unreviewed	158
A0A1H2TV86	A0A1H2TV86	TRUE	FALSE	A0A1H2TV86	S-layer homology domain-containing protein	SAMN05518855_1002283	Paenibacillus sp. CF384	cellular organisms, Bacteria, Terrabacteria group, Firmicutes, Bacilli, Bacillales, Paenibacillaceae, Paenibacillus, Paenibacillus sp. CF384		cd00063;	IPR005084;IPR003961;IPR036116;IPR008979;IPR013783;IPR001119;	PF00041;PF00395;	SIGNAL 1 31 {ECO:0000256|SAM:SignalP}.	FNNV01000002;	unreviewed	2840
A0A1H2VN78	A0A1H2VN78	FALSE	TRUE	A0A1H2VN78	Uncharacterized protein	SAMN05444400_1068	Bacteroides faecis MAJ27	cellular organisms, Bacteria, FCB group, Bacteroidetes/Chlorobi group, Bacteroidetes, Bacteroidia, Bacteroidales, Bacteroidaceae, Bacteroides, Bacteroides faecis, Bacteroides faecis MAJ27		cd14488;cd00063;	IPR033803;IPR003961;IPR036116;IPR013783;			FNNN01000006;	unreviewed	970
A0A1H2VUS9	A0A1H2VUS9	FALSE	TRUE	A0A1H2VUS9	S-layer homology domain-containing protein	SAMN05518855_1004263	Paenibacillus sp. CF384	cellular organisms, Bacteria, Terrabacteria group, Firmicutes, Bacilli, Bacillales, Paenibacillaceae, Paenibacillus, Paenibacillus sp. CF384			IPR041498;IPR005102;IPR013783;IPR014756;IPR001119;	PF17936;PF03442;PF00395;	SIGNAL 1 31 {ECO:0000256|SAM:SignalP}.	FNNV01000004;	unreviewed	2426
A0A1H2XEQ8	A0A1H2XEQ8	FALSE	TRUE	A0A1H2XEQ8	Putative binding domain-containing protein, N-terminal	SAMN05444400_10829	Bacteroides faecis MAJ27	cellular organisms, Bacteria, FCB group, Bacteroidetes/Chlorobi group, Bacteroidetes, Bacteroidia, Bacteroidales, Bacteroidaceae, Bacteroides, Bacteroides faecis, Bacteroides faecis MAJ27		cd14948;	IPR024361;IPR013783;	PF13004;	SIGNAL 1 19 {ECO:0000256|SAM:SignalP}.	FNNN01000008;	unreviewed	359
A0A1H2YK88	A0A1H2YK88	FALSE	TRUE	A0A1H2YK88	Putative binding domain-containing protein, N-terminal	SAMN05444400_1101	Bacteroides faecis MAJ27	cellular organisms, Bacteria, FCB group, Bacteroidetes/Chlorobi group, Bacteroidetes, Bacteroidia, Bacteroidales, Bacteroidaceae, Bacteroides, Bacteroides faecis, Bacteroides faecis MAJ27		cd14948;	IPR024361;IPR013783;	PF13004;	SIGNAL 1 21 {ECO:0000256|SAM:SignalP}.	FNNN01000010;	unreviewed	351
A0A1H2YKY1	A0A1H2YKY1	FALSE	TRUE	A0A1H2YKY1	Uncharacterized protein	SAMN04487892_3091	Muricauda zhangzhouensis	cellular organisms, Bacteria, FCB group, Bacteroidetes/Chlorobi group, Bacteroidetes, Flavobacteriia, Flavobacteriales, Flavobacteriaceae, Muricauda, Muricauda zhangzhouensis			IPR010502;	PF06452;		FNMY01000006;	unreviewed	732
A0A1H2YRX5	A0A1H2YRX5	FALSE	TRUE	A0A1H2YRX5	Putative Ig domain-containing protein	SAMN04487892_3184	Muricauda zhangzhouensis	cellular organisms, Bacteria, FCB group, Bacteroidetes/Chlorobi group, Bacteroidetes, Flavobacteriia, Flavobacteriales, Flavobacteriaceae, Muricauda, Muricauda zhangzhouensis			IPR008979;IPR008009;IPR013783;IPR015915;IPR006652;IPR021720;	PF05345;PF01344;PF11721;		FNMY01000006;	unreviewed	2068
A0A1H2YVQ2	A0A1H2YVQ2	FALSE	TRUE	A0A1H2YVQ2	Carbohydrate-binding family 9	SAMN05444400_110104	Bacteroides faecis MAJ27	cellular organisms, Bacteria, FCB group, Bacteroidetes/Chlorobi group, Bacteroidetes, Bacteroidia, Bacteroidales, Bacteroidaceae, Bacteroides, Bacteroides faecis, Bacteroides faecis MAJ27			IPR010502;	PF16011;		FNNN01000010;	unreviewed	213
A0A1H3AN43	A0A1H3AN43	FALSE	TRUE	A0A1H3AN43	Putative binding domain-containing protein, N-terminal	SAMN05444400_11413	Bacteroides faecis MAJ27	cellular organisms, Bacteria, FCB group, Bacteroidetes/Chlorobi group, Bacteroidetes, Bacteroidia, Bacteroidales, Bacteroidaceae, Bacteroides, Bacteroides faecis, Bacteroides faecis MAJ27		cd14948;	IPR024361;IPR000421;IPR003961;IPR036116;IPR008979;IPR013783;	PF13004;PF00754;		FNNN01000014;	unreviewed	612
A0A1H3B577	A0A1H3B577	FALSE	TRUE	A0A1H3B577	Carbohydrate family 9 binding domain-like	SAMN05444410_11464	Hydrobacter penzbergensis	cellular organisms, Bacteria, FCB group, Bacteroidetes/Chlorobi group, Bacteroidetes, Chitinophagia, Chitinophagales, Chitinophagaceae, Hydrobacter, Hydrobacter penzbergensis			IPR010502;	PF06452;		FNNO01000014;	unreviewed	807
A0A1H3D7G1	A0A1H3D7G1	FALSE	TRUE	A0A1H3D7G1	Uncharacterized protein	SAMN05444411_10773	Lutibacter oricola	cellular organisms, Bacteria, FCB group, Bacteroidetes/Chlorobi group, Bacteroidetes, Flavobacteriia, Flavobacteriales, Flavobacteriaceae, Lutibacter, Lutibacter oricola		cd00161;	IPR035992;IPR000772;	PF14200;	SIGNAL 1 21 {ECO:0000256|SAM:SignalP}.	FNNJ01000007;	unreviewed	670
A0A1H3FCC0	A0A1H3FCC0	FALSE	TRUE	A0A1H3FCC0	Putative binding domain-containing protein, N-terminal	SAMN05444400_12822	Bacteroides faecis MAJ27	cellular organisms, Bacteria, FCB group, Bacteroidetes/Chlorobi group, Bacteroidetes, Bacteroidia, Bacteroidales, Bacteroidaceae, Bacteroides, Bacteroides faecis, Bacteroides faecis MAJ27		cd14948;	IPR024361;IPR011992;IPR018247;IPR013783;	PF13004;		FNNN01000028;	unreviewed	1218
A0A1H3GKY1	A0A1H3GKY1	FALSE	TRUE	A0A1H3GKY1	Ig-like domain-containing protein	SAMN04488069_10568	Hymenobacter psychrophilus	cellular organisms, Bacteria, FCB group, Bacteroidetes/Chlorobi group, Bacteroidetes, Cytophagia, Cytophagales, Hymenobacteraceae, Hymenobacter, Hymenobacter psychrophilus			IPR013784;IPR032812;	PF13205;		FNOV01000005;	unreviewed	540
A0A1H3HGC2	A0A1H3HGC2	FALSE	TRUE	A0A1H3HGC2	Putative binding domain-containing protein, N-terminal	SAMN05444400_1439	Bacteroides faecis MAJ27	cellular organisms, Bacteria, FCB group, Bacteroidetes/Chlorobi group, Bacteroidetes, Bacteroidia, Bacteroidales, Bacteroidaceae, Bacteroides, Bacteroides faecis, Bacteroides faecis MAJ27		cd14948;	IPR024361;IPR013783;IPR032675;	PF13004;	SIGNAL 1 22 {ECO:0000256|SAM:SignalP}.	FNNN01000043;	unreviewed	584
A0A1H3M106	A0A1H3M106	FALSE	TRUE	A0A1H3M106	Cellulose binding domain-containing protein	SAMN05444365_103189	Micromonospora pattaloongensis	cellular organisms, Bacteria, Terrabacteria group, Actinobacteria, Actinobacteria (high G+C Gram-positive bacteria), Micromonosporales, Micromonosporaceae, Micromonospora, Micromonospora pattaloongensis			IPR001919;IPR008965;IPR012291;	PF00553;		FNPH01000003;	unreviewed	236
A0A1H3RS98	A0A1H3RS98	FALSE	TRUE	A0A1H3RS98	Chitin-binding protein	SAMN05444365_10917	Micromonospora pattaloongensis	cellular organisms, Bacteria, Terrabacteria group, Actinobacteria, Actinobacteria (high G+C Gram-positive bacteria), Micromonosporales, Micromonosporaceae, Micromonospora, Micromonospora pattaloongensis			IPR004302;IPR014756;	PF03067;	SIGNAL 1 27 {ECO:0000256|SAM:SignalP}.	FNPH01000009;	unreviewed	291
A0A1H3SQJ6	A0A1H3SQJ6	FALSE	TRUE	A0A1H3SQJ6	RHS repeat-associated core domain-containing protein	SAMN05444365_11322	Micromonospora pattaloongensis	cellular organisms, Bacteria, Terrabacteria group, Actinobacteria, Actinobacteria (high G+C Gram-positive bacteria), Micromonosporales, Micromonosporaceae, Micromonospora, Micromonospora pattaloongensis		cd00161;	IPR022385;IPR031325;IPR000772;IPR006530;	PF05593;	SIGNAL 1 49 {ECO:0000256|SAM:SignalP}.	FNPH01000013;	unreviewed	2116
A0A1H3X257	A0A1H3X257	FALSE	TRUE	A0A1H3X257	Uncharacterized protein	SAMN05444145_10162	Alistipes timonensis JC136	cellular organisms, Bacteria, FCB group, Bacteroidetes/Chlorobi group, Bacteroidetes, Bacteroidia, Bacteroidales, Rikenellaceae, Alistipes, Alistipes timonensis, Alistipes timonensis JC136		cd14948;	IPR024361;		SIGNAL 1 24 {ECO:0000256|SAM:SignalP}.	FNRI01000001;	unreviewed	813
A0A1H3Z5T4	A0A1H3Z5T4	FALSE	TRUE	A0A1H3Z5T4	Carbohydrate-binding family 9	SAMN05444145_10291	Alistipes timonensis JC136	cellular organisms, Bacteria, FCB group, Bacteroidetes/Chlorobi group, Bacteroidetes, Bacteroidia, Bacteroidales, Rikenellaceae, Alistipes, Alistipes timonensis, Alistipes timonensis JC136			IPR010502;	PF16011;		FNRI01000002;	unreviewed	215
A0A1H3ZWZ4	A0A1H3ZWZ4	FALSE	TRUE	A0A1H3ZWZ4	Putative binding domain-containing protein, N-terminal	SAMN05444145_102373	Alistipes timonensis JC136	cellular organisms, Bacteria, FCB group, Bacteroidetes/Chlorobi group, Bacteroidetes, Bacteroidia, Bacteroidales, Rikenellaceae, Alistipes, Alistipes timonensis, Alistipes timonensis JC136		cd14948;	IPR024361;IPR013783;	PF13004;	SIGNAL 1 17 {ECO:0000256|SAM:SignalP}.	FNRI01000002;	unreviewed	1028
A0A1H3ZY29	A0A1H3ZY29	FALSE	TRUE	A0A1H3ZY29	Uncharacterized protein	SAMN05444145_102384	Alistipes timonensis JC136	cellular organisms, Bacteria, FCB group, Bacteroidetes/Chlorobi group, Bacteroidetes, Bacteroidia, Bacteroidales, Rikenellaceae, Alistipes, Alistipes timonensis, Alistipes timonensis JC136			IPR025112;IPR038653;	PF13201;	SIGNAL 1 21 {ECO:0000256|SAM:SignalP}.	FNRI01000002;	unreviewed	793
A0A1H3ZZD5	A0A1H3ZZD5	FALSE	TRUE	A0A1H3ZZD5	Putative carbohydrate metabolism domain-containing protein	SAMN05444145_102385	Alistipes timonensis JC136	cellular organisms, Bacteria, FCB group, Bacteroidetes/Chlorobi group, Bacteroidetes, Bacteroidia, Bacteroidales, Rikenellaceae, Alistipes, Alistipes timonensis, Alistipes timonensis JC136			IPR025112;IPR038653;	PF13201;		FNRI01000002;	unreviewed	376
A0A1H4AUJ9	A0A1H4AUJ9	FALSE	TRUE	A0A1H4AUJ9	Putative carbohydrate metabolism domain-containing protein	SAMN05444145_103126	Alistipes timonensis JC136	cellular organisms, Bacteria, FCB group, Bacteroidetes/Chlorobi group, Bacteroidetes, Bacteroidia, Bacteroidales, Rikenellaceae, Alistipes, Alistipes timonensis, Alistipes timonensis JC136		cd00063;	IPR003961;IPR025112;IPR038653;	PF13201;		FNRI01000003;	unreviewed	549
A0A1H4AUS5	A0A1H4AUS5	FALSE	TRUE	A0A1H4AUS5	Uncharacterized protein	SAMN05444145_103129	Alistipes timonensis JC136	cellular organisms, Bacteria, FCB group, Bacteroidetes/Chlorobi group, Bacteroidetes, Bacteroidia, Bacteroidales, Rikenellaceae, Alistipes, Alistipes timonensis, Alistipes timonensis JC136			IPR027840;IPR025112;IPR038653;	PF14900;PF13201;	SIGNAL 1 22 {ECO:0000256|SAM:SignalP}.	FNRI01000003;	unreviewed	721
A0A1H4B7U1	A0A1H4B7U1	FALSE	TRUE	A0A1H4B7U1	Uncharacterized protein	SAMN05444145_103257	Alistipes timonensis JC136	cellular organisms, Bacteria, FCB group, Bacteroidetes/Chlorobi group, Bacteroidetes, Bacteroidia, Bacteroidales, Rikenellaceae, Alistipes, Alistipes timonensis, Alistipes timonensis JC136		cd14948;	IPR024361;		SIGNAL 1 19 {ECO:0000256|SAM:SignalP}.	FNRI01000003;	unreviewed	505
A0A1H4BQF2	A0A1H4BQF2	FALSE	TRUE	A0A1H4BQF2	Putative binding domain-containing protein, N-terminal	SAMN05444145_1049	Alistipes timonensis JC136	cellular organisms, Bacteria, FCB group, Bacteroidetes/Chlorobi group, Bacteroidetes, Bacteroidia, Bacteroidales, Rikenellaceae, Alistipes, Alistipes timonensis, Alistipes timonensis JC136		cd14948;	IPR024361;IPR013783;	PF13004;	SIGNAL 1 22 {ECO:0000256|SAM:SignalP}.	FNRI01000004;	unreviewed	115
A0A1H4BY53	A0A1H4BY53	FALSE	TRUE	A0A1H4BY53	Uncharacterized protein	SAMN05444145_10493	Alistipes timonensis JC136	cellular organisms, Bacteria, FCB group, Bacteroidetes/Chlorobi group, Bacteroidetes, Bacteroidia, Bacteroidales, Rikenellaceae, Alistipes, Alistipes timonensis, Alistipes timonensis JC136		cd14948;	IPR024361;IPR013783;		SIGNAL 1 23 {ECO:0000256|SAM:SignalP}.	FNRI01000004;	unreviewed	848
A0A1H4BYK5	A0A1H4BYK5	FALSE	TRUE	A0A1H4BYK5	Uncharacterized protein	SAMN05444145_10494	Alistipes timonensis JC136	cellular organisms, Bacteria, FCB group, Bacteroidetes/Chlorobi group, Bacteroidetes, Bacteroidia, Bacteroidales, Rikenellaceae, Alistipes, Alistipes timonensis, Alistipes timonensis JC136		cd14948;	IPR024361;		SIGNAL 1 26 {ECO:0000256|SAM:SignalP}.	FNRI01000004;	unreviewed	826
A0A1H4C8N3	A0A1H4C8N3	FALSE	TRUE	A0A1H4C8N3	Putative binding domain-containing protein, N-terminal	SAMN05444145_104210	Alistipes timonensis JC136	cellular organisms, Bacteria, FCB group, Bacteroidetes/Chlorobi group, Bacteroidetes, Bacteroidia, Bacteroidales, Rikenellaceae, Alistipes, Alistipes timonensis, Alistipes timonensis JC136		cd14948;	IPR024361;		SIGNAL 1 21 {ECO:0000256|SAM:SignalP}.	FNRI01000004;	unreviewed	343
A0A1H4CDC7	A0A1H4CDC7	FALSE	TRUE	A0A1H4CDC7	Uncharacterized protein	SAMN05444145_104268	Alistipes timonensis JC136	cellular organisms, Bacteria, FCB group, Bacteroidetes/Chlorobi group, Bacteroidetes, Bacteroidia, Bacteroidales, Rikenellaceae, Alistipes, Alistipes timonensis, Alistipes timonensis JC136		cd14948;	IPR024361;IPR013783;		SIGNAL 1 15 {ECO:0000256|SAM:SignalP}.	FNRI01000004;	unreviewed	520
A0A1H4CFU1	A0A1H4CFU1	FALSE	TRUE	A0A1H4CFU1	Putative binding domain-containing protein, N-terminal	SAMN05444145_104297	Alistipes timonensis JC136	cellular organisms, Bacteria, FCB group, Bacteroidetes/Chlorobi group, Bacteroidetes, Bacteroidia, Bacteroidales, Rikenellaceae, Alistipes, Alistipes timonensis, Alistipes timonensis JC136		cd14948;	IPR024361;IPR003961;IPR036116;IPR013783;	PF13004;PF00041;	SIGNAL 1 24 {ECO:0000256|SAM:SignalP}.	FNRI01000004;	unreviewed	1086
A0A1H4CG17	A0A1H4CG17	FALSE	TRUE	A0A1H4CG17	Putative binding domain-containing protein, N-terminal	SAMN05444145_104299	Alistipes timonensis JC136	cellular organisms, Bacteria, FCB group, Bacteroidetes/Chlorobi group, Bacteroidetes, Bacteroidia, Bacteroidales, Rikenellaceae, Alistipes, Alistipes timonensis, Alistipes timonensis JC136		cd14948;	IPR024361;IPR013783;	PF13004;	SIGNAL 1 30 {ECO:0000256|SAM:SignalP}.	FNRI01000004;	unreviewed	711
A0A1H4CTG4	A0A1H4CTG4	FALSE	TRUE	A0A1H4CTG4	Uncharacterized protein	SAMN05444145_1054	Alistipes timonensis JC136	cellular organisms, Bacteria, FCB group, Bacteroidetes/Chlorobi group, Bacteroidetes, Bacteroidia, Bacteroidales, Rikenellaceae, Alistipes, Alistipes timonensis, Alistipes timonensis JC136		cd14948;	IPR024361;IPR013783;		SIGNAL 1 26 {ECO:0000256|SAM:SignalP}.	FNRI01000005;	unreviewed	741
A0A1H4DJF6	A0A1H4DJF6	FALSE	TRUE	A0A1H4DJF6	Uncharacterized protein	SAMN05444145_105304	Alistipes timonensis JC136	cellular organisms, Bacteria, FCB group, Bacteroidetes/Chlorobi group, Bacteroidetes, Bacteroidia, Bacteroidales, Rikenellaceae, Alistipes, Alistipes timonensis, Alistipes timonensis JC136		cd14948;	IPR024361;		SIGNAL 1 21 {ECO:0000256|SAM:SignalP}.	FNRI01000005;	unreviewed	759
A0A1H4DV05	A0A1H4DV05	FALSE	TRUE	A0A1H4DV05	Putative binding domain-containing protein, N-terminal	SAMN05444145_10634	Alistipes timonensis JC136	cellular organisms, Bacteria, FCB group, Bacteroidetes/Chlorobi group, Bacteroidetes, Bacteroidia, Bacteroidales, Rikenellaceae, Alistipes, Alistipes timonensis, Alistipes timonensis JC136		cd14948;	IPR024361;IPR013783;	PF13004;	SIGNAL 1 20 {ECO:0000256|SAM:SignalP}.	FNRI01000006;	unreviewed	530
A0A1H4E2V6	A0A1H4E2V6	FALSE	TRUE	A0A1H4E2V6	Uncharacterized protein	SAMN05444145_106163	Alistipes timonensis JC136	cellular organisms, Bacteria, FCB group, Bacteroidetes/Chlorobi group, Bacteroidetes, Bacteroidia, Bacteroidales, Rikenellaceae, Alistipes, Alistipes timonensis, Alistipes timonensis JC136		cd14948;	IPR024361;IPR013783;		SIGNAL 1 24 {ECO:0000256|SAM:SignalP}.	FNRI01000006;	unreviewed	557
A0A1H4EE50	A0A1H4EE50	FALSE	TRUE	A0A1H4EE50	Uncharacterized protein	SAMN05216462_2759	Prevotella ruminicola (Bacteroides ruminicola)	cellular organisms, Bacteria, FCB group, Bacteroidetes/Chlorobi group, Bacteroidetes, Bacteroidia, Bacteroidales, Prevotellaceae, Prevotella, Prevotella ruminicola (Bacteroides ruminicola)		cd14948;	IPR024361;IPR032339;IPR013783;	PF16151;		FNRF01000005;	unreviewed	764
A0A1H4EGT0	A0A1H4EGT0	FALSE	TRUE	A0A1H4EGT0	Putative binding domain-containing protein, N-terminal	SAMN05444145_10776	Alistipes timonensis JC136	cellular organisms, Bacteria, FCB group, Bacteroidetes/Chlorobi group, Bacteroidetes, Bacteroidia, Bacteroidales, Rikenellaceae, Alistipes, Alistipes timonensis, Alistipes timonensis JC136		cd14948;	IPR024361;IPR013783;	PF13004;	SIGNAL 1 27 {ECO:0000256|SAM:SignalP}.	FNRI01000007;	unreviewed	577
A0A1H4EHF4	A0A1H4EHF4	FALSE	TRUE	A0A1H4EHF4	Uncharacterized protein	SAMN05444145_107105	Alistipes timonensis JC136	cellular organisms, Bacteria, FCB group, Bacteroidetes/Chlorobi group, Bacteroidetes, Bacteroidia, Bacteroidales, Rikenellaceae, Alistipes, Alistipes timonensis, Alistipes timonensis JC136		cd14948;	IPR024361;IPR013783;		SIGNAL 1 22 {ECO:0000256|SAM:SignalP}.	FNRI01000007;	unreviewed	1127
A0A1H4EHK2	A0A1H4EHK2	FALSE	TRUE	A0A1H4EHK2	Putative binding domain-containing protein, N-terminal	SAMN04487924_11542	Bacteroides xylanisolvens	cellular organisms, Bacteria, FCB group, Bacteroidetes/Chlorobi group, Bacteroidetes, Bacteroidia, Bacteroidales, Bacteroidaceae, Bacteroides, Bacteroides xylanisolvens		cd14948;	IPR024361;IPR032149;IPR013783;	PF13004;PF16378;		FNRP01000015;	unreviewed	812
A0A1H4EKF2	A0A1H4EKF2	FALSE	TRUE	A0A1H4EKF2	Putative carbohydrate metabolism domain-containing protein	SAMN05444145_107118	Alistipes timonensis JC136	cellular organisms, Bacteria, FCB group, Bacteroidetes/Chlorobi group, Bacteroidetes, Bacteroidia, Bacteroidales, Rikenellaceae, Alistipes, Alistipes timonensis, Alistipes timonensis JC136			IPR025112;IPR038653;	PF13201;	SIGNAL 1 23 {ECO:0000256|SAM:SignalP}.	FNRI01000007;	unreviewed	914
A0A1H4EX76	A0A1H4EX76	FALSE	TRUE	A0A1H4EX76	Putative binding domain-containing protein, N-terminal	SAMN05444145_108133	Alistipes timonensis JC136	cellular organisms, Bacteria, FCB group, Bacteroidetes/Chlorobi group, Bacteroidetes, Bacteroidia, Bacteroidales, Rikenellaceae, Alistipes, Alistipes timonensis, Alistipes timonensis JC136		cd14948;	IPR024361;IPR013783;	PF13004;	SIGNAL 1 23 {ECO:0000256|SAM:SignalP}.	FNRI01000008;	unreviewed	512
A0A1H4EY61	A0A1H4EY61	FALSE	TRUE	A0A1H4EY61	PEP-CTERM protein-sorting domain-containing protein	SAMN04488051_10855	Alkalimonas amylolytica	cellular organisms, Bacteria, Proteobacteria, Gammaproteobacteria, unclassified Gammaproteobacteria, Alkalimonas, Alkalimonas amylolytica			IPR008965;IPR013424;		SIGNAL 1 18 {ECO:0000256|SAM:SignalP}.	FNRM01000008;	unreviewed	189
A0A1H4GD87	A0A1H4GD87	FALSE	TRUE	A0A1H4GD87	Conserved repeat domain-containing protein	SAMN04515680_3053	Leifsonia sp. 21MFCrub1.1	cellular organisms, Bacteria, Terrabacteria group, Actinobacteria, Actinobacteria (high G+C Gram-positive bacteria), Micrococcales, Microbacteriaceae, Leifsonia, Leifsonia sp. 21MFCrub1.1			IPR012291;IPR001434;	PF01345;	SIGNAL 1 19 {ECO:0000256|SAM:SignalP}.	LT629867;	unreviewed	1990
A0A1H4ICB2	A0A1H4ICB2	FALSE	TRUE	A0A1H4ICB2	Ricin-type beta-trefoil lectin domain-containing protein	SAMN04489727_0329 SAMN04489727_2176	Amycolatopsis tolypomycina	cellular organisms, Bacteria, Terrabacteria group, Actinobacteria, Actinobacteria (high G+C Gram-positive bacteria), Pseudonocardiales, Pseudonocardiaceae, Amycolatopsis, Amycolatopsis tolypomycina		cd00161;	IPR032109;IPR035992;IPR000772;	PF16640;PF00652;	SIGNAL 1 31 {ECO:0000256|SAM:SignalP}.	FNSO01000002;FNSO01000004;	unreviewed	735
A0A1H4IDS2	A0A1H4IDS2	FALSE	TRUE	A0A1H4IDS2	Ricin-type beta-trefoil lectin domain-containing protein	SAMN04489727_0419	Amycolatopsis tolypomycina	cellular organisms, Bacteria, Terrabacteria group, Actinobacteria, Actinobacteria (high G+C Gram-positive bacteria), Pseudonocardiales, Pseudonocardiaceae, Amycolatopsis, Amycolatopsis tolypomycina		cd00161;	IPR000421;IPR008979;IPR035992;IPR000772;	PF00754;PF00652;	SIGNAL 1 24 {ECO:0000256|SAM:SignalP}.	FNSO01000002;	unreviewed	519
A0A1H4LEU8	A0A1H4LEU8	FALSE	TRUE	A0A1H4LEU8	Uncharacterized protein	SAMN05192540_1287	Maribacter dokdonensis	cellular organisms, Bacteria, FCB group, Bacteroidetes/Chlorobi group, Bacteroidetes, Flavobacteriia, Flavobacteriales, Flavobacteriaceae, Maribacter, Maribacter dokdonensis			IPR013784;IPR007110;IPR013783;		SIGNAL 1 19 {ECO:0000256|SAM:SignalP}.	FNTB01000001;	unreviewed	604
A0A1H4RVH8	A0A1H4RVH8	FALSE	TRUE	A0A1H4RVH8	Ricin-type beta-trefoil lectin domain-like	SAMN05216489_00530	Streptomyces sp. 3213.3	cellular organisms, Bacteria, Terrabacteria group, Actinobacteria, Actinobacteria (high G+C Gram-positive bacteria), Streptomycetales, Streptomycetaceae, Streptomyces, Streptomyces sp. 3213.3		cd00161;	IPR035992;IPR000772;	PF14200;		FNTK01000001;	unreviewed	513
A0A1H4RW95	A0A1H4RW95	FALSE	TRUE	A0A1H4RW95	Chitin-binding protein	SAMN05428943_1503	Streptomyces sp. 2314.4	cellular organisms, Bacteria, Terrabacteria group, Actinobacteria, Actinobacteria (high G+C Gram-positive bacteria), Streptomycetales, Streptomycetaceae, Streptomyces, Streptomyces sp. 2314.4			IPR004302;IPR014756;	PF03067;	SIGNAL 1 30 {ECO:0000256|SAM:SignalP}.	FNSJ01000001;	unreviewed	335
A0A1H5E418	A0A1H5E418	FALSE	TRUE	A0A1H5E418	Cellulose binding domain-containing protein	SAMN04490357_6089	Streptomyces misionensis	cellular organisms, Bacteria, Terrabacteria group, Actinobacteria, Actinobacteria (high G+C Gram-positive bacteria), Streptomycetales, Streptomycetaceae, Streptomyces, Streptomyces misionensis			IPR001919;IPR008965;IPR012291;	PF00553;		FNTD01000004;	unreviewed	512
A0A1H5KG93	A0A1H5KG93	FALSE	TRUE	A0A1H5KG93	S-layer homology domain-containing protein	SAMN04489740_1993	Arthrobacter alpinus	cellular organisms, Bacteria, Terrabacteria group, Actinobacteria, Actinobacteria (high G+C Gram-positive bacteria), Micrococcales, Micrococcaceae, Arthrobacter, Arthrobacter alpinus			IPR013784;IPR001119;	PF00395;	SIGNAL 1 17 {ECO:0000256|SAM:SignalP}.	FNTV01000001;	unreviewed	505
A0A1H5PYW9	A0A1H5PYW9	FALSE	TRUE	A0A1H5PYW9	Uncharacterized protein	SAMN04488561_7006	Jiangella alba	cellular organisms, Bacteria, Terrabacteria group, Actinobacteria, Actinobacteria (high G+C Gram-positive bacteria), Jiangellales, Jiangellaceae, Jiangella, Jiangella alba			IPR025150;IPR008979;IPR013222;IPR038637;	PF13320;PF08305;	SIGNAL 1 32 {ECO:0000256|SAM:SignalP}.	FNUC01000004;	unreviewed	933
A0A1H5QF98	A0A1H5QF98	FALSE	TRUE	A0A1H5QF98	Cellulose binding domain-containing protein	SAMN05421837_102865	Amycolatopsis pretoriensis	cellular organisms, Bacteria, Terrabacteria group, Actinobacteria, Actinobacteria (high G+C Gram-positive bacteria), Pseudonocardiales, Pseudonocardiaceae, Amycolatopsis, Amycolatopsis pretoriensis			IPR001919;IPR008965;IPR012291;	PF00553;		FNUJ01000002;	unreviewed	255
A0A1H5TN34	A0A1H5TN34	FALSE	TRUE	A0A1H5TN34	RHS repeat-associated core domain-containing protein	SAMN04487934_10211	Eubacterium ruminantium	cellular organisms, Bacteria, Terrabacteria group, Firmicutes, Clostridia, Clostridiales, Eubacteriaceae, Eubacterium, Eubacterium ruminantium			IPR001304;IPR016186;IPR016187;IPR022385;IPR031325;IPR006530;	PF00059;PF05593;	SIGNAL 1 31 {ECO:0000256|SAM:SignalP}.	FNUU01000002;	unreviewed	3027
A0A1H5W3I3	A0A1H5W3I3	FALSE	TRUE	A0A1H5W3I3	Uncharacterized protein	SAMN04487934_105101	Eubacterium ruminantium	cellular organisms, Bacteria, Terrabacteria group, Firmicutes, Clostridia, Clostridiales, Eubacteriaceae, Eubacterium, Eubacterium ruminantium			IPR025584;	PF14262;	SIGNAL 1 29 {ECO:0000256|SAM:SignalP}.	FNUU01000005;	unreviewed	480
A0A1H5WIH4	A0A1H5WIH4	FALSE	TRUE	A0A1H5WIH4	Uncharacterized protein	SAMN05444001_11173	Parabacteroides chinchillae	cellular organisms, Bacteria, FCB group, Bacteroidetes/Chlorobi group, Bacteroidetes, Bacteroidia, Bacteroidales, Tannerellaceae, Parabacteroides, Parabacteroides chinchillae			IPR027840;IPR025112;IPR038653;	PF14900;PF13201;		FNVS01000011;	unreviewed	708
A0A1H6BXA0	A0A1H6BXA0	FALSE	TRUE	A0A1H6BXA0	Carbohydrate binding domain-containing protein (Fragment)	SAMN02799616_04062	Paenibacillus sp. UNC499MF	cellular organisms, Bacteria, Terrabacteria group, Firmicutes, Bacilli, Bacillales, Paenibacillaceae, Paenibacillus, Paenibacillus sp. UNC499MF			IPR003305;IPR008979;	PF02018;		FNVF01000011;	unreviewed	192
A0A1H6BXH3	A0A1H6BXH3	FALSE	TRUE	A0A1H6BXH3	Carbohydrate binding domain-containing protein	SAMN05421819_4028	Bryocella elongata	cellular organisms, Bacteria, Acidobacteria, Acidobacteriia, Acidobacteriales, Acidobacteriaceae, Bryocella, Bryocella elongata			IPR003610;IPR008160;	PF01391;	SIGNAL 1 23 {ECO:0000256|SAM:SignalP}.	FNVA01000008;	unreviewed	1940
A0A1H6CAD4	A0A1H6CAD4	FALSE	TRUE	A0A1H6CAD4	Collagen triple helix repeat-containing protein	SAMN05421819_4389	Bryocella elongata	cellular organisms, Bacteria, Acidobacteria, Acidobacteriia, Acidobacteriales, Acidobacteriaceae, Bryocella, Bryocella elongata			IPR003610;IPR008160;	PF01391;	SIGNAL 1 26 {ECO:0000256|SAM:SignalP}.	FNVA01000009;	unreviewed	1230
A0A1H6CD95	A0A1H6CD95	FALSE	TRUE	A0A1H6CD95	Uncharacterized protein	SAMN02799616_04390	Paenibacillus sp. UNC499MF	cellular organisms, Bacteria, Terrabacteria group, Firmicutes, Bacilli, Bacillales, Paenibacillaceae, Paenibacillus, Paenibacillus sp. UNC499MF			IPR016187;			FNVF01000014;	unreviewed	290
A0A1H6CV30	A0A1H6CV30	FALSE	TRUE	A0A1H6CV30	Cellulose binding domain-containing protein	SAMN05444920_104421	Nonomuraea solani	cellular organisms, Bacteria, Terrabacteria group, Actinobacteria, Actinobacteria (high G+C Gram-positive bacteria), Streptosporangiales, Streptosporangiaceae, Nonomuraea, Nonomuraea solani			IPR001919;IPR008965;IPR012291;	PF00553;	SIGNAL 1 32 {ECO:0000256|SAM:SignalP}.	FNVT01000004;	unreviewed	356
A0A1H6DR41	A0A1H6DR41	TRUE	FALSE	A0A1H6DR41	Ricin-type beta-trefoil lectin domain-like	SAMN02982929_04837	Saccharopolyspora hirsuta	cellular organisms, Bacteria, Terrabacteria group, Actinobacteria, Actinobacteria (high G+C Gram-positive bacteria), Pseudonocardiales, Pseudonocardiaceae, Saccharopolyspora, Saccharopolyspora hirsuta		cd00161;	IPR035992;IPR000772;	PF14200;	SIGNAL 1 24 {ECO:0000256|SAM:SignalP}.	FNVB01000007;	unreviewed	176
A0A1H6DZB2	A0A1H6DZB2	TRUE	FALSE	A0A1H6DZB2	Ricin-type beta-trefoil lectin domain-containing protein	SAMN05216223_1224	Streptomyces yanglinensis	cellular organisms, Bacteria, Terrabacteria group, Actinobacteria, Actinobacteria (high G+C Gram-positive bacteria), Streptomycetales, Streptomycetaceae, Streptomyces, Streptomyces yanglinensis		cd00161;	IPR035992;IPR000772;	PF00652;		FNVU01000022;	unreviewed	290
A0A1H6KGW1	A0A1H6KGW1	FALSE	TRUE	A0A1H6KGW1	Putative peptidoglycan binding domain-containing protein	SAMN02910265_02466	Ruminococcus flavefaciens	cellular organisms, Bacteria, Terrabacteria group, Firmicutes, Clostridia, Clostridiales, Ruminococcaceae, Ruminococcus, Ruminococcus flavefaciens		cd00161;	IPR002477;IPR036365;IPR036366;IPR035992;IPR000772;	PF01471;PF14200;	SIGNAL 1 28 {ECO:0000256|SAM:SignalP}.	FNWV01000009;	unreviewed	534
A0A1H6S8Y5	A0A1H6S8Y5	FALSE	TRUE	A0A1H6S8Y5	Putative carbohydrate metabolism domain-containing protein	SAMN04488018_102239	Myroides marinus	cellular organisms, Bacteria, FCB group, Bacteroidetes/Chlorobi group, Bacteroidetes, Flavobacteriia, Flavobacteriales, Flavobacteriaceae, Myroides, Myroides marinus			IPR025112;IPR038653;	PF13201;		FNYS01000002;	unreviewed	364
A0A1H6SZN8	A0A1H6SZN8	FALSE	TRUE	A0A1H6SZN8	Carbohydrate family 9 binding domain-like	SAMN04487997_1622	Frateuria terrea	cellular organisms, Bacteria, Proteobacteria, Gammaproteobacteria, Xanthomonadales, Rhodanobacteraceae, Frateuria, Frateuria terrea			IPR010502;	PF06452;	SIGNAL 1 21 {ECO:0000256|SAM:SignalP}.	FNYC01000002;	unreviewed	734
[truncated: 4,476 more rows]
