# Supplementary material for: Unraveling function and diversity of bacterial lectins in the human microbiome
Source: Nat Commun. 2022 Jun 3;13:3101. doi: 10.1038/s41467-022-29949-3 (PMC9166713; doi:10.1038/s41467-022-29949-3)
Supplement: Supplementary file 5 — Supplementary Data 4 [file 41467_2022_29949_MOESM5_ESM.xlsx]

## Sheet: All Nodes
Node	CD19	CD4	CD16	CD123	CD66b	CD14	CD3	CD38	HLADR	CD8	CD1c	CD45RA	CD56	CD27	CD11c	CD11b
1	4.81278	1.92874	0.197738	6.74196	1.19207	0.22428	4.47271	2.84563	0.912495	0.546564	0.241866	1.11978	0.582555	1.42474	0.0446784	0.257818
2	0.443684	0.425731	0.358493	0.182794	0.209399	0.19676	5.61038	1.78233	0.50259	4.564	0.149455	3.75409	0.377877	1.17308	0.158068	0.417869
3	1.2947	0.285399	0.182507	0.170422	0.371137	0.302432	2.20562	6.4538	0.749304	0.284888	0.1856	0.916813	0.663242	2.25469	0.0557512	0.398077
4	2.36901	0.717354	0.376717	0.320718	0.715939	0.488314	4.80818	6.52781	1.99985	3.10369	0.388262	2.28621	1.51401	2.2722	0.226807	0.559203
5	1.89407	2.21486	0.628007	0.318887	4.53289	0.635591	4.59889	3.41925	1.76113	0.897333	0.672008	1.95705	1.19379	1.37229	1.64865	3.08949
6	0.589254	1.27149	0.403548	1.30189	0.589268	0.566789	1.29471	2.90073	6.81101	0.473225	4.19998	1.47094	0.983054	0.218587	4.38715	0.447555
7	2.66524	0.349764	0.185368	0.177384	0.368783	0.281249	0.588594	3.11868	5.01398	0.184407	1.36664	2.78291	0.543221	1.85584	0.261734	0.266411
8	2.09531	1.22495	1.37182	0.874389	4.40072	1.53513	1.31504	1.94923	1.55073	1.09159	0.968152	2.21899	2.05215	0.960247	2.21543	3.92424
9	2.26285	0.251293	0.184123	0.299762	0.299635	0.242965	0.453857	0.805423	5.04303	0.267732	2.27087	3.5099	0.418023	0.345124	0.216105	0.3526
10	0.491876	2.17659	0.10537	0.129542	0.23185	0.181459	4.87845	2.86584	1.03289	0.426385	0.111938	0.664852	0.614661	0.425266	0.0610564	0.333114
11	0.806248	1.36486	0.665106	1.27633	1.08578	1.96263	1.58405	4.18063	7.82142	0.551933	0.504703	2.04639	2.16602	0.45621	0.647268	0.229553
12	0.218204	0.090613	0.0501352	0.0753485	0.332105	0.123976	0.202049	0.511374	0.558679	0.0823934	0.0852264	0.423964	0.199807	0.0903512	0.106024	0.631944
13	0.583569	0.877255	0.268568	0.391308	0.615428	0.641692	1.24987	3.33606	6.78645	0.352058	0.251187	1.1994	1.18175	0.31671	0.603745	0.639385
14	1.32386	0.679458	0.48244	0.409815	1.64599	0.705071	1.42471	3.01247	1.73594	0.583783	0.506899	1.58911	1.12247	0.541426	1.22375	3.55403
15	1.7794	0.242981	0.112672	0.139248	0.292287	0.217938	1.82951	6.14334	0.485673	0.290931	0.11625	1.02921	0.802725	0.723652	0.0584208	0.413015
16	3.08932	0.454466	0.247703	0.211025	0.447319	0.404183	2.4582	6.72571	0.992609	0.312401	0.314447	1.54857	0.998188	2.81987	0.0661508	0.35354
17	1.5876	0.654563	0.305329	0.214599	4.05796	0.3357	0.456395	1.43559	0.737367	0.343757	0.486807	1.40566	0.441411	0.320069	1.58123	2.85073
18	2.67038	0.386103	0.238196	0.394748	0.398059	0.368388	0.72805	3.22613	5.59665	0.313209	3.17678	3.55509	0.68569	0.305511	0.12198	0.412938
19	2.32742	1.90152	2.61953	1.62895	5.03854	2.18234	1.85202	1.88419	1.94925	2.19255	1.58264	3.22152	2.88454	1.56292	2.87284	4.91296
20	4.78241	0.153475	0.0715681	6.73053	1.03804	0.0748366	0.351389	0.190438	0.201556	0.149021	0.0804518	0.515369	0.0784261	0.441822	0.0409354	0.103849
21	0.613242	2.16676	0.113574	0.0940614	0.222442	0.210336	4.86373	3.24784	0.989387	0.336045	0.136732	0.789777	0.5196	1.81666	0.039006	0.23761
22	1.91836	2.44646	0.331755	0.336166	0.662093	0.521768	5.25404	6.39832	1.65173	0.844686	0.329658	1.83133	1.52731	2.13184	0.194929	0.686163
23	2.49961	0.257017	0.145111	0.153649	0.266981	0.222747	0.648514	2.52576	5.08066	0.277463	1.79302	3.20168	0.419997	0.214444	0.0929835	0.250168
24	2.67407	0.599984	0.300428	0.551585	0.695021	0.53368	2.20241	6.18626	4.8799	0.515333	0.866842	2.9157	1.42799	1.69052	0.270522	0.611612
25	1.54423	1.56479	0.50678	1.13242	0.701404	0.559191	0.975195	3.29515	6.50313	0.435006	4.33475	1.36973	0.735069	0.368715	4.57742	0.901262
26	0.340688	0.197919	0.159047	3.10517	0.342893	0.369504	0.662251	0.584144	4.54383	0.301684	0.134063	0.902988	0.750207	0.108245	0.144032	0.468822
27	0.542675	1.08118	0.344142	1.09846	0.613104	1.19733	0.99731	3.10851	7.08495	0.437082	0.452053	1.43242	1.23984	0.266824	2.35969	0.387982
28	1.17345	0.975738	0.394471	0.756247	0.964809	2.71535	1.17329	3.78785	6.83052	0.337023	0.471084	1.44899	1.20891	0.739406	1.3239	1.18525
29	0.997298	0.220028	0.0977091	0.162782	0.351311	0.214846	0.808769	5.15581	0.757845	0.20275	0.150097	0.887235	0.443819	0.873576	0.0811486	0.719469
30	0.518902	0.24396	0.295768	0.225301	0.27961	0.234858	0.846378	4.41282	1.20506	0.356722	0.141212	2.58972	3.12833	0.334943	2.10454	0.593533
31	3.48419	1.20586	0.541553	0.527296	1.01965	1.00706	2.63149	6.50115	5.43972	0.39829	1.54844	2.79197	1.66119	2.64863	2.18126	0.899835
32	2.85126	2.25665	0.30186	0.318998	0.623687	0.511275	4.77638	3.77106	5.23759	0.599788	0.873348	3.07716	1.01358	1.57033	0.537397	0.528602
33	0.743174	0.985926	0.450075	2.27164	0.693494	2.69706	1.71514	3.97185	7.32117	0.488307	0.43675	1.48721	1.59167	0.346227	1.40412	0.308861
34	1.54715	1.18129	1.95721	0.874921	5.4198	1.11661	1.2779	1.68325	1.39896	1.67838	0.886728	2.81757	2.05804	0.823054	2.57668	4.78061
35	1.07532	0.712114	1.16655	0.545314	5.34059	0.842742	0.844213	1.12007	0.972005	1.02759	0.619264	2.29278	1.46528	0.560251	2.30513	4.38793
36	0.212837	2.10525	0.0837813	0.146355	0.19964	0.111177	5.17743	1.02521	0.503473	0.457294	0.0664269	0.50833	0.343945	0.593159	0.047889	0.239557
37	0.743102	0.487488	0.692087	0.376397	5.07466	0.491591	0.675467	0.430443	0.661407	0.589874	0.401198	1.58468	0.886292	0.34533	2.01992	3.97008
38	3.37564	0.635798	0.454454	0.555759	0.648373	0.495238	1.10524	3.75638	5.67108	0.354442	3.63464	3.14185	1.01722	2.31821	1.86832	0.563141
39	3.731	0.944092	0.538798	0.475934	1.04814	0.895332	3.17087	7.32731	2.44242	0.55203	0.536137	2.47803	1.66288	3.71075	0.112032	0.697872
40	0.380059	1.78711	0.155532	0.187619	0.294607	0.242307	5.55195	3.1645	0.754584	0.391285	0.114469	3.16316	0.504661	1.24835	0.138025	0.481067
41	3.03911	2.05701	1.33882	0.391288	0.740726	1.84588	2.18003	6.65259	2.25355	1.15102	0.693444	2.84385	1.05039	2.7926	3.45533	6.02042
42	1.58613	0.710184	0.507588	0.350617	4.13353	0.624865	0.551647	1.79626	1.27973	0.674741	0.471092	1.6267	0.928201	0.485815	2.39807	3.48378
43	1.17856	0.698021	0.257334	0.409483	0.630586	1.91692	0.600003	2.86358	4.30938	0.209953	0.251025	1.13735	0.525315	0.257979	2.89999	3.10238
44	3.28575	2.72589	0.503923	0.471883	0.981922	0.87956	5.05953	6.85096	2.9415	0.721057	0.656265	2.36805	1.79111	3.2861	0.20995	0.769893
45	1.45065	0.408022	0.261555	0.23349	0.539116	0.557155	2.72421	6.94259	0.828548	0.443772	0.249531	1.33956	3.42702	1.91261	0.117893	0.415439
46	0.646443	1.86549	0.49904	2.80915	0.750916	1.997	1.83063	3.72467	7.56649	0.538259	0.822557	1.71438	1.71518	0.364562	3.06025	0.326137
47	4.92414	0.604131	0.276501	6.74047	1.38841	0.40381	2.19553	6.42446	1.23058	0.380822	0.331314	1.5477	0.813225	2.30245	0.0512402	0.417017
48	1.50418	1.49802	0.675457	1.01317	1.16756	2.17918	1.99206	4.23641	7.70231	0.647485	0.733822	2.17836	2.03723	0.784672	2.30072	0.505547
49	1.24191	0.718036	0.733165	0.414952	5.17502	0.55265	2.43177	4.49475	1.94915	0.82544	0.456901	2.1846	1.24292	0.760497	1.96117	4.01191
50	2.07156	1.13712	0.582516	0.313372	4.62174	0.541473	0.712485	2.11989	1.31735	0.621982	0.802059	1.91695	1.01356	0.557252	1.49038	3.07878
51	0.343003	0.282222	0.31651	0.222042	0.213801	0.210286	4.90194	2.14624	0.89388	4.28778	0.140769	1.23421	2.22442	0.185256	2.45119	0.46222
52	2.72088	0.956743	0.60916	0.38554	4.42196	0.717092	1.88724	5.96961	1.7658	0.584133	0.699282	2.01858	1.2794	1.89038	1.68763	2.97383
53	3.32764	1.44027	0.908101	0.499166	4.62467	0.954074	2.97794	6.69025	2.17687	0.640723	1.01232	2.39348	1.66498	2.84672	1.38647	3.08721
54	0.667743	0.383346	0.452836	0.192625	4.80664	0.291632	0.638686	0.968914	0.688566	0.297376	0.301196	1.0128	0.501055	0.245696	1.02406	2.60178
55	2.55843	0.254476	0.125449	0.17629	0.272979	0.214032	0.461148	2.07799	5.05061	0.168122	0.331846	2.75916	0.467718	0.341919	0.309137	0.339442
56	1.1379	1.98265	0.503381	1.88744	0.836915	1.15142	1.24575	3.33641	6.88286	0.51675	4.09196	1.63271	1.32646	0.373562	4.65188	1.31943
57	0.802328	0.352391	0.850361	0.333228	5.28032	0.556199	0.91179	2.1591	1.02979	0.415095	0.370077	1.24213	1.10592	0.379547	0.895272	3.37689
58	0.247418	0.185902	0.119377	0.198565	0.225782	0.768152	0.696362	0.539226	1.34492	0.281701	0.124454	0.724663	6.43429	0.148157	0.0828475	0.206915
59	0.731229	0.984567	0.2743	0.457499	0.579597	0.731813	1.49851	3.54992	6.66667	0.353931	0.726063	1.39513	1.04762	0.312619	3.36962	0.741436
60	1.48385	0.25671	0.219661	0.603731	0.476486	0.359147	2.93238	6.08292	3.51432	0.436864	0.339715	3.15337	0.738705	3.03958	0.131226	0.350992
61	0.522177	0.592341	0.381944	0.271208	0.278398	0.213256	5.60315	3.14768	1.72145	4.89203	0.164497	1.26371	0.697492	0.607595	0.119823	0.867998
62	2.63574	1.12197	0.666955	0.426266	4.25926	0.828437	1.03246	3.08962	4.37987	0.569208	1.26118	2.49189	1.16537	1.03603	1.93147	3.06699
63	0.998844	0.608238	0.686608	0.36949	5.22301	0.508087	1.54971	2.2316	1.81638	0.778463	0.442129	2.00297	1.11974	0.613122	2.29666	4.18757
64	1.47492	2.22244	0.340774	0.302233	1.52648	0.605135	4.87922	3.89102	2.91943	0.813981	0.381581	1.69507	1.2141	1.22519	0.458565	2.31178
65	3.38477	0.611732	0.331409	0.817183	0.614266	0.588053	1.18973	3.0959	5.66714	0.357364	2.17818	3.03015	0.992498	0.980931	2.61829	0.469559
66	1.57162	0.426982	0.204527	0.514593	0.736225	0.572931	1.59537	5.0714	4.32734	0.317663	0.315654	2.50281	1.0426	0.623256	0.22641	0.543918
67	2.74159	2.26965	0.338227	0.338414	0.624738	0.477471	4.77184	3.70225	5.27333	0.514006	2.80869	3.08175	1.03682	1.71878	0.605379	0.482698
68	3.57364	0.988804	0.516458	0.62509	0.968201	0.790445	2.82441	6.81872	5.21958	0.521252	1.98324	3.16413	1.47826	3.17616	0.286257	0.624522
69	2.98286	0.453339	0.252156	0.345531	0.491952	0.473131	2.75362	6.9152	0.909823	0.39499	0.236774	1.59896	0.968984	0.657127	0.0822502	0.448881
70	0.596564	0.472826	0.200145	3.24493	0.48371	0.579952	0.955171	2.2001	5.58407	0.372179	0.205625	1.18523	1.04373	0.200009	0.176081	0.567883
71	1.83728	0.92796	0.564223	0.417353	1.88608	1.09483	1.09788	2.96601	1.99097	0.457689	0.718196	1.9398	1.58906	0.782111	0.295655	1.30589
72	0.579457	1.48457	0.388193	1.76739	0.644918	1.15572	1.72462	3.38187	7.1666	0.495741	2.61107	1.47815	1.30087	0.235812	4.33574	0.433501
73	1.17719	1.37803	0.46248	1.59688	0.78822	2.78783	1.15953	3.91306	7.21108	0.338702	1.16486	1.5362	1.40465	0.481801	3.40762	0.931902
74	1.61386	1.46938	0.487387	0.992348	0.757694	3.03989	0.973362	3.52164	6.55237	0.321215	2.35201	1.58791	0.891422	0.396412	4.1824	2.2675
75	1.60229	0.301643	0.162365	0.278231	0.500402	0.379263	1.89797	6.08565	2.22987	0.323578	0.269383	1.66528	0.682347	1.50416	0.321139	1.20843
76	0.938465	1.58106	0.313041	0.802338	0.80846	0.994547	3.49954	4.40307	6.89396	0.582302	0.397608	1.75999	1.50974	0.702338	0.936624	0.58217
77	0.668331	0.543789	0.336291	0.328133	1.32649	0.191519	0.44948	1.24408	0.686922	0.350095	0.228419	0.923686	0.309347	0.232525	1.80507	3.96256
78	0.717248	0.214601	0.165687	0.11675	0.33528	0.277098	4.34296	2.84399	1.41471	2.61302	0.16866	1.18188	0.695857	0.703765	0.0960943	0.32447
79	0.40307	0.325023	0.383793	0.159538	0.167227	0.186822	5.23699	1.44662	0.44692	4.64172	0.135225	1.18789	0.470805	0.513316	0.142088	0.342532
80	2.52172	1.38765	1.1711	0.438186	4.97896	0.966818	1.61713	3.48969	2.93325	0.839892	1.20731	2.25584	1.47213	0.957243	1.14002	3.2155
81	0.657064	0.354123	0.212129	0.265027	0.541521	0.45909	0.900733	1.61708	2.14229	0.345993	0.213471	1.40186	2.06284	0.253471	0.371091	0.6228
82	2.61402	0.952521	0.485399	0.268573	0.667378	0.867764	2.21042	6.59915	1.53263	0.415842	0.426538	1.90043	0.999838	2.7568	2.24704	5.19424
83	0.60312	0.776633	0.235616	0.480826	0.41544	0.388558	0.469425	2.03503	5.8665	0.29139	2.80379	0.904403	0.618369	0.153388	3.881	0.706203
84	0.770606	0.227045	0.154291	0.127761	0.50216	0.243307	0.441025	2.26899	1.04307	0.224611	0.190711	0.957213	0.614419	0.25599	0.154695	0.922205
85	1.09765	1.18565	0.225163	0.635465	0.4729	0.846871	0.960233	3.09922	6.30889	0.282433	1.64265	1.10056	0.649812	0.277278	3.77792	2.18401
86	1.27132	2.79571	0.234912	0.242025	0.564359	0.41618	5.20622	4.32212	2.54629	1.20728	0.413972	1.52237	1.16854	2.34617	0.160502	0.480367
87	0.793435	0.392708	0.186437	0.161225	0.380265	0.347677	4.61588	3.65614	1.7795	1.83427	0.205156	2.09261	2.60732	0.348527	0.7763	0.397642
88	0.379065	0.327165	0.152599	0.418804	0.346571	0.717751	0.672779	1.5312	5.40392	0.212451	0.356367	0.763522	0.63033	0.168268	1.96893	0.451531
89	1.94843	2.09179	0.556939	1.60523	0.932559	1.44108	2.77663	4.53575	6.88423	0.562245	3.33458	1.99552	1.36816	1.14385	4.3929	1.1314
90	0.280879	0.366731	0.0436407	0.0490763	0.201495	0.0954733	2.79764	0.86116	0.49581	0.665951	0.0671288	0.733582	0.245517	0.187742	0.0851755	0.297824
91	0.285726	0.201698	0.244187	0.262543	0.236238	0.211995	0.866426	4.35904	0.744564	2.65525	0.0773402	3.24221	3.49911	0.10339	1.67246	0.426086
92	0.687368	0.735203	0.285802	1.06268	0.517569	3.64487	2.39472	5.07991	7.10911	0.423059	0.335781	1.52551	1.77378	0.582351	0.584626	0.408801
93	3.26216	0.785044	0.459856	0.782987	0.964635	0.843188	2.00389	4.48931	6.16133	0.468746	0.9483	3.35747	1.65208	0.942021	0.332672	0.651863
94	1.22369	0.421835	0.296126	0.234298	3.88177	0.336125	1.94989	4.61737	1.04708	0.539057	0.283853	1.53643	0.704624	0.953054	0.74337	1.50579
95	1.89766	0.410872	0.206665	0.285663	0.629717	0.366763	2.56889	6.31435	2.0927	0.51245	0.280761	2.4728	1.27606	1.73163	0.176161	4.16817
96	2.68512	0.634719	0.337592	0.249198	0.553637	0.46817	4.49024	3.72442	5.11839	2.59753	1.23748	3.03594	1.19132	1.21757	0.405845	0.448808
97	2.05729	2.0788	0.248806	0.268913	0.701698	0.493524	5.05129	6.21825	2.10166	0.762739	0.31737	1.97357	1.13702	2.3319	0.178051	3.31827
98	3.04902	1.43778	0.729181	0.511981	1.66421	1.07211	2.88998	6.38927	2.15336	0.693358	0.670106	2.46827	2.12553	2.5441	1.66255	1.76402
99	4.85672	0.391105	0.153521	6.71085	1.3184	0.166868	0.681764	2.327	4.86674	0.218273	0.660358	2.43027	0.399008	1.0298	0.245935	0.219594
100	2.46192	0.524195	0.205429	0.377324	0.717725	0.380676	1.28974	3.0863	5.29374	0.354545	1.89688	3.43631	0.631131	0.482121	0.319389	3.28811

## Sheet: Annotated Nodes
Node ID	HLADR	CD4	CD8	CD19	CD66b	CD14	CD1c	CD56	CD16	CD123	CD27	CD38	CD3	CD11b	CD11c	CD45RA	Cluster	Subcluster
14	1.6341	0.5588	0.1411	1.3631	1.5978	0.6438	0.2987	0.9397	0.2331	0.0373	0.3512	2.8779	1.0797	3.3389	0.9958	1.4091	CD66b
17	0.6981	0.6001	0.08	1.7906	4.1039	0.0764	0.3696	0.286	0.1433	0	0.1086	1.7319	0.2077	2.9151	1.6023	1.4105	CD66b
19	2.7032	2.2859	2.2669	2.863	4.5136	2.8166	1.9858	3.2791	2.7488	2.0723	2.1614	2.6665	2.5982	4.9026	2.9594	3.1988	CD66b
34	1.7249	1.3891	1.6184	2.1351	4.7567	1.1823	0.9977	1.8822	1.8175	0.8477	0.825	2.1965	1.2822	4.4153	2.4647	2.5364	CD66b
35	1.0995	0.7587	0.7044	1.7634	4.7508	0.769	0.6648	1.2998	0.9665	0.1753	0.4288	1.449	0.6981	3.71	2.1306	1.9549	CD66b
37	0.656	0.332	0.0728	1.2694	4.4857	0.193	0.2674	0.689	0.4483	0	0.1421	0.5619	0.4054	3.3737	2.0087	1.4011	CD66b
42	1.316	0.6643	0.3812	1.8386	4.208	0.3904	0.4395	0.7786	0.3165	0.0182	0.2743	1.957	0.2866	3.3378	2.1779	1.5912	CD66b
49	2.4435	0.7069	0.589	1.9169	4.9261	0.5724	0.4957	1.2283	0.835	0.228	0.7942	4.0756	2.1294	3.4098	1.4787	1.9699	CD66b
50	1.3726	1.1047	0.4502	2.1485	4.5109	0.3152	0.6805	0.8806	0.4517	0.0599	0.3593	2.199	0.5321	3.1508	1.5954	1.8546	CD66b
52	1.8674	0.9565	0.342	2.6682	4.3614	0.6045	0.6558	1.2177	0.5388	0.145	1.9509	6.1229	1.9967	2.9202	1.5834	1.9984	CD66b
53	2.4513	1.5181	0.6983	3.3016	4.6575	1.0093	1.0733	1.8081	1.0401	0.4791	2.8232	6.6943	2.9126	3.1744	1.5628	2.4731	CD66b
54	0.4635	0	0	0.6645	4.7712	0	0.0174	0.2756	0.3614	0	0	1.1691	0.3068	2.8069	0.487	0.6519	CD66b
57	1.1741	0.0249	0	0.8872	5.1227	0.1248	0.1393	0.7742	0.8318	0	0.131	2.1904	0.4589	3.1208	0.4942	0.7714	CD66b
62	4.8417	1.1389	0.4241	2.7165	4.3933	0.7747	1.2625	1.1954	0.6675	0.2672	0.9691	3.1662	1.1475	3.1606	2.023	2.5625	CD66b
63	1.8588	0.466	0.4012	1.4008	4.923	0.4627	0.5301	1.0711	0.6621	0.2286	0.4372	2.2745	1.2616	3.7479	2.0194	1.8122	CD66b
71	1.8329	0.688	0.0693	1.7375	1.6354	0.6693	0.4139	1.3147	0.199	0	0.5277	2.9435	0.9038	1.2488	0	1.6201	CD66b
77	0	0	0	0	0.0342	0	0	0	0	0	0	0.6114	0	3.8206	0.0147	0.0835	CD66b
8	1.5367	1.2413	1.0187	2.2606	4.333	1.445	0.9517	1.939	1.2746	0.6962	0.8274	2.1367	1.3447	3.8245	2.25	2.1547	CD66b
80	3.2408	1.3314	0.5968	2.5336	5.2156	0.8584	1.0851	1.4334	1.2466	0.3268	0.9016	3.6513	1.6627	3.2	1.0612	2.2082	CD66b
98	2.2136	1.3064	0.5305	3.157	1.4819	1.0054	0.702	1.9896	0.7207	0.2931	2.7191	6.6832	2.7606	1.6985	0.6418	2.3433	CD66b
30	1.1707	0	0	0.6536	0.1321	0	0	2.7124	0	0	0.1003	4.1659	0.5808	0.3299	2.1335	1.9211	CD56
58	3.0379	0	0	0.5723	0.1721	0.2629	0	5.6425	0	0	0	1.4089	0.3345	0.2205	0	0.6997	CD56
81	2.4763	0.0528	0	0.8041	0.2385	0.0252	0	2.0643	0	0	0	2.3413	0.5216	0.3504	0	0.8158	CD56
91	0.9826	0.1513	1.0929	0.6275	0	0	0	2.6184	0.0464	0	0	3.7911	0.369	0	1.7793	2.4413	CD56
10	0.9657	2.2417	0	0.6039	0.0135	0	0	0.3456	0	0	0.4182	3.1435	4.4765	0.0811	0	0.5405	CD4
21	0.9528	2.2611	0	0.5885	0.0184	0	0	0.2741	0	0	1.8656	3.1552	4.6621	0.0326	0	0.6707	CD4
36	0.4211	2.0246	0	0.2772	0	0	0	0.0988	0	0	0.7337	1.5896	4.5197	0.0015	0	0.3212	CD4
40	0.6048	1.9032	0.0369	0.5674	0.0833	0	0	0.5133	0	0	1.798	3.4397	5.0977	0.1003	0	2.4927	CD4
2	0.7533	0.0966	2.5816	0.7315	0.0343	0	0.2445	0.0613	0	0	1.5089	2.6923	5.2993	0.0644	0	3.3247	CD8
51	0.7221	0	2.3315	0.1418	0.1078	0	0	2.457	0	0	0	3.1321	4.1531	0.2538	1.9519	0.8051	CD8
61	1.7456	0	3.3722	0.299	0.1209	0	0	0.0292	0	0	0.4667	3.1219	4.7383	0.3152	0	0.9303	CD8
78	1.3106	0	2.344	0.6589	0.0709	0	0	0.3793	0	0	0.4516	2.9106	4.189	0.094	0	0.9527	CD8
79	0.5761	0	2.8886	0.3437	0.0104	0	0	0	0	0	0.1927	2.016	4.3385	0	0	0.5325	CD8
87	1.5872	0.0131	1.4475	0.7527	0.1499	0	0	2.3575	0	0	0.0673	3.4481	4.5223	0.0935	0	1.4376	CD8
100	5.2168	0.579	0.0295	2.6337	0.959	0.1939	1.6347	0.6599	0	0.1454	0.3634	3.1881	0.82	3.2069	0.0672	2.8816	HLADR+CD19+
18	5.3556	0.2072	0	2.5334	0.2631	0.1449	2.9785	0.5623	0	0.0687	0.2315	3.1732	0.4469	0.2585	0	2.9371	HLADR+CD19+
23	5.0826	0.0315	0	2.5043	0.1715	0	1.8088	0.2849	0	0	0.1248	2.6271	0.3357	0.1316	0	2.7408	HLADR+CD19+
24	4.7402	0.4733	0.0134	2.9535	0.5736	0.3777	0.4037	1.2008	0.0704	0.0848	2.0373	6.1703	2.1072	0.5356	0	2.6226	HLADR+CD19+
31	5.6025	1.2096	0.2683	3.4826	1.1127	1.0208	1.4936	1.6269	0.4808	0.5386	2.7998	6.6331	2.6554	1.1264	2.3045	2.676	HLADR+CD19+
32	5.1058	2.316	0.2748	2.7747	0.5726	0.268	0.6346	0.9727	0.0658	0	1.857	3.8056	4.5789	0.5129	0	2.7119	HLADR+CD19+
38	5.6028	0.4984	0.0712	3.2641	0.5231	0.3028	3.457	0.9106	0.154	0.1524	2.2375	3.6141	0.9365	0.3976	1.6965	2.924	HLADR+CD19+
55	5.0414	0	0	2.5756	0.1252	0	0.0911	0.2814	0	0	0.2096	2.3215	0.2004	0.213	0	2.3242	HLADR+CD19+
65	5.5075	0.3102	0	3.3128	0.3847	0.2454	1.8267	0.7145	0.0638	0.2843	1.0629	2.9286	0.966	0.3899	2.4281	2.7694	HLADR+CD19+
67	5.2485	2.3823	0.3114	2.8422	0.6599	0.3355	2.5641	1.1226	0.1626	0.0209	1.9125	3.8829	4.5698	0.5334	0	2.8926	HLADR+CD19+
68	5.0251	0.7519	0.1821	3.4718	0.802	0.5817	1.2686	1.4265	0.2763	0.2164	3.1194	6.7133	2.5576	0.668	0	2.9203	HLADR+CD19+
7	5.0656	0.1511	0	2.774	0.2277	0	1.0946	0.3446	0	0	1.759	3.171	0.3617	0.1676	0	2.6653	HLADR+CD19+
9	4.9846	0.0133	0	2.2023	0.07	0	1.5178	0.2024	0	0	0.1074	1.101	0.0403	0.0973	0	2.662	HLADR+CD19+
93	6.0275	0.6953	0.0848	3.167	1.0453	0.7302	0.9343	1.6169	0.2978	0.3266	1.2669	4.6171	1.7721	0.7022	0	3.0894	HLADR+CD19+
96	5.1424	0.5277	2.2648	2.7717	0.5358	0.3355	0.796	1.1958	0.0949	0	1.3958	3.7172	4.3234	0.5887	0	2.7468	HLADR+CD19+
92	7.1122	1.2015	0.4744	1.5444	1.0242	3.3334	0.5838	2.0092	0.2412	1.0525	0.9442	4.6115	1.9049	1.1328	0.4546	1.7082	HLADR+CD19-	CD14
11	6.9683	1.3136	0.1981	1.1679	1.0056	2.0153	0.4389	1.7602	0.2226	0.721	0.4447	3.7722	0.7718	0.5705	0.6337	1.6765	HLADR+CD19-	CD14
28	6.6409	1.1004	0.0511	1.6504	1.1037	2.4001	0.3811	1.2199	0.2626	0.5352	1.0291	3.6655	0.8935	1.3272	1.2446	1.4679	HLADR+CD19-	CD14
33	6.9876	0.8908	0.0932	1.442	0.8394	2.4894	0.5302	1.3643	0.3024	1.8739	0.6176	3.7757	1.2956	0.7172	1.4501	1.4849	HLADR+CD19-	CD14
46	7.2497	1.7341	0.2024	1.51	1.1015	1.9981	0.9789	1.8686	0.439	2.3217	0.5357	3.8663	1.6704	0.7499	3.2831	1.7583	HLADR+CD19-	CD14
48	7.3604	1.9962	0.5134	2.3052	1.5149	2.7793	1.1329	2.0351	0.8063	1.3042	1.4327	4.4042	2.0733	1.216	2.573	2.1963	HLADR+CD19-	CD14
73	7.1275	1.4755	0.1629	1.6229	1.0192	2.8767	1.1838	1.5412	0.4094	1.6202	0.5712	4.0153	1.1768	1.296	3.2754	1.6463	HLADR+CD19-	CD14
74	6.6186	1.3999	0.1153	1.6979	0.9122	2.8105	2.4257	0.9881	0.6011	1.009	0.4174	3.493	1.0329	2.2004	4.2327	1.7533	HLADR+CD19-	CD14
89	6.7185	2.3547	0.6402	2.2313	1.2048	1.3659	3.7307	1.6182	0.7223	1.4773	1.5781	4.4866	3.5095	1.5125	4.5543	2.1004	HLADR+CD19-	CD1c
25	6.4887	1.5537	0.2305	1.6238	0.7419	0.4726	4.3258	0.6467	0.4825	1.1888	0.2548	3.2989	0.8746	1.1188	4.6124	1.4279	HLADR+CD19-	CD1c
56	6.743	1.9222	0.4099	1.5654	0.9563	1.2115	4.0622	1.4524	0.6184	1.7384	0.3513	3.4111	1.294	1.7119	4.7147	1.7513	HLADR+CD19-	CD1c
6	6.5021	1.124	0.2311	1.1137	0.6624	0.427	4.0453	0.9921	0.2575	1.1636	0.1486	3.1515	0.9415	0.7673	4.4075	1.5168	HLADR+CD19-	CD1c
72	6.8606	1.5106	0.2632	1.212	0.6876	1.2878	2.5981	1.3941	0.2296	1.7094	0.2906	3.5522	1.5853	0.961	4.34	1.5526	HLADR+CD19-	CD1c
13	5.894	0.4491	0	0.7079	0.4431	0.5666	0.0339	0.6326	0	0	0.1711	3.0292	0.7031	0.817	0.4265	0.725	HLADR+CD19-
26	3.8422	0	0	0.5657	0.2371	0	0	0.1181	0	1.9277	0	1.49	0.0885	0.5447	0	0.6371	HLADR+CD19-
27	6.6133	0.9766	0	0.8648	0.5911	0.8631	0.2917	1.1852	0.0604	0.3864	0.2529	3.1909	0.5466	0.608	1.9821	1.2538	HLADR+CD19-
43	3.9351	0.3416	0	1.2579	0.6191	0.6107	0.1198	0.3182	0	0	0.0744	2.7756	0.3354	2.8535	2.6555	0.9288	HLADR+CD19-
59	6.5506	0.9398	0	1.1883	0.5713	0.6391	0.6786	0.9933	0.0427	0.2483	0.2591	3.5019	0.9468	1.0472	3.1175	1.0621	HLADR+CD19-
70	5.4792	0.3633	0	1.1258	0.5157	0.1978	0.0515	0.5762	0	2.1913	0.0888	2.458	0.3449	0.579	0	1.0203	HLADR+CD19-
76	5.9009	1.944	0.1346	1.4065	0.6401	0.8741	0.4004	1.2281	0.1505	0.4172	1.0926	4.0158	4.373	0.7855	0.7925	1.5634	HLADR+CD19-
83	5.9689	0.7006	0	0.7338	0.438	0.2049	2.7876	0.4206	0	0.254	0	2.392	0.1963	0.8147	3.5373	0.7429	HLADR+CD19-
85	6.3809	1.1792	0	1.197	0.4573	0.6963	1.5723	0.5455	0.0113	0.4353	0.1058	3.1238	0.7701	2.0507	3.6679	1.0315	HLADR+CD19-
88	4.6174	0	0	0.4599	0	0	0	0	0	0	0	1.3053	0	0.2258	0	0.3602	HLADR+CD19-
