# Supplementary material for: Unraveling function and diversity of bacterial lectins in the human microbiome
Source: Nat Commun. 2022 Jun 3;13:3101. doi: 10.1038/s41467-022-29949-3 (PMC9166713; doi:10.1038/s41467-022-29949-3)
Supplement: Supplementary file 7 — Source Data [file 41467_2022_29949_MOESM7_ESM.xlsx]

## Sheet: Fig 1B - CBM4 5ug (2)
Chart Number	Structure on Masterlist	AvgMeanS-B w/o MIN/MAX	StDev	%CV														Chart Number	CBM4-488 (5ug/ml) Slide#17596 Request# 3193 ver.5.2 02.09.16 TRM	AvgMeanS-B w/o MIN/MAX	StDev	%CV
1	Gala-Sp8	12	1.63299	13.6083														361	Fuca1-2Galb1-4(Fuca1-3)GlcNAcb1-2Mana1-6(Fuca1-2Galb1-4(Fuca1-3)GlcNAcb1-2Mana1-3)Manb1-4GlcNAcb1-4GlcNAb-Sp20	655.25	34.4517	5.25779
2	Glca-Sp8	15.25	14.5	95.082														368	Galb1-4GlcNAcb1-2Mana1-6(Galb1-4GlcNAcb1-4(Galb1-4GlcNAcb1-2)Mana1-3)Manb1-4GlcNAcb1-4GlcNAc-Sp21	377.75	42.0268	11.1256
3	Mana-Sp8	11	1.41421	12.8565														364	Fuca1-4(Galb1-3)GlcNAcb1-2Mana1-6(Fuca1-4(Galb1-3)GlcNAcb1-2Mana1-3)Manb1-4GlcNAcb1-4(Fuca1-6)GlcNAcb-Sp22	291.25	9.14239	3.13902
4	GalNAca-Sp8	6.25	6.0208	96.3328														310	GlcNAcb1-4GlcNAcb-Sp10	242	26.9196	11.1238
5	GalNAca-Sp15	51.25	33.8071	65.965														350	Mana1-6(Galb1-4GlcNAcb1-2Mana1-3)Manb1-4GlcNAcb1-4GlcNAcb-Sp12	205.25	17.1148	8.33852
6	Fuca-Sp8	102.5	9.03696	8.81655														540	Galb1-4GlcNAcb1-3Galb1-4GlcNAcb1-2Mana1-6(Galb1-4GlcNAcb1-3Galb1-4GlcNAcb1-2Mana1-3)Manb1-4GlcNAcb1-4GlcNAcb-Sp12	186.25	23.6837	12.7161
7	Fuca-Sp9	85	5.16398	6.07527														374	Fuca1-4(Fuca1-2Galb1-3)GlcNAcb1-2Mana1-3(Fuca1-4(Fuca1-2Galb1-3)GlcNAcb1-2Mana1-3)Manb1-4GlcNAcb1-4GlcNAcb-Sp19	182.25	8.99537	4.93573
8	Rhaa-Sp8	47	22.6569	48.2061														395	Neu5Aca2-3Galb1-3GlcNAcb1-2Mana1-6(Neu5Aca2-3Galb1-3GlcNAcb1-2Mana1-3)Manb1-4GlcNAcb1-4GlcNAc-Sp19	178.25	27.2809	15.3049
9	Neu5Aca-Sp8	4.75	7.08872	149.236														558	Galb1-4GlcNAcb1-3Galb1-4GlcNAcb1-6(Galb1-4GlcNAcb1-3Galb1-4GlcNAcb1-2)Mana1-6(Galb1-4GlcNAcb1-3Galb1-4GlcNAcb1-2Mana1-3)Mana1-4GlcNAcb1-4GlcNAc-Sp24	174	9.4163	5.41167
10	Neu5Aca-Sp11	32.75	9.63933	29.4331														292	Galb1-4(Fuca1-3)GlcNAcb1-3Galb1-3(Fuca1-4)GlcNAcb-Sp0	170.25	3.30404	1.9407
11	Neu5Acb-Sp8	109.5	48.5421	44.3307														366	Neu5Aca2-6GlcNAcb1-4GlcNAcb1-4GlcNAc-Sp21	165.75	13.7447	8.29243
12	Galb-Sp8	101.75	16.6608	16.3743														303	GlcNAcb1-6(Galb1-4GlcNAcb1-3)Galb1-4GlcNAc-Sp0	165	17.1659	10.4036
13	Glcb-Sp8	11.25	1.25831	11.1849														177	GlcNAcb1-6(GlcNAcb1-3)GalNAca-Sp14	155.5	23.1012	14.8561
14	Manb-Sp8	88.25	6.75154	7.65047														349	Galb1-4GlcNAcb1-2Mana1-6Manb1-4GlcNAcb1-4GlcNAc-Sp12	150.75	12.3659	8.20295
15	GalNAcb-Sp8	11	6.0553	55.0482														314	Mana1-6(Mana1-3)Mana1-6(Mana1-3)Manb-Sp10	150.25	6.70199	4.46056
16	GlcNAcb-Sp0	61.5	6.45497	10.4959														291	Galb1-4(Fuca1-3)(6S)Glcb-Sp0	141.75	8.99537	6.34594
17	GlcNAcb-Sp8	68	6.78233	9.97401														318	Neu5Aca2-6Galb1-4GlcNAcb1-2Mana1-6(Neu5Aca2-3Galb1-4GlcNAcb1-2Mana1-3)Manb1-4GlcNAcb1-4GlcNAcb-Sp12	138	11.225	8.13404
18	GlcN(Gc)b-Sp8	66.25	4.42531	6.67971														562	GalNAcb1-4GlcNAcb1-3GalNAcb1-4GlcNAcb-Sp0	136.75	19.906	14.5565
19	Galb1-4GlcNAcb1-6(Galb1-4GlcNAcb1-3)GalNAca-Sp8	26.75	4.99166	18.6604														532	Fuca1-4(Galb1-3)GlcNAcb1-2 Mana-Sp0	124.25	13.1751	10.6037
20	Galb1-4GlcNAcb1-6(Galb1-4GlcNAcb1-3)GalNAc-Sp14	21.5	5.50757	25.6166														290	Galb1-4(Fuca1-3)(6S)GlcNAcb-Sp0	118.5	11.5614	9.75648
21	GlcNAcb1-6(GlcNAcb1-4)(GlcNAcb1-3)GlcNAc-Sp8	25	4.54606	18.1842														235	Neu5Aca2-6(Neu5Aca2-3)GalNAca-Sp8	115.5	5.44671	4.71577
22	6S(3S)Galb1-4(6S)GlcNAcb-Sp0	32.75	5.90903	18.0428														319	Galb1-4GlcNAcb1-2Mana1-6(Neu5Aca2-6Galb1-4GlcNAcb1-2Mana1-3)Manb1-4GlcNAcb1-4GlcNAcb-Sp12	115.5	6.35085	5.49857
23	6S(3S)Galb1-4GlcNAcb-Sp0	34.75	2.98608	8.59303														37	(3S)Galb1-4GlcNAcb-Sp8	114.5	12.5033	10.9199
24	(3S)Galb1-4(Fuca1-3)(6S)Glc-Sp0	19.25	2.21736	11.5187														362	Gala1-3Galb1-4GlcNAcb1-2Mana1-6(Gala1-3Galb1-4GlcNAcb1-2Mana1-3)Manb1-4GlcNAcb1-4GlcNAcb-Sp20	114.25	12.0104	10.5124
25	(3S)Galb1-4Glcb-Sp8	42.5	5.91608	13.9202														360	Fuca1-2Galb1-4GlcNAcb1-2Mana1-6(Fuca1-2Galb1-4GlcNAcb1-2Mana1-3)Manb1-4GlcNAcb1-4GlcNAcb-Sp20	111.5	6.45497	5.78921
26	(3S)Galb1-4(6S)Glcb-Sp0	73.75	6.23832	8.45874														11	Neu5Acb-Sp8	109.5	48.5421	44.3307
27	(3S)Galb1-4(6S)Glcb-Sp8	31.75	2.21736	6.9838														359	Fuca1-2Galb1-3GlcNAcb1-2Mana1-6(Fuca1-2Galb1-3GlcNAcb1-2Mana1-3)Manb1-4GlcNAcb1-4GlcNAcb-Sp20	107.25	24.3909	22.7421
28	(3S)Galb1-3(Fuca1-4)GlcNAcb-Sp8	68	15.5349	22.8455														6	Fuca-Sp8	102.5	9.03696	8.81655
29	(3S)Galb1-3GalNAca-Sp8	30	2.16025	7.20082														12	Galb-Sp8	101.75	16.6608	16.3743
30	(3S)Galb1-3GlcNAcb-Sp0	26.25	2.21736	8.44707														48	Neu5,9Ac2a-Sp8	98.75	4.34933	4.40438
31	(3S)Galb1-3GlcNAcb-Sp8	31.75	2.5	7.87402														500	Fuca1-2(6S)Galb1-3(6S)GlcNAcb-Sp0	98.25	4.71699	4.80101
32	(3S)Galb1-4(Fuca1-3)GlcNAc-Sp0	28.75	2.87228	9.99054														166	Galb1-4GlcNAcb1-6(Galb1-3)GalNAca-Sp8	97	12.6491	13.0403
33	(3S)Galb1-4(Fuca1-3)GlcNAc-Sp8	19.25	2.06155	10.7094														419	Fuca1-2Galb1-4GlcNAcb1-2Mana1-6(Fuca1-2Galb1-4GlcNAcb1-2Mana1-3)Manb1-4GlcNAcb1-4(Fuca1-6)GlcNAcb-Sp22	93.5	7.89515	8.44401
34	(3S)Galb1-4(6S)GlcNAcb-Sp0	17.75	3.30404	18.6143														393	Gala1-3Galb1-3GlcNAcb1-2Mana1-6(Gala1-3Galb1-3GlcNAcb1-2Mana1-3)Manb1-4GlcNAcb1-4GlcNAc-Sp19	91.75	8.80814	9.60015
35	(3S)Galb1-4(6S)GlcNAcb-Sp8	28	2.16025	7.71517														477	Neu5Aca2-3Galb1-4GlcNAcb1-2Mana-Sp0	90.75	10.3722	11.4295
36	(3S)Galb1-4GlcNAcb-Sp0	43.75	6.23832	14.259														415	Fuca1-2Galb1-4(Fuca1-3)GlcNAcb1-3GalNAca-Sp14	89.5	9.25563	10.3415
37	(3S)Galb1-4GlcNAcb-Sp8	114.5	12.5033	10.9199														14	Manb-Sp8	88.25	6.75154	7.65047
38	(3S)Galb-Sp8	67.5	4.50925	6.68037														224	Neu5Aca2-3Galb1-3GalNAca-Sp14	88.25	9.91211	11.2319
39	(6S)(4S)Galb1-4GlcNAcb-Sp0	32.25	2.87228	8.9063														309	GlcNAcb1-3Man-Sp10	87.75	5.67891	6.47169
40	(4S)Galb1-4GlcNAcb-Sp8	28.5	2.64575	9.28334														7	Fuca-Sp9	85	5.16398	6.07527
41	(6P)Mana-Sp8	68.5	8.96289	13.0845														367	Galb1-4(Fuca1-3)GlcNAcb1-6(Fuca1-2Galb1-4GlcNAcb1-3)Galb1-4Glc-Sp21	84.75	3.5	4.12979
42	(6S)Galb1-4Glcb-Sp0	60.5	5.50757	9.10342														293	Galb1-4GlcNAcb1-3Galb1-3GlcNAcb-Sp0	84.5	7.50555	8.88231
43	(6S)Galb1-4Glcb-Sp8	44.75	8.92095	19.9351														298	(6P)Glcb-Sp10	82.75	16.6608	20.1339
44	(6S)Galb1-4GlcNAcb-Sp8	24.75	2.06155	8.32951														394	Gala1-3Galb1-3(Fuca1-4)GlcNAcb1-2Mana1-6(Gala1-3Galb1-3(Fuca1-4)GlcNAcb1-2Mana1-3)Manb1-4GlcNAcb1-4GlcNAc-Sp19	82.75	9.39415	11.3524
45	(6S)Galb1-4(6S)Glcb-Sp8	53.25	9.97914	18.7402														236	Neu5Aca2-3GalNAca-Sp8	79.5	5.06623	6.37261
46	Neu5Aca2-3(6S)Galb1-4GlcNAcb-Sp8	14.5	5.44671	37.5635														84	(3S)Galb1-4(Fuca1-3)Glcb-Sp0	78	3.4641	4.44116
47	(6S)GlcNAcb-Sp8	42	5.94418	14.1528														88	GlcNAcb1-3Galb1-3GalNAca-Sp8	78	3.91578	5.02023
48	Neu5,9Ac2a-Sp8	98.75	4.34933	4.40438														343	GlcNAca1-4Galb1-3GalNAc-Sp14	76.75	6.60177	8.60165
49	Neu5,9Ac2a2-6Galb1-4GlcNAcb-Sp8	4.75	0.5	10.5263														371	Gala1-3Galb1-4(Fuca1-3)GlcNAcb1-2Mana1-6(Gala1-3Galb1-4(Fuca1-3)GlcNAcb1-2Mana1-3)Manb1-4GlcNAcb1-4GlcNAcb-Sp20	76.75	7.88987	10.28
50	Mana1-6(Mana1-3)Manb1-4GlcNAcb1-4GlcNAcb-Sp12	34.25	0.957427	2.79541														200	G-ol-Sp8	76.25	4.272	5.60263
51	Mana1-6(Mana1-3)Manb1-4GlcNAcb1-4GlcNAcb-Sp13	15.5	1.29099	8.329														357	KDNa2-3Galb1-4Glc-Sp0	75.25	17.9141	23.8062
52	GlcNAcb1-2Mana1-6(GlcNAcb1-2Mana1-3)Manb1-4GlcNAcb1-4GlcNAcb-Sp12	19.75	0.957427	4.84773														26	(3S)Galb1-4(6S)Glcb-Sp0	73.75	6.23832	8.45874
53	GlcNAcb1-2Mana1-6(GlcNAcb1-2Mana1-3)Manb1-4GlcNAcb1-4GlcNAcb-Sp13	9.5	1	10.5263														156	Galb1-4(6S)Glcb-Sp8	72.5	7.59386	10.4743
54	Galb1-4GlcNAcb1-2Mana1-6(Galb1-4GlcNAcb1-2Mana1-3)Manb1-4GlcNAcb1-4GlcNAcb-Sp12	13.25	3.86221	29.1488														471	Fuca1-2Galb1-4(Fuca1-3)GlcNAcb1-2Mana1-6(Fuca1-2Galb1-4(Fuca1-3)GlcNAcb1-2Mana1-3)Manb1-4GlcNAcb1-4(Fuca1-6)GlcNAcb-Sp24	72.5	17.2337	23.7706
55	Neu5Aca2-6Galb1-4GlcNAcb1-2Mana1-6(Neu5Aca2-6Galb1-4GlcNAcb1-2Mana1-3)Manb1-4GlcNAcb1-4GlcNAcb-Sp12	16	1.41421	8.83883														124	Gala1-6Glcb-Sp8	72	12.3288	17.1234
56	Neu5Aca2-6Galb1-4GlcNAcb1-2Mana1-6(Neu5Aca2-6Galb1-4GlcNAcb1-2Man-a1-3)Manb1-4GlcNAcb1-4GlcNAcb-Sp21	10.75	0.957427	8.9063														355	KDNa2-3Galb1-4(Fuca1-3)GlcNAc-Sp0	72	13.2413	18.3908
57	Neu5Aca2-6Galb1-4GlcNAcb1-2Mana1-6(Neu5Aca2-6Galb1-4GlcNAcb1-2Mana1-3)Manb1-4GlcNAcb1-4GlcNAcb-Sp24	13.75	3.59398	26.138														336	Neu5Aca2-3Galb1-4(Fuca1-3)GlcNAcb1-6(Neu5Aca2-3Galb1-3)GalNAc-Sp14	71.5	12.5565	17.5616
58	Fuca1-2Galb1-3GalNAcb1-3Gala-Sp9	24.5	1.91485	7.81573														222	Fuca1-2(6S)Galb1-4(6S)Glcb-Sp0	70.25	3.86221	5.49781
59	Fuca1-2Galb1-3GalNAcb1-3Gala1-4Galb1-4Glcb-Sp9	61	24.3036	39.842														566	Galb1-3GlcNAcb1-6(Galb1-3)GalNAc-Sp14	69.75	4.272	6.12473
60	Fuca1-2Galb1-3(Fuca1-4)GlcNAcb-Sp8	4.25	2.5	58.8235														41	(6P)Mana-Sp8	68.5	8.96289	13.0845
61	Fuca1-2Galb1-3GalNAca-Sp8	43	6.68331	15.5426														17	GlcNAcb-Sp8	68	6.78233	9.97401
62	Fuca1-2Galb1-3GalNAca-Sp14	41.5	2.88675	6.95603														28	(3S)Galb1-3(Fuca1-4)GlcNAcb-Sp8	68	15.5349	22.8455
63	Fuca1-2Galb1-3GalNAcb1-4(Neu5Aca2-3)Galb1-4Glcb-Sp0	25.5	3.87298	15.1882														38	(3S)Galb-Sp8	67.5	4.50925	6.68037
64	Fuca1-2Galb1-3GalNAcb1-4(Neu5Aca2-3)Galb1-4Glcb-Sp9	18.5	1.91485	10.3506														444	Fuca1-2Galb1-4 GlcNAcb1-2Mana1-6(Fuca1-2Galb1-4GlcNAcb1-2(Fuca1-2Galb1-4GlcNAcb1-4)Mana1-3)Manb1-4GlcNAcb1-4GlcNAcb-Sp12	67.25	13.5984	20.2207
65	Fuca1-2Galb1-3GlcNAcb1-3Galb1-4Glcb-Sp8	21.5	1.29099	6.00463														472	Fuca1-2Galb1-3(Fuca1-4)GlcNAcb1-2Mana1-6(Fuca1-2Galb1-3(Fuca1-4)GlcNAcb1-2Mana1-3)Manb1-4GlcNAcb1-4(Fuca1-6)GlcNAcb1-4(Fuca1-6)GlcNAcb-Sp19	66.75	7.22842	10.8291
66	Fuca1-2Galb1-3GlcNAcb1-3Galb1-4Glcb-Sp10	34.25	1.70783	4.98635														18	GlcN(Gc)b-Sp8	66.25	4.42531	6.67971
67	Fuca1-2Galb1-3GlcNAcb-Sp0	36.25	4.42531	12.2077														475	Galb1-3GlcNAcb1-2Mana1-6(GlcNAcb1-4)(Galb1-3GlcNAcb1-2Mana1-3)Manb1-4GlcNAcb1-4GlcNAcb-Sp21	64.25	7.41058	11.534
68	Fuca1-2Galb1-3GlcNAcb-Sp8	36.5	2.88675	7.90891														212	Mana1-2Mana1-6(Mana1-2Mana1-3)Mana1-6(Mana1-2Mana1-2Mana1-3)Manb1-4GlcNAcb1-4GlcNAcb-Sp12	63.75	9.60469	15.0662
69	Fuca1-2Galb1-4(Fuca1-3)GlcNAcb1-3Galb1-4(Fuca1-3)GlcNAcb-Sp0	10.5	1.73205	16.4957														273	Neu5Aca2-6Galb1-4Glcb-Sp8	63.25	5.37742	8.50185
70	Fuca1-2Galb1-4(Fuca1-3)GlcNAcb1-3Galb1-4(Fuca1-3)GlcNAcb1-3Galb1-4(Fuca1-3)GlcNAcb-Sp0	27.5	1.73205	6.29837														114	Gala1-3Galb1-3GlcNAcb-Sp0	63	3.91578	6.21552
71	Fuca1-2Galb1-4(Fuca1-3)GlcNAcb-Sp0	6.25	0.957427	15.3188														201	GlcAa-Sp8	63	7.70281	12.2267
72	Fuca1-2Galb1-4(Fuca1-3)GlcNAcb-Sp8	5	2.16025	43.2049														425	Fuca1-2Galb1-3GlcNAcb1-2Mana1-6(Fuca1-2Galb1-3GlcNAcb1-2Mana1-3)Manb1-4GlcNAcb1-4(Fuca1-6)GlcNAcb-Sp22	62	19.7484	31.8523
73	Fuca1-2Galb1-4GlcNAcb1-3Galb1-4GlcNAcb-Sp0	11.5	7.32575	63.7022														498	Fuca1-2Galb1-4GlcNAcb1-2Mana-Sp0	61.75	7.8475	12.7085
74	Fuca1-2Galb1-4GlcNAcb1-3Galb1-4GlcNAcb1-3Galb1-4GlcNAcb-Sp0	13.75	2.87228	20.8893														16	GlcNAcb-Sp0	61.5	6.45497	10.4959
75	Fuca1-2Galb1-4GlcNAcb-Sp0	38.5	2.51661	6.53665														485	Neu5Aca2-3Galb1-3GlcNAcb1-2Mana1-6(GlcNAcb1-4)(Neu5Aca2-3Galb1-3GlcNAcb1-2Mana1-3)Manb1-4GlcNAcb1-4GlcNAc-Sp21	61.5	16.6633	27.0949
76	Fuca1-2Galb1-4GlcNAcb-Sp8	26.75	1.89297	7.07652														140	Galb1-3GalNAca-Sp14	61.25	12.0381	19.6541
77	Fuca1-2Galb1-4Glcb-Sp0	46.75	3.20156	6.84826														59	Fuca1-2Galb1-3GalNAcb1-3Gala1-4Galb1-4Glcb-Sp9	61	24.3036	39.842
78	Fuca1-2Galb-Sp8	60	22.0454	36.7423														280	Neu5Gca2-3Galb1-3(Fuca1-4)GlcNAcb-Sp0	60.75	4.03113	6.6356
79	Fuca1-3GlcNAcb-Sp8	54.5	6.45497	11.844														42	(6S)Galb1-4Glcb-Sp0	60.5	5.50757	9.10342
80	Fuca1-4GlcNAcb-Sp8	26	11.9164	45.8322														439	Galb1-6Galb-Sp10	60.5	10.2794	16.9908
81	Fucb1-3GlcNAcb-Sp8	57.75	5.67891	9.83361														136	Neu5Aca2-6(Galb1-3)GalNAca-Sp14	60.25	9.53502	15.8258
82	GalNAca1-3(Fuca1-2)Galb1-3GlcNAcb-Sp0	34.75	2.21736	6.38088														503	(3S)GalNAcb1-4(Fuca1-3)GlcNAcb-Sp8	60.25	7.88987	13.0952
83	GalNAca1-3(Fuca1-2)Galb1-4(Fuca1-3)GlcNAcb-Sp0	27.25	4.03113	14.7931														78	Fuca1-2Galb-Sp8	60	22.0454	36.7423
84	(3S)Galb1-4(Fuca1-3)Glcb-Sp0	78	3.4641	4.44116														204	GlcAb1-6Galb-Sp8	60	13.6382	22.7303
85	GalNAca1-3(Fuca1-2)Galb1-4GlcNAcb-Sp0	22	2.3094	10.4973														451	Neu5Aca2-8Neu5Aca2-3Galb1-3GalNAcb1-4(Neu5Aca2-8Neu5Aca2-3)Galb1-4Glcb-Sp0	60	7.74597	12.9099
86	GalNAca1-3(Fuca1-2)Galb1-4GlcNAcb-Sp8	19.25	2.36291	12.2748														570	Galb1-3GlcNAcb1-3Galb1-4GlcNAcb1-3Galb1-4GlcNAcb1-6(Galb1-3GlcNAcb1-3Galb1-4GlcNAcb1-3Galb1-4GlcNAb1-2)Mana1-6(Galb1-3GlcNAcb1-3Galb1-4GlcNAcb1-3Galb1-4GlcNAcb1-2Mana1-3)Manb1-4GlcNAcb1-4(Fuca1-6)GlcNAcb-Sp24	59	8.40635	14.248
87	GalNAca1-3(Fuca1-2)Galb1-4Glcb-Sp0	28.75	3.20156	11.1359														180	GlcNAcb1-3GalNAca-Sp14	58.5	5.50757	9.41465
88	GlcNAcb1-3Galb1-3GalNAca-Sp8	78	3.91578	5.02023														81	Fucb1-3GlcNAcb-Sp8	57.75	5.67891	9.83361
89	GalNAca1-3(Fuca1-2)Galb-Sp8	11	1.41421	12.8565														294	Neu5Aca2-3Galb1-3GlcNAcb1-3Galb1-3GlcNAcb-Sp0	57.5	4.65475	8.09521
90	GalNAca1-3(Fuca1-2)Galb-Sp18	26	4.24264	16.3178														479	Neu5Aca2-6Galb1-4GlcNAcb1-6GalNAca-Sp14	56.5	8.42615	14.9135
91	GalNAca1-3GalNAcb-Sp8	17.5	1	5.71429														79	Fuca1-3GlcNAcb-Sp8	54.5	6.45497	11.844
92	GalNAca1-3Galb-Sp8	25.5	3.10913	12.1927														125	Galb1-2Galb-Sp8	54.5	3.69685	6.7832
93	GalNAca1-4(Fuca1-2)Galb1-4GlcNAcb-Sp8	16.25	1.89297	11.649														199	Glcb1-6Glcb-Sp8	54.5	2.38048	4.36785
94	GalNAcb1-3GalNAca-Sp8	30.25	1.25831	4.15969														321	Neu5Aca2-8Neu5Aca2-8Neu5Acb-Sp8	54	4.16333	7.70987
95	GalNAcb1-3(Fuca1-2)Galb-Sp8	5	1.63299	32.6599														400	Galb1-4(Fuca1-3)GlcNAcb1-3GalNAca-Sp14	54	2.58199	4.78146
96	GalNAcb1-3Gala1-4Galb1-4GlcNAcb-Sp0	40.5	13.772	34.0048														97	GalNAcb1-4(Fuca1-3)GlcNAcb-Sp0	53.75	6.99405	13.0122
97	GalNAcb1-4(Fuca1-3)GlcNAcb-Sp0	53.75	6.99405	13.0122														446	Galb1-4(Fuca1-3)GlcNAcb1-6GalNAc-Sp14	53.5	12.261	22.9178
98	GalNAcb1-4GlcNAcb-Sp0	25.75	4.34933	16.8906														45	(6S)Galb1-4(6S)Glcb-Sp8	53.25	9.97914	18.7402
99	GalNAcb1-4GlcNAcb-Sp8	32.5	4.50925	13.8746														248	Fuca1-2(6S)Galb1-4Glcb-Sp0	53.25	4.11299	7.72392
100	Gala1-2Galb-Sp8	46.25	5.90903	12.7763														313	Mana1-6Manb-Sp10	53.25	24.1437	45.3402
101	Gala1-3(Fuca1-2)Galb1-3GlcNAcb-Sp0	44.25	8.38153	18.9413														418	Galb1-4(Fuca1-3)GlcNAcb1-2Mana1-6(Galb1-4(Fuca1-3)GlcNAcb1-2Mana1-3)Manb1-4GlcNAcb1-4(Fuca1-6)GlcNAcb-Sp22	53.25	6.94622	13.0445
102	Gala1-3(Fuca1-2)Galb1-3GlcNAcb-Sp8	38.5	8.42615	21.8861														524	Gala1-3(Fuca1-2)Galb1-3GlcNAcb1-6GalNAc-Sp14	53.25	11.1467	20.9329
103	Gala1-3(Fuca1-2)Galb1-4(Fuca1-3)GlcNAcb-Sp0	26.75	11.3541	42.4454														130	Fuca1-4(Galb1-3)GlcNAcb-Sp8	53	2.58199	4.87168
104	Gala1-3(Fuca1-2)Galb1-4(Fuca1-3)GlcNAcb-Sp8	41	4.69042	11.44														341	GlcNAca1-4Galb1-4GlcNAcb1-3Galb1-4(Fuca1-3)GlcNAcb1-3Galb1-4(Fuca1-3)GlcNAcb-Sp0	52	3.91578	7.53035
105	Gala1-3(Fuca1-2)Galb1-4GlcNAc-Sp0	26.75	4.03113	15.0696														377	Neu5Aca2-3Galb1-4(Fuca1-3)GlcNAcb1-3GalNAca-Sp14	51.75	2.87228	5.5503
106	Gala1-3(Fuca1-2)Galb1-4Glcb-Sp0	27.75	0.957427	3.45019														146	Galb1-3Galb-Sp8	51.5	7.04746	13.6844
107	Gala1-3(Fuca1-2)Galb-Sp8	32.75	2.36291	7.21499														528	Neu5Aca2-3Galb1-3GalNAcb1-4Galb1-4Glcb-Sp0	51.5	4.20317	8.1615
108	Gala1-3(Fuca1-2)Galb-Sp18	25.5	10.6301	41.6868														5	GalNAca-Sp15	51.25	33.8071	65.965
109	Gala1-4(Gala1-3)Galb1-4GlcNAcb-Sp8	22.75	3.59398	15.7977														410	Galb1-3GalNAcb1-4(Neu5Aca2-8Neu5Aca2-3)Galb1-4Glcb-Sp0	51	3.3665	6.60098
110	Gala1-3GalNAca-Sp8	35.25	4.11299	11.668														454	Gala1-3(Fuca1-2)Galb1-3GlcNAcb1-2Mana1-6(Gala1-3(Fuca1-2)Galb1-3GlcNAcb1-2Mana1-3)Manb1-4GlcNAcb1-4(Fuca1-6)GlcNAcb-Sp22	50.75	2.98608	5.8839
111	Gala1-3GalNAca-Sp16	34.25	2.21736	6.47403														606	Neu5Aca2-3Galb1-4GlcNAcb1-3Galb1-4GlcNAcb1-3Galb1-4GlcNAcb1-2Mana1-6(Neu5Aca2-3Galb1-4GlcNAcb1-3Galb1-4GlcNAcb1-3Galb1-4GlcNAcb1-2Mana1-3)Manb1-4GlcNAcb1-4GlcNAcb-Sp12	49.5	3.69685	7.46837
112	Gala1-3GalNAcb-Sp8	27.25	1.89297	6.94668														167	Galb1-4GlcNAcb1-6(Galb1-3)GalNAc-Sp14	49.25	11.0868	22.5112
113	Gala1-3Galb1-4(Fuca1-3)GlcNAcb-Sp8	19.75	1.70783	8.64722														179	GlcNAcb1-3GalNAca-Sp8	49.25	5.67891	11.5308
114	Gala1-3Galb1-3GlcNAcb-Sp0	63	3.91578	6.21552														181	GlcNAcb1-3Galb-Sp8	49.25	2.06155	4.18589
115	Gala1-3Galb1-4GlcNAcb-Sp8	39.5	1.73205	4.38494														544	GlcNAcb1-3Galb1-4GlcNAcb1-3Galb1-4GlcNAcb1-2Mana1-6(GlcNAcb1-3Galb1-4GlcNAcb1-3Galb1-4GlcNAcb1-2Mana1-3)Manb1-4GlcNAcb1-4GlcNAcb-Sp12	49.25	6.55108	13.3017
116	Gala1-3Galb1-4Glcb-Sp0	26.75	2.21736	8.28918														495	Galb1-4(Fuca1-3)GlcNAcb1-2Mana-Sp0	49	5.88784	12.016
117	Gala1-3Galb1-4Glc-Sp10	45.5	2.88675	6.34451														155	Galb1-4(6S)Glcb-Sp0	48.75	1.70783	3.50323
118	Gala1-3Galb-Sp8	45.75	2.98608	6.52695														605	Neu5Aca2-6Galb1-4GlcNAcb1-3Galb1-4GlcNAcb1-3Galb1-4GlcNAcb1-2Mana1-6(Neu5Aca2-6Galb1-4GlcNAcb1-3Galb1-4GlcNAcb1-3Galb1-4GlcNAcb1-2Mana1-3)Manb1-4GlcNAcb1-4GlcNAcb-Sp12	48.5	1.29099	2.66184
119	Gala1-4(Fuca1-2)Galb1-4GlcNAcb-Sp8	33	4.24264	12.8565														571	Galb1-3GlcNAcb1-3Galb1-4GlcNAcb1-6(Galb1-3GlcNAcb1-3Galb1-4GlcNAb1-2)Mana1-6(Galb1-3GlcNAcb1-3Galb1-4GlcNAcb1-2Mana1-3)Manb1-4GlcNAcb1-4(Fuca1-6)GlcNAcb-Sp24	48	0.816497	1.70103
120	Gala1-4Galb1-4GlcNAcb-Sp0	45.75	11.0868	24.2334														447	Galb1-4GlcNAcb1-2Mana-Sp0	47.75	8.61684	18.0457
121	Gala1-4Galb1-4GlcNAcb-Sp8	21.25	4.99166	23.4902														421	Fuca1-2Galb1-3GlcNAcb1-3GalNAc-Sp14	47.5	17.253	36.3221
122	Gala1-4Galb1-4Glcb-Sp0	40.75	7.08872	17.3956														8	Rhaa-Sp8	47	22.6569	48.2061
123	Gala1-4GlcNAcb-Sp8	37.25	2.98608	8.01632														265	Neu5Aca2-6GalNAca-Sp8	47	5.59762	11.9098
124	Gala1-6Glcb-Sp8	72	12.3288	17.1234														345	Mana1-6(Neu5Aca2-6Galb1-4GlcNAcb1-2Mana1-3)Manb1-4GlcNAcb1-4GlcNAc-Sp12	47	16.2686	34.614
125	Galb1-2Galb-Sp8	54.5	3.69685	6.7832														77	Fuca1-2Galb1-4Glcb-Sp0	46.75	3.20156	6.84826
126	Galb1-3(Fuca1-4)GlcNAcb1-3Galb1-4(Fuca1-3)GlcNAcb-Sp0	-1.5	9.53939	-635.959														191	GlcNAcb1-4GlcNAcb1-4GlcNAcb-Sp8	46.5	7.4162	15.9488
127	Galb1-3GlcNAcb1-3Galb1-4(Fuca1-3)GlcNAcb-Sp0	17	2.58199	15.1882														100	Gala1-2Galb-Sp8	46.25	5.90903	12.7763
128	Galb1-3(Fuca1-4)GlcNAc-Sp0	45.25	3.30404	7.30174														132	Galb1-4GlcNAcb1-6GalNAc-Sp14	46.25	5.43906	11.7601
129	Galb1-3(Fuca1-4)GlcNAc-Sp8	24.5	1.73205	7.0696														445	Fuca1-2Galb1-4(Fuca1-3)GlcNAcb1-2Mana1-6(Fuca1-2Galb1-4(Fuca1-3)GlcNAcb1-4(Fuca1-2Galb1-4(Fuca1-3)GlcNAcb1-2)Mana1-3)Manb1-4GlcNAcb1-4GlcNAcb-Sp12	46.25	7.32006	15.8272
130	Fuca1-4(Galb1-3)GlcNAcb-Sp8	53	2.58199	4.87168														118	Gala1-3Galb-Sp8	45.75	2.98608	6.52695
131	Galb1-4GlcNAcb1-6GalNAca-Sp8	2.25	1.89297	84.132														120	Gala1-4Galb1-4GlcNAcb-Sp0	45.75	11.0868	24.2334
132	Galb1-4GlcNAcb1-6GalNAc-Sp14	46.25	5.43906	11.7601														557	GlcNAcb1-3Galb1-4GlcNAcb1-6(GlcNAcb1-3Galb1-4GlcNAcb1-2)Mana1-6(GlcNAcb1-3Galb1-4GlcNAcb1-2Man a1-3)Manb1-4GlcNAcb1-4GlcNAc-Sp24	45.75	2.62996	5.74854
133	GlcNAcb1-6(Galb1-3)GalNAca-Sp8	41	9.48683	23.1386														117	Gala1-3Galb1-4Glc-Sp10	45.5	2.88675	6.34451
134	GlcNAcb1-6(Galb1-3)GalNAca-Sp14	32.75	2.06155	6.29482														339	GlcNAca1-4Galb1-3GlcNAcb-Sp0	45.5	3.78594	8.32074
135	Neu5Aca2-6(Galb1-3)GalNAca-Sp8	17.25	1.89297	10.9737														128	Galb1-3(Fuca1-4)GlcNAc-Sp0	45.25	3.30404	7.30174
136	Neu5Aca2-6(Galb1-3)GalNAca-Sp14	60.25	9.53502	15.8258														311	GlcNAcb1-4GlcNAcb-Sp12	45.25	10.4682	23.1342
137	Neu5Acb2-6(Galb1-3)GalNAca-Sp8	10.5	1.73205	16.4957														43	(6S)Galb1-4Glcb-Sp8	44.75	8.92095	19.9351
138	Neu5Aca2-6(Galb1-3)GlcNAcb1-4Galb1-4Glcb-Sp10	10.75	1.70783	15.8867														338	GlcNAca1-4Galb1-4GlcNAcb-Sp0	44.75	12.2031	27.2696
139	Galb1-3GalNAca-Sp8	21.25	1.5	7.05882														550	Galb1-3GlcNAcb1-3Galb1-4GlcNAcb1-2Mana1-6(Galb1-3GlcNAcb1-3Galb1-4GlcNAcb1-2Mana1-3)Manb1-4GlcNAcb1-4GlcNAc-Sp25	44.5	4.65475	10.4601
140	Galb1-3GalNAca-Sp14	61.25	12.0381	19.6541														101	Gala1-3(Fuca1-2)Galb1-3GlcNAcb-Sp0	44.25	8.38153	18.9413
141	Galb1-3GalNAca-Sp16	24	1.63299	6.80414														171	Galb1-4Glcb-Sp0	44.25	3.86221	8.72816
142	Galb1-3GalNAcb-Sp8	30.5	1.29099	4.23277														452	GalNAcb1-4Galb1-4Glcb-Sp0	44.25	9.28709	20.9878
143	Galb1-3GalNAcb1-3Gala1-4Galb1-4Glcb-Sp0	35.75	3.77492	10.5592														497	Gala1-3(Fuca1-2)Galb1-4GlcNAcb1-6GalNAca-Sp14	44	7.34847	16.7011
144	Galb1-3GalNAcb1-4(Neu5Aca2-3)Galb1-4Glcb-Sp0	12.75	5.12348	40.1841														36	(3S)Galb1-4GlcNAcb-Sp0	43.75	6.23832	14.259
145	Galb1-3GalNAcb1-4Galb1-4Glcb-Sp8	39.75	2.21736	5.57825														519	Neu5Aca2-6Galb1-4GlcNAcb1-2Man-Sp0	43.75	3.20156	7.31786
146	Galb1-3Galb-Sp8	51.5	7.04746	13.6844														172	Galb1-4Glcb-Sp8	43.5	12.8193	29.4696
147	Galb1-3GlcNAcb1-3Galb1-4GlcNAcb-Sp0	18.75	1.5	8														198	Glcb1-4Glcb-Sp8	43.25	5.31507	12.2892
148	Galb1-3GlcNAcb1-3Galb1-4Glcb-Sp10	15.5	0.57735	3.72484														491	(3S)Galb1-3(Fuca1-4)GlcNAcb-Sp0	43.25	2.98608	6.90423
149	Galb1-3GlcNAcb-Sp0	35.5	6.245	17.5915														559	Gala1-3Galb1-4GlcNAcb1-2Mana1-6(Gala1-3Galb1-4GlcNAcb1-2Mana1-3)Manb1-4GlcNAcb1-4GlcNAc-Sp24	43.25	10.0457	23.2271
150	Galb1-3GlcNAcb-Sp8	33.75	0.957427	2.83682														61	Fuca1-2Galb1-3GalNAca-Sp8	43	6.68331	15.5426
151	Galb1-4(Fuca1-3)GlcNAcb-Sp0	39.75	7.13559	17.9512														196	Glca1-4Glca-Sp8	42.75	8.18026	19.1351
152	Galb1-4(Fuca1-3)GlcNAcb-Sp8	31.25	4.272	13.6704														202	GlcAb-Sp8	42.75	4.42531	10.3516
153	Galb1-4(Fuca1-3)GlcNAcb1-3Galb1-4(Fuca1-3)GlcNAcb-Sp0	27.75	2.75379	9.92355														262	Fuca1-2Galb1-4(6S)Glcb-Sp0	42.75	0.957427	2.2396
154	Galb1-4(Fuca1-3)GlcNAcb1-3Galb1-4(Fuca1-3)GlcNAcb1-3Galb1-4(Fuca1-3)GlcNAcb-Sp0	12.25	0.5	4.08163														25	(3S)Galb1-4Glcb-Sp8	42.5	5.91608	13.9202
155	Galb1-4(6S)Glcb-Sp0	48.75	1.70783	3.50323														370	Gala1-3(Fuca1-2)Galb1-4GlcNAcb1-2Mana1-6(Gala1-3(Fuca1-2)Galb1-4GlcNAcb1-2Mana1-3)Manb1-4GlcNAcb1-4GlcNAcb-Sp20	42.5	2.64575	6.2253
156	Galb1-4(6S)Glcb-Sp8	72.5	7.59386	10.4743														242	Neu5Aca2-3Galb1-3(6S)GalNAca-Sp8	42.25	21.36	50.5562
157	Galb1-4GalNAca1-3(Fuca1-2)Galb1-4GlcNAcb-Sp8	17	2.44949	14.4088														285	Neu5Gca2-6GalNAca-Sp0	42.25	9.91211	23.4606
158	Galb1-4GalNAcb1-3(Fuca1-2)Galb1-4GlcNAcb-Sp8	13.25	0.5	3.77358														47	(6S)GlcNAcb-Sp8	42	5.94418	14.1528
159	Galb1-4GlcNAcb1-3GalNAca-Sp8	28.25	1.70783	6.0454														170	Galb1-4GlcNAcb-Sp23	42	9.20145	21.9082
160	Galb1-4GlcNAcb1-3GalNAc-Sp14	17.25	2.98608	17.3106														323	Galb1-3GlcNAcb1-2Mana1-6(Galb1-3GlcNAcb1-2Mana1-3)Manb1-4GlcNAcb1-4GlcNAcb-Sp19	41.75	2.75379	6.59589
161	Galb1-4GlcNAcb1-3Galb1-4(Fuca1-3)GlcNAcb1-3Galb1-4(Fuca1-3)GlcNAcb-Sp0	18	1.41421	7.85674														422	Gala1-3(Fuca1-2)Galb1-3GlcNAcb1-3GalNAc-Sp14	41.75	2.21736	5.31103
162	Galb1-4GlcNAcb1-3Galb1-4GlcNAcb1-3Galb1-4GlcNAcb-Sp0	9.75	0.957427	9.81977														62	Fuca1-2Galb1-3GalNAca-Sp14	41.5	2.88675	6.95603
163	Galb1-4GlcNAcb1-3Galb1-4GlcNAcb-Sp0	13.25	1.25831	9.49665														284	Neu5Gca2-3Galb1-4Glcb-Sp0	41.5	1.91485	4.61411
164	Galb1-4GlcNAcb1-3Galb1-4Glcb-Sp0	25.25	4.57347	18.1128														281	Neu5Gca2-3Galb1-3GlcNAcb-Sp0	41.25	8.8459	21.4446
165	Galb1-4GlcNAcb1-3Galb1-4Glcb-Sp8	5.5	2.64575	48.1046														287	Neu5Gca-Sp8	41.25	3.20156	7.76136
166	Galb1-4GlcNAcb1-6(Galb1-3)GalNAca-Sp8	97	12.6491	13.0403														320	Neu5Aca2-8Neu5Acb-Sp17	41.25	2.98608	7.23898
167	Galb1-4GlcNAcb1-6(Galb1-3)GalNAc-Sp14	49.25	11.0868	22.5112														104	Gala1-3(Fuca1-2)Galb1-4(Fuca1-3)GlcNAcb-Sp8	41	4.69042	11.44
168	Galb1-4GlcNAcb-Sp0	33.5	3.69685	11.0354														133	GlcNAcb1-6(Galb1-3)GalNAca-Sp8	41	9.48683	23.1386
169	Galb1-4GlcNAcb-Sp8	36.5	4.20317	11.5155														435	Galb1-4GlcNAcb1-2Mana1-6(GlcNAcb1-4)(Galb1-4GlcNAcb1-4(Galb1-4GlcNAcb1-2)Mana1-3)Manb1-4GlcNAcb1-4GlcNAc-Sp21	41	2	4.87805
170	Galb1-4GlcNAcb-Sp23	42	9.20145	21.9082														449	Gala1-3(Fuca1-2)Galb1-4GlcNAcb1-6(Gala1-3(Fuca1-2)Galb1-4GlcNAcb1-3)GalNAc-Sp14	41	4.54606	11.088
171	Galb1-4Glcb-Sp0	44.25	3.86221	8.72816														122	Gala1-4Galb1-4Glcb-Sp0	40.75	7.08872	17.3956
172	Galb1-4Glcb-Sp8	43.5	12.8193	29.4696														96	GalNAcb1-3Gala1-4Galb1-4GlcNAcb-Sp0	40.5	13.772	34.0048
173	GlcNAca1-3Galb1-4GlcNAcb-Sp8	17.75	0.5	2.8169														145	Galb1-3GalNAcb1-4Galb1-4Glcb-Sp8	39.75	2.21736	5.57825
174	GlcNAca1-6Galb1-4GlcNAcb-Sp8	16.5	1.29099	7.82421														151	Galb1-4(Fuca1-3)GlcNAcb-Sp0	39.75	7.13559	17.9512
175	GlcNAcb1-2Galb1-3GalNAca-Sp8	24.5	2.38048	9.71623														274	Neu5Aca2-6Galb-Sp8	39.75	3.0957	7.78791
176	GlcNAcb1-6(GlcNAcb1-3)GalNAca-Sp8	24	2.16025	9.00103														417	GalNAca1-3(Fuca1-2)Galb1-4(Fuca1-3)GlcNAcb1-3GalNAc-Sp14	39.75	3.86221	9.71625
177	GlcNAcb1-6(GlcNAcb1-3)GalNAca-Sp14	155.5	23.1012	14.8561														115	Gala1-3Galb1-4GlcNAcb-Sp8	39.5	1.73205	4.38494
178	GlcNAcb1-6(GlcNAcb1-3)Galb1-4GlcNAcb-Sp8	19.75	2.62996	13.3162														275	Neu5Aca2-8Neu5Aca-Sp8	39.5	4.43471	11.2271
179	GlcNAcb1-3GalNAca-Sp8	49.25	5.67891	11.5308														189	GlcNAcb1-4GlcNAcb1-4GlcNAcb1-4GlcNAcb1-4GlcNAcb1-4GlcNAcb1-Sp8	39	6	15.3846
180	GlcNAcb1-3GalNAca-Sp14	58.5	5.50757	9.41465														588	Galb1-4GlcNAcb1-3Galb1-4GlcNAcb1-3GalNAca-Sp14	39	13.8323	35.4675
181	GlcNAcb1-3Galb-Sp8	49.25	2.06155	4.18589														504	Fuca1-2Galb1-3GlcNAcb1-6(Fuca1-2Galb1-3GlcNAcb1-3)GalNAca-Sp14	38.75	2.75379	7.10654
182	GlcNAcb1-3Galb1-4GlcNAcb-Sp0	31.25	2.21736	7.09554														75	Fuca1-2Galb1-4GlcNAcb-Sp0	38.5	2.51661	6.53665
183	GlcNAcb1-3Galb1-4GlcNAcb-Sp8	16.5	1.73205	10.4973														102	Gala1-3(Fuca1-2)Galb1-3GlcNAcb-Sp8	38.5	8.42615	21.8861
184	GlcNAcb1-3Galb1-4GlcNAcb1-3Galb1-4GlcNAcb-Sp0	31.5	2.38048	7.55707														237	Neu5Aca2-3GalNAcb1-4GlcNAcb-Sp0	38.25	10.2429	26.7788
185	GlcNAcb1-3Galb1-4Glcb-Sp0	30.75	1.70783	5.5539														221	Fuca1-2Galb1-4(6S)GlcNAcb-Sp8	38	3.3665	8.85921
186	GlcNAcb1-4-MDPLys	26.25	3.40343	12.9654														244	Neu5Aca2-6(Neu5Aca2-3Galb1-3)GalNAca-Sp14	38	7.16473	18.8545
187	GlcNAcb1-6(GlcNAcb1-4)GalNAca-Sp8	12.75	1.5	11.7647														217	Manb1-4GlcNAcb-Sp0	37.75	4.99166	13.2229
188	GlcNAcb1-4Galb1-4GlcNAcb-Sp8	36.25	10.3401	28.5243														537	Galb1-3GalNAcb1-3Gal-Sp21	37.5	7.04746	18.7932
189	GlcNAcb1-4GlcNAcb1-4GlcNAcb1-4GlcNAcb1-4GlcNAcb1-4GlcNAcb1-Sp8	39	6	15.3846														123	Gala1-4GlcNAcb-Sp8	37.25	2.98608	8.01632
190	GlcNAcb1-4GlcNAcb1-4GlcNAcb1-4GlcNAcb1-4GlcNAcb1-Sp8	18.75	2.36291	12.6022														192	GlcNAcb1-6GalNAca-Sp8	37.25	9.87843	26.5193
191	GlcNAcb1-4GlcNAcb1-4GlcNAcb-Sp8	46.5	7.4162	15.9488														306	GalNAcb1-3Galb-Sp8	37.25	2.62996	7.06028
192	GlcNAcb1-6GalNAca-Sp8	37.25	9.87843	26.5193														463	Neu5Aca2-6Galb1-4GlcNAcb1-4Mana1-6(GlcNAcb1-4)(Neu5Aca2-6Galb1-4GlcNAcb1-4(Neu5Aca2-6Galb1-4GlcNAcb1-2)Mana1-3)Manb1-4GlcNAcb1-4GlcNAcb-Sp21	37.25	9.87843	26.5193
193	GlcNAcb1-6GalNAca-Sp14	36.25	4.57347	12.6165														520	Gala1-3Galb1-4GlcNAcb1-2Mana-Sp0	37.25	8.05709	21.6298
194	GlcNAcb1-6Galb1-4GlcNAcb-Sp8	15.25	2.36291	15.4945														264	Neu5Aca2-3Galb1-4Glcb-Sp8	36.75	16.0702	43.7283
195	Glca1-4Glcb-Sp8	18	1.41421	7.85674														68	Fuca1-2Galb1-3GlcNAcb-Sp8	36.5	2.88675	7.90891
196	Glca1-4Glca-Sp8	42.75	8.18026	19.1351														169	Galb1-4GlcNAcb-Sp8	36.5	4.20317	11.5155
197	Glca1-6Glca1-6Glcb-Sp8	9.5	3.41565	35.9542														67	Fuca1-2Galb1-3GlcNAcb-Sp0	36.25	4.42531	12.2077
198	Glcb1-4Glcb-Sp8	43.25	5.31507	12.2892														188	GlcNAcb1-4Galb1-4GlcNAcb-Sp8	36.25	10.3401	28.5243
199	Glcb1-6Glcb-Sp8	54.5	2.38048	4.36785														193	GlcNAcb1-6GalNAca-Sp14	36.25	4.57347	12.6165
200	G-ol-Sp8	76.25	4.272	5.60263														426	Gala1-3(Fuca1-2)Galb1-4GlcNAcb1-2Mana1-6(Gala1-3(Fuca1-2)Galb1-4GlcNAcb1-2Mana1-3)Manb1-4GlcNAcb1-4(Fuca1-6)GlcNAcb-Sp22	36.25	8.05709	22.2264
201	GlcAa-Sp8	63	7.70281	12.2267														238	Neu5Aca2-3Galb1-3(6S)GlcNAc-Sp8	36	2.94392	8.17756
202	GlcAb-Sp8	42.75	4.42531	10.3516														474	GlcNAcb1-6(GlcNAcb1-2)Mana1-6(GlcNAcb1-2Mana1-3)Manb1-4GlcNAcb1-4(Fuca1-6)GlcNAcb-Sp24	36	17.3781	48.2726
203	GlcAb1-3Galb-Sp8	31.5	1.73205	5.49857														489	Galb1-3(Fuca1-4)GlcNAcb1-6GalNAca-Sp14	36	0.816497	2.26805
204	GlcAb1-6Galb-Sp8	60	13.6382	22.7303														499	Fuca1-2Galb1-3(6S)GlcNAcb-Sp0	36	1.82574	5.07151
205	KDNa2-3Galb1-3GlcNAcb-Sp0	34	5.7735	16.9809														143	Galb1-3GalNAcb1-3Gala1-4Galb1-4Glcb-Sp0	35.75	3.77492	10.5592
206	KDNa2-3Galb1-4GlcNAcb-Sp0	33.75	4.03113	11.9441														358	KDNa2-3Galb1-3GalNAca-Sp14	35.75	5.5	15.3846
207	Mana1-2Mana1-2Mana1-3Mana-Sp9	13	2.16025	16.6173														457	Galb1-4GlcNAcb1-6(Galb1-4GlcNAcb1-2)Mana1-6(Galb1-4GlcNAcb1-2Mana1-3)Manb1-4GlcNAcb1-4GlcNAcb-Sp19	35.75	3.30404	9.24206
208	Mana1-2Mana1-6(Mana1-2Mana1-3)Mana-Sp9	24.5	0.57735	2.35653														149	Galb1-3GlcNAcb-Sp0	35.5	6.245	17.5915
209	Mana1-2Mana1-3Mana-Sp9	25.75	2.75379	10.6943														282	Neu5Gca2-3Galb1-4(Fuca1-3)GlcNAcb-Sp0	35.5	1.73205	4.87902
210	Mana1-6(Mana1-2Mana1-3)Mana1-6(Mana1-2Mana1-3)Manb1-4GlcNAcb1-4GlcNAcb-Sp12	14	0.816497	5.83212														315	Mana1-2Mana1-6(Mana1-3)Mana1-6(Mana1-2Mana1-2Mana1-3)Mana-Sp9	35.5	4.65475	13.112
211	Mana1-2Mana1-6(Mana1-3)Mana1-6(Mana1-2Mana1-2Mana1-3)Manb1-4GlcNAcb1-4GlcNAcb-Sp12	19.75	4.272	21.6304														468	Glca1-6Glca1-6Glca1-6Glcb-Sp10	35.5	3.41565	9.62155
212	Mana1-2Mana1-6(Mana1-2Mana1-3)Mana1-6(Mana1-2Mana1-2Mana1-3)Manb1-4GlcNAcb1-4GlcNAcb-Sp12	63.75	9.60469	15.0662														110	Gala1-3GalNAca-Sp8	35.25	4.11299	11.668
213	Mana1-6(Mana1-3)Mana-Sp9	29.5	2.64575	8.96865														23	6S(3S)Galb1-4GlcNAcb-Sp0	34.75	2.98608	8.59303
214	Mana1-2Mana1-2Mana1-6(Mana1-3)Mana-Sp9	21	1.41421	6.73435														82	GalNAca1-3(Fuca1-2)Galb1-3GlcNAcb-Sp0	34.75	2.21736	6.38088
215	Mana1-6(Mana1-3)Mana1-6(Mana1-2Mana1-3)Manb1-4GlcNAcb1-4GlcNAcb-Sp12	18.5	1	5.40541														245	Neu5Aca2-3Galb-Sp8	34.75	4.03113	11.6004
216	Mana1-6(Mana1-3)Mana1-6(Mana1-3)Manb1-4GlcNAcb1-4GlcNAcb-Sp12	19.25	2.98608	15.5121														427	Galb1-3GlcNAcb1-6(Galb1-3GlcNAcb1-2)Mana1-6(Galb1-3GlcNAcb1-2Mana1-3)Manb1-4GlcNAcb1-4GlcNAcb-Sp19	34.75	28.8603	83.0512
217	Manb1-4GlcNAcb-Sp0	37.75	4.99166	13.2229														322	Neu5Gcb2-6Galb1-4GlcNAc-Sp8	34.5	0.57735	1.67348
218	Neu5Aca2-3Galb1-4GlcNAcb1-3Galb1-4(Fuca1-3)GlcNAcb-Sp0	10.25	2.98608	29.1325														423	GalNAca1-3(Fuca1-2)Galb1-3GlcNAcb1-3GalNAc-Sp14	34.5	3.41565	9.90044
219	(3S)Galb1-4(Fuca1-3)(6S)GlcNAcb-Sp8	32.5	21.9317	67.4822														50	Mana1-6(Mana1-3)Manb1-4GlcNAcb1-4GlcNAcb-Sp12	34.25	0.957427	2.79541
220	Fuca1-2(6S)Galb1-4GlcNAcb-Sp0	31.75	0.957427	3.01552														66	Fuca1-2Galb1-3GlcNAcb1-3Galb1-4Glcb-Sp10	34.25	1.70783	4.98635
221	Fuca1-2Galb1-4(6S)GlcNAcb-Sp8	38	3.3665	8.85921														111	Gala1-3GalNAca-Sp16	34.25	2.21736	6.47403
222	Fuca1-2(6S)Galb1-4(6S)Glcb-Sp0	70.25	3.86221	5.49781														407	GalNAcb1-3Gala1-6Galb1-4Glcb-Sp8	34.25	10.2429	29.9062
223	Neu5Aca2-3Galb1-3GalNAca-Sp8	33.75	3.5	10.3704														521	Gala1-3(Fuca1-2)Galb1-4GlcNAcb1-2Mana-Sp0	34.25	2.21736	6.47403
224	Neu5Aca2-3Galb1-3GalNAca-Sp14	88.25	9.91211	11.2319														581	Galb1-4GlcNAcb1-3Galb1-4GlcNAcb1-6(Galb1-4GlcNAcb1-3Galb1-4GlcNAb1-2)Mana1-6(Galb1-4GlcNAcb1-3Galb1-4GlcNAcb1-2Mana1-3)Manb1-4GlcNAcb1-4(Fuca1-6)GlcNAcb-Sp24	34.25	13.1498	38.3935
225	GalNAcb1-4(Neu5Aca2-8Neu5Aca2-8Neu5Aca2-8Neu5Aca2-3)Galb1-4Glcb-Sp0	7.25	2.21736	30.5842														205	KDNa2-3Galb1-3GlcNAcb-Sp0	34	5.7735	16.9809
226	GalNAcb1-4(Neu5Aca2-8Neu5Aca2-8Neu5Aca2-3)Galb1-4Glcb-Sp0	12.5	2.38048	19.0438														337	GlcNAca1-4Galb1-4GlcNAcb1-3Galb1-4GlcNAcb1-3Galb1-4GlcNAcb-Sp0	34	2.94392	8.65859
227	Neu5Aca2-8Neu5Aca2-8Neu5Aca2-3Galb1-4Glcb-Sp0	24.5	4.93288	20.1342														353	Galb1-3GlcNAcb1-2Mana1-6(Galb1-3GlcNAcb1-2Mana1-3)Manb1-4GlcNAcb1-4(Fuca1-6)GlcNAcb-Sp22	34	1.63299	4.80292
228	GalNAcb1-4(Neu5Aca2-8Neu5Aca2-3)Galb1-4Glcb-Sp0	12.75	0.5	3.92157														376	Neu5Aca2-6Galb1-4GlcNAcb1-3GalNAc-Sp14	34	7.87401	23.1588
229	Neu5Aca2-8Neu5Aca2-8Neu5Aca-Sp8	21.25	4.99166	23.4902														150	Galb1-3GlcNAcb-Sp8	33.75	0.957427	2.83682
230	Neu5Aca2-3(6S)Galb1-4(Fuca1-3)GlcNAcb-Sp8	-1	5.35413	-535.413														206	KDNa2-3Galb1-4GlcNAcb-Sp0	33.75	4.03113	11.9441
231	GalNAcb1-4(Neu5Aca2-3)Galb1-4GlcNAcb-Sp0	10.75	1.70783	15.8867														223	Neu5Aca2-3Galb1-3GalNAca-Sp8	33.75	3.5	10.3704
232	GalNAcb1-4(Neu5Aca2-3)Galb1-4GlcNAcb-Sp8	19.5	3.31662	17.0083														168	Galb1-4GlcNAcb-Sp0	33.5	3.69685	11.0354
233	GalNAcb1-4(Neu5Aca2-3)Galb1-4Glcb-Sp0	18.25	1.25831	6.89483														484	Galb1-4GlcNAcb1-6(Galb1-4GlcNAcb1-2)Mana1-6(Galb1-4GlcNAcb1-2Mana1-3)Manb1-4GlcNAcb1-4(Fuca1-6)GlcNAcb-Sp24	33.5	8.42615	25.1527
234	Neu5Aca2-3Galb1-3GalNAcb1-4(Neu5Aca2-3)Galb1-4Glcb-Sp0	25.75	3.5	13.5922														119	Gala1-4(Fuca1-2)Galb1-4GlcNAcb-Sp8	33	4.24264	12.8565
235	Neu5Aca2-6(Neu5Aca2-3)GalNAca-Sp8	115.5	5.44671	4.71577														300	Galb1-3Galb1-4GlcNAcb-Sp8	33	4.76095	14.4271
236	Neu5Aca2-3GalNAca-Sp8	79.5	5.06623	6.37261														10	Neu5Aca-Sp11	32.75	9.63933	29.4331
237	Neu5Aca2-3GalNAcb1-4GlcNAcb-Sp0	38.25	10.2429	26.7788														22	6S(3S)Galb1-4(6S)GlcNAcb-Sp0	32.75	5.90903	18.0428
238	Neu5Aca2-3Galb1-3(6S)GlcNAc-Sp8	36	2.94392	8.17756														107	Gala1-3(Fuca1-2)Galb-Sp8	32.75	2.36291	7.21499
239	Neu5Aca2-3Galb1-3(Fuca1-4)GlcNAcb-Sp8	15.25	5.96518	39.1159														134	GlcNAcb1-6(Galb1-3)GalNAca-Sp14	32.75	2.06155	6.29482
240	Neu5Aca2-3Galb1-3(Fuca1-4)GlcNAcb1-3Galb1-4(Fuca1-3)GlcNAcb-Sp0	19.25	4.92443	25.5814														413	GalNAca1-3(Fuca1-2)Galb1-4GlcNAcb1-3GalNAca-Sp14	32.75	3.77492	11.5265
241	Neu5Aca2-3Galb1-4(Neu5Aca2-3Galb1-3)GlcNAcb-Sp8	12	4.16333	34.6944														99	GalNAcb1-4GlcNAcb-Sp8	32.5	4.50925	13.8746
242	Neu5Aca2-3Galb1-3(6S)GalNAca-Sp8	42.25	21.36	50.5562														219	(3S)Galb1-4(Fuca1-3)(6S)GlcNAcb-Sp8	32.5	21.9317	67.4822
243	Neu5Aca2-6(Neu5Aca2-3Galb1-3)GalNAca-Sp8	13	10.8012	83.0864														431	GlcNAcb1-2Mana1-6(GlcNAcb1-4)(GlcNAcb1-4(GlcNAcb1-2)Mana1-3)Manb1-4GlcNAcb1-4GlcNAc-Sp21	32.5	2.38048	7.32454
244	Neu5Aca2-6(Neu5Aca2-3Galb1-3)GalNAca-Sp14	38	7.16473	18.8545														39	(6S)(4S)Galb1-4GlcNAcb-Sp0	32.25	2.87228	8.9063
245	Neu5Aca2-3Galb-Sp8	34.75	4.03113	11.6004														246	Neu5Aca2-3Galb1-3GalNAcb1-3Gala1-4Galb1-4Glcb-Sp0	32.25	7.58837	23.5298
246	Neu5Aca2-3Galb1-3GalNAcb1-3Gala1-4Galb1-4Glcb-Sp0	32.25	7.58837	23.5298														267	Neu5Aca2-6Galb1-4(6S)GlcNAcb-Sp8	32.25	2.06155	6.39241
247	Neu5Aca2-3Galb1-3GlcNAcb1-3Galb1-4GlcNAcb-Sp0	7.75	0.957427	12.3539														27	(3S)Galb1-4(6S)Glcb-Sp8	31.75	2.21736	6.9838
248	Fuca1-2(6S)Galb1-4Glcb-Sp0	53.25	4.11299	7.72392														31	(3S)Galb1-3GlcNAcb-Sp8	31.75	2.5	7.87402
249	Neu5Aca2-3Galb1-3GlcNAcb-Sp0	30.5	2.38048	7.80484														220	Fuca1-2(6S)Galb1-4GlcNAcb-Sp0	31.75	0.957427	3.01552
250	Neu5Aca2-3Galb1-3GlcNAcb-Sp8	5.25	1.5	28.5714														302	Galb1-4GlcNAcb1-6(Galb1-4GlcNAcb1-3)Galb1-4GlcNAc-Sp0	31.75	2.87228	9.04656
251	Neu5Aca2-3Galb1-4(6S)GlcNAcb-Sp8	26	1.41421	5.43928														184	GlcNAcb1-3Galb1-4GlcNAcb1-3Galb1-4GlcNAcb-Sp0	31.5	2.38048	7.55707
252	Neu5Aca2-3Galb1-4(Fuca1-3)(6S)GlcNAcb-Sp8	21.25	3.86221	18.1751														203	GlcAb1-3Galb-Sp8	31.5	1.73205	5.49857
253	Neu5Aca2-3Galb1-4(Fuca1-3)GlcNAcb1-3Galb1-4(Fuca1-3)GlcNAcb1-3Galb1-4(Fuca1-3)GlcNAcb-Sp0	31.5	4.12311	13.0892														253	Neu5Aca2-3Galb1-4(Fuca1-3)GlcNAcb1-3Galb1-4(Fuca1-3)GlcNAcb1-3Galb1-4(Fuca1-3)GlcNAcb-Sp0	31.5	4.12311	13.0892
254	Neu5Aca2-3Galb1-4(Fuca1-3)GlcNAcb-Sp0	9.25	6.99405	75.6113														152	Galb1-4(Fuca1-3)GlcNAcb-Sp8	31.25	4.272	13.6704
255	Neu5Aca2-3Galb1-4(Fuca1-3)GlcNAcb-Sp8	16.5	2.38048	14.4271														182	GlcNAcb1-3Galb1-4GlcNAcb-Sp0	31.25	2.21736	7.09554
256	Neu5Aca2-3Galb1-4(Fuca1-3)GlcNAcb1-3Galb-Sp8	2.5	1	40														185	GlcNAcb1-3Galb1-4Glcb-Sp0	30.75	1.70783	5.5539
257	Neu5Aca2-3Galb1-4(Fuca1-3)GlcNAcb1-3Galb1-4GlcNAcb-Sp8	24.75	6.23832	25.2053														142	Galb1-3GalNAcb-Sp8	30.5	1.29099	4.23277
258	Neu5Aca2-3Galb1-4GlcNAcb1-3Galb1-4GlcNAcb1-3Galb1-4GlcNAcb-Sp0	10	5.59762	55.9762														249	Neu5Aca2-3Galb1-3GlcNAcb-Sp0	30.5	2.38048	7.80484
259	Neu5Aca2-3Galb1-4GlcNAcb-Sp0	20.5	4.65475	22.7061														356	KDNa2-6Galb1-4GlcNAc-Sp0	30.5	5.44671	17.8581
260	Neu5Aca2-3Galb1-4GlcNAcb-Sp8	14.25	1.70783	11.9847														94	GalNAcb1-3GalNAca-Sp8	30.25	1.25831	4.15969
261	Neu5Aca2-3Galb1-4GlcNAcb1-3Galb1-4GlcNAcb-Sp0	9	0.816497	9.07218														372	GalNAca1-3(Fuca1-2)Galb1-3GlcNAcb1-2Mana1-6(GalNAca1-3(Fuca1-2)Galb1-3GlcNAcb1-2Mana1-3)Manb1-4GlcNAcb1-4GlcNAcb-Sp20	30.25	7.932	26.2215
262	Fuca1-2Galb1-4(6S)Glcb-Sp0	42.75	0.957427	2.2396														29	(3S)Galb1-3GalNAca-Sp8	30	2.16025	7.20082
263	Neu5Aca2-3Galb1-4Glcb-Sp0	25	5.7735	23.094														399	Fuca1-2Galb1-4GlcNAcb1-3GalNAca-Sp14	30	1.82574	6.08581
264	Neu5Aca2-3Galb1-4Glcb-Sp8	36.75	16.0702	43.7283														542	Neu5Gca2-3Galb1-4GlcNAcb1-3Galb1-4GlcNAcb1-2Mana1-6(Neu5Gca2-3Galb1-4GlcNAcb1-3Galb1-4GlcNAcb1-2Mana1-3)Manb1-4GlcNAcb1-4GlcNAcb-Sp24	30	10.4243	34.7478
265	Neu5Aca2-6GalNAca-Sp8	47	5.59762	11.9098														352	Galb1-4GlcNAcb1-2Mana1-6(Galb1-4GlcNAcb1-2Mana1-3)Manb1-4GlcNAcb1-4(Fuca1-6)GlcNAcb-Sp22	29.75	1.5	5.04202
266	Neu5Aca2-6GalNAcb1-4GlcNAcb-Sp0	12.75	1.25831	9.86906														213	Mana1-6(Mana1-3)Mana-Sp9	29.5	2.64575	8.96865
267	Neu5Aca2-6Galb1-4(6S)GlcNAcb-Sp8	32.25	2.06155	6.39241														269	Neu5Aca2-6Galb1-4GlcNAcb-Sp8	29.5	4.43471	15.0329
268	Neu5Aca2-6Galb1-4GlcNAcb-Sp0	18.5	9.14695	49.443														437	Galb1-4GlcNAcb1-6(Galb1-4GlcNAcb1-2)Mana1-6(GlcNAcb1-4)(Galb1-4GlcNAcb1-4(Galb1-4GlcNAcb1-2)Mana1-3)Manb1-4GlcNAcb1-4GlcNAc-Sp21	29.25	4.19325	14.3359
269	Neu5Aca2-6Galb1-4GlcNAcb-Sp8	29.5	4.43471	15.0329														505	GalNAca1-3(Fuca1-2)Galb1-3GlcNAcb1-6GalNAca-Sp14	29	1.1547	3.98173
270	Neu5Aca2-6Galb1-4GlcNAcb1-3Galb1-4(Fuca1-3)GlcNAcb1-3Galb1-4(Fuca1-3)GlcNAcb-Sp0	10.25	0.5	4.87805														32	(3S)Galb1-4(Fuca1-3)GlcNAc-Sp0	28.75	2.87228	9.99054
271	Neu5Aca2-6Galb1-4GlcNAcb1-3Galb1-4GlcNAcb-Sp0	12.25	0.957427	7.81573														87	GalNAca1-3(Fuca1-2)Galb1-4Glcb-Sp0	28.75	3.20156	11.1359
272	Neu5Aca2-6Galb1-4Glcb-Sp0	27.5	3.10913	11.3059														424	Gala1-3Galb1-3GlcNAcb1-3GalNAc-Sp14	28.75	1.70783	5.94026
273	Neu5Aca2-6Galb1-4Glcb-Sp8	63.25	5.37742	8.50185														589	Galb1-4GlcNAcb1-3Galb1-4GlcNAcb1-6(Galb1-3)GalNAca-Sp14	28.75	10.7199	37.2867
274	Neu5Aca2-6Galb-Sp8	39.75	3.0957	7.78791														40	(4S)Galb1-4GlcNAcb-Sp8	28.5	2.64575	9.28334
275	Neu5Aca2-8Neu5Aca-Sp8	39.5	4.43471	11.2271														328	Neu5,9Ac2a2-3Galb1-3GlcNAcb-Sp0	28.5	4.72582	16.5818
276	Neu5Aca2-8Neu5Aca2-3Galb1-4Glcb-Sp0	16.5	0.57735	3.49909														583	Galb1-4GlcNAcb1-3Galb1-4GlcNAcb1-3Galb1-4GlcNAcb1-6(Galb1-4GlcNAcb1-3Galb1-4GlcNAcb1-3Galb1-4GlcNAb1-2)Mana1-6(Galb1-4GlcNAcb1-3Galb1-4GlcNAcb1-3Galb1-4GlcNAcb1-2Mana1-3)Manb1-4GlcNAcb1-4(Fuca1-6)GlcNAcb-Sp24	28.5	12.3693	43.4011
277	Galb1-3(Fuca1-4)GlcNAcb1-3Galb1-3(Fuca1-4)GlcNAcb-Sp0	18.5	4.79583	25.9234														159	Galb1-4GlcNAcb1-3GalNAca-Sp8	28.25	1.70783	6.0454
278	Neu5Acb2-6GalNAca-Sp8	19.5	1.91485	9.81977														493	Fuca1-2Galb1-4GlcNAcb1-6GalNAca-Sp14	28.25	2.36291	8.36428
279	Neu5Acb2-6Galb1-4GlcNAcb-Sp8	13.25	1.5	11.3208														35	(3S)Galb1-4(6S)GlcNAcb-Sp8	28	2.16025	7.71517
280	Neu5Gca2-3Galb1-3(Fuca1-4)GlcNAcb-Sp0	60.75	4.03113	6.6356														106	Gala1-3(Fuca1-2)Galb1-4Glcb-Sp0	27.75	0.957427	3.45019
281	Neu5Gca2-3Galb1-3GlcNAcb-Sp0	41.25	8.8459	21.4446														153	Galb1-4(Fuca1-3)GlcNAcb1-3Galb1-4(Fuca1-3)GlcNAcb-Sp0	27.75	2.75379	9.92355
282	Neu5Gca2-3Galb1-4(Fuca1-3)GlcNAcb-Sp0	35.5	1.73205	4.87902														546	Galb1-4GlcNAcb1-3Galb1-4GlcNAcb1-3Galb1-4GlcNAcb1-2Mana1-6(Galb1-4GlcNAcb1-3Galb1-4GlcNAcb1-3Galb1-4GlcNAcb1-2Mana1-3)Manb1-4GlcNAcb1-4GlcNAcb-Sp12	27.75	5.43906	19.6002
283	Neu5Gca2-3Galb1-4GlcNAcb-Sp0	20	1.82574	9.12871														70	Fuca1-2Galb1-4(Fuca1-3)GlcNAcb1-3Galb1-4(Fuca1-3)GlcNAcb1-3Galb1-4(Fuca1-3)GlcNAcb-Sp0	27.5	1.73205	6.29837
284	Neu5Gca2-3Galb1-4Glcb-Sp0	41.5	1.91485	4.61411														272	Neu5Aca2-6Galb1-4Glcb-Sp0	27.5	3.10913	11.3059
285	Neu5Gca2-6GalNAca-Sp0	42.25	9.91211	23.4606														397	Galb1-4GlcNAcb1-2Mana1-6(GlcNAcb1-2Mana1-3)Manb1-4GlcNAcb1-4GlcNAc-Sp12	27.5	6.45497	23.4726
286	Neu5Gca2-6Galb1-4GlcNAcb-Sp0	24.75	2.75379	11.1264														536	Gala1-3(Fuca1-2)Galb1-3GalNAcb1-3Gala1-4Galb1-4Glc-Sp21	27.5	5.32291	19.356
287	Neu5Gca-Sp8	41.25	3.20156	7.76136														585	Galb1-4GlcNAcb1-3Galb1-4GlcNAcb1-3Galb1-4GlcNAcb1-3Galb1-4GlcNAcb1-6(Galb1-4GlcNAcb1-3Galb1-4GlcNAcb1-3Galb1-4GlcNAcb1-3Galb1-4GlcNAb1-2)Mana1-6(Galb1-4GlcNAcb1-3Galb1-4GlcNAcb1-3Galb1-4GlcNAcb1-3Galb1-4GlcNAcb1-2Mana1-3)Manb1-4GlcNAcb1-4(Fuca1-6)GlcNAcb-Sp24	27.5	3.69685	13.4431
288	Neu5Aca2-3Galb1-4GlcNAcb1-6(Galb1-3)GalNAca-Sp14	2	0	0														83	GalNAca1-3(Fuca1-2)Galb1-4(Fuca1-3)GlcNAcb-Sp0	27.25	4.03113	14.7931
289	Galb1-3GlcNAcb1-3Galb1-3GlcNAcb-Sp0	7.75	2.36291	30.4891														112	Gala1-3GalNAcb-Sp8	27.25	1.89297	6.94668
290	Galb1-4(Fuca1-3)(6S)GlcNAcb-Sp0	118.5	11.5614	9.75648														408	Gala1-3(Fuca1-2)Galb1-4(Fuca1-3)Glcb-Sp21	27.25	3.30404	12.1249
291	Galb1-4(Fuca1-3)(6S)Glcb-Sp0	141.75	8.99537	6.34594														441	GalNAcb1-6GalNAcb-Sp8	27	4.08248	15.1203
292	Galb1-4(Fuca1-3)GlcNAcb1-3Galb1-3(Fuca1-4)GlcNAcb-Sp0	170.25	3.30404	1.9407														19	Galb1-4GlcNAcb1-6(Galb1-4GlcNAcb1-3)GalNAca-Sp8	26.75	4.99166	18.6604
293	Galb1-4GlcNAcb1-3Galb1-3GlcNAcb-Sp0	84.5	7.50555	8.88231														76	Fuca1-2Galb1-4GlcNAcb-Sp8	26.75	1.89297	7.07652
294	Neu5Aca2-3Galb1-3GlcNAcb1-3Galb1-3GlcNAcb-Sp0	57.5	4.65475	8.09521														103	Gala1-3(Fuca1-2)Galb1-4(Fuca1-3)GlcNAcb-Sp0	26.75	11.3541	42.4454
295	Neu5Aca2-3Galb1-4GlcNAcb1-3Galb1-3GlcNAcb-Sp0	8.5	2.38048	28.0056														105	Gala1-3(Fuca1-2)Galb1-4GlcNAc-Sp0	26.75	4.03113	15.0696
296	4S(3S)Galb1-4GlcNAcb-Sp0	23.25	1.89297	8.1418														116	Gala1-3Galb1-4Glcb-Sp0	26.75	2.21736	8.28918
297	(6S)Galb1-4(6S)GlcNAcb-Sp0	18	1.82574	10.143														354	(6S)GlcNAcb1-3Galb1-4GlcNAcb-Sp0	26.75	4.99166	18.6604
298	(6P)Glcb-Sp10	82.75	16.6608	20.1339														459	Neu5Aca2-3Galb1-4GlcNAcb1-4Mana1-6(GlcNAcb1-4)(Neu5Aca2-3Galb1-4GlcNAcb1-4(Neu5Aca2-3Galb1-4GlcNAcb1-2)Mana1-3)Manb1-4GlcNAcb1-4GlcNAcb-Sp21	26.75	3.30404	12.3515
299	Neu5Aca2-3Galb1-4(Fuca1-3)GlcNAcb1-6(Galb1-3)GalNAca-Sp14	25.5	5.50757	21.5983														30	(3S)Galb1-3GlcNAcb-Sp0	26.25	2.21736	8.44707
300	Galb1-3Galb1-4GlcNAcb-Sp8	33	4.76095	14.4271														186	GlcNAcb1-4-MDPLys	26.25	3.40343	12.9654
301	Neu5Aca2-6Galb1-4GlcNAcb1-2Mana1-6(Galb1-4GlcNAcb1-2Mana1-3)Manb1-4GlcNAcb1-4GlcNAcb-Sp12	8.5	1.29099	15.1882														453	GalNAca1-3(Fuca1-2)Galb1-4GlcNAcb1-2Mana1-6(GalNAca1-3(Fuca1-2)Galb1-4GlcNAcb1-2Mana1-3)Manb1-4GlcNAcb1-4(Fuca1-6)GlcNAcb-Sp22	26.25	2.62996	10.0189
302	Galb1-4GlcNAcb1-6(Galb1-4GlcNAcb1-3)Galb1-4GlcNAc-Sp0	31.75	2.87228	9.04656														80	Fuca1-4GlcNAcb-Sp8	26	11.9164	45.8322
303	GlcNAcb1-6(Galb1-4GlcNAcb1-3)Galb1-4GlcNAc-Sp0	165	17.1659	10.4036														90	GalNAca1-3(Fuca1-2)Galb-Sp18	26	4.24264	16.3178
304	Galb1-4GlcNAca1-6Galb1-4GlcNAcb-Sp0	25.25	1.70783	6.76366														251	Neu5Aca2-3Galb1-4(6S)GlcNAcb-Sp8	26	1.41421	5.43928
305	Galb1-4GlcNAcb1-6Galb1-4GlcNAcb-Sp0	19.25	3.40343	17.6802														98	GalNAcb1-4GlcNAcb-Sp0	25.75	4.34933	16.8906
306	GalNAcb1-3Galb-Sp8	37.25	2.62996	7.06028														209	Mana1-2Mana1-3Mana-Sp9	25.75	2.75379	10.6943
307	GlcAb1-3GlcNAcb-Sp8	25.5	6.02771	23.6381														234	Neu5Aca2-3Galb1-3GalNAcb1-4(Neu5Aca2-3)Galb1-4Glcb-Sp0	25.75	3.5	13.5922
308	Neu5Aca2-6Galb1-4GlcNAcb1-2Mana1-6(GlcNAcb1-2Mana1-3)Manb1-4GlcNAcb1-4GlcNAcb-Sp12	10.25	3.20156	31.2348														403	Gala1-4Galb1-4GlcNAcb1-2Mana1-6(Gala1-4Galb1-4GlcNAcb1-2Mana1-3)Manb1-4GlcNAcb1-4GlcNAcb-Sp24	25.75	2.5	9.70874
309	GlcNAcb1-3Man-Sp10	87.75	5.67891	6.47169														573	GlcNAcb1-3Galb1-4GlcNAcb1-2Mana1-6(GlcNAcb1-3Galb1-4GlcNAcb1-2Mana1-3)Manb1-4GlcNAcb1-4(Fuca1-6)GlcNAcb-Sp24	25.75	3.5	13.5922
310	GlcNAcb1-4GlcNAcb-Sp10	242	26.9196	11.1238														63	Fuca1-2Galb1-3GalNAcb1-4(Neu5Aca2-3)Galb1-4Glcb-Sp0	25.5	3.87298	15.1882
311	GlcNAcb1-4GlcNAcb-Sp12	45.25	10.4682	23.1342														92	GalNAca1-3Galb-Sp8	25.5	3.10913	12.1927
312	MurNAcb1-4GlcNAcb-Sp10	20.75	3.86221	18.6131														108	Gala1-3(Fuca1-2)Galb-Sp18	25.5	10.6301	41.6868
313	Mana1-6Manb-Sp10	53.25	24.1437	45.3402														299	Neu5Aca2-3Galb1-4(Fuca1-3)GlcNAcb1-6(Galb1-3)GalNAca-Sp14	25.5	5.50757	21.5983
314	Mana1-6(Mana1-3)Mana1-6(Mana1-3)Manb-Sp10	150.25	6.70199	4.46056														307	GlcAb1-3GlcNAcb-Sp8	25.5	6.02771	23.6381
315	Mana1-2Mana1-6(Mana1-3)Mana1-6(Mana1-2Mana1-2Mana1-3)Mana-Sp9	35.5	4.65475	13.112														416	Gala1-3(Fuca1-2)Galb1-4(Fuca1-3)GlcNAcb1-3GalNAc-Sp14	25.5	3	11.7647
316	Mana1-2Mana1-6(Mana1-2Mana1-3)Mana1-6(Mana1-2Mana1-2Mana1-3)Mana-Sp9	17	2.94392	17.3172														164	Galb1-4GlcNAcb1-3Galb1-4Glcb-Sp0	25.25	4.57347	18.1128
317	Neu5Aca2-3Galb1-4GlcNAcb1-6(Neu5Aca2-3Galb1-3)GalNAca-Sp14	15.5	2.64575	17.0694														304	Galb1-4GlcNAca1-6Galb1-4GlcNAcb-Sp0	25.25	1.70783	6.76366
318	Neu5Aca2-6Galb1-4GlcNAcb1-2Mana1-6(Neu5Aca2-3Galb1-4GlcNAcb1-2Mana1-3)Manb1-4GlcNAcb1-4GlcNAcb-Sp12	138	11.225	8.13404														496	Fuca1-2(6S)Galb1-3GlcNAcb-Sp0	25.25	2.21736	8.78161
319	Galb1-4GlcNAcb1-2Mana1-6(Neu5Aca2-6Galb1-4GlcNAcb1-2Mana1-3)Manb1-4GlcNAcb1-4GlcNAcb-Sp12	115.5	6.35085	5.49857														582	GlcNAcb1-3Galb1-4GlcNAcb1-3Galb1-4GlcNAcb1-6(GlcNAcb1-3Galb1-4GlcNAcb1-3Galb1-4GlcNAb1-2)Mana1-6(GlcNAcb1-3Galb1-4GlcNAcb1-3Galb1-4GlcNAcb1-2Mana1-3)Manb1-4GlcNAcb1-4(Fuca1-6)GlcNAcb-Sp24	25.25	3.30404	13.0853
320	Neu5Aca2-8Neu5Acb-Sp17	41.25	2.98608	7.23898														21	GlcNAcb1-6(GlcNAcb1-4)(GlcNAcb1-3)GlcNAc-Sp8	25	4.54606	18.1842
321	Neu5Aca2-8Neu5Aca2-8Neu5Acb-Sp8	54	4.16333	7.70987														263	Neu5Aca2-3Galb1-4Glcb-Sp0	25	5.7735	23.094
322	Neu5Gcb2-6Galb1-4GlcNAc-Sp8	34.5	0.57735	1.67348														389	Fuca1-2Galb1-3GalNAca1-3(Fuca1-2)Galb1-4GlcNAcb-Sp0	25	0.816497	3.26599
323	Galb1-3GlcNAcb1-2Mana1-6(Galb1-3GlcNAcb1-2Mana1-3)Manb1-4GlcNAcb1-4GlcNAcb-Sp19	41.75	2.75379	6.59589														507	Galb1-4GlcNAcb1-6(Galb1-4GlcNAcb1-2)Mana1-6(GlcNAcb1-4)Galb1-4GlcNAcb1-4(Gal b1-4GlcNAcb1-2)Mana1-3)Manb1-4GlcNAcb1-4(Fuca1-6)GlcNAc-Sp21	25	2.70801	10.8321
324	Neu5Aca2-3Galb1-4GlcNAcb1-2Mana1-6(Neu5Aca2-3Galb1-4GlcNAcb1-2Mana1-3)Manb1-4GlcNAcb1-4GlcNAcb-Sp12	5	1.41421	28.2843														44	(6S)Galb1-4GlcNAcb-Sp8	24.75	2.06155	8.32951
325	Neu5Aca2-3Galb1-4GlcNAcb1-2Mana1-6(Neu5Aca2-6Galb1-4GlcNAcb1-2Mana1-3)Manb1-4GlcNAcb1-4GlcNAcb-Sp12	14	1.41421	10.1015														257	Neu5Aca2-3Galb1-4(Fuca1-3)GlcNAcb1-3Galb1-4GlcNAcb-Sp8	24.75	6.23832	25.2053
326	Galb1-4(Fuca1-3)GlcNAcb1-2Mana1-6(Galb1-4(Fuca1-3)GlcNAcb1-2Mana1-3)Manb1-4GlcNAcb1-4GlcNAcb-Sp20	17.75	2.5	14.0845														286	Neu5Gca2-6Galb1-4GlcNAcb-Sp0	24.75	2.75379	11.1264
327	Neu5,9Ac2a2-3Galb1-4GlcNAcb-Sp0	14.25	6.23832	43.7777														466	Gala1-3(Fuca1-2)Galb1-3GalNAca-Sp8	24.75	1.5	6.06061
328	Neu5,9Ac2a2-3Galb1-3GlcNAcb-Sp0	28.5	4.72582	16.5818														473	Neu5Aca2-3Galb1-3GlcNAcb1-6(Neu5Aca2-3Galb1-3GlcNAcb1-2)Mana1-6(Neu5Aca2-3Galb1-3GlcNAcb1-2Mana1-3)Manb1-4GlcNAcb1-4GlcNAcb-Sp19	24.75	3.5	14.1414
329	Neu5Aca2-6Galb1-4GlcNAcb1-3Galb1-3GlcNAcb-Sp0	16	2.16025	13.5015														509	Galb1-3(6S)GlcNAcb-Sp8	24.75	2.06155	8.32951
330	Neu5Aca2-3Galb1-3(Fuca1-4)GlcNAcb1-3Galb1-3(Fuca1-4)GlcNAcb-Sp0	17.75	4.57347	25.7661														58	Fuca1-2Galb1-3GalNAcb1-3Gala-Sp9	24.5	1.91485	7.81573
331	Neu5Aca2-6Galb1-4GlcNAcb1-3Galb1-4GlcNAcb1-3Galb1-4GlcNAcb-Sp0	7.75	1.70783	22.0365														129	Galb1-3(Fuca1-4)GlcNAc-Sp8	24.5	1.73205	7.0696
332	Gala1-4Galb1-4GlcNAcb1-3Galb1-4Glcb-Sp0	15	4.54606	30.3071														175	GlcNAcb1-2Galb1-3GalNAca-Sp8	24.5	2.38048	9.71623
333	GalNAcb1-3Gala1-4Galb1-4GlcNAcb1-3Galb1-4Glcb-Sp0	9.5	3.69685	38.9142														208	Mana1-2Mana1-6(Mana1-2Mana1-3)Mana-Sp9	24.5	0.57735	2.35653
334	GalNAca1-3(Fuca1-2)Galb1-4GlcNAcb1-3Galb1-4GlcNAcb-Sp0	7.25	0.5	6.89655														227	Neu5Aca2-8Neu5Aca2-8Neu5Aca2-3Galb1-4Glcb-Sp0	24.5	4.93288	20.1342
335	GalNAca1-3(Fuca1-2)Galb1-4GlcNAcb1-3Galb1-4GlcNAcb1-3Galb1-4GlcNAcb-Sp0	24.5	1.29099	5.26937														335	GalNAca1-3(Fuca1-2)Galb1-4GlcNAcb1-3Galb1-4GlcNAcb1-3Galb1-4GlcNAcb-Sp0	24.5	1.29099	5.26937
336	Neu5Aca2-3Galb1-4(Fuca1-3)GlcNAcb1-6(Neu5Aca2-3Galb1-3)GalNAc-Sp14	71.5	12.5565	17.5616														513	GalNAcb1-4(6S)GlcNAc-Sp8	24.5	3.31662	13.5372
337	GlcNAca1-4Galb1-4GlcNAcb1-3Galb1-4GlcNAcb1-3Galb1-4GlcNAcb-Sp0	34	2.94392	8.65859														575	GlcNAcb1-3Galb1-4GlcNAcb1-3Galb1-4GlcNAcb1-2Mana1-6(GlcNAcb1-3Galb1-4GlcNAcb1-3Galb1-4GlcNAcb1-2Mana1-3)Manb1-4GlcNAcb1-4(Fuca1-6)GlcNAcb-Sp24	24.5	11.0905	45.2675
338	GlcNAca1-4Galb1-4GlcNAcb-Sp0	44.75	12.2031	27.2696														608	GlcNAcb1-3Fuca-Sp21	24.5	3.10913	12.6903
339	GlcNAca1-4Galb1-3GlcNAcb-Sp0	45.5	3.78594	8.32074														351	GlcNAcb1-2Mana1-6(GlcNAcb1-2Mana1-3)Manb1-4GlcNAcb1-4(Fuca1-6)GlcNAcb-Sp22	24.25	3.20156	13.2023
340	GlcNAca1-4Galb1-4GlcNAcb1-3Galb1-4Glcb-Sp0	16	2.94392	18.3995														443	(6S)Galb1-3(6S)GlcNAc-Sp0	24.25	2.06155	8.50125
341	GlcNAca1-4Galb1-4GlcNAcb1-3Galb1-4(Fuca1-3)GlcNAcb1-3Galb1-4(Fuca1-3)GlcNAcb-Sp0	52	3.91578	7.53035														523	Galb1-3GlcNAcb1-2Mana-Sp0	24.25	2.5	10.3093
342	GlcNAca1-4Galb1-4GlcNAcb1-3Galb1-4GlcNAcb-Sp0	9.75	2.06155	21.1441														141	Galb1-3GalNAca-Sp16	24	1.63299	6.80414
343	GlcNAca1-4Galb1-3GalNAc-Sp14	76.75	6.60177	8.60165														176	GlcNAcb1-6(GlcNAcb1-3)GalNAca-Sp8	24	2.16025	9.00103
344	Neu5Aca2-6Galb1-4GlcNAcb1-2Mana1-6(Mana1-3)Manb1-4GlcNAcb1-4GlcNAc-Sp12	13	2.82843	21.7571														501	Neu5Aca2-6GalNAcb1-4(6S)GlcNAcb-Sp8	24	4.24264	17.6777
345	Mana1-6(Neu5Aca2-6Galb1-4GlcNAcb1-2Mana1-3)Manb1-4GlcNAcb1-4GlcNAc-Sp12	47	16.2686	34.614														296	4S(3S)Galb1-4GlcNAcb-Sp0	23.25	1.89297	8.1418
346	Neu5Aca2-6Galb1-4GlcNAcb1-2Mana1-6Manb1-4GlcNAcb1-4GlcNAc-Sp12	15	2.44949	16.3299														375	Neu5Aca2-3Galb1-4GlcNAcb1-3GalNAc-Sp14	23.25	12.7377	54.786
347	Neu5Aca2-6Galb1-4GlcNAcb1-2Mana1-3Manb1-4GlcNAcb1-4GlcNAc-Sp12	22.75	3.94757	17.352														469	Glca1-4Glca1-4Glca1-4Glcb-Sp10	23.25	1.25831	5.41207
348	Galb1-4GlcNAcb1-2Mana1-3Manb1-4GlcNAcb1-4GlcNAc-Sp12	17.25	2.36291	13.698														543	Fuca1-2Galb1-4GlcNAcb1-3Galb1-4GlcNAcb1-2Mana1-6(Fuca1-2Galb1-4GlcNAcb1-3Galb1-4GlcNAcb1-2Mana1-3)Manb1-4GlcNAcb1-4GlcNAcb-Sp24	23.25	1.5	6.45161
349	Galb1-4GlcNAcb1-2Mana1-6Manb1-4GlcNAcb1-4GlcNAc-Sp12	150.75	12.3659	8.20295														555	Neu5Gca2-8Neu5Gca2-6Galb1-4GlcNAc-Sp0	23.25	3.40343	14.6384
350	Mana1-6(Galb1-4GlcNAcb1-2Mana1-3)Manb1-4GlcNAcb1-4GlcNAcb-Sp12	205.25	17.1148	8.33852														109	Gala1-4(Gala1-3)Galb1-4GlcNAcb-Sp8	22.75	3.59398	15.7977
351	GlcNAcb1-2Mana1-6(GlcNAcb1-2Mana1-3)Manb1-4GlcNAcb1-4(Fuca1-6)GlcNAcb-Sp22	24.25	3.20156	13.2023														347	Neu5Aca2-6Galb1-4GlcNAcb1-2Mana1-3Manb1-4GlcNAcb1-4GlcNAc-Sp12	22.75	3.94757	17.352
352	Galb1-4GlcNAcb1-2Mana1-6(Galb1-4GlcNAcb1-2Mana1-3)Manb1-4GlcNAcb1-4(Fuca1-6)GlcNAcb-Sp22	29.75	1.5	5.04202														383	Galb1-4GlcNAcb1-6(Fuca1-4(Fuca1-2Galb1-3)GlcNAcb1-3)Galb1-4Glc-Sp21	22.75	1.25831	5.53101
353	Galb1-3GlcNAcb1-2Mana1-6(Galb1-3GlcNAcb1-2Mana1-3)Manb1-4GlcNAcb1-4(Fuca1-6)GlcNAcb-Sp22	34	1.63299	4.80292														434	Galb1-4GlcNAcb1-2Mana1-6(GlcNAcb1-4)(Galb1-4GlcNAcb1-2Mana1-3)Manb1-4GlcNAcb1-4GlcNAc-Sp21	22.75	0.957427	4.20847
354	(6S)GlcNAcb1-3Galb1-4GlcNAcb-Sp0	26.75	4.99166	18.6604														436	Galb1-4GlcNAcb1-6(Galb1-4GlcNAcb1-2)Mana1-6(GlcNAcb1-4)(Galb1-4GlcNAcb1-2Mana1-3)Manb1-4GlcNAcb1-4GlcNAc-Sp21	22.75	5.37742	23.637
355	KDNa2-3Galb1-4(Fuca1-3)GlcNAc-Sp0	72	13.2413	18.3908														597	GlcNAcb1-3Galb1-4GlcNAcb1-3Galb1-4GlcNAcb1-3GalNAca-Sp14	22.75	3.77492	16.593
356	KDNa2-6Galb1-4GlcNAc-Sp0	30.5	5.44671	17.8581														584	GlcNAcb1-3Galb1-4GlcNAcb1-3Galb1-4GlcNAcb1-3Galb1-4GlcNAcb1-6(GlcNAcb1-3Galb1-4GlcNAcb1-3Galb1-4GlcNAcb1-3Galb1-4GlcNAb1-2)Mana1-6(GlcNAcb1-3Galb1-4GlcNAcb1-3Galb1-4GlcNAcb1-3Galb1-4GlcNAcb1-2Mana1-3)Manb1-4GlcNAcb1-4(Fuca1-6)GlcNAcb-Sp24	22.5	2.64575	11.7589
357	KDNa2-3Galb1-4Glc-Sp0	75.25	17.9141	23.8062														85	GalNAca1-3(Fuca1-2)Galb1-4GlcNAcb-Sp0	22	2.3094	10.4973
358	KDNa2-3Galb1-3GalNAca-Sp14	35.75	5.5	15.3846														547	Galb1-4GlcNAcb1-3Galb1-4GlcNAcb1-3Galb1-4GlcNAcb1-2Mana1-6(Galb1-4GlcNAcb1-3Galb1-4GlcNAcb1-3Galb1-4GlcNAcb1-2Mana1-3)Manb1-4GlcNAcb1-4GlcNAcb-Sp24	22	4.08248	18.5567
359	Fuca1-2Galb1-3GlcNAcb1-2Mana1-6(Fuca1-2Galb1-3GlcNAcb1-2Mana1-3)Manb1-4GlcNAcb1-4GlcNAcb-Sp20	107.25	24.3909	22.7421														604	Neu5Aca2-6Galb1-4GlcNAcb1-3Galb1-4GlcNAcb1-6(Neu5Aca2-6Galb1-4GlcNAcb1-3Galb1-4GlcNAcb1-3)GalNAca-Sp14	22	1.82574	8.29883
360	Fuca1-2Galb1-4GlcNAcb1-2Mana1-6(Fuca1-2Galb1-4GlcNAcb1-2Mana1-3)Manb1-4GlcNAcb1-4GlcNAcb-Sp20	111.5	6.45497	5.78921														378	GalNAcb1-4GlcNAcb1-2Mana1-6(GalNAcb1-4GlcNAcb1-2Mana1-3)Manb1-4GlcNAcb1-4GlcNAc-Sp12	21.75	3.68556	16.9451
361	Fuca1-2Galb1-4(Fuca1-3)GlcNAcb1-2Mana1-6(Fuca1-2Galb1-4(Fuca1-3)GlcNAcb1-2Mana1-3)Manb1-4GlcNAcb1-4GlcNAb-Sp20	655.25	34.4517	5.25779														411	Neu5Aca2-3Galb1-3GalNAcb1-4(Neu5Aca2-8Neu5Aca2-3)Galb1-4Glcb-Sp0	21.75	6.89807	31.7153
362	Gala1-3Galb1-4GlcNAcb1-2Mana1-6(Gala1-3Galb1-4GlcNAcb1-2Mana1-3)Manb1-4GlcNAcb1-4GlcNAcb-Sp20	114.25	12.0104	10.5124														467	Gala1-3(Fuca1-2)Galb1-3GalNAcb-Sp8	21.75	4.03113	18.5339
363	Galb1-4GlcNAcb1-2Mana1-6(Mana1-3)Manb1-4GlcNAcb1-4GlcNAcb-Sp12	14	2.44949	17.4964														514	(3S)GalNAcb1-4GlcNAc-Sp8	21.75	5.058	23.2552
364	Fuca1-4(Galb1-3)GlcNAcb1-2Mana1-6(Fuca1-4(Galb1-3)GlcNAcb1-2Mana1-3)Manb1-4GlcNAcb1-4(Fuca1-6)GlcNAcb-Sp22	291.25	9.14239	3.13902														565	GlcNAb1-3Galb1-3GalNAc-Sp14	21.75	4.272	19.6414
365	Neu5Aca2-6GlcNAcb1-4GlcNAc-Sp21	9.75	2.87228	29.4593														20	Galb1-4GlcNAcb1-6(Galb1-4GlcNAcb1-3)GalNAc-Sp14	21.5	5.50757	25.6166
366	Neu5Aca2-6GlcNAcb1-4GlcNAcb1-4GlcNAc-Sp21	165.75	13.7447	8.29243														65	Fuca1-2Galb1-3GlcNAcb1-3Galb1-4Glcb-Sp8	21.5	1.29099	6.00463
367	Galb1-4(Fuca1-3)GlcNAcb1-6(Fuca1-2Galb1-4GlcNAcb1-3)Galb1-4Glc-Sp21	84.75	3.5	4.12979														577	GlcNAcb1-3Galb1-4GlcNAcb1-3Galb1-4GlcNAcb1-3Galb1-4GlcNAcb1-2Mana1-6(GlcNAcb1-3Galb1-4GlcNAcb1-3Galb1-4GlcNAcb1-3Galb1-4GlcNAcb1-2Mana1-3)Manb1-4GlcNAcb1-4(Fuca1-6)GlcNAcb-Sp24	21.5	2.64575	12.3058
368	Galb1-4GlcNAcb1-2Mana1-6(Galb1-4GlcNAcb1-4(Galb1-4GlcNAcb1-2)Mana1-3)Manb1-4GlcNAcb1-4GlcNAc-Sp21	377.75	42.0268	11.1256														590	Galb1-4GlcNAcb1-3Galb1-4GlcNAcb1-6(Galb1-4GlcNAcb1-3Galb1-4GlcNAcb1-3)GalNAca-Sp14	21.5	3.51188	16.3343
369	GalNAca1-3(Fuca1-2)Galb1-4GlcNAcb1-2Mana1-6(GalNAca1-3(Fuca1-2)Galb1-4GlcNAcb1-2Mana1-3)Manb1-4GlcNAcb1-4GlcNAcb-Sp20	6.25	0.957427	15.3188														121	Gala1-4Galb1-4GlcNAcb-Sp8	21.25	4.99166	23.4902
370	Gala1-3(Fuca1-2)Galb1-4GlcNAcb1-2Mana1-6(Gala1-3(Fuca1-2)Galb1-4GlcNAcb1-2Mana1-3)Manb1-4GlcNAcb1-4GlcNAcb-Sp20	42.5	2.64575	6.2253														139	Galb1-3GalNAca-Sp8	21.25	1.5	7.05882
371	Gala1-3Galb1-4(Fuca1-3)GlcNAcb1-2Mana1-6(Gala1-3Galb1-4(Fuca1-3)GlcNAcb1-2Mana1-3)Manb1-4GlcNAcb1-4GlcNAcb-Sp20	76.75	7.88987	10.28														229	Neu5Aca2-8Neu5Aca2-8Neu5Aca-Sp8	21.25	4.99166	23.4902
372	GalNAca1-3(Fuca1-2)Galb1-3GlcNAcb1-2Mana1-6(GalNAca1-3(Fuca1-2)Galb1-3GlcNAcb1-2Mana1-3)Manb1-4GlcNAcb1-4GlcNAcb-Sp20	30.25	7.932	26.2215														252	Neu5Aca2-3Galb1-4(Fuca1-3)(6S)GlcNAcb-Sp8	21.25	3.86221	18.1751
373	Gala1-3(Fuca1-2)Galb1-3GlcNAcb1-2Mana1-6(Gala1-3(Fuca1-2)Galb1-3GlcNAcb1-2Mana1-3)Manb1-4GlcNAcb1-4GlcNAcb-Sp20	7.25	2.21736	30.5842														214	Mana1-2Mana1-2Mana1-6(Mana1-3)Mana-Sp9	21	1.41421	6.73435
374	Fuca1-4(Fuca1-2Galb1-3)GlcNAcb1-2Mana1-3(Fuca1-4(Fuca1-2Galb1-3)GlcNAcb1-2Mana1-3)Manb1-4GlcNAcb1-4GlcNAcb-Sp19	182.25	8.99537	4.93573														312	MurNAcb1-4GlcNAcb-Sp10	20.75	3.86221	18.6131
375	Neu5Aca2-3Galb1-4GlcNAcb1-3GalNAc-Sp14	23.25	12.7377	54.786														442	(6S)Galb1-3GlcNAcb-Sp0	20.75	1.70783	8.23048
376	Neu5Aca2-6Galb1-4GlcNAcb1-3GalNAc-Sp14	34	7.87401	23.1588														448	Fuca1-2Galb1-4GlcNAcb1-6(Fuca1-2Galb1-4GlcNAcb1-3)GalNAc-Sp14	20.75	1.5	7.22892
377	Neu5Aca2-3Galb1-4(Fuca1-3)GlcNAcb1-3GalNAca-Sp14	51.75	2.87228	5.5503														259	Neu5Aca2-3Galb1-4GlcNAcb-Sp0	20.5	4.65475	22.7061
378	GalNAcb1-4GlcNAcb1-2Mana1-6(GalNAcb1-4GlcNAcb1-2Mana1-3)Manb1-4GlcNAcb1-4GlcNAc-Sp12	21.75	3.68556	16.9451														420	GlcNAcb1-2(GlcNAcb1-6)Mana1-6(GlcNAcb1-2Mana1-3)Manb1-4GlcNAcb1-4GlcNAcb-Sp19	20.5	3.10913	15.1665
379	Galb1-3GalNAca1-3(Fuca1-2)Galb1-4Glc-Sp0	13	4.08248	31.4037														516	Galb1-4(6P)GlcNAcb-Sp0	20.5	5.25991	25.6581
380	Galb1-3GalNAca1-3(Fuca1-2)Galb1-4GlcNAc-Sp0	10.25	1.25831	12.2762														464	Neu5Aca2-6Galb1-4GlcNAcb1-6(Neu5Aca2-6Galb1-4GlcNAcb1-2)Mana1-6(GlcNAcb1-4)(Neu5Aca2-6Galb1-4GlcNAcb1-2Mana1-3)Manb1-4GlcNAcb1-4GlcNAcb-Sp21	20.25	3.30404	16.3162
381	Galb1-3GlcNAcb1-3Galb1-4GlcNAcb1-6(Galb1-3GlcNAcb1-3)Galb1-4Glcb-Sp0	8.5	1.73205	20.3771														517	(6P)Galb1-4GlcNAcb-SP0	20.25	1.25831	6.21386
382	Galb1-4(Fuca1-3)GlcNAcb1-6(Galb1-3GlcNAcb1-3)Galb1-4Glc-Sp21	13	2.16025	16.6173														283	Neu5Gca2-3Galb1-4GlcNAcb-Sp0	20	1.82574	9.12871
383	Galb1-4GlcNAcb1-6(Fuca1-4(Fuca1-2Galb1-3)GlcNAcb1-3)Galb1-4Glc-Sp21	22.75	1.25831	5.53101														438	Galb1-4Galb-Sp10	20	4.89898	24.4949
384	Galb1-4(Fuca1-3)GlcNAcb1-6(Fuca1-4(Fuca1-2Galb1-3)GlcNAcb1-3)Galb1-4Glc-Sp21	8	1.41421	17.6777														52	GlcNAcb1-2Mana1-6(GlcNAcb1-2Mana1-3)Manb1-4GlcNAcb1-4GlcNAcb-Sp12	19.75	0.957427	4.84773
385	Galb1-3GlcNAcb1-3Galb1-4(Fuca1-3)GlcNAcb1-6(Galb1-3GlcNAcb1-3)Galb1-4Glc-Sp21	9.25	1.25831	13.6033														113	Gala1-3Galb1-4(Fuca1-3)GlcNAcb-Sp8	19.75	1.70783	8.64722
386	Galb1-4GlcNAcb1-6(Galb1-4GlcNAcb1-2)Mana1-6(Galb1-4GlcNAcb1-4(Galb1-4GlcNAcb1-2)Mana1-3)Manb1-4GlcNAcb1-4GlcNAcb-Sp21	8	0	0														178	GlcNAcb1-6(GlcNAcb1-3)Galb1-4GlcNAcb-Sp8	19.75	2.62996	13.3162
387	GlcNAcb1-2Mana1-6(GlcNAcb1-4(GlcNAcb1-2)Mana1-3)Manb1-4GlcNAcb1-4GlcNAc-Sp21	12.75	5.25198	41.192														211	Mana1-2Mana1-6(Mana1-3)Mana1-6(Mana1-2Mana1-2Mana1-3)Manb1-4GlcNAcb1-4GlcNAcb-Sp12	19.75	4.272	21.6304
388	Fuca1-2Galb1-3GalNAca1-3(Fuca1-2)Galb1-4Glcb-Sp0	16.75	2.62996	15.7012														232	GalNAcb1-4(Neu5Aca2-3)Galb1-4GlcNAcb-Sp8	19.5	3.31662	17.0083
389	Fuca1-2Galb1-3GalNAca1-3(Fuca1-2)Galb1-4GlcNAcb-Sp0	25	0.816497	3.26599														278	Neu5Acb2-6GalNAca-Sp8	19.5	1.91485	9.81977
390	Galb1-3GlcNAcb1-3GalNAca-Sp14	17	3.55903	20.9354														574	Galb1-4GlcNAcb1-3Galb1-4GlcNAcb1-2Mana1-6(Galb1-4GlcNAcb1-3Galb1-4GlcNAcb1-2Mana1-3)Manb1-4GlcNAcb1-4(Fuca1-6)GlcNAcb-Sp24	19.5	7.04746	36.1408
391	GalNAcb1-4(Neu5Aca2-3)Galb1-4GlcNAcb1-3GalNAca-Sp14	16.5	4.20317	25.4738														24	(3S)Galb1-4(Fuca1-3)(6S)Glc-Sp0	19.25	2.21736	11.5187
392	GalNAca1-3(Fuca1-2)Galb1-3GalNAca1-3(Fuca1-2)Galb1-4GlcNAcb-Sp0	9	0.816497	9.07218														33	(3S)Galb1-4(Fuca1-3)GlcNAc-Sp8	19.25	2.06155	10.7094
393	Gala1-3Galb1-3GlcNAcb1-2Mana1-6(Gala1-3Galb1-3GlcNAcb1-2Mana1-3)Manb1-4GlcNAcb1-4GlcNAc-Sp19	91.75	8.80814	9.60015														86	GalNAca1-3(Fuca1-2)Galb1-4GlcNAcb-Sp8	19.25	2.36291	12.2748
394	Gala1-3Galb1-3(Fuca1-4)GlcNAcb1-2Mana1-6(Gala1-3Galb1-3(Fuca1-4)GlcNAcb1-2Mana1-3)Manb1-4GlcNAcb1-4GlcNAc-Sp19	82.75	9.39415	11.3524														216	Mana1-6(Mana1-3)Mana1-6(Mana1-3)Manb1-4GlcNAcb1-4GlcNAcb-Sp12	19.25	2.98608	15.5121
395	Neu5Aca2-3Galb1-3GlcNAcb1-2Mana1-6(Neu5Aca2-3Galb1-3GlcNAcb1-2Mana1-3)Manb1-4GlcNAcb1-4GlcNAc-Sp19	178.25	27.2809	15.3049														240	Neu5Aca2-3Galb1-3(Fuca1-4)GlcNAcb1-3Galb1-4(Fuca1-3)GlcNAcb-Sp0	19.25	4.92443	25.5814
396	GlcNAcb1-2Mana1-6(Galb1-4GlcNAcb1-2Mana1-3)Manb1-4GlcNAcb1-4GlcNAc-Sp12	16.5	8.73689	52.9509														305	Galb1-4GlcNAcb1-6Galb1-4GlcNAcb-Sp0	19.25	3.40343	17.6802
397	Galb1-4GlcNAcb1-2Mana1-6(GlcNAcb1-2Mana1-3)Manb1-4GlcNAcb1-4GlcNAc-Sp12	27.5	6.45497	23.4726														535	GalNAca1-3(Fuca1-2)Galb1-3GalNAcb1-3Gala1-4Galb1-4Glc-Sp21	19.25	3.68556	19.1458
398	Neu5Aca2-3Galb1-3GlcNAcb1-3GalNAca-Sp14	18.5	2.64575	14.3014														572	Neu5Aca2-8Neu5Aca2-3Galb1-3GalNAcb1-4(Neu5Aca2-3)Galb1-4Glc-Sp21	19.25	2.21736	11.5187
399	Fuca1-2Galb1-4GlcNAcb1-3GalNAca-Sp14	30	1.82574	6.08581														483	Mana1-6(Mana1-3)Manb1-4GlcNAcb1-4(Fuca1-6)GlcNAcb-Sp19	19	2.44949	12.8921
400	Galb1-4(Fuca1-3)GlcNAcb1-3GalNAca-Sp14	54	2.58199	4.78146														147	Galb1-3GlcNAcb1-3Galb1-4GlcNAcb-Sp0	18.75	1.5	8
401	GalNAca1-3GalNAcb1-3Gala1-4Galb1-4GlcNAcb-Sp0	11.25	1.70783	15.1807														190	GlcNAcb1-4GlcNAcb1-4GlcNAcb1-4GlcNAcb1-4GlcNAcb1-Sp8	18.75	2.36291	12.6022
402	Gala1-4Galb1-3GlcNAcb1-2Mana1-6(Gala1-4Galb1-3GlcNAcb1-2Mana1-3)Manb1-4GlcNAcb1-4GlcNAcb-Sp19	16.75	4.71699	28.1611														515	(4S)GalNAcb-Sp10	18.75	2.87228	15.3188
403	Gala1-4Galb1-4GlcNAcb1-2Mana1-6(Gala1-4Galb1-4GlcNAcb1-2Mana1-3)Manb1-4GlcNAcb1-4GlcNAcb-Sp24	25.75	2.5	9.70874														522	GalNAca1-3(Fuca1-2)Galb1-4 GlcNAcb1-2Mana-Sp0	18.75	8.99537	47.9753
404	Gala1-3Galb1-4GlcNAcb1-3GalNAca-Sp14	12	4.69042	39.0868														525	Neu5Aca2-3Galb1-3GlcNAcb1-2Mana-Sp0	18.75	4.34933	23.1964
405	Galb1-3GlcNAcb1-6Galb1-4GlcNAcb-Sp0	10.25	3.40343	33.2042														545	GlcNAcb1-3Galb1-4GlcNAcb1-3Galb1-4GlcNAcb1-2Mana1-6(GlcNAcb1-3Galb1-4GlcNAcb1-3Galb1-4GlcNAcb1-2Mana1-3)Manb1-4GlcNAcb1-4GlcNAcb-Sp25	18.75	6.07591	32.4048
406	Galb1-3GlcNAca1-6Galb1-4GlcNAcb-Sp0	10.75	1.5	13.9535														578	Galb1-4GlcNAcb1-3Galb1-4GlcNAcb1-3Galb1-4GlcNAcb1-3Galb1-4GlcNAcb1-2Mana1-6(Galb1-4GlcNAcb1-3Galb1-4GlcNAcb1-3Galb1-4GlcNAcb1-3Galb1-4GlcNAcb1-2Mana1-3)Manb1-4GlcNAcb1-4(Fuca1-6)GlcNAcb-Sp24	18.75	2.06155	10.9949
407	GalNAcb1-3Gala1-6Galb1-4Glcb-Sp8	34.25	10.2429	29.9062														587	Galb1-4GlcNAcb1-3Galb1-4GlcNAcb1-3Galb1-4GlcNAcb1-3Galb1-4GlcNAcb1-3Galb1-4GlcNAcb1-6(Galb1-4GlcNAcb1-3Galb1-4GlcNAcb1-3Galb1-4GlcNAcb1-3Galb1-4GlcNAcb1-3Galb1-4GlcNAb1-2)Mana1-6(Galb1-4GlcNAcb1-3Galb1-4GlcNAcb1-3Galb1-4GlcNAcb1-3Galb1-4GlcNAcb1-3Galb1-4GlcNAcb1-2Mana1-3)Manb1-4GlcNAcb1-4(Fuca1-6)GlcNAcb-Sp24	18.75	0.5	2.66667
408	Gala1-3(Fuca1-2)Galb1-4(Fuca1-3)Glcb-Sp21	27.25	3.30404	12.1249														64	Fuca1-2Galb1-3GalNAcb1-4(Neu5Aca2-3)Galb1-4Glcb-Sp9	18.5	1.91485	10.3506
409	Galb1-4GlcNAcb1-6(Neu5Aca2-6Galb1-3GlcNAcb1-3)Galb1-4Glc-Sp21	11	1.63299	14.8454														215	Mana1-6(Mana1-3)Mana1-6(Mana1-2Mana1-3)Manb1-4GlcNAcb1-4GlcNAcb-Sp12	18.5	1	5.40541
410	Galb1-3GalNAcb1-4(Neu5Aca2-8Neu5Aca2-3)Galb1-4Glcb-Sp0	51	3.3665	6.60098														268	Neu5Aca2-6Galb1-4GlcNAcb-Sp0	18.5	9.14695	49.443
411	Neu5Aca2-3Galb1-3GalNAcb1-4(Neu5Aca2-8Neu5Aca2-3)Galb1-4Glcb-Sp0	21.75	6.89807	31.7153														277	Galb1-3(Fuca1-4)GlcNAcb1-3Galb1-3(Fuca1-4)GlcNAcb-Sp0	18.5	4.79583	25.9234
412	Gala1-3(Fuca1-2)Galb1-4GlcNAcb1-3GalNAca-Sp14	17.25	2.06155	11.951														398	Neu5Aca2-3Galb1-3GlcNAcb1-3GalNAca-Sp14	18.5	2.64575	14.3014
413	GalNAca1-3(Fuca1-2)Galb1-4GlcNAcb1-3GalNAca-Sp14	32.75	3.77492	11.5265														233	GalNAcb1-4(Neu5Aca2-3)Galb1-4Glcb-Sp0	18.25	1.25831	6.89483
414	GalNAca1-3GalNAcb1-3Gala1-4Galb1-4Glcb-Sp0	8.5	2.51661	29.6072														518	GalNAca1-3(Fuca1-2)Galb1-4GlcNAcb1-6GalNAc-Sp14	18.25	8.26136	45.2677
415	Fuca1-2Galb1-4(Fuca1-3)GlcNAcb1-3GalNAca-Sp14	89.5	9.25563	10.3415														526	Gala1-3Galb1-3GlcNAcb1-2Mana-Sp0	18.25	2.98608	16.3621
416	Gala1-3(Fuca1-2)Galb1-4(Fuca1-3)GlcNAcb1-3GalNAc-Sp14	25.5	3	11.7647														161	Galb1-4GlcNAcb1-3Galb1-4(Fuca1-3)GlcNAcb1-3Galb1-4(Fuca1-3)GlcNAcb-Sp0	18	1.41421	7.85674
417	GalNAca1-3(Fuca1-2)Galb1-4(Fuca1-3)GlcNAcb1-3GalNAc-Sp14	39.75	3.86221	9.71625														195	Glca1-4Glcb-Sp8	18	1.41421	7.85674
418	Galb1-4(Fuca1-3)GlcNAcb1-2Mana1-6(Galb1-4(Fuca1-3)GlcNAcb1-2Mana1-3)Manb1-4GlcNAcb1-4(Fuca1-6)GlcNAcb-Sp22	53.25	6.94622	13.0445														297	(6S)Galb1-4(6S)GlcNAcb-Sp0	18	1.82574	10.143
419	Fuca1-2Galb1-4GlcNAcb1-2Mana1-6(Fuca1-2Galb1-4GlcNAcb1-2Mana1-3)Manb1-4GlcNAcb1-4(Fuca1-6)GlcNAcb-Sp22	93.5	7.89515	8.44401														563	GlcNAcb1-3Galb1-4GlcNAcb1-3Galb1-4GlcNAcb1-3Galb1-4GlcNAcb1-3Galb1-4GlcNAcb1-2Mana1-6(GlcNAcb1-3Galb1-4GlcNAcb1-3Galb1-4GlcNAcb1-3Galb1-4GlcNAcb1-3Galb1-4GlcNAcb1-2Mana1-3)Manb1-4GlcNAcb1-4GlcNAcb-Sp25	18	1.41421	7.85674
420	GlcNAcb1-2(GlcNAcb1-6)Mana1-6(GlcNAcb1-2Mana1-3)Manb1-4GlcNAcb1-4GlcNAcb-Sp19	20.5	3.10913	15.1665														567	Galb1-4GlcNAcb1-3Galb1-4GlcNAcb1-3Galb1-4GlcNAcb1-3Galb1-4GlcNAcb1-3Galb1-4GlcNAcb1-3Galb1-4GlcNAcb1-2Mana1-6(Galb1-4GlcNAcb1-3Galb1-4GlcNAcb1-3Galb1-4GlcNAcb1-3Galb1-4GlcNAcb1-3Galb1-4GlcNAcb1-3Galb1-4GlcNAcb1-2Mana1-3)Manb1-4GlcNAcb1-4GlcNAcb-Sp25	18	1.1547	6.415
421	Fuca1-2Galb1-3GlcNAcb1-3GalNAc-Sp14	47.5	17.253	36.3221														34	(3S)Galb1-4(6S)GlcNAcb-Sp0	17.75	3.30404	18.6143
422	Gala1-3(Fuca1-2)Galb1-3GlcNAcb1-3GalNAc-Sp14	41.75	2.21736	5.31103														173	GlcNAca1-3Galb1-4GlcNAcb-Sp8	17.75	0.5	2.8169
423	GalNAca1-3(Fuca1-2)Galb1-3GlcNAcb1-3GalNAc-Sp14	34.5	3.41565	9.90044														326	Galb1-4(Fuca1-3)GlcNAcb1-2Mana1-6(Galb1-4(Fuca1-3)GlcNAcb1-2Mana1-3)Manb1-4GlcNAcb1-4GlcNAcb-Sp20	17.75	2.5	14.0845
424	Gala1-3Galb1-3GlcNAcb1-3GalNAc-Sp14	28.75	1.70783	5.94026														330	Neu5Aca2-3Galb1-3(Fuca1-4)GlcNAcb1-3Galb1-3(Fuca1-4)GlcNAcb-Sp0	17.75	4.57347	25.7661
425	Fuca1-2Galb1-3GlcNAcb1-2Mana1-6(Fuca1-2Galb1-3GlcNAcb1-2Mana1-3)Manb1-4GlcNAcb1-4(Fuca1-6)GlcNAcb-Sp22	62	19.7484	31.8523														561	GalNAcb1-3GlcNAcb-Sp0	17.75	1.25831	7.08905
426	Gala1-3(Fuca1-2)Galb1-4GlcNAcb1-2Mana1-6(Gala1-3(Fuca1-2)Galb1-4GlcNAcb1-2Mana1-3)Manb1-4GlcNAcb1-4(Fuca1-6)GlcNAcb-Sp22	36.25	8.05709	22.2264														91	GalNAca1-3GalNAcb-Sp8	17.5	1	5.71429
427	Galb1-3GlcNAcb1-6(Galb1-3GlcNAcb1-2)Mana1-6(Galb1-3GlcNAcb1-2Mana1-3)Manb1-4GlcNAcb1-4GlcNAcb-Sp19	34.75	28.8603	83.0512														549	Galb1-4GlcNAcb1-3Galb1-4GlcNAcb1-3Galb1-4GlcNAcb1-3Galb1-4GlcNAcb1-2Mana1-6(Galb1-4GlcNAcb1-3Galb1-4GlcNAcb1-3Galb1-4GlcNAcb1-3Galb1-4GlcNAcb1-2Mana1-3)Manb1-4GlcNAcb1-4GlcNAcb-Sp25	17.5	1.29099	7.37711
428	Galb1-4GlcNAcb1-6(Fuca1-2Galb1-3GlcNAcb1-3)Galb1-4Glc-Sp21	12.5	3.31662	26.533														135	Neu5Aca2-6(Galb1-3)GalNAca-Sp8	17.25	1.89297	10.9737
429	Fuca1-3GlcNAcb1-6(Galb1-4GlcNAcb1-3)Galb1-4Glc-Sp21	13.5	1.73205	12.83														160	Galb1-4GlcNAcb1-3GalNAc-Sp14	17.25	2.98608	17.3106
430	GlcNAcb1-2Mana1-6(GlcNAcb1-4)(GlcNAcb1-2Mana1-3)Manb1-4GlcNAcb1-4GlcNAc-Sp21	15.75	1.5	9.52381														348	Galb1-4GlcNAcb1-2Mana1-3Manb1-4GlcNAcb1-4GlcNAc-Sp12	17.25	2.36291	13.698
431	GlcNAcb1-2Mana1-6(GlcNAcb1-4)(GlcNAcb1-4(GlcNAcb1-2)Mana1-3)Manb1-4GlcNAcb1-4GlcNAc-Sp21	32.5	2.38048	7.32454														412	Gala1-3(Fuca1-2)Galb1-4GlcNAcb1-3GalNAca-Sp14	17.25	2.06155	11.951
432	GlcNAcb1-6(GlcNAcb1-2)Mana1-6(GlcNAcb1-4)(GlcNAcb1-2Mana1-3)Manb1-4GlcNAcb1-4GlcNAc-Sp21	10	0.816497	8.16497														127	Galb1-3GlcNAcb1-3Galb1-4(Fuca1-3)GlcNAcb-Sp0	17	2.58199	15.1882
433	GlcNAcb1-6(GlcNAcb1-2)Mana1-6(GlcNAcb1-4)(GlcNAcb1-4(GlcNAcb1-2)Mana1-3)Manb1-4GlcNAcb1-4GlcNAc-Sp21	15.5	3	19.3548														157	Galb1-4GalNAca1-3(Fuca1-2)Galb1-4GlcNAcb-Sp8	17	2.44949	14.4088
434	Galb1-4GlcNAcb1-2Mana1-6(GlcNAcb1-4)(Galb1-4GlcNAcb1-2Mana1-3)Manb1-4GlcNAcb1-4GlcNAc-Sp21	22.75	0.957427	4.20847														316	Mana1-2Mana1-6(Mana1-2Mana1-3)Mana1-6(Mana1-2Mana1-2Mana1-3)Mana-Sp9	17	2.94392	17.3172
435	Galb1-4GlcNAcb1-2Mana1-6(GlcNAcb1-4)(Galb1-4GlcNAcb1-4(Galb1-4GlcNAcb1-2)Mana1-3)Manb1-4GlcNAcb1-4GlcNAc-Sp21	41	2	4.87805														390	Galb1-3GlcNAcb1-3GalNAca-Sp14	17	3.55903	20.9354
436	Galb1-4GlcNAcb1-6(Galb1-4GlcNAcb1-2)Mana1-6(GlcNAcb1-4)(Galb1-4GlcNAcb1-2Mana1-3)Manb1-4GlcNAcb1-4GlcNAc-Sp21	22.75	5.37742	23.637														564	Galb1-4GlcNAcb1-3Galb1-4GlcNAcb1-3Galb1-4GlcNAcb1-3Galb1-4GlcNAcb1-3Galb1-4GlcNAcb1-2Mana1-6(Galb1-4GlcNAcb1-3Galb1-4GlcNAcb1-3Galb1-4GlcNAcb1-3Galb1-4GlcNAcb1-3Galb1-4GlcNAcb1-2Mana1-3)Manb1-4GlcNAcb1-4GlcNAcb-Sp25	17	0	0
437	Galb1-4GlcNAcb1-6(Galb1-4GlcNAcb1-2)Mana1-6(GlcNAcb1-4)(Galb1-4GlcNAcb1-4(Galb1-4GlcNAcb1-2)Mana1-3)Manb1-4GlcNAcb1-4GlcNAc-Sp21	29.25	4.19325	14.3359														569	(3S)GlcAb1-3Galb1-4GlcNAcb1-2Mana-Sp0	17	1.63299	9.60584
438	Galb1-4Galb-Sp10	20	4.89898	24.4949														388	Fuca1-2Galb1-3GalNAca1-3(Fuca1-2)Galb1-4Glcb-Sp0	16.75	2.62996	15.7012
439	Galb1-6Galb-Sp10	60.5	10.2794	16.9908														402	Gala1-4Galb1-3GlcNAcb1-2Mana1-6(Gala1-4Galb1-3GlcNAcb1-2Mana1-3)Manb1-4GlcNAcb1-4GlcNAcb-Sp19	16.75	4.71699	28.1611
440	Neu5Aca2-3Galb1-4GlcNAcb1-3Galb-Sp8	9	2.44949	27.2166														533	Neu5Aca2-3Galb1-4(Fuca1-3)GlcNAcb1-2Mana-Sp0	16.75	0.5	2.98507
441	GalNAcb1-6GalNAcb-Sp8	27	4.08248	15.1203														174	GlcNAca1-6Galb1-4GlcNAcb-Sp8	16.5	1.29099	7.82421
442	(6S)Galb1-3GlcNAcb-Sp0	20.75	1.70783	8.23048														183	GlcNAcb1-3Galb1-4GlcNAcb-Sp8	16.5	1.73205	10.4973
443	(6S)Galb1-3(6S)GlcNAc-Sp0	24.25	2.06155	8.50125														255	Neu5Aca2-3Galb1-4(Fuca1-3)GlcNAcb-Sp8	16.5	2.38048	14.4271
444	Fuca1-2Galb1-4 GlcNAcb1-2Mana1-6(Fuca1-2Galb1-4GlcNAcb1-2(Fuca1-2Galb1-4GlcNAcb1-4)Mana1-3)Manb1-4GlcNAcb1-4GlcNAcb-Sp12	67.25	13.5984	20.2207														276	Neu5Aca2-8Neu5Aca2-3Galb1-4Glcb-Sp0	16.5	0.57735	3.49909
445	Fuca1-2Galb1-4(Fuca1-3)GlcNAcb1-2Mana1-6(Fuca1-2Galb1-4(Fuca1-3)GlcNAcb1-4(Fuca1-2Galb1-4(Fuca1-3)GlcNAcb1-2)Mana1-3)Manb1-4GlcNAcb1-4GlcNAcb-Sp12	46.25	7.32006	15.8272														391	GalNAcb1-4(Neu5Aca2-3)Galb1-4GlcNAcb1-3GalNAca-Sp14	16.5	4.20317	25.4738
446	Galb1-4(Fuca1-3)GlcNAcb1-6GalNAc-Sp14	53.5	12.261	22.9178														396	GlcNAcb1-2Mana1-6(Galb1-4GlcNAcb1-2Mana1-3)Manb1-4GlcNAcb1-4GlcNAc-Sp12	16.5	8.73689	52.9509
447	Galb1-4GlcNAcb1-2Mana-Sp0	47.75	8.61684	18.0457														512	(3S)GalNAcb1-4(3S)GlcNAc-Sp8	16.5	3.78594	22.9451
448	Fuca1-2Galb1-4GlcNAcb1-6(Fuca1-2Galb1-4GlcNAcb1-3)GalNAc-Sp14	20.75	1.5	7.22892														539	GlcNAcb1-3Galb1-4GlcNAcb1-2Mana1-6(GlcNAcb1-3Galb1-4GlcNAcb1-2Mana1-3)Manb1-4GlcNAcb1-4GlcNAcb-Sp25	16.5	1	6.06061
449	Gala1-3(Fuca1-2)Galb1-4GlcNAcb1-6(Gala1-3(Fuca1-2)Galb1-4GlcNAcb1-3)GalNAc-Sp14	41	4.54606	11.088														93	GalNAca1-4(Fuca1-2)Galb1-4GlcNAcb-Sp8	16.25	1.89297	11.649
450	GalNAca1-3(Fuca1-2)Galb1-4GlcNAcb1-6(GalNAca1-3(Fuca1-2)Galb1-4GlcNAcb1-3)GalNAc-Sp14	8.5	1.73205	20.3771														55	Neu5Aca2-6Galb1-4GlcNAcb1-2Mana1-6(Neu5Aca2-6Galb1-4GlcNAcb1-2Mana1-3)Manb1-4GlcNAcb1-4GlcNAcb-Sp12	16	1.41421	8.83883
451	Neu5Aca2-8Neu5Aca2-3Galb1-3GalNAcb1-4(Neu5Aca2-8Neu5Aca2-3)Galb1-4Glcb-Sp0	60	7.74597	12.9099														329	Neu5Aca2-6Galb1-4GlcNAcb1-3Galb1-3GlcNAcb-Sp0	16	2.16025	13.5015
452	GalNAcb1-4Galb1-4Glcb-Sp0	44.25	9.28709	20.9878														340	GlcNAca1-4Galb1-4GlcNAcb1-3Galb1-4Glcb-Sp0	16	2.94392	18.3995
453	GalNAca1-3(Fuca1-2)Galb1-4GlcNAcb1-2Mana1-6(GalNAca1-3(Fuca1-2)Galb1-4GlcNAcb1-2Mana1-3)Manb1-4GlcNAcb1-4(Fuca1-6)GlcNAcb-Sp22	26.25	2.62996	10.0189														461	Neu5Aca2-3Galb1-4GlcNAcb1-6(Neu5Aca2-3Galb1-4GlcNAcb1-2)Mana1-6(GlcNAcb1-4)(Neu5Aca2-3Galb1-4GlcNAcb1-4(Neu5Aca2-3Galb1-4GlcNAcb1-2)Mana1-3)Manb1-4GlcNAcb1-4GlcNAcb-Sp21	16	2.44949	15.3093
454	Gala1-3(Fuca1-2)Galb1-3GlcNAcb1-2Mana1-6(Gala1-3(Fuca1-2)Galb1-3GlcNAcb1-2Mana1-3)Manb1-4GlcNAcb1-4(Fuca1-6)GlcNAcb-Sp22	50.75	2.98608	5.8839														594	GlcNAcb1-3Galb1-4GlcNAcb1-6(GlcNAcb1-3Galb1-4GlcNAcb1-3)GalNAca-Sp14	16	3.91578	24.4736
455	Neu5Aca2-6Galb1-4GlcNAcb1-6(Fuca1-2Galb1-3GlcNAcb1-3)Galb1-4Glc-Sp21	11.5	4.65475	40.4761														430	GlcNAcb1-2Mana1-6(GlcNAcb1-4)(GlcNAcb1-2Mana1-3)Manb1-4GlcNAcb1-4GlcNAc-Sp21	15.75	1.5	9.52381
456	GalNAca1-3(Fuca1-2)Galb1-3GlcNAcb1-2Mana1-6(GalNAca1-3(Fuca1-2)Galb1-3GlcNAcb1-2Mana1-3)Manb1-4GlcNAcb1-4(Fuca1-6)GlcNAcb-Sp22	9	6.48074	72.0082														576	Galb1-4GlcNAcb1-3Galb1-4GlcNAcb1-3Galb1-4GlcNAcb1-2Mana1-6(Galb1-4GlcNAcb1-3Galb1-4GlcNAcb1-3Galb1-4GlcNAcb1-2Mana1-3)Manb1-4GlcNAcb1-4(Fuca1-6)GlcNAcb-Sp24	15.75	2.06155	13.0892
457	Galb1-4GlcNAcb1-6(Galb1-4GlcNAcb1-2)Mana1-6(Galb1-4GlcNAcb1-2Mana1-3)Manb1-4GlcNAcb1-4GlcNAcb-Sp19	35.75	3.30404	9.24206														607	Neu5Aca2-6Galb1-4GlcNAcb1-3Galb1-4GlcNAcb1-2Mana1-6(Neu5Aca2-6Galb1-4GlcNAcb1-3Galb1-4GlcNAcb1-2Mana1-3)Manb1-4GlcNAcb1-4GlcNAcb-Sp12	15.75	5.67891	36.0566
458	Neu5Aca2-3Galb1-4GlcNAcb1-2Mana1-6(GlcNAcb1-4)(Neu5Aca2-3Galb1-4GlcNAcb1-2Mana1-3)Manb1-4GlcNAcb1-4GlcNAcb-Sp21	11.25	1.25831	11.1849														51	Mana1-6(Mana1-3)Manb1-4GlcNAcb1-4GlcNAcb-Sp13	15.5	1.29099	8.329
459	Neu5Aca2-3Galb1-4GlcNAcb1-4Mana1-6(GlcNAcb1-4)(Neu5Aca2-3Galb1-4GlcNAcb1-4(Neu5Aca2-3Galb1-4GlcNAcb1-2)Mana1-3)Manb1-4GlcNAcb1-4GlcNAcb-Sp21	26.75	3.30404	12.3515														148	Galb1-3GlcNAcb1-3Galb1-4Glcb-Sp10	15.5	0.57735	3.72484
460	Neu5Aca2-3Galb1-4GlcNAcb1-6(Neu5Aca2-3Galb1-4GlcNAcb1-2)Mana1-6(GlcNAcb1-4)(Neu5Aca2-3Galb1-4GlcNAcb1-2Mana1-3)Manb1-4GlcNAcb1-4GlcNAcb-Sp21	9.75	0.5	5.12821														317	Neu5Aca2-3Galb1-4GlcNAcb1-6(Neu5Aca2-3Galb1-3)GalNAca-Sp14	15.5	2.64575	17.0694
461	Neu5Aca2-3Galb1-4GlcNAcb1-6(Neu5Aca2-3Galb1-4GlcNAcb1-2)Mana1-6(GlcNAcb1-4)(Neu5Aca2-3Galb1-4GlcNAcb1-4(Neu5Aca2-3Galb1-4GlcNAcb1-2)Mana1-3)Manb1-4GlcNAcb1-4GlcNAcb-Sp21	16	2.44949	15.3093														433	GlcNAcb1-6(GlcNAcb1-2)Mana1-6(GlcNAcb1-4)(GlcNAcb1-4(GlcNAcb1-2)Mana1-3)Manb1-4GlcNAcb1-4GlcNAc-Sp21	15.5	3	19.3548
462	Neu5Aca2-6Galb1-4GlcNAcb1-2Mana1-6(GlcNAcb1-4)(Neu5Aca2-6Galb1-4GlcNAcb1-2Mana1-3)Manb1-4GlcNAcb1-4GlcNAcb-Sp21	14	1.82574	13.041														2	Glca-Sp8	15.25	14.5	95.082
463	Neu5Aca2-6Galb1-4GlcNAcb1-4Mana1-6(GlcNAcb1-4)(Neu5Aca2-6Galb1-4GlcNAcb1-4(Neu5Aca2-6Galb1-4GlcNAcb1-2)Mana1-3)Manb1-4GlcNAcb1-4GlcNAcb-Sp21	37.25	9.87843	26.5193														194	GlcNAcb1-6Galb1-4GlcNAcb-Sp8	15.25	2.36291	15.4945
464	Neu5Aca2-6Galb1-4GlcNAcb1-6(Neu5Aca2-6Galb1-4GlcNAcb1-2)Mana1-6(GlcNAcb1-4)(Neu5Aca2-6Galb1-4GlcNAcb1-2Mana1-3)Manb1-4GlcNAcb1-4GlcNAcb-Sp21	20.25	3.30404	16.3162														239	Neu5Aca2-3Galb1-3(Fuca1-4)GlcNAcb-Sp8	15.25	5.96518	39.1159
465	Neu5Aca2-6Galb1-4GlcNAcb1-6(Neu5Aca2-6Galb1-4GlcNAcb1-2)Mana1-6(GlcNAcb1-4)(Neu5Aca2-6Galb1-4GlcNAcb1-4(Neu5Aca2-6Galb1-4GlcNAcb1-2)Mana1-3)Manb1-4GlcNAcb1-4GlcNAcb-Sp21	14.5	5.44671	37.5635														609	Galb1-3GalNAcb1-4(Neu5Aca2-8Neu5Aca2-8Neu5Aca2-3)Galb1-4Glcb-Sp21	15.25	0.957427	6.27821
466	Gala1-3(Fuca1-2)Galb1-3GalNAca-Sp8	24.75	1.5	6.06061														332	Gala1-4Galb1-4GlcNAcb1-3Galb1-4Glcb-Sp0	15	4.54606	30.3071
467	Gala1-3(Fuca1-2)Galb1-3GalNAcb-Sp8	21.75	4.03113	18.5339														346	Neu5Aca2-6Galb1-4GlcNAcb1-2Mana1-6Manb1-4GlcNAcb1-4GlcNAc-Sp12	15	2.44949	16.3299
468	Glca1-6Glca1-6Glca1-6Glcb-Sp10	35.5	3.41565	9.62155														551	Neu5Gca2-8Neu5Gca2-3Galb1-4GlcNAc-Sp0	15	4.32049	28.8033
469	Glca1-4Glca1-4Glca1-4Glcb-Sp10	23.25	1.25831	5.41207														586	GlcNAcb1-3Galb1-4GlcNAcb1-3Galb1-4GlcNAcb1-3Galb1-4GlcNAcb1-3Galb1-4GlcNAcb1-6(GlcNAcb1-3Galb1-4GlcNAcb1-3Galb1-4GlcNAcb1-3Galb1-4GlcNAcb1-3Galb1-4GlcNAb1-2)Mana1-6(GlcNAcb1-3Galb1-4GlcNAcb1-3Galb1-4GlcNAcb1-3Galb1-4GlcNAcb1-3Galb1-4GlcNAcb1-2Mana1-3)Manb1-4GlcNAcb1-4(Fuca1-6)GlcNAcb-Sp24	15	1.41421	9.42809
470	Neu5Aca2-3Galb1-4GlcNAcb1-6(Neu5Aca2-3Galb1-4GlcNAcb1-3)GalNAca-Sp14	7	0.816497	11.6642														46	Neu5Aca2-3(6S)Galb1-4GlcNAcb-Sp8	14.5	5.44671	37.5635
471	Fuca1-2Galb1-4(Fuca1-3)GlcNAcb1-2Mana1-6(Fuca1-2Galb1-4(Fuca1-3)GlcNAcb1-2Mana1-3)Manb1-4GlcNAcb1-4(Fuca1-6)GlcNAcb-Sp24	72.5	17.2337	23.7706														465	Neu5Aca2-6Galb1-4GlcNAcb1-6(Neu5Aca2-6Galb1-4GlcNAcb1-2)Mana1-6(GlcNAcb1-4)(Neu5Aca2-6Galb1-4GlcNAcb1-4(Neu5Aca2-6Galb1-4GlcNAcb1-2)Mana1-3)Manb1-4GlcNAcb1-4GlcNAcb-Sp21	14.5	5.44671	37.5635
472	Fuca1-2Galb1-3(Fuca1-4)GlcNAcb1-2Mana1-6(Fuca1-2Galb1-3(Fuca1-4)GlcNAcb1-2Mana1-3)Manb1-4GlcNAcb1-4(Fuca1-6)GlcNAcb1-4(Fuca1-6)GlcNAcb-Sp19	66.75	7.22842	10.8291														260	Neu5Aca2-3Galb1-4GlcNAcb-Sp8	14.25	1.70783	11.9847
473	Neu5Aca2-3Galb1-3GlcNAcb1-6(Neu5Aca2-3Galb1-3GlcNAcb1-2)Mana1-6(Neu5Aca2-3Galb1-3GlcNAcb1-2Mana1-3)Manb1-4GlcNAcb1-4GlcNAcb-Sp19	24.75	3.5	14.1414														327	Neu5,9Ac2a2-3Galb1-4GlcNAcb-Sp0	14.25	6.23832	43.7777
474	GlcNAcb1-6(GlcNAcb1-2)Mana1-6(GlcNAcb1-2Mana1-3)Manb1-4GlcNAcb1-4(Fuca1-6)GlcNAcb-Sp24	36	17.3781	48.2726														210	Mana1-6(Mana1-2Mana1-3)Mana1-6(Mana1-2Mana1-3)Manb1-4GlcNAcb1-4GlcNAcb-Sp12	14	0.816497	5.83212
475	Galb1-3GlcNAcb1-2Mana1-6(GlcNAcb1-4)(Galb1-3GlcNAcb1-2Mana1-3)Manb1-4GlcNAcb1-4GlcNAcb-Sp21	64.25	7.41058	11.534														325	Neu5Aca2-3Galb1-4GlcNAcb1-2Mana1-6(Neu5Aca2-6Galb1-4GlcNAcb1-2Mana1-3)Manb1-4GlcNAcb1-4GlcNAcb-Sp12	14	1.41421	10.1015
476	Neu5Aca2-6Galb1-4GlcNAcb1-6(Galb1-3GlcNAcb1-3)Galb1-4Glcb-Sp21	11.25	1.5	13.3333														363	Galb1-4GlcNAcb1-2Mana1-6(Mana1-3)Manb1-4GlcNAcb1-4GlcNAcb-Sp12	14	2.44949	17.4964
477	Neu5Aca2-3Galb1-4GlcNAcb1-2Mana-Sp0	90.75	10.3722	11.4295														462	Neu5Aca2-6Galb1-4GlcNAcb1-2Mana1-6(GlcNAcb1-4)(Neu5Aca2-6Galb1-4GlcNAcb1-2Mana1-3)Manb1-4GlcNAcb1-4GlcNAcb-Sp21	14	1.82574	13.041
478	Neu5Aca2-3Galb1-4GlcNAcb1-6GalNAca-Sp14	8.25	1.89297	22.9451														548	GlcNAcb1-3Galb1-4GlcNAcb1-3Galb1-4GlcNAcb1-3Galb1-4GlcNAcb1-2Mana1-6(GlcNAcb1-3Galb1-4GlcNAcb1-3Galb1-4GlcNAcb1-3Galb1-4GlcNAcb1-2Mana1-3)Manb1-4GlcNAcb1-4GlcNAcb-Sp25	14	1.41421	10.1015
479	Neu5Aca2-6Galb1-4GlcNAcb1-6GalNAca-Sp14	56.5	8.42615	14.9135														57	Neu5Aca2-6Galb1-4GlcNAcb1-2Mana1-6(Neu5Aca2-6Galb1-4GlcNAcb1-2Mana1-3)Manb1-4GlcNAcb1-4GlcNAcb-Sp24	13.75	3.59398	26.138
480	Neu5Aca2-6Galb1-4 GlcNAcb1-6(Neu5Aca2-6Galb1-4GlcNAcb1-3)GalNAca-Sp14	11.75	2.62996	22.3826														74	Fuca1-2Galb1-4GlcNAcb1-3Galb1-4GlcNAcb1-3Galb1-4GlcNAcb-Sp0	13.75	2.87228	20.8893
481	Neu5Aca2-6Galb1-4GlcNAcb1-2Mana1-6(Neu5Aca2-6Galb1-4GlcNAcb1-2Mana1-3)Manb1-4GlcNAcb1-4(Fuca1-6)GlcNAcb-Sp24	13.25	3.20156	24.1627														568	(3S)GlcAb1-3Galb1-4GlcNAcb1-3Galb1-4Glc-Sp0	13.75	3.86221	28.0888
482	Neu5Aca2-3Galb1-4GlcNAcb1-2Mana1-6(Neu5Aca2-3Galb1-4GlcNAcb1-2Mana1-3)Manb1-4GlcNAcb1-4(Fuca1-6)GlcNAcb-Sp24	13	3.3665	25.8962														592	GlcNAcb1-3Galb1-4GlcNAcb1-3GalNAca-Sp14	13.75	6.5	47.2727
483	Mana1-6(Mana1-3)Manb1-4GlcNAcb1-4(Fuca1-6)GlcNAcb-Sp19	19	2.44949	12.8921														601	Neu5Aca2-6Galb1-4GlcNAcb1-6(Galb1-3)GalNAca-Sp14	13.75	1.70783	12.4205
484	Galb1-4GlcNAcb1-6(Galb1-4GlcNAcb1-2)Mana1-6(Galb1-4GlcNAcb1-2Mana1-3)Manb1-4GlcNAcb1-4(Fuca1-6)GlcNAcb-Sp24	33.5	8.42615	25.1527														429	Fuca1-3GlcNAcb1-6(Galb1-4GlcNAcb1-3)Galb1-4Glc-Sp21	13.5	1.73205	12.83
485	Neu5Aca2-3Galb1-3GlcNAcb1-2Mana1-6(GlcNAcb1-4)(Neu5Aca2-3Galb1-3GlcNAcb1-2Mana1-3)Manb1-4GlcNAcb1-4GlcNAc-Sp21	61.5	16.6633	27.0949														602	Neu5Aca2-3Galb1-4GlcNAcb1-3Galb1-4GlcNAcb1-2Mana1-6(Neu5Aca2-3Galb1-4GlcNAcb1-3Galb1-4GlcNAcb1-2Mana1-3)Manb1-4GlcNAcb1-4GlcNAcb-Sp12	13.5	3.31662	24.5676
486	Neu5Aca2-6Galb1-4GlcNAcb1-6(Fuca1-2Galb1-4(Fuca1-3)GlcNAcb1-3)Galb1-4Glc-Sp21	12.25	0.957427	7.81573														54	Galb1-4GlcNAcb1-2Mana1-6(Galb1-4GlcNAcb1-2Mana1-3)Manb1-4GlcNAcb1-4GlcNAcb-Sp12	13.25	3.86221	29.1488
487	Galb1-3GlcNAcb1-6GalNAca-Sp14	7.25	2.62996	36.2753														158	Galb1-4GalNAcb1-3(Fuca1-2)Galb1-4GlcNAcb-Sp8	13.25	0.5	3.77358
488	Gala1-3Galb1-3GlcNAcb1-6GalNAca-Sp14	9.5	0.57735	6.07737														163	Galb1-4GlcNAcb1-3Galb1-4GlcNAcb-Sp0	13.25	1.25831	9.49665
489	Galb1-3(Fuca1-4)GlcNAcb1-6GalNAca-Sp14	36	0.816497	2.26805														279	Neu5Acb2-6Galb1-4GlcNAcb-Sp8	13.25	1.5	11.3208
490	Neu5Aca2-3Galb1-3GlcNAcb1-6GalNAca-Sp14	2.75	0.957427	34.8155														481	Neu5Aca2-6Galb1-4GlcNAcb1-2Mana1-6(Neu5Aca2-6Galb1-4GlcNAcb1-2Mana1-3)Manb1-4GlcNAcb1-4(Fuca1-6)GlcNAcb-Sp24	13.25	3.20156	24.1627
491	(3S)Galb1-3(Fuca1-4)GlcNAcb-Sp0	43.25	2.98608	6.90423														599	Neu5Aca2-3Galb1-4GlcNAcb1-3Galb1-4GlcNAcb1-6(Galb1-3)GalNAca-Sp14	13.25	3.40343	25.6863
492	Galb1-4(Fuca1-3)GlcNAcb1-6(Neu5Aca2-6(Neu5Aca2-3Galb1-3)GlcNAcb1-3)Galb1-4Glc-Sp21	10.5	2.38048	22.6712														207	Mana1-2Mana1-2Mana1-3Mana-Sp9	13	2.16025	16.6173
493	Fuca1-2Galb1-4GlcNAcb1-6GalNAca-Sp14	28.25	2.36291	8.36428														243	Neu5Aca2-6(Neu5Aca2-3Galb1-3)GalNAca-Sp8	13	10.8012	83.0864
494	Gala1-3Galb1-4GlcNAcb1-6GalNAca-Sp14	8.25	4.57347	55.4361														344	Neu5Aca2-6Galb1-4GlcNAcb1-2Mana1-6(Mana1-3)Manb1-4GlcNAcb1-4GlcNAc-Sp12	13	2.82843	21.7571
495	Galb1-4(Fuca1-3)GlcNAcb1-2Mana-Sp0	49	5.88784	12.016														379	Galb1-3GalNAca1-3(Fuca1-2)Galb1-4Glc-Sp0	13	4.08248	31.4037
496	Fuca1-2(6S)Galb1-3GlcNAcb-Sp0	25.25	2.21736	8.78161														382	Galb1-4(Fuca1-3)GlcNAcb1-6(Galb1-3GlcNAcb1-3)Galb1-4Glc-Sp21	13	2.16025	16.6173
497	Gala1-3(Fuca1-2)Galb1-4GlcNAcb1-6GalNAca-Sp14	44	7.34847	16.7011														482	Neu5Aca2-3Galb1-4GlcNAcb1-2Mana1-6(Neu5Aca2-3Galb1-4GlcNAcb1-2Mana1-3)Manb1-4GlcNAcb1-4(Fuca1-6)GlcNAcb-Sp24	13	3.3665	25.8962
498	Fuca1-2Galb1-4GlcNAcb1-2Mana-Sp0	61.75	7.8475	12.7085														541	Galb1-4GlcNAcb1-3Galb1-4GlcNAcb1-2Mana1-6(Galb1-4GlcNAcb1-3Galb1-4GlcNAcb1-2Mana1-3)Manb1-4GlcNAcb1-4GlcNAcb-Sp24	13	2.82843	21.7571
499	Fuca1-2Galb1-3(6S)GlcNAcb-Sp0	36	1.82574	5.07151														144	Galb1-3GalNAcb1-4(Neu5Aca2-3)Galb1-4Glcb-Sp0	12.75	5.12348	40.1841
500	Fuca1-2(6S)Galb1-3(6S)GlcNAcb-Sp0	98.25	4.71699	4.80101														187	GlcNAcb1-6(GlcNAcb1-4)GalNAca-Sp8	12.75	1.5	11.7647
501	Neu5Aca2-6GalNAcb1-4(6S)GlcNAcb-Sp8	24	4.24264	17.6777														228	GalNAcb1-4(Neu5Aca2-8Neu5Aca2-3)Galb1-4Glcb-Sp0	12.75	0.5	3.92157
502	GalNAcb1-4(Fuca1-3)(6S)GlcNAcb-Sp8	1.75	0.957427	54.7101														266	Neu5Aca2-6GalNAcb1-4GlcNAcb-Sp0	12.75	1.25831	9.86906
503	(3S)GalNAcb1-4(Fuca1-3)GlcNAcb-Sp8	60.25	7.88987	13.0952														387	GlcNAcb1-2Mana1-6(GlcNAcb1-4(GlcNAcb1-2)Mana1-3)Manb1-4GlcNAcb1-4GlcNAc-Sp21	12.75	5.25198	41.192
504	Fuca1-2Galb1-3GlcNAcb1-6(Fuca1-2Galb1-3GlcNAcb1-3)GalNAca-Sp14	38.75	2.75379	7.10654														226	GalNAcb1-4(Neu5Aca2-8Neu5Aca2-8Neu5Aca2-3)Galb1-4Glcb-Sp0	12.5	2.38048	19.0438
505	GalNAca1-3(Fuca1-2)Galb1-3GlcNAcb1-6GalNAca-Sp14	29	1.1547	3.98173														428	Galb1-4GlcNAcb1-6(Fuca1-2Galb1-3GlcNAcb1-3)Galb1-4Glc-Sp21	12.5	3.31662	26.533
506	GlcNAcb1-6(GlcNAcb1-2)Mana1-6(GlcNAcb1-4)(GlcNAcb1-4(GlcNAcb1-2)Mana1-3)Manb1-4GlcNAcb1-4(Fuca1-6)GlcNAc-Sp21	7.25	0.957427	13.2059														154	Galb1-4(Fuca1-3)GlcNAcb1-3Galb1-4(Fuca1-3)GlcNAcb1-3Galb1-4(Fuca1-3)GlcNAcb-Sp0	12.25	0.5	4.08163
507	Galb1-4GlcNAcb1-6(Galb1-4GlcNAcb1-2)Mana1-6(GlcNAcb1-4)Galb1-4GlcNAcb1-4(Gal b1-4GlcNAcb1-2)Mana1-3)Manb1-4GlcNAcb1-4(Fuca1-6)GlcNAc-Sp21	25	2.70801	10.8321														271	Neu5Aca2-6Galb1-4GlcNAcb1-3Galb1-4GlcNAcb-Sp0	12.25	0.957427	7.81573
508	Galb1-3GlcNAca1-3Galb1-4GlcNAcb-Sp8	9.75	1.5	15.3846														486	Neu5Aca2-6Galb1-4GlcNAcb1-6(Fuca1-2Galb1-4(Fuca1-3)GlcNAcb1-3)Galb1-4Glc-Sp21	12.25	0.957427	7.81573
509	Galb1-3(6S)GlcNAcb-Sp8	24.75	2.06155	8.32951														534	GlcNAcb1-3Galb1-4GlcNAcb1-6(GlcNAcb1-3)Galb1-4GlcNAc-Sp0	12.25	4.78714	39.0787
510	(6S)(4S)GalNAcb1-4GlcNAc-Sp8	12	1.63299	13.6083														1	Gala-Sp8	12	1.63299	13.6083
511	(6S)GalNAcb1-4GlcNAc-Sp8	10.75	1.25831	11.7052														241	Neu5Aca2-3Galb1-4(Neu5Aca2-3Galb1-3)GlcNAcb-Sp8	12	4.16333	34.6944
512	(3S)GalNAcb1-4(3S)GlcNAc-Sp8	16.5	3.78594	22.9451														404	Gala1-3Galb1-4GlcNAcb1-3GalNAca-Sp14	12	4.69042	39.0868
513	GalNAcb1-4(6S)GlcNAc-Sp8	24.5	3.31662	13.5372														510	(6S)(4S)GalNAcb1-4GlcNAc-Sp8	12	1.63299	13.6083
514	(3S)GalNAcb1-4GlcNAc-Sp8	21.75	5.058	23.2552														480	Neu5Aca2-6Galb1-4 GlcNAcb1-6(Neu5Aca2-6Galb1-4GlcNAcb1-3)GalNAca-Sp14	11.75	2.62996	22.3826
515	(4S)GalNAcb-Sp10	18.75	2.87228	15.3188														73	Fuca1-2Galb1-4GlcNAcb1-3Galb1-4GlcNAcb-Sp0	11.5	7.32575	63.7022
516	Galb1-4(6P)GlcNAcb-Sp0	20.5	5.25991	25.6581														455	Neu5Aca2-6Galb1-4GlcNAcb1-6(Fuca1-2Galb1-3GlcNAcb1-3)Galb1-4Glc-Sp21	11.5	4.65475	40.4761
517	(6P)Galb1-4GlcNAcb-SP0	20.25	1.25831	6.21386														593	GlcNAcb1-3Galb1-4GlcNAcb1-6(Galb1-3)GalNAca-Sp14	11.5	6.60808	57.4615
518	GalNAca1-3(Fuca1-2)Galb1-4GlcNAcb1-6GalNAc-Sp14	18.25	8.26136	45.2677														596	Neu5Aca2-6Galb1-4GlcNAcb1-3Galb1-4GlcNAcb1-3GalNAca-Sp14	11.5	1	8.69565
519	Neu5Aca2-6Galb1-4GlcNAcb1-2Man-Sp0	43.75	3.20156	7.31786														600	Neu5Aca2-6Galb1-4GlcNAcb1-3Galb1-4GlcNAcb1-6(Galb1-3)GalNAca-Sp14	11.5	1.29099	11.226
520	Gala1-3Galb1-4GlcNAcb1-2Mana-Sp0	37.25	8.05709	21.6298														13	Glcb-Sp8	11.25	1.25831	11.1849
521	Gala1-3(Fuca1-2)Galb1-4GlcNAcb1-2Mana-Sp0	34.25	2.21736	6.47403														401	GalNAca1-3GalNAcb1-3Gala1-4Galb1-4GlcNAcb-Sp0	11.25	1.70783	15.1807
522	GalNAca1-3(Fuca1-2)Galb1-4 GlcNAcb1-2Mana-Sp0	18.75	8.99537	47.9753														458	Neu5Aca2-3Galb1-4GlcNAcb1-2Mana1-6(GlcNAcb1-4)(Neu5Aca2-3Galb1-4GlcNAcb1-2Mana1-3)Manb1-4GlcNAcb1-4GlcNAcb-Sp21	11.25	1.25831	11.1849
523	Galb1-3GlcNAcb1-2Mana-Sp0	24.25	2.5	10.3093														476	Neu5Aca2-6Galb1-4GlcNAcb1-6(Galb1-3GlcNAcb1-3)Galb1-4Glcb-Sp21	11.25	1.5	13.3333
524	Gala1-3(Fuca1-2)Galb1-3GlcNAcb1-6GalNAc-Sp14	53.25	11.1467	20.9329														553	Neu5Gca2-8Neu5Aca2-3Galb1-4GlcNAc-Sp0	11.25	1.70783	15.1807
525	Neu5Aca2-3Galb1-3GlcNAcb1-2Mana-Sp0	18.75	4.34933	23.1964														580	Galb1-4GlcNAcb1-3Galb1-4GlcNAcb1-3Galb1-4GlcNAcb1-3Galb1-4GlcNAcb1-3Galb1-4GlcNAcb1-2Mana1-6(Galb1-4GlcNAcb1-3Galb1-4GlcNAcb1-3Galb1-4GlcNAcb1-3Galb1-4GlcNAcb1-3Galb1-4GlcNAcb1-2Mana1-3)Manb1-4GlcNAcb1-4(Fuca1-6)GlcNAcb-Sp19	11.25	2.36291	21.0036
526	Gala1-3Galb1-3GlcNAcb1-2Mana-Sp0	18.25	2.98608	16.3621														598	Galb1-4GlcNAcb1-3Galb1-3GalNAca-Sp14	11.25	2.5	22.2222
527	GalNAcb1-4GlcNAcb1-2Mana-Sp0	10.75	2.06155	19.1772														3	Mana-Sp8	11	1.41421	12.8565
528	Neu5Aca2-3Galb1-3GalNAcb1-4Galb1-4Glcb-Sp0	51.5	4.20317	8.1615														15	GalNAcb-Sp8	11	6.0553	55.0482
529	GlcNAcb1-2 Mana1-6(GlcNAcb1-4)(GlcNAcb1-2Mana1-3)Manb1-4GlcNAcb1-4(Fuca1-6)GlcNAc-Sp21	6.75	0.5	7.40741														89	GalNAca1-3(Fuca1-2)Galb-Sp8	11	1.41421	12.8565
530	Galb1-4GlcNAcb1-2 Mana1-6(GlcNAcb1-4)(Galb1-4GlcNAcb1-2Mana1-3)Manb1-4GlcNAcb1-4(Fuca1-6)GlcNAc-Sp21	6.75	0.957427	14.1841														409	Galb1-4GlcNAcb1-6(Neu5Aca2-6Galb1-3GlcNAcb1-3)Galb1-4Glc-Sp21	11	1.63299	14.8454
531	Galb1-4GlcNAcb1-2 Mana1-6(Galb1-4GlcNAcb1-4)(Galb1-4GlcNAcb1-2Mana1-3)Manb1-4GlcNAcb1-4(Fuca1-6)GlcNAc-Sp21	5.75	0.957427	16.6509														591	Neu5Aca2-3Galb1-4GlcNAcb1-3Galb1-4GlcNAcb1-3GalNAca-Sp14	11	7.39369	67.2154
532	Fuca1-4(Galb1-3)GlcNAcb1-2 Mana-Sp0	124.25	13.1751	10.6037														56	Neu5Aca2-6Galb1-4GlcNAcb1-2Mana1-6(Neu5Aca2-6Galb1-4GlcNAcb1-2Man-a1-3)Manb1-4GlcNAcb1-4GlcNAcb-Sp21	10.75	0.957427	8.9063
533	Neu5Aca2-3Galb1-4(Fuca1-3)GlcNAcb1-2Mana-Sp0	16.75	0.5	2.98507														138	Neu5Aca2-6(Galb1-3)GlcNAcb1-4Galb1-4Glcb-Sp10	10.75	1.70783	15.8867
534	GlcNAcb1-3Galb1-4GlcNAcb1-6(GlcNAcb1-3)Galb1-4GlcNAc-Sp0	12.25	4.78714	39.0787														231	GalNAcb1-4(Neu5Aca2-3)Galb1-4GlcNAcb-Sp0	10.75	1.70783	15.8867
535	GalNAca1-3(Fuca1-2)Galb1-3GalNAcb1-3Gala1-4Galb1-4Glc-Sp21	19.25	3.68556	19.1458														406	Galb1-3GlcNAca1-6Galb1-4GlcNAcb-Sp0	10.75	1.5	13.9535
536	Gala1-3(Fuca1-2)Galb1-3GalNAcb1-3Gala1-4Galb1-4Glc-Sp21	27.5	5.32291	19.356														511	(6S)GalNAcb1-4GlcNAc-Sp8	10.75	1.25831	11.7052
537	Galb1-3GalNAcb1-3Gal-Sp21	37.5	7.04746	18.7932														527	GalNAcb1-4GlcNAcb1-2Mana-Sp0	10.75	2.06155	19.1772
538	GlcNAcb1-3Galb1-4GlcNAcb1-2Mana1-6(GlcNAcb1-3Galb1-4GlcNAcb1-2Mana1-3)Manb1-4GlcNAcb1-4GlcNAcb-Sp12	6.25	1.70783	27.3252														595	Neu5Aca2-3Galb1-4GlcNAcb1-3Galb1-4GlcNAcb1-6(Neu5Aca2-3Galb1-4GlcNAcb1-3Galb1-4GlcNAcb1-3)GalNAca-Sp14	10.75	6.94622	64.616
539	GlcNAcb1-3Galb1-4GlcNAcb1-2Mana1-6(GlcNAcb1-3Galb1-4GlcNAcb1-2Mana1-3)Manb1-4GlcNAcb1-4GlcNAcb-Sp25	16.5	1	6.06061														69	Fuca1-2Galb1-4(Fuca1-3)GlcNAcb1-3Galb1-4(Fuca1-3)GlcNAcb-Sp0	10.5	1.73205	16.4957
540	Galb1-4GlcNAcb1-3Galb1-4GlcNAcb1-2Mana1-6(Galb1-4GlcNAcb1-3Galb1-4GlcNAcb1-2Mana1-3)Manb1-4GlcNAcb1-4GlcNAcb-Sp12	186.25	23.6837	12.7161														137	Neu5Acb2-6(Galb1-3)GalNAca-Sp8	10.5	1.73205	16.4957
541	Galb1-4GlcNAcb1-3Galb1-4GlcNAcb1-2Mana1-6(Galb1-4GlcNAcb1-3Galb1-4GlcNAcb1-2Mana1-3)Manb1-4GlcNAcb1-4GlcNAcb-Sp24	13	2.82843	21.7571														492	Galb1-4(Fuca1-3)GlcNAcb1-6(Neu5Aca2-6(Neu5Aca2-3Galb1-3)GlcNAcb1-3)Galb1-4Glc-Sp21	10.5	2.38048	22.6712
542	Neu5Gca2-3Galb1-4GlcNAcb1-3Galb1-4GlcNAcb1-2Mana1-6(Neu5Gca2-3Galb1-4GlcNAcb1-3Galb1-4GlcNAcb1-2Mana1-3)Manb1-4GlcNAcb1-4GlcNAcb-Sp24	30	10.4243	34.7478														218	Neu5Aca2-3Galb1-4GlcNAcb1-3Galb1-4(Fuca1-3)GlcNAcb-Sp0	10.25	2.98608	29.1325
543	Fuca1-2Galb1-4GlcNAcb1-3Galb1-4GlcNAcb1-2Mana1-6(Fuca1-2Galb1-4GlcNAcb1-3Galb1-4GlcNAcb1-2Mana1-3)Manb1-4GlcNAcb1-4GlcNAcb-Sp24	23.25	1.5	6.45161														270	Neu5Aca2-6Galb1-4GlcNAcb1-3Galb1-4(Fuca1-3)GlcNAcb1-3Galb1-4(Fuca1-3)GlcNAcb-Sp0	10.25	0.5	4.87805
544	GlcNAcb1-3Galb1-4GlcNAcb1-3Galb1-4GlcNAcb1-2Mana1-6(GlcNAcb1-3Galb1-4GlcNAcb1-3Galb1-4GlcNAcb1-2Mana1-3)Manb1-4GlcNAcb1-4GlcNAcb-Sp12	49.25	6.55108	13.3017														308	Neu5Aca2-6Galb1-4GlcNAcb1-2Mana1-6(GlcNAcb1-2Mana1-3)Manb1-4GlcNAcb1-4GlcNAcb-Sp12	10.25	3.20156	31.2348
545	GlcNAcb1-3Galb1-4GlcNAcb1-3Galb1-4GlcNAcb1-2Mana1-6(GlcNAcb1-3Galb1-4GlcNAcb1-3Galb1-4GlcNAcb1-2Mana1-3)Manb1-4GlcNAcb1-4GlcNAcb-Sp25	18.75	6.07591	32.4048														380	Galb1-3GalNAca1-3(Fuca1-2)Galb1-4GlcNAc-Sp0	10.25	1.25831	12.2762
546	Galb1-4GlcNAcb1-3Galb1-4GlcNAcb1-3Galb1-4GlcNAcb1-2Mana1-6(Galb1-4GlcNAcb1-3Galb1-4GlcNAcb1-3Galb1-4GlcNAcb1-2Mana1-3)Manb1-4GlcNAcb1-4GlcNAcb-Sp12	27.75	5.43906	19.6002														405	Galb1-3GlcNAcb1-6Galb1-4GlcNAcb-Sp0	10.25	3.40343	33.2042
547	Galb1-4GlcNAcb1-3Galb1-4GlcNAcb1-3Galb1-4GlcNAcb1-2Mana1-6(Galb1-4GlcNAcb1-3Galb1-4GlcNAcb1-3Galb1-4GlcNAcb1-2Mana1-3)Manb1-4GlcNAcb1-4GlcNAcb-Sp24	22	4.08248	18.5567														258	Neu5Aca2-3Galb1-4GlcNAcb1-3Galb1-4GlcNAcb1-3Galb1-4GlcNAcb-Sp0	10	5.59762	55.9762
548	GlcNAcb1-3Galb1-4GlcNAcb1-3Galb1-4GlcNAcb1-3Galb1-4GlcNAcb1-2Mana1-6(GlcNAcb1-3Galb1-4GlcNAcb1-3Galb1-4GlcNAcb1-3Galb1-4GlcNAcb1-2Mana1-3)Manb1-4GlcNAcb1-4GlcNAcb-Sp25	14	1.41421	10.1015														432	GlcNAcb1-6(GlcNAcb1-2)Mana1-6(GlcNAcb1-4)(GlcNAcb1-2Mana1-3)Manb1-4GlcNAcb1-4GlcNAc-Sp21	10	0.816497	8.16497
549	Galb1-4GlcNAcb1-3Galb1-4GlcNAcb1-3Galb1-4GlcNAcb1-3Galb1-4GlcNAcb1-2Mana1-6(Galb1-4GlcNAcb1-3Galb1-4GlcNAcb1-3Galb1-4GlcNAcb1-3Galb1-4GlcNAcb1-2Mana1-3)Manb1-4GlcNAcb1-4GlcNAcb-Sp25	17.5	1.29099	7.37711														579	GlcNAcb1-3Galb1-4GlcNAcb1-3Galb1-4GlcNAcb1-3Galb1-4GlcNAcb1-3Galb1-4GlcNAcb1-2Mana1-6(GlcNAcb1-3Galb1-4GlcNAcb1-3Galb1-4GlcNAcb1-3Galb1-4GlcNAcb1-3Galb1-4GlcNAcb1-2Mana1-3)Manb1-4GlcNAcb1-4(Fuca1-6)GlcNAcb-Sp19	10	1.1547	11.547
550	Galb1-3GlcNAcb1-3Galb1-4GlcNAcb1-2Mana1-6(Galb1-3GlcNAcb1-3Galb1-4GlcNAcb1-2Mana1-3)Manb1-4GlcNAcb1-4GlcNAc-Sp25	44.5	4.65475	10.4601														162	Galb1-4GlcNAcb1-3Galb1-4GlcNAcb1-3Galb1-4GlcNAcb-Sp0	9.75	0.957427	9.81977
551	Neu5Gca2-8Neu5Gca2-3Galb1-4GlcNAc-Sp0	15	4.32049	28.8033														342	GlcNAca1-4Galb1-4GlcNAcb1-3Galb1-4GlcNAcb-Sp0	9.75	2.06155	21.1441
552	Neu5Aca2-8Neu5Gca2-3Galb1-4GlcNAc-Sp0	8.75	1.25831	14.3806														365	Neu5Aca2-6GlcNAcb1-4GlcNAc-Sp21	9.75	2.87228	29.4593
553	Neu5Gca2-8Neu5Aca2-3Galb1-4GlcNAc-Sp0	11.25	1.70783	15.1807														460	Neu5Aca2-3Galb1-4GlcNAcb1-6(Neu5Aca2-3Galb1-4GlcNAcb1-2)Mana1-6(GlcNAcb1-4)(Neu5Aca2-3Galb1-4GlcNAcb1-2Mana1-3)Manb1-4GlcNAcb1-4GlcNAcb-Sp21	9.75	0.5	5.12821
554	Neu5Gca2-8Neu5Gca2-3Galb1-4GlcNAcb1-3Galb1-4GlcNAc-Sp0	7.75	0.957427	12.3539														508	Galb1-3GlcNAca1-3Galb1-4GlcNAcb-Sp8	9.75	1.5	15.3846
555	Neu5Gca2-8Neu5Gca2-6Galb1-4GlcNAc-Sp0	23.25	3.40343	14.6384														53	GlcNAcb1-2Mana1-6(GlcNAcb1-2Mana1-3)Manb1-4GlcNAcb1-4GlcNAcb-Sp13	9.5	1	10.5263
556	Neu5Aca2-8Neu5Aca2-3Galb1-4GlcNAc-Sp0	7.5	2.64575	35.2767														197	Glca1-6Glca1-6Glcb-Sp8	9.5	3.41565	35.9542
557	GlcNAcb1-3Galb1-4GlcNAcb1-6(GlcNAcb1-3Galb1-4GlcNAcb1-2)Mana1-6(GlcNAcb1-3Galb1-4GlcNAcb1-2Man a1-3)Manb1-4GlcNAcb1-4GlcNAc-Sp24	45.75	2.62996	5.74854														333	GalNAcb1-3Gala1-4Galb1-4GlcNAcb1-3Galb1-4Glcb-Sp0	9.5	3.69685	38.9142
558	Galb1-4GlcNAcb1-3Galb1-4GlcNAcb1-6(Galb1-4GlcNAcb1-3Galb1-4GlcNAcb1-2)Mana1-6(Galb1-4GlcNAcb1-3Galb1-4GlcNAcb1-2Mana1-3)Mana1-4GlcNAcb1-4GlcNAc-Sp24	174	9.4163	5.41167														488	Gala1-3Galb1-3GlcNAcb1-6GalNAca-Sp14	9.5	0.57735	6.07737
559	Gala1-3Galb1-4GlcNAcb1-2Mana1-6(Gala1-3Galb1-4GlcNAcb1-2Mana1-3)Manb1-4GlcNAcb1-4GlcNAc-Sp24	43.25	10.0457	23.2271														254	Neu5Aca2-3Galb1-4(Fuca1-3)GlcNAcb-Sp0	9.25	6.99405	75.6113
560	GlcNAcb1-3Galb1-4GlcNAcb1-6(GlcNAcb1-3Galb1-3)GalNAca-Sp14	7.75	1.70783	22.0365														385	Galb1-3GlcNAcb1-3Galb1-4(Fuca1-3)GlcNAcb1-6(Galb1-3GlcNAcb1-3)Galb1-4Glc-Sp21	9.25	1.25831	13.6033
561	GalNAcb1-3GlcNAcb-Sp0	17.75	1.25831	7.08905														261	Neu5Aca2-3Galb1-4GlcNAcb1-3Galb1-4GlcNAcb-Sp0	9	0.816497	9.07218
562	GalNAcb1-4GlcNAcb1-3GalNAcb1-4GlcNAcb-Sp0	136.75	19.906	14.5565														392	GalNAca1-3(Fuca1-2)Galb1-3GalNAca1-3(Fuca1-2)Galb1-4GlcNAcb-Sp0	9	0.816497	9.07218
563	GlcNAcb1-3Galb1-4GlcNAcb1-3Galb1-4GlcNAcb1-3Galb1-4GlcNAcb1-3Galb1-4GlcNAcb1-2Mana1-6(GlcNAcb1-3Galb1-4GlcNAcb1-3Galb1-4GlcNAcb1-3Galb1-4GlcNAcb1-3Galb1-4GlcNAcb1-2Mana1-3)Manb1-4GlcNAcb1-4GlcNAcb-Sp25	18	1.41421	7.85674														440	Neu5Aca2-3Galb1-4GlcNAcb1-3Galb-Sp8	9	2.44949	27.2166
564	Galb1-4GlcNAcb1-3Galb1-4GlcNAcb1-3Galb1-4GlcNAcb1-3Galb1-4GlcNAcb1-3Galb1-4GlcNAcb1-2Mana1-6(Galb1-4GlcNAcb1-3Galb1-4GlcNAcb1-3Galb1-4GlcNAcb1-3Galb1-4GlcNAcb1-3Galb1-4GlcNAcb1-2Mana1-3)Manb1-4GlcNAcb1-4GlcNAcb-Sp25	17	0	0														456	GalNAca1-3(Fuca1-2)Galb1-3GlcNAcb1-2Mana1-6(GalNAca1-3(Fuca1-2)Galb1-3GlcNAcb1-2Mana1-3)Manb1-4GlcNAcb1-4(Fuca1-6)GlcNAcb-Sp22	9	6.48074	72.0082
565	GlcNAb1-3Galb1-3GalNAc-Sp14	21.75	4.272	19.6414														552	Neu5Aca2-8Neu5Gca2-3Galb1-4GlcNAc-Sp0	8.75	1.25831	14.3806
566	Galb1-3GlcNAcb1-6(Galb1-3)GalNAc-Sp14	69.75	4.272	6.12473														295	Neu5Aca2-3Galb1-4GlcNAcb1-3Galb1-3GlcNAcb-Sp0	8.5	2.38048	28.0056
567	Galb1-4GlcNAcb1-3Galb1-4GlcNAcb1-3Galb1-4GlcNAcb1-3Galb1-4GlcNAcb1-3Galb1-4GlcNAcb1-3Galb1-4GlcNAcb1-2Mana1-6(Galb1-4GlcNAcb1-3Galb1-4GlcNAcb1-3Galb1-4GlcNAcb1-3Galb1-4GlcNAcb1-3Galb1-4GlcNAcb1-3Galb1-4GlcNAcb1-2Mana1-3)Manb1-4GlcNAcb1-4GlcNAcb-Sp25	18	1.1547	6.415														301	Neu5Aca2-6Galb1-4GlcNAcb1-2Mana1-6(Galb1-4GlcNAcb1-2Mana1-3)Manb1-4GlcNAcb1-4GlcNAcb-Sp12	8.5	1.29099	15.1882
568	(3S)GlcAb1-3Galb1-4GlcNAcb1-3Galb1-4Glc-Sp0	13.75	3.86221	28.0888														381	Galb1-3GlcNAcb1-3Galb1-4GlcNAcb1-6(Galb1-3GlcNAcb1-3)Galb1-4Glcb-Sp0	8.5	1.73205	20.3771
569	(3S)GlcAb1-3Galb1-4GlcNAcb1-2Mana-Sp0	17	1.63299	9.60584														414	GalNAca1-3GalNAcb1-3Gala1-4Galb1-4Glcb-Sp0	8.5	2.51661	29.6072
570	Galb1-3GlcNAcb1-3Galb1-4GlcNAcb1-3Galb1-4GlcNAcb1-6(Galb1-3GlcNAcb1-3Galb1-4GlcNAcb1-3Galb1-4GlcNAb1-2)Mana1-6(Galb1-3GlcNAcb1-3Galb1-4GlcNAcb1-3Galb1-4GlcNAcb1-2Mana1-3)Manb1-4GlcNAcb1-4(Fuca1-6)GlcNAcb-Sp24	59	8.40635	14.248														450	GalNAca1-3(Fuca1-2)Galb1-4GlcNAcb1-6(GalNAca1-3(Fuca1-2)Galb1-4GlcNAcb1-3)GalNAc-Sp14	8.5	1.73205	20.3771
571	Galb1-3GlcNAcb1-3Galb1-4GlcNAcb1-6(Galb1-3GlcNAcb1-3Galb1-4GlcNAb1-2)Mana1-6(Galb1-3GlcNAcb1-3Galb1-4GlcNAcb1-2Mana1-3)Manb1-4GlcNAcb1-4(Fuca1-6)GlcNAcb-Sp24	48	0.816497	1.70103														478	Neu5Aca2-3Galb1-4GlcNAcb1-6GalNAca-Sp14	8.25	1.89297	22.9451
572	Neu5Aca2-8Neu5Aca2-3Galb1-3GalNAcb1-4(Neu5Aca2-3)Galb1-4Glc-Sp21	19.25	2.21736	11.5187														494	Gala1-3Galb1-4GlcNAcb1-6GalNAca-Sp14	8.25	4.57347	55.4361
573	GlcNAcb1-3Galb1-4GlcNAcb1-2Mana1-6(GlcNAcb1-3Galb1-4GlcNAcb1-2Mana1-3)Manb1-4GlcNAcb1-4(Fuca1-6)GlcNAcb-Sp24	25.75	3.5	13.5922														603	GlcNAcb1-6(Neu5Aca2-3Galb1-3)GalNAca-Sp14	8.25	1.89297	22.9451
574	Galb1-4GlcNAcb1-3Galb1-4GlcNAcb1-2Mana1-6(Galb1-4GlcNAcb1-3Galb1-4GlcNAcb1-2Mana1-3)Manb1-4GlcNAcb1-4(Fuca1-6)GlcNAcb-Sp24	19.5	7.04746	36.1408														384	Galb1-4(Fuca1-3)GlcNAcb1-6(Fuca1-4(Fuca1-2Galb1-3)GlcNAcb1-3)Galb1-4Glc-Sp21	8	1.41421	17.6777
575	GlcNAcb1-3Galb1-4GlcNAcb1-3Galb1-4GlcNAcb1-2Mana1-6(GlcNAcb1-3Galb1-4GlcNAcb1-3Galb1-4GlcNAcb1-2Mana1-3)Manb1-4GlcNAcb1-4(Fuca1-6)GlcNAcb-Sp24	24.5	11.0905	45.2675														386	Galb1-4GlcNAcb1-6(Galb1-4GlcNAcb1-2)Mana1-6(Galb1-4GlcNAcb1-4(Galb1-4GlcNAcb1-2)Mana1-3)Manb1-4GlcNAcb1-4GlcNAcb-Sp21	8	0	0
576	Galb1-4GlcNAcb1-3Galb1-4GlcNAcb1-3Galb1-4GlcNAcb1-2Mana1-6(Galb1-4GlcNAcb1-3Galb1-4GlcNAcb1-3Galb1-4GlcNAcb1-2Mana1-3)Manb1-4GlcNAcb1-4(Fuca1-6)GlcNAcb-Sp24	15.75	2.06155	13.0892														247	Neu5Aca2-3Galb1-3GlcNAcb1-3Galb1-4GlcNAcb-Sp0	7.75	0.957427	12.3539
577	GlcNAcb1-3Galb1-4GlcNAcb1-3Galb1-4GlcNAcb1-3Galb1-4GlcNAcb1-2Mana1-6(GlcNAcb1-3Galb1-4GlcNAcb1-3Galb1-4GlcNAcb1-3Galb1-4GlcNAcb1-2Mana1-3)Manb1-4GlcNAcb1-4(Fuca1-6)GlcNAcb-Sp24	21.5	2.64575	12.3058														289	Galb1-3GlcNAcb1-3Galb1-3GlcNAcb-Sp0	7.75	2.36291	30.4891
578	Galb1-4GlcNAcb1-3Galb1-4GlcNAcb1-3Galb1-4GlcNAcb1-3Galb1-4GlcNAcb1-2Mana1-6(Galb1-4GlcNAcb1-3Galb1-4GlcNAcb1-3Galb1-4GlcNAcb1-3Galb1-4GlcNAcb1-2Mana1-3)Manb1-4GlcNAcb1-4(Fuca1-6)GlcNAcb-Sp24	18.75	2.06155	10.9949														331	Neu5Aca2-6Galb1-4GlcNAcb1-3Galb1-4GlcNAcb1-3Galb1-4GlcNAcb-Sp0	7.75	1.70783	22.0365
579	GlcNAcb1-3Galb1-4GlcNAcb1-3Galb1-4GlcNAcb1-3Galb1-4GlcNAcb1-3Galb1-4GlcNAcb1-2Mana1-6(GlcNAcb1-3Galb1-4GlcNAcb1-3Galb1-4GlcNAcb1-3Galb1-4GlcNAcb1-3Galb1-4GlcNAcb1-2Mana1-3)Manb1-4GlcNAcb1-4(Fuca1-6)GlcNAcb-Sp19	10	1.1547	11.547														554	Neu5Gca2-8Neu5Gca2-3Galb1-4GlcNAcb1-3Galb1-4GlcNAc-Sp0	7.75	0.957427	12.3539
580	Galb1-4GlcNAcb1-3Galb1-4GlcNAcb1-3Galb1-4GlcNAcb1-3Galb1-4GlcNAcb1-3Galb1-4GlcNAcb1-2Mana1-6(Galb1-4GlcNAcb1-3Galb1-4GlcNAcb1-3Galb1-4GlcNAcb1-3Galb1-4GlcNAcb1-3Galb1-4GlcNAcb1-2Mana1-3)Manb1-4GlcNAcb1-4(Fuca1-6)GlcNAcb-Sp19	11.25	2.36291	21.0036														560	GlcNAcb1-3Galb1-4GlcNAcb1-6(GlcNAcb1-3Galb1-3)GalNAca-Sp14	7.75	1.70783	22.0365
581	Galb1-4GlcNAcb1-3Galb1-4GlcNAcb1-6(Galb1-4GlcNAcb1-3Galb1-4GlcNAb1-2)Mana1-6(Galb1-4GlcNAcb1-3Galb1-4GlcNAcb1-2Mana1-3)Manb1-4GlcNAcb1-4(Fuca1-6)GlcNAcb-Sp24	34.25	13.1498	38.3935														556	Neu5Aca2-8Neu5Aca2-3Galb1-4GlcNAc-Sp0	7.5	2.64575	35.2767
582	GlcNAcb1-3Galb1-4GlcNAcb1-3Galb1-4GlcNAcb1-6(GlcNAcb1-3Galb1-4GlcNAcb1-3Galb1-4GlcNAb1-2)Mana1-6(GlcNAcb1-3Galb1-4GlcNAcb1-3Galb1-4GlcNAcb1-2Mana1-3)Manb1-4GlcNAcb1-4(Fuca1-6)GlcNAcb-Sp24	25.25	3.30404	13.0853														225	GalNAcb1-4(Neu5Aca2-8Neu5Aca2-8Neu5Aca2-8Neu5Aca2-3)Galb1-4Glcb-Sp0	7.25	2.21736	30.5842
583	Galb1-4GlcNAcb1-3Galb1-4GlcNAcb1-3Galb1-4GlcNAcb1-6(Galb1-4GlcNAcb1-3Galb1-4GlcNAcb1-3Galb1-4GlcNAb1-2)Mana1-6(Galb1-4GlcNAcb1-3Galb1-4GlcNAcb1-3Galb1-4GlcNAcb1-2Mana1-3)Manb1-4GlcNAcb1-4(Fuca1-6)GlcNAcb-Sp24	28.5	12.3693	43.4011														334	GalNAca1-3(Fuca1-2)Galb1-4GlcNAcb1-3Galb1-4GlcNAcb-Sp0	7.25	0.5	6.89655
584	GlcNAcb1-3Galb1-4GlcNAcb1-3Galb1-4GlcNAcb1-3Galb1-4GlcNAcb1-6(GlcNAcb1-3Galb1-4GlcNAcb1-3Galb1-4GlcNAcb1-3Galb1-4GlcNAb1-2)Mana1-6(GlcNAcb1-3Galb1-4GlcNAcb1-3Galb1-4GlcNAcb1-3Galb1-4GlcNAcb1-2Mana1-3)Manb1-4GlcNAcb1-4(Fuca1-6)GlcNAcb-Sp24	22.5	2.64575	11.7589														373	Gala1-3(Fuca1-2)Galb1-3GlcNAcb1-2Mana1-6(Gala1-3(Fuca1-2)Galb1-3GlcNAcb1-2Mana1-3)Manb1-4GlcNAcb1-4GlcNAcb-Sp20	7.25	2.21736	30.5842
585	Galb1-4GlcNAcb1-3Galb1-4GlcNAcb1-3Galb1-4GlcNAcb1-3Galb1-4GlcNAcb1-6(Galb1-4GlcNAcb1-3Galb1-4GlcNAcb1-3Galb1-4GlcNAcb1-3Galb1-4GlcNAb1-2)Mana1-6(Galb1-4GlcNAcb1-3Galb1-4GlcNAcb1-3Galb1-4GlcNAcb1-3Galb1-4GlcNAcb1-2Mana1-3)Manb1-4GlcNAcb1-4(Fuca1-6)GlcNAcb-Sp24	27.5	3.69685	13.4431														487	Galb1-3GlcNAcb1-6GalNAca-Sp14	7.25	2.62996	36.2753
586	GlcNAcb1-3Galb1-4GlcNAcb1-3Galb1-4GlcNAcb1-3Galb1-4GlcNAcb1-3Galb1-4GlcNAcb1-6(GlcNAcb1-3Galb1-4GlcNAcb1-3Galb1-4GlcNAcb1-3Galb1-4GlcNAcb1-3Galb1-4GlcNAb1-2)Mana1-6(GlcNAcb1-3Galb1-4GlcNAcb1-3Galb1-4GlcNAcb1-3Galb1-4GlcNAcb1-3Galb1-4GlcNAcb1-2Mana1-3)Manb1-4GlcNAcb1-4(Fuca1-6)GlcNAcb-Sp24	15	1.41421	9.42809														506	GlcNAcb1-6(GlcNAcb1-2)Mana1-6(GlcNAcb1-4)(GlcNAcb1-4(GlcNAcb1-2)Mana1-3)Manb1-4GlcNAcb1-4(Fuca1-6)GlcNAc-Sp21	7.25	0.957427	13.2059
587	Galb1-4GlcNAcb1-3Galb1-4GlcNAcb1-3Galb1-4GlcNAcb1-3Galb1-4GlcNAcb1-3Galb1-4GlcNAcb1-6(Galb1-4GlcNAcb1-3Galb1-4GlcNAcb1-3Galb1-4GlcNAcb1-3Galb1-4GlcNAcb1-3Galb1-4GlcNAb1-2)Mana1-6(Galb1-4GlcNAcb1-3Galb1-4GlcNAcb1-3Galb1-4GlcNAcb1-3Galb1-4GlcNAcb1-3Galb1-4GlcNAcb1-2Mana1-3)Manb1-4GlcNAcb1-4(Fuca1-6)GlcNAcb-Sp24	18.75	0.5	2.66667														470	Neu5Aca2-3Galb1-4GlcNAcb1-6(Neu5Aca2-3Galb1-4GlcNAcb1-3)GalNAca-Sp14	7	0.816497	11.6642
588	Galb1-4GlcNAcb1-3Galb1-4GlcNAcb1-3GalNAca-Sp14	39	13.8323	35.4675														529	GlcNAcb1-2 Mana1-6(GlcNAcb1-4)(GlcNAcb1-2Mana1-3)Manb1-4GlcNAcb1-4(Fuca1-6)GlcNAc-Sp21	6.75	0.5	7.40741
589	Galb1-4GlcNAcb1-3Galb1-4GlcNAcb1-6(Galb1-3)GalNAca-Sp14	28.75	10.7199	37.2867														530	Galb1-4GlcNAcb1-2 Mana1-6(GlcNAcb1-4)(Galb1-4GlcNAcb1-2Mana1-3)Manb1-4GlcNAcb1-4(Fuca1-6)GlcNAc-Sp21	6.75	0.957427	14.1841
590	Galb1-4GlcNAcb1-3Galb1-4GlcNAcb1-6(Galb1-4GlcNAcb1-3Galb1-4GlcNAcb1-3)GalNAca-Sp14	21.5	3.51188	16.3343														4	GalNAca-Sp8	6.25	6.0208	96.3328
591	Neu5Aca2-3Galb1-4GlcNAcb1-3Galb1-4GlcNAcb1-3GalNAca-Sp14	11	7.39369	67.2154														71	Fuca1-2Galb1-4(Fuca1-3)GlcNAcb-Sp0	6.25	0.957427	15.3188
592	GlcNAcb1-3Galb1-4GlcNAcb1-3GalNAca-Sp14	13.75	6.5	47.2727														369	GalNAca1-3(Fuca1-2)Galb1-4GlcNAcb1-2Mana1-6(GalNAca1-3(Fuca1-2)Galb1-4GlcNAcb1-2Mana1-3)Manb1-4GlcNAcb1-4GlcNAcb-Sp20	6.25	0.957427	15.3188
593	GlcNAcb1-3Galb1-4GlcNAcb1-6(Galb1-3)GalNAca-Sp14	11.5	6.60808	57.4615														538	GlcNAcb1-3Galb1-4GlcNAcb1-2Mana1-6(GlcNAcb1-3Galb1-4GlcNAcb1-2Mana1-3)Manb1-4GlcNAcb1-4GlcNAcb-Sp12	6.25	1.70783	27.3252
594	GlcNAcb1-3Galb1-4GlcNAcb1-6(GlcNAcb1-3Galb1-4GlcNAcb1-3)GalNAca-Sp14	16	3.91578	24.4736														531	Galb1-4GlcNAcb1-2 Mana1-6(Galb1-4GlcNAcb1-4)(Galb1-4GlcNAcb1-2Mana1-3)Manb1-4GlcNAcb1-4(Fuca1-6)GlcNAc-Sp21	5.75	0.957427	16.6509
595	Neu5Aca2-3Galb1-4GlcNAcb1-3Galb1-4GlcNAcb1-6(Neu5Aca2-3Galb1-4GlcNAcb1-3Galb1-4GlcNAcb1-3)GalNAca-Sp14	10.75	6.94622	64.616														165	Galb1-4GlcNAcb1-3Galb1-4Glcb-Sp8	5.5	2.64575	48.1046
596	Neu5Aca2-6Galb1-4GlcNAcb1-3Galb1-4GlcNAcb1-3GalNAca-Sp14	11.5	1	8.69565														250	Neu5Aca2-3Galb1-3GlcNAcb-Sp8	5.25	1.5	28.5714
597	GlcNAcb1-3Galb1-4GlcNAcb1-3Galb1-4GlcNAcb1-3GalNAca-Sp14	22.75	3.77492	16.593														72	Fuca1-2Galb1-4(Fuca1-3)GlcNAcb-Sp8	5	2.16025	43.2049
598	Galb1-4GlcNAcb1-3Galb1-3GalNAca-Sp14	11.25	2.5	22.2222														95	GalNAcb1-3(Fuca1-2)Galb-Sp8	5	1.63299	32.6599
599	Neu5Aca2-3Galb1-4GlcNAcb1-3Galb1-4GlcNAcb1-6(Galb1-3)GalNAca-Sp14	13.25	3.40343	25.6863														324	Neu5Aca2-3Galb1-4GlcNAcb1-2Mana1-6(Neu5Aca2-3Galb1-4GlcNAcb1-2Mana1-3)Manb1-4GlcNAcb1-4GlcNAcb-Sp12	5	1.41421	28.2843
600	Neu5Aca2-6Galb1-4GlcNAcb1-3Galb1-4GlcNAcb1-6(Galb1-3)GalNAca-Sp14	11.5	1.29099	11.226														9	Neu5Aca-Sp8	4.75	7.08872	149.236
601	Neu5Aca2-6Galb1-4GlcNAcb1-6(Galb1-3)GalNAca-Sp14	13.75	1.70783	12.4205														49	Neu5,9Ac2a2-6Galb1-4GlcNAcb-Sp8	4.75	0.5	10.5263
602	Neu5Aca2-3Galb1-4GlcNAcb1-3Galb1-4GlcNAcb1-2Mana1-6(Neu5Aca2-3Galb1-4GlcNAcb1-3Galb1-4GlcNAcb1-2Mana1-3)Manb1-4GlcNAcb1-4GlcNAcb-Sp12	13.5	3.31662	24.5676														60	Fuca1-2Galb1-3(Fuca1-4)GlcNAcb-Sp8	4.25	2.5	58.8235
603	GlcNAcb1-6(Neu5Aca2-3Galb1-3)GalNAca-Sp14	8.25	1.89297	22.9451														490	Neu5Aca2-3Galb1-3GlcNAcb1-6GalNAca-Sp14	2.75	0.957427	34.8155
604	Neu5Aca2-6Galb1-4GlcNAcb1-3Galb1-4GlcNAcb1-6(Neu5Aca2-6Galb1-4GlcNAcb1-3Galb1-4GlcNAcb1-3)GalNAca-Sp14	22	1.82574	8.29883														256	Neu5Aca2-3Galb1-4(Fuca1-3)GlcNAcb1-3Galb-Sp8	2.5	1	40
605	Neu5Aca2-6Galb1-4GlcNAcb1-3Galb1-4GlcNAcb1-3Galb1-4GlcNAcb1-2Mana1-6(Neu5Aca2-6Galb1-4GlcNAcb1-3Galb1-4GlcNAcb1-3Galb1-4GlcNAcb1-2Mana1-3)Manb1-4GlcNAcb1-4GlcNAcb-Sp12	48.5	1.29099	2.66184														131	Galb1-4GlcNAcb1-6GalNAca-Sp8	2.25	1.89297	84.132
606	Neu5Aca2-3Galb1-4GlcNAcb1-3Galb1-4GlcNAcb1-3Galb1-4GlcNAcb1-2Mana1-6(Neu5Aca2-3Galb1-4GlcNAcb1-3Galb1-4GlcNAcb1-3Galb1-4GlcNAcb1-2Mana1-3)Manb1-4GlcNAcb1-4GlcNAcb-Sp12	49.5	3.69685	7.46837														288	Neu5Aca2-3Galb1-4GlcNAcb1-6(Galb1-3)GalNAca-Sp14	2	0	0
607	Neu5Aca2-6Galb1-4GlcNAcb1-3Galb1-4GlcNAcb1-2Mana1-6(Neu5Aca2-6Galb1-4GlcNAcb1-3Galb1-4GlcNAcb1-2Mana1-3)Manb1-4GlcNAcb1-4GlcNAcb-Sp12	15.75	5.67891	36.0566														502	GalNAcb1-4(Fuca1-3)(6S)GlcNAcb-Sp8	1.75	0.957427	54.7101
608	GlcNAcb1-3Fuca-Sp21	24.5	3.10913	12.6903														230	Neu5Aca2-3(6S)Galb1-4(Fuca1-3)GlcNAcb-Sp8	-1	5.35413	-535.413
609	Galb1-3GalNAcb1-4(Neu5Aca2-8Neu5Aca2-8Neu5Aca2-3)Galb1-4Glcb-Sp21	15.25	0.957427	6.27821														126	Galb1-3(Fuca1-4)GlcNAcb1-3Galb1-4(Fuca1-3)GlcNAcb-Sp0	-1.5	9.53939	-635.959

## Sheet: Fig 1B - CBM5 5ug (2)
Chart Number	Structure on Masterlist	AvgMeanS-B w/o MIN/MAX	StDev	%CV														Chart Number	CBM5-488 (5 ug/ml) Request #3193 Slide #17595 v5.2 02/09/16 TRM	AvgMeanS-B w/o MIN/MAX	StDev	%CV
1	Gala-Sp8	10.25	1.70783	16.6617														361	Fuca1-2Galb1-4(Fuca1-3)GlcNAcb1-2Mana1-6(Fuca1-2Galb1-4(Fuca1-3)GlcNAcb1-2Mana1-3)Manb1-4GlcNAcb1-4GlcNAb-Sp20	198.25	29.8371	15.0502
2	Glca-Sp8	1.25	1.25831	100.664														146	Galb1-3Galb-Sp8	141.75	244.173	172.256
3	Mana-Sp8	11	5.35413	48.6739														169	Galb1-4GlcNAcb-Sp8	77.75	118.907	152.935
4	GalNAca-Sp8	3.25	3.86221	118.837														540	Galb1-4GlcNAcb1-3Galb1-4GlcNAcb1-2Mana1-6(Galb1-4GlcNAcb1-3Galb1-4GlcNAcb1-2Mana1-3)Manb1-4GlcNAcb1-4GlcNAcb-Sp12	76	9.93311	13.0699
5	GalNAca-Sp15	16.75	17.4619	104.25														364	Fuca1-4(Galb1-3)GlcNAcb1-2Mana1-6(Fuca1-4(Galb1-3)GlcNAcb1-2Mana1-3)Manb1-4GlcNAcb1-4(Fuca1-6)GlcNAcb-Sp22	71.75	8.99537	12.5371
6	Fuca-Sp8	19.25	1.25831	6.53665														359	Fuca1-2Galb1-3GlcNAcb1-2Mana1-6(Fuca1-2Galb1-3GlcNAcb1-2Mana1-3)Manb1-4GlcNAcb1-4GlcNAcb-Sp20	62.5	9.25563	14.809
7	Fuca-Sp9	22.75	4.57347	20.1032														558	Galb1-4GlcNAcb1-3Galb1-4GlcNAcb1-6(Galb1-4GlcNAcb1-3Galb1-4GlcNAcb1-2)Mana1-6(Galb1-4GlcNAcb1-3Galb1-4GlcNAcb1-2Mana1-3)Mana1-4GlcNAcb1-4GlcNAc-Sp24	55	12.5698	22.8542
8	Rhaa-Sp8	7	5.09902	72.8431														419	Fuca1-2Galb1-4GlcNAcb1-2Mana1-6(Fuca1-2Galb1-4GlcNAcb1-2Mana1-3)Manb1-4GlcNAcb1-4(Fuca1-6)GlcNAcb-Sp22	48.75	8.34166	17.1111
9	Neu5Aca-Sp8	3.5	3.51188	100.34														371	Gala1-3Galb1-4(Fuca1-3)GlcNAcb1-2Mana1-6(Gala1-3Galb1-4(Fuca1-3)GlcNAcb1-2Mana1-3)Manb1-4GlcNAcb1-4GlcNAcb-Sp20	47.25	6.0208	12.7424
10	Neu5Aca-Sp11	6.5	4.04145	62.1762														360	Fuca1-2Galb1-4GlcNAcb1-2Mana1-6(Fuca1-2Galb1-4GlcNAcb1-2Mana1-3)Manb1-4GlcNAcb1-4GlcNAcb-Sp20	45.75	2.5	5.46448
11	Neu5Acb-Sp8	25.25	10.0457	39.7851														394	Gala1-3Galb1-3(Fuca1-4)GlcNAcb1-2Mana1-6(Gala1-3Galb1-3(Fuca1-4)GlcNAcb1-2Mana1-3)Manb1-4GlcNAcb1-4GlcNAc-Sp19	42	4.24264	10.1015
12	Galb-Sp8	38.5	7.85281	20.3969														374	Fuca1-4(Fuca1-2Galb1-3)GlcNAcb1-2Mana1-3(Fuca1-4(Fuca1-2Galb1-3)GlcNAcb1-2Mana1-3)Manb1-4GlcNAcb1-4GlcNAcb-Sp19	40.75	5.5	13.4969
13	Glcb-Sp8	8.75	0.5	5.71429														314	Mana1-6(Mana1-3)Mana1-6(Mana1-3)Manb-Sp10	40.25	7.932	19.7068
14	Manb-Sp8	27.25	2.21736	8.13709														544	GlcNAcb1-3Galb1-4GlcNAcb1-3Galb1-4GlcNAcb1-2Mana1-6(GlcNAcb1-3Galb1-4GlcNAcb1-3Galb1-4GlcNAcb1-2Mana1-3)Manb1-4GlcNAcb1-4GlcNAcb-Sp12	38.75	13.6961	35.3448
15	GalNAcb-Sp8	9.25	5.7373	62.0249														12	Galb-Sp8	38.5	7.85281	20.3969
16	GlcNAcb-Sp0	23	3.3665	14.637														177	GlcNAcb1-6(GlcNAcb1-3)GalNAca-Sp14	37.25	3.59398	9.64826
17	GlcNAcb-Sp8	20.75	2.06155	9.93519														471	Fuca1-2Galb1-4(Fuca1-3)GlcNAcb1-2Mana1-6(Fuca1-2Galb1-4(Fuca1-3)GlcNAcb1-2Mana1-3)Manb1-4GlcNAcb1-4(Fuca1-6)GlcNAcb-Sp24	36	3.16228	8.7841
18	GlcN(Gc)b-Sp8	26	7.25718	27.9122														395	Neu5Aca2-3Galb1-3GlcNAcb1-2Mana1-6(Neu5Aca2-3Galb1-3GlcNAcb1-2Mana1-3)Manb1-4GlcNAcb1-4GlcNAc-Sp19	34.75	2.36291	6.79973
19	Galb1-4GlcNAcb1-6(Galb1-4GlcNAcb1-3)GalNAca-Sp8	9.5	1.29099	13.5894														532	Fuca1-4(Galb1-3)GlcNAcb1-2 Mana-Sp0	34	6.48074	19.061
20	Galb1-4GlcNAcb1-6(Galb1-4GlcNAcb1-3)GalNAc-Sp14	11.5	1.91485	16.6509														485	Neu5Aca2-3Galb1-3GlcNAcb1-2Mana1-6(GlcNAcb1-4)(Neu5Aca2-3Galb1-3GlcNAcb1-2Mana1-3)Manb1-4GlcNAcb1-4GlcNAc-Sp21	33.5	4.65475	13.8948
21	GlcNAcb1-6(GlcNAcb1-4)(GlcNAcb1-3)GlcNAc-Sp8	9	1.41421	15.7135														475	Galb1-3GlcNAcb1-2Mana1-6(GlcNAcb1-4)(Galb1-3GlcNAcb1-2Mana1-3)Manb1-4GlcNAcb1-4GlcNAcb-Sp21	32.25	3.94757	12.2405
22	6S(3S)Galb1-4(6S)GlcNAcb-Sp0	8.75	0.957427	10.942														393	Gala1-3Galb1-3GlcNAcb1-2Mana1-6(Gala1-3Galb1-3GlcNAcb1-2Mana1-3)Manb1-4GlcNAcb1-4GlcNAc-Sp19	31.75	2.98608	9.40497
23	6S(3S)Galb1-4GlcNAcb-Sp0	14	4.83046	34.5033														605	Neu5Aca2-6Galb1-4GlcNAcb1-3Galb1-4GlcNAcb1-3Galb1-4GlcNAcb1-2Mana1-6(Neu5Aca2-6Galb1-4GlcNAcb1-3Galb1-4GlcNAcb1-3Galb1-4GlcNAcb1-2Mana1-3)Manb1-4GlcNAcb1-4GlcNAcb-Sp12	30.5	2.38048	7.80484
24	(3S)Galb1-4(Fuca1-3)(6S)Glc-Sp0	20.75	1.70783	8.23048														28	(3S)Galb1-3(Fuca1-4)GlcNAcb-Sp8	30	7.87401	26.2467
25	(3S)Galb1-4Glcb-Sp8	18.5	1.29099	6.97835														303	GlcNAcb1-6(Galb1-4GlcNAcb1-3)Galb1-4GlcNAc-Sp0	28	3.4641	12.3718
26	(3S)Galb1-4(6S)Glcb-Sp0	21.5	3.87298	18.0139														349	Galb1-4GlcNAcb1-2Mana1-6Manb1-4GlcNAcb1-4GlcNAc-Sp12	27.75	4.99166	17.988
27	(3S)Galb1-4(6S)Glcb-Sp8	11.75	2.06155	17.5451														472	Fuca1-2Galb1-3(Fuca1-4)GlcNAcb1-2Mana1-6(Fuca1-2Galb1-3(Fuca1-4)GlcNAcb1-2Mana1-3)Manb1-4GlcNAcb1-4(Fuca1-6)GlcNAcb1-4(Fuca1-6)GlcNAcb-Sp19	27.75	9.39415	33.8528
28	(3S)Galb1-3(Fuca1-4)GlcNAcb-Sp8	30	7.87401	26.2467														290	Galb1-4(Fuca1-3)(6S)GlcNAcb-Sp0	27.5	1.91485	6.96311
29	(3S)Galb1-3GalNAca-Sp8	11.5	1.73205	15.0613														14	Manb-Sp8	27.25	2.21736	8.13709
30	(3S)Galb1-3GlcNAcb-Sp0	9.25	0.957427	10.3506														362	Gala1-3Galb1-4GlcNAcb1-2Mana1-6(Gala1-3Galb1-4GlcNAcb1-2Mana1-3)Manb1-4GlcNAcb1-4GlcNAcb-Sp20	27.25	2.62996	9.65121
31	(3S)Galb1-3GlcNAcb-Sp8	12	6.16441	51.3701														368	Galb1-4GlcNAcb1-2Mana1-6(Galb1-4GlcNAcb1-4(Galb1-4GlcNAcb1-2)Mana1-3)Manb1-4GlcNAcb1-4GlcNAc-Sp21	27.25	1.5	5.50459
32	(3S)Galb1-4(Fuca1-3)GlcNAc-Sp0	8.5	1.73205	20.3771														37	(3S)Galb1-4GlcNAcb-Sp8	27	2.3094	8.55334
33	(3S)Galb1-4(Fuca1-3)GlcNAc-Sp8	11.5	1.29099	11.226														415	Fuca1-2Galb1-4(Fuca1-3)GlcNAcb1-3GalNAca-Sp14	27	0.816497	3.02406
34	(3S)Galb1-4(6S)GlcNAcb-Sp0	10.5	2.51661	23.9677														445	Fuca1-2Galb1-4(Fuca1-3)GlcNAcb1-2Mana1-6(Fuca1-2Galb1-4(Fuca1-3)GlcNAcb1-4(Fuca1-2Galb1-4(Fuca1-3)GlcNAcb1-2)Mana1-3)Manb1-4GlcNAcb1-4GlcNAcb-Sp12	27	0.816497	3.02406
35	(3S)Galb1-4(6S)GlcNAcb-Sp8	13.5	1.73205	12.83														562	GalNAcb1-4GlcNAcb1-3GalNAcb1-4GlcNAcb-Sp0	27	3.74166	13.858
36	(3S)Galb1-4GlcNAcb-Sp0	10.5	1.91485	18.2367														377	Neu5Aca2-3Galb1-4(Fuca1-3)GlcNAcb1-3GalNAca-Sp14	26.75	3.0957	11.5727
37	(3S)Galb1-4GlcNAcb-Sp8	27	2.3094	8.55334														318	Neu5Aca2-6Galb1-4GlcNAcb1-2Mana1-6(Neu5Aca2-3Galb1-4GlcNAcb1-2Mana1-3)Manb1-4GlcNAcb1-4GlcNAcb-Sp12	26.25	2.06155	7.85353
38	(3S)Galb-Sp8	24.75	2.62996	10.6261														18	GlcN(Gc)b-Sp8	26	7.25718	27.9122
39	(6S)(4S)Galb1-4GlcNAcb-Sp0	6.25	2.21736	35.4777														418	Galb1-4(Fuca1-3)GlcNAcb1-2Mana1-6(Galb1-4(Fuca1-3)GlcNAcb1-2Mana1-3)Manb1-4GlcNAcb1-4(Fuca1-6)GlcNAcb-Sp22	25.75	2.98608	11.5964
40	(4S)Galb1-4GlcNAcb-Sp8	15	2	13.3333														11	Neu5Acb-Sp8	25.25	10.0457	39.7851
41	(6P)Mana-Sp8	14.75	0.957427	6.49103														336	Neu5Aca2-3Galb1-4(Fuca1-3)GlcNAcb1-6(Neu5Aca2-3Galb1-3)GalNAc-Sp14	25.25	2.87228	11.3754
42	(6S)Galb1-4Glcb-Sp0	21.5	3.69685	17.1946														366	Neu5Aca2-6GlcNAcb1-4GlcNAcb1-4GlcNAc-Sp21	25	3.55903	14.2361
43	(6S)Galb1-4Glcb-Sp8	19.75	11.1168	56.2876														38	(3S)Galb-Sp8	24.75	2.62996	10.6261
44	(6S)Galb1-4GlcNAcb-Sp8	9.75	2.5	25.641														236	Neu5Aca2-3GalNAca-Sp8	24.75	3.30404	13.3496
45	(6S)Galb1-4(6S)Glcb-Sp8	13.25	2.36291	17.8333														292	Galb1-4(Fuca1-3)GlcNAcb1-3Galb1-3(Fuca1-4)GlcNAcb-Sp0	24.25	1.25831	5.18889
46	Neu5Aca2-3(6S)Galb1-4GlcNAcb-Sp8	10.75	0.957427	8.9063														425	Fuca1-2Galb1-3GlcNAcb1-2Mana1-6(Fuca1-2Galb1-3GlcNAcb1-2Mana1-3)Manb1-4GlcNAcb1-4(Fuca1-6)GlcNAcb-Sp22	24	1.63299	6.80414
47	(6S)GlcNAcb-Sp8	11.75	3.0957	26.3463														451	Neu5Aca2-8Neu5Aca2-3Galb1-3GalNAcb1-4(Neu5Aca2-8Neu5Aca2-3)Galb1-4Glcb-Sp0	24	0.816497	3.40207
48	Neu5,9Ac2a-Sp8	18.25	3.30404	18.1043														313	Mana1-6Manb-Sp10	23.75	1.5	6.31579
49	Neu5,9Ac2a2-6Galb1-4GlcNAcb-Sp8	4.5	1.73205	38.49														484	Galb1-4GlcNAcb1-6(Galb1-4GlcNAcb1-2)Mana1-6(Galb1-4GlcNAcb1-2Mana1-3)Manb1-4GlcNAcb1-4(Fuca1-6)GlcNAcb-Sp24	23.75	1.5	6.31579
50	Mana1-6(Mana1-3)Manb1-4GlcNAcb1-4GlcNAcb-Sp12	13	6.48074	49.8519														291	Galb1-4(Fuca1-3)(6S)Glcb-Sp0	23.5	2.88675	12.284
51	Mana1-6(Mana1-3)Manb1-4GlcNAcb1-4GlcNAcb-Sp13	6.75	1.5	22.2222														582	GlcNAcb1-3Galb1-4GlcNAcb1-3Galb1-4GlcNAcb1-6(GlcNAcb1-3Galb1-4GlcNAcb1-3Galb1-4GlcNAb1-2)Mana1-6(GlcNAcb1-3Galb1-4GlcNAcb1-3Galb1-4GlcNAcb1-2Mana1-3)Manb1-4GlcNAcb1-4(Fuca1-6)GlcNAcb-Sp24	23.5	3.10913	13.2303
52	GlcNAcb1-2Mana1-6(GlcNAcb1-2Mana1-3)Manb1-4GlcNAcb1-4GlcNAcb-Sp12	11.25	2.21736	19.7098														444	Fuca1-2Galb1-4 GlcNAcb1-2Mana1-6(Fuca1-2Galb1-4GlcNAcb1-2(Fuca1-2Galb1-4GlcNAcb1-4)Mana1-3)Manb1-4GlcNAcb1-4GlcNAcb-Sp12	23.25	1.89297	8.1418
53	GlcNAcb1-2Mana1-6(GlcNAcb1-2Mana1-3)Manb1-4GlcNAcb1-4GlcNAcb-Sp13	8	1.1547	14.4338														16	GlcNAcb-Sp0	23	3.3665	14.637
54	Galb1-4GlcNAcb1-2Mana1-6(Galb1-4GlcNAcb1-2Mana1-3)Manb1-4GlcNAcb1-4GlcNAcb-Sp12	7.5	2.51661	33.5548														61	Fuca1-2Galb1-3GalNAca-Sp8	23	1.41421	6.14875
55	Neu5Aca2-6Galb1-4GlcNAcb1-2Mana1-6(Neu5Aca2-6Galb1-4GlcNAcb1-2Mana1-3)Manb1-4GlcNAcb1-4GlcNAcb-Sp12	8.25	2.06155	24.9885														474	GlcNAcb1-6(GlcNAcb1-2)Mana1-6(GlcNAcb1-2Mana1-3)Manb1-4GlcNAcb1-4(Fuca1-6)GlcNAcb-Sp24	23	4.08248	17.7499
56	Neu5Aca2-6Galb1-4GlcNAcb1-2Mana1-6(Neu5Aca2-6Galb1-4GlcNAcb1-2Man-a1-3)Manb1-4GlcNAcb1-4GlcNAcb-Sp21	9	0.816497	9.07218														7	Fuca-Sp9	22.75	4.57347	20.1032
57	Neu5Aca2-6Galb1-4GlcNAcb1-2Mana1-6(Neu5Aca2-6Galb1-4GlcNAcb1-2Mana1-3)Manb1-4GlcNAcb1-4GlcNAcb-Sp24	10.75	0.957427	8.9063														319	Galb1-4GlcNAcb1-2Mana1-6(Neu5Aca2-6Galb1-4GlcNAcb1-2Mana1-3)Manb1-4GlcNAcb1-4GlcNAcb-Sp12	22.75	2.06155	9.06177
58	Fuca1-2Galb1-3GalNAcb1-3Gala-Sp9	13.5	1.73205	12.83														463	Neu5Aca2-6Galb1-4GlcNAcb1-4Mana1-6(GlcNAcb1-4)(Neu5Aca2-6Galb1-4GlcNAcb1-4(Neu5Aca2-6Galb1-4GlcNAcb1-2)Mana1-3)Manb1-4GlcNAcb1-4GlcNAcb-Sp21	22.75	13.2759	58.3557
59	Fuca1-2Galb1-3GalNAcb1-3Gala1-4Galb1-4Glcb-Sp9	12.25	3.20156	26.1352														341	GlcNAca1-4Galb1-4GlcNAcb1-3Galb1-4(Fuca1-3)GlcNAcb1-3Galb1-4(Fuca1-3)GlcNAcb-Sp0	22.5	3.10913	13.8183
60	Fuca1-2Galb1-3(Fuca1-4)GlcNAcb-Sp8	5.75	0.5	8.69565														370	Gala1-3(Fuca1-2)Galb1-4GlcNAcb1-2Mana1-6(Gala1-3(Fuca1-2)Galb1-4GlcNAcb1-2Mana1-3)Manb1-4GlcNAcb1-4GlcNAcb-Sp20	22.5	1.91485	8.51046
61	Fuca1-2Galb1-3GalNAca-Sp8	23	1.41421	6.14875														477	Neu5Aca2-3Galb1-4GlcNAcb1-2Mana-Sp0	22.5	2.08167	9.25185
62	Fuca1-2Galb1-3GalNAca-Sp14	9.75	1.25831	12.9057														136	Neu5Aca2-6(Galb1-3)GalNAca-Sp14	22	2.16025	9.8193
63	Fuca1-2Galb1-3GalNAcb1-4(Neu5Aca2-3)Galb1-4Glcb-Sp0	10.5	1.29099	12.2952														212	Mana1-2Mana1-6(Mana1-2Mana1-3)Mana1-6(Mana1-2Mana1-2Mana1-3)Manb1-4GlcNAcb1-4GlcNAcb-Sp12	22	2.44949	11.134
64	Fuca1-2Galb1-3GalNAcb1-4(Neu5Aca2-3)Galb1-4Glcb-Sp9	10	1.41421	14.1421														606	Neu5Aca2-3Galb1-4GlcNAcb1-3Galb1-4GlcNAcb1-3Galb1-4GlcNAcb1-2Mana1-6(Neu5Aca2-3Galb1-4GlcNAcb1-3Galb1-4GlcNAcb1-3Galb1-4GlcNAcb1-2Mana1-3)Manb1-4GlcNAcb1-4GlcNAcb-Sp12	22	6.37704	28.9866
65	Fuca1-2Galb1-3GlcNAcb1-3Galb1-4Glcb-Sp8	12.5	0.57735	4.6188														350	Mana1-6(Galb1-4GlcNAcb1-2Mana1-3)Manb1-4GlcNAcb1-4GlcNAcb-Sp12	21.75	0.5	2.29885
66	Fuca1-2Galb1-3GlcNAcb1-3Galb1-4Glcb-Sp10	9.5	1	10.5263														26	(3S)Galb1-4(6S)Glcb-Sp0	21.5	3.87298	18.0139
67	Fuca1-2Galb1-3GlcNAcb-Sp0	11	0.816497	7.4227														42	(6S)Galb1-4Glcb-Sp0	21.5	3.69685	17.1946
68	Fuca1-2Galb1-3GlcNAcb-Sp8	9.75	0.5	5.12821														293	Galb1-4GlcNAcb1-3Galb1-3GlcNAcb-Sp0	21.5	1.73205	8.05605
69	Fuca1-2Galb1-4(Fuca1-3)GlcNAcb1-3Galb1-4(Fuca1-3)GlcNAcb-Sp0	10.5	4.50925	42.9452														577	GlcNAcb1-3Galb1-4GlcNAcb1-3Galb1-4GlcNAcb1-3Galb1-4GlcNAcb1-2Mana1-6(GlcNAcb1-3Galb1-4GlcNAcb1-3Galb1-4GlcNAcb1-3Galb1-4GlcNAcb1-2Mana1-3)Manb1-4GlcNAcb1-4(Fuca1-6)GlcNAcb-Sp24	21.5	4.04145	18.7975
70	Fuca1-2Galb1-4(Fuca1-3)GlcNAcb1-3Galb1-4(Fuca1-3)GlcNAcb1-3Galb1-4(Fuca1-3)GlcNAcb-Sp0	9.75	1.5	15.3846														17	GlcNAcb-Sp8	20.75	2.06155	9.93519
71	Fuca1-2Galb1-4(Fuca1-3)GlcNAcb-Sp0	7.75	0.957427	12.3539														24	(3S)Galb1-4(Fuca1-3)(6S)Glc-Sp0	20.75	1.70783	8.23048
72	Fuca1-2Galb1-4(Fuca1-3)GlcNAcb-Sp8	5.75	1.70783	29.7013														97	GalNAcb1-4(Fuca1-3)GlcNAcb-Sp0	20.75	3.59398	17.3204
73	Fuca1-2Galb1-4GlcNAcb1-3Galb1-4GlcNAcb-Sp0	6	4.24264	70.7107														235	Neu5Aca2-6(Neu5Aca2-3)GalNAca-Sp8	20.75	2.06155	9.93519
74	Fuca1-2Galb1-4GlcNAcb1-3Galb1-4GlcNAcb1-3Galb1-4GlcNAcb-Sp0	8.25	1.5	18.1818														417	GalNAca1-3(Fuca1-2)Galb1-4(Fuca1-3)GlcNAcb1-3GalNAc-Sp14	20.75	0.957427	4.61411
75	Fuca1-2Galb1-4GlcNAcb-Sp0	9.5	1.91485	20.1564														557	GlcNAcb1-3Galb1-4GlcNAcb1-6(GlcNAcb1-3Galb1-4GlcNAcb1-2)Mana1-6(GlcNAcb1-3Galb1-4GlcNAcb1-2Man a1-3)Manb1-4GlcNAcb1-4GlcNAc-Sp24	20.75	0.957427	4.61411
76	Fuca1-2Galb1-4GlcNAcb-Sp8	11.25	1.5	13.3333														96	GalNAcb1-3Gala1-4Galb1-4GlcNAcb-Sp0	20.5	1.73205	8.44903
77	Fuca1-2Galb1-4Glcb-Sp0	15.75	1.5	9.52381														310	GlcNAcb1-4GlcNAcb-Sp10	20.5	3.10913	15.1665
78	Fuca1-2Galb-Sp8	12.5	1	8														299	Neu5Aca2-3Galb1-4(Fuca1-3)GlcNAcb1-6(Galb1-3)GalNAca-Sp14	20.25	2.87228	14.1841
79	Fuca1-3GlcNAcb-Sp8	11.5	1.91485	16.6509														284	Neu5Gca2-3Galb1-4Glcb-Sp0	20	3.4641	17.3205
80	Fuca1-4GlcNAcb-Sp8	10.5	1.73205	16.4957														43	(6S)Galb1-4Glcb-Sp8	19.75	11.1168	56.2876
81	Fucb1-3GlcNAcb-Sp8	12	0.816497	6.80414														200	G-ol-Sp8	19.75	1.25831	6.37117
82	GalNAca1-3(Fuca1-2)Galb1-3GlcNAcb-Sp0	9.5	1.29099	13.5894														483	Mana1-6(Mana1-3)Manb1-4GlcNAcb1-4(Fuca1-6)GlcNAcb-Sp19	19.75	6.23832	31.5864
83	GalNAca1-3(Fuca1-2)Galb1-4(Fuca1-3)GlcNAcb-Sp0	10.75	1.5	13.9535														166	Galb1-4GlcNAcb1-6(Galb1-3)GalNAca-Sp8	19.5	4.04145	20.7254
84	(3S)Galb1-4(Fuca1-3)Glcb-Sp0	17.75	2.06155	11.6144														224	Neu5Aca2-3Galb1-3GalNAca-Sp14	19.5	1.91485	9.81977
85	GalNAca1-3(Fuca1-2)Galb1-4GlcNAcb-Sp0	11.5	0.57735	5.02044														264	Neu5Aca2-3Galb1-4Glcb-Sp8	19.5	3.51188	18.0097
86	GalNAca1-3(Fuca1-2)Galb1-4GlcNAcb-Sp8	6.75	1.25831	18.6416														6	Fuca-Sp8	19.25	1.25831	6.53665
87	GalNAca1-3(Fuca1-2)Galb1-4Glcb-Sp0	11	1.41421	12.8565														199	Glcb1-6Glcb-Sp8	19.25	1.70783	8.87182
88	GlcNAcb1-3Galb1-3GalNAca-Sp8	11.5	0.57735	5.02044														446	Galb1-4(Fuca1-3)GlcNAcb1-6GalNAc-Sp14	19.25	2.5	12.987
89	GalNAca1-3(Fuca1-2)Galb-Sp8	8.75	0.957427	10.942														584	GlcNAcb1-3Galb1-4GlcNAcb1-3Galb1-4GlcNAcb1-3Galb1-4GlcNAcb1-6(GlcNAcb1-3Galb1-4GlcNAcb1-3Galb1-4GlcNAcb1-3Galb1-4GlcNAb1-2)Mana1-6(GlcNAcb1-3Galb1-4GlcNAcb1-3Galb1-4GlcNAcb1-3Galb1-4GlcNAcb1-2Mana1-3)Manb1-4GlcNAcb1-4(Fuca1-6)GlcNAcb-Sp24	19.25	2.62996	13.6621
90	GalNAca1-3(Fuca1-2)Galb-Sp18	8.5	1	11.7647														588	Galb1-4GlcNAcb1-3Galb1-4GlcNAcb1-3GalNAca-Sp14	19.25	10.9049	56.6488
91	GalNAca1-3GalNAcb-Sp8	12.5	0.57735	4.6188														353	Galb1-3GlcNAcb1-2Mana1-6(Galb1-3GlcNAcb1-2Mana1-3)Manb1-4GlcNAcb1-4(Fuca1-6)GlcNAcb-Sp22	19	1.41421	7.44323
92	GalNAca1-3Galb-Sp8	11.75	0.957427	8.14832														439	Galb1-6Galb-Sp10	19	5.35413	28.1796
93	GalNAca1-4(Fuca1-2)Galb1-4GlcNAcb-Sp8	8.75	1.89297	21.6339														196	Glca1-4Glca-Sp8	18.75	1.25831	6.71096
94	GalNAcb1-3GalNAca-Sp8	11.25	1.5	13.3333														323	Galb1-3GlcNAcb1-2Mana1-6(Galb1-3GlcNAcb1-2Mana1-3)Manb1-4GlcNAcb1-4GlcNAcb-Sp19	18.75	1.25831	6.71096
95	GalNAcb1-3(Fuca1-2)Galb-Sp8	8	2.82843	35.3553														403	Gala1-4Galb1-4GlcNAcb1-2Mana1-6(Gala1-4Galb1-4GlcNAcb1-2Mana1-3)Manb1-4GlcNAcb1-4GlcNAcb-Sp24	18.75	2.36291	12.6022
96	GalNAcb1-3Gala1-4Galb1-4GlcNAcb-Sp0	20.5	1.73205	8.44903														25	(3S)Galb1-4Glcb-Sp8	18.5	1.29099	6.97835
97	GalNAcb1-4(Fuca1-3)GlcNAcb-Sp0	20.75	3.59398	17.3204														98	GalNAcb1-4GlcNAcb-Sp0	18.5	1.29099	6.97835
98	GalNAcb1-4GlcNAcb-Sp0	18.5	1.29099	6.97835														489	Galb1-3(Fuca1-4)GlcNAcb1-6GalNAca-Sp14	18.5	2.51661	13.6033
99	GalNAcb1-4GlcNAcb-Sp8	15.75	2.36291	15.0026														48	Neu5,9Ac2a-Sp8	18.25	3.30404	18.1043
100	Gala1-2Galb-Sp8	12.5	1.73205	13.8564														198	Glcb1-4Glcb-Sp8	18.25	1.25831	6.89483
101	Gala1-3(Fuca1-2)Galb1-3GlcNAcb-Sp0	10.25	1.5	14.6341														280	Neu5Gca2-3Galb1-3(Fuca1-4)GlcNAcb-Sp0	18.25	2.06155	11.2962
102	Gala1-3(Fuca1-2)Galb1-3GlcNAcb-Sp8	12	0.816497	6.80414														367	Galb1-4(Fuca1-3)GlcNAcb1-6(Fuca1-2Galb1-4GlcNAcb1-3)Galb1-4Glc-Sp21	18.25	0.957427	5.24618
103	Gala1-3(Fuca1-2)Galb1-4(Fuca1-3)GlcNAcb-Sp0	12.25	3.94757	32.2251														309	GlcNAcb1-3Man-Sp10	18	6.27163	34.8424
104	Gala1-3(Fuca1-2)Galb1-4(Fuca1-3)GlcNAcb-Sp8	14.5	2.64575	18.2466														358	KDNa2-3Galb1-3GalNAca-Sp14	18	3.4641	19.245
105	Gala1-3(Fuca1-2)Galb1-4GlcNAc-Sp0	10.75	0.5	4.65116														473	Neu5Aca2-3Galb1-3GlcNAcb1-6(Neu5Aca2-3Galb1-3GlcNAcb1-2)Mana1-6(Neu5Aca2-3Galb1-3GlcNAcb1-2Mana1-3)Manb1-4GlcNAcb1-4GlcNAcb-Sp19	18	3.26599	18.1444
106	Gala1-3(Fuca1-2)Galb1-4Glcb-Sp0	5	4.08248	81.6497														84	(3S)Galb1-4(Fuca1-3)Glcb-Sp0	17.75	2.06155	11.6144
107	Gala1-3(Fuca1-2)Galb-Sp8	10.25	0.957427	9.34075														141	Galb1-3GalNAca-Sp16	17.75	1.25831	7.08905
108	Gala1-3(Fuca1-2)Galb-Sp18	12	3.82971	31.9142														282	Neu5Gca2-3Galb1-4(Fuca1-3)GlcNAcb-Sp0	17.75	2.36291	13.3122
109	Gala1-4(Gala1-3)Galb1-4GlcNAcb-Sp8	13.75	1.70783	12.4205														427	Galb1-3GlcNAcb1-6(Galb1-3GlcNAcb1-2)Mana1-6(Galb1-3GlcNAcb1-2Mana1-3)Manb1-4GlcNAcb1-4GlcNAcb-Sp19	17.75	1.70783	9.62155
110	Gala1-3GalNAca-Sp8	12	2.94392	24.5327														457	Galb1-4GlcNAcb1-6(Galb1-4GlcNAcb1-2)Mana1-6(Galb1-4GlcNAcb1-2Mana1-3)Manb1-4GlcNAcb1-4GlcNAcb-Sp19	17.75	3.30404	18.6143
111	Gala1-3GalNAca-Sp16	11.5	1.29099	11.226														571	Galb1-3GlcNAcb1-3Galb1-4GlcNAcb1-6(Galb1-3GlcNAcb1-3Galb1-4GlcNAb1-2)Mana1-6(Galb1-3GlcNAcb1-3Galb1-4GlcNAcb1-2Mana1-3)Manb1-4GlcNAcb1-4(Fuca1-6)GlcNAcb-Sp24	17.75	0.5	2.8169
112	Gala1-3GalNAcb-Sp8	13.5	3.10913	23.0306														181	GlcNAcb1-3Galb-Sp8	17.25	0.5	2.89855
113	Gala1-3Galb1-4(Fuca1-3)GlcNAcb-Sp8	8.75	2.87228	32.8261														263	Neu5Aca2-3Galb1-4Glcb-Sp0	17.25	0.5	2.89855
114	Gala1-3Galb1-3GlcNAcb-Sp0	15.25	1.89297	12.4129														118	Gala1-3Galb-Sp8	17	0.816497	4.80292
115	Gala1-3Galb1-4GlcNAcb-Sp8	-0.25	23.8659	-9546.38														202	GlcAb-Sp8	17	1.82574	10.7397
116	Gala1-3Galb1-4Glcb-Sp0	15.75	2.75379	17.4844														274	Neu5Aca2-6Galb-Sp8	17	0.816497	4.80292
117	Gala1-3Galb1-4Glc-Sp10	13.5	1	7.40741														454	Gala1-3(Fuca1-2)Galb1-3GlcNAcb1-2Mana1-6(Gala1-3(Fuca1-2)Galb1-3GlcNAcb1-2Mana1-3)Manb1-4GlcNAcb1-4(Fuca1-6)GlcNAcb-Sp22	17	2.44949	14.4088
118	Gala1-3Galb-Sp8	17	0.816497	4.80292														581	Galb1-4GlcNAcb1-3Galb1-4GlcNAcb1-6(Galb1-4GlcNAcb1-3Galb1-4GlcNAb1-2)Mana1-6(Galb1-4GlcNAcb1-3Galb1-4GlcNAcb1-2Mana1-3)Manb1-4GlcNAcb1-4(Fuca1-6)GlcNAcb-Sp24	17	2.82843	16.6378
119	Gala1-4(Fuca1-2)Galb1-4GlcNAcb-Sp8	13.5	1.29099	9.56292														5	GalNAca-Sp15	16.75	17.4619	104.25
120	Gala1-4Galb1-4GlcNAcb-Sp0	12	1.41421	11.7851														222	Fuca1-2(6S)Galb1-4(6S)Glcb-Sp0	16.75	2.21736	13.2379
121	Gala1-4Galb1-4GlcNAcb-Sp8	11.25	0.957427	8.51046														500	Fuca1-2(6S)Galb1-3(6S)GlcNAcb-Sp0	16.75	2.5	14.9254
122	Gala1-4Galb1-4Glcb-Sp0	12.75	0.957427	7.50923														566	Galb1-3GlcNAcb1-6(Galb1-3)GalNAc-Sp14	16.75	2.36291	14.1069
123	Gala1-4GlcNAcb-Sp8	12.25	3.5	28.5714														583	Galb1-4GlcNAcb1-3Galb1-4GlcNAcb1-3Galb1-4GlcNAcb1-6(Galb1-4GlcNAcb1-3Galb1-4GlcNAcb1-3Galb1-4GlcNAb1-2)Mana1-6(Galb1-4GlcNAcb1-3Galb1-4GlcNAcb1-3Galb1-4GlcNAcb1-2Mana1-3)Manb1-4GlcNAcb1-4(Fuca1-6)GlcNAcb-Sp24	16.75	2.5	14.9254
124	Gala1-6Glcb-Sp8	11.5	2.08167	18.1014														172	Galb1-4Glcb-Sp8	16.5	1.91485	11.6052
125	Galb1-2Galb-Sp8	14.5	1.29099	8.90341														221	Fuca1-2Galb1-4(6S)GlcNAcb-Sp8	16.5	5.8023	35.1654
126	Galb1-3(Fuca1-4)GlcNAcb1-3Galb1-4(Fuca1-3)GlcNAcb-Sp0	6	2	33.3333														372	GalNAca1-3(Fuca1-2)Galb1-3GlcNAcb1-2Mana1-6(GalNAca1-3(Fuca1-2)Galb1-3GlcNAcb1-2Mana1-3)Manb1-4GlcNAcb1-4GlcNAcb-Sp20	16.5	4.3589	26.4176
127	Galb1-3GlcNAcb1-3Galb1-4(Fuca1-3)GlcNAcb-Sp0	5.25	1.25831	23.9677														452	GalNAcb1-4Galb1-4Glcb-Sp0	16.5	1	6.06061
128	Galb1-3(Fuca1-4)GlcNAc-Sp0	10.5	0.57735	5.49857														503	(3S)GalNAcb1-4(Fuca1-3)GlcNAcb-Sp8	16.5	1.29099	7.82421
129	Galb1-3(Fuca1-4)GlcNAc-Sp8	9.75	0.957427	9.81977														322	Neu5Gcb2-6Galb1-4GlcNAc-Sp8	16.25	0.957427	5.89186
130	Fuca1-4(Galb1-3)GlcNAcb-Sp8	12	1.82574	15.2145														338	GlcNAca1-4Galb1-4GlcNAcb-Sp0	16.25	0.957427	5.89186
131	Galb1-4GlcNAcb1-6GalNAca-Sp8	2.75	1.5	54.5455														542	Neu5Gca2-3Galb1-4GlcNAcb1-3Galb1-4GlcNAcb1-2Mana1-6(Neu5Gca2-3Galb1-4GlcNAcb1-3Galb1-4GlcNAcb1-2Mana1-3)Manb1-4GlcNAcb1-4GlcNAcb-Sp24	16.25	1.70783	10.5097
132	Galb1-4GlcNAcb1-6GalNAc-Sp14	16	1.41421	8.83883														132	Galb1-4GlcNAcb1-6GalNAc-Sp14	16	1.41421	8.83883
133	GlcNAcb1-6(Galb1-3)GalNAca-Sp8	10.25	2.62996	25.6581														167	Galb1-4GlcNAcb1-6(Galb1-3)GalNAc-Sp14	16	0.816497	5.1031
134	GlcNAcb1-6(Galb1-3)GalNAca-Sp14	11.75	0.957427	8.14832														298	(6P)Glcb-Sp10	16	1.41421	8.83883
135	Neu5Aca2-6(Galb1-3)GalNAca-Sp8	10.5	1.73205	16.4957														351	GlcNAcb1-2Mana1-6(GlcNAcb1-2Mana1-3)Manb1-4GlcNAcb1-4(Fuca1-6)GlcNAcb-Sp22	16	1.82574	11.4109
136	Neu5Aca2-6(Galb1-3)GalNAca-Sp14	22	2.16025	9.8193														498	Fuca1-2Galb1-4GlcNAcb1-2Mana-Sp0	16	1.41421	8.83883
137	Neu5Acb2-6(Galb1-3)GalNAca-Sp8	9.75	2.21736	22.7421														77	Fuca1-2Galb1-4Glcb-Sp0	15.75	1.5	9.52381
138	Neu5Aca2-6(Galb1-3)GlcNAcb1-4Galb1-4Glcb-Sp10	7.5	0.57735	7.698														99	GalNAcb1-4GlcNAcb-Sp8	15.75	2.36291	15.0026
139	Galb1-3GalNAca-Sp8	13	2.70801	20.8309														116	Gala1-3Galb1-4Glcb-Sp0	15.75	2.75379	17.4844
140	Galb1-3GalNAca-Sp14	11.25	1.25831	11.1849														397	Galb1-4GlcNAcb1-2Mana1-6(GlcNAcb1-2Mana1-3)Manb1-4GlcNAcb1-4GlcNAc-Sp12	15.75	2.62996	16.6981
141	Galb1-3GalNAca-Sp16	17.75	1.25831	7.08905														400	Galb1-4(Fuca1-3)GlcNAcb1-3GalNAca-Sp14	15.75	2.75379	17.4844
142	Galb1-3GalNAcb-Sp8	10.75	0.957427	8.9063														423	GalNAca1-3(Fuca1-2)Galb1-3GlcNAcb1-3GalNAc-Sp14	15.75	1.70783	10.8433
143	Galb1-3GalNAcb1-3Gala1-4Galb1-4Glcb-Sp0	10	0.816497	8.16497														546	Galb1-4GlcNAcb1-3Galb1-4GlcNAcb1-3Galb1-4GlcNAcb1-2Mana1-6(Galb1-4GlcNAcb1-3Galb1-4GlcNAcb1-3Galb1-4GlcNAcb1-2Mana1-3)Manb1-4GlcNAcb1-4GlcNAcb-Sp12	15.75	1.70783	10.8433
144	Galb1-3GalNAcb1-4(Neu5Aca2-3)Galb1-4Glcb-Sp0	8.5	0.57735	6.79236														570	Galb1-3GlcNAcb1-3Galb1-4GlcNAcb1-3Galb1-4GlcNAcb1-6(Galb1-3GlcNAcb1-3Galb1-4GlcNAcb1-3Galb1-4GlcNAb1-2)Mana1-6(Galb1-3GlcNAcb1-3Galb1-4GlcNAcb1-3Galb1-4GlcNAcb1-2Mana1-3)Manb1-4GlcNAcb1-4(Fuca1-6)GlcNAcb-Sp24	15.75	1.25831	7.98924
145	Galb1-3GalNAcb1-4Galb1-4Glcb-Sp8	12.75	0.957427	7.50923														153	Galb1-4(Fuca1-3)GlcNAcb1-3Galb1-4(Fuca1-3)GlcNAcb-Sp0	15.5	1.91485	12.3539
146	Galb1-3Galb-Sp8	0	0	0														155	Galb1-4(6S)Glcb-Sp0	15.5	1.29099	8.329
147	Galb1-3GlcNAcb1-3Galb1-4GlcNAcb-Sp0	4.5	1.73205	38.49														253	Neu5Aca2-3Galb1-4(Fuca1-3)GlcNAcb1-3Galb1-4(Fuca1-3)GlcNAcb1-3Galb1-4(Fuca1-3)GlcNAcb-Sp0	15.5	2.64575	17.0694
148	Galb1-3GlcNAcb1-3Galb1-4Glcb-Sp10	9.25	2.21736	23.9714														343	GlcNAca1-4Galb1-3GalNAc-Sp14	15.5	3.31662	21.3976
149	Galb1-3GlcNAcb-Sp0	12.25	1.25831	10.2719														449	Gala1-3(Fuca1-2)Galb1-4GlcNAcb1-6(Gala1-3(Fuca1-2)Galb1-4GlcNAcb1-3)GalNAc-Sp14	15.5	1	6.45161
150	Galb1-3GlcNAcb-Sp8	14.5	2.38048	16.4171														499	Fuca1-2Galb1-3(6S)GlcNAcb-Sp0	15.5	1	6.45161
151	Galb1-4(Fuca1-3)GlcNAcb-Sp0	12.5	2.08167	16.6533														604	Neu5Aca2-6Galb1-4GlcNAcb1-3Galb1-4GlcNAcb1-6(Neu5Aca2-6Galb1-4GlcNAcb1-3Galb1-4GlcNAcb1-3)GalNAca-Sp14	15.5	3	19.3548
152	Galb1-4(Fuca1-3)GlcNAcb-Sp8	13	4	30.7692														114	Gala1-3Galb1-3GlcNAcb-Sp0	15.25	1.89297	12.4129
153	Galb1-4(Fuca1-3)GlcNAcb1-3Galb1-4(Fuca1-3)GlcNAcb-Sp0	15.5	1.91485	12.3539														287	Neu5Gca-Sp8	15.25	1.5	9.83607
154	Galb1-4(Fuca1-3)GlcNAcb1-3Galb1-4(Fuca1-3)GlcNAcb1-3Galb1-4(Fuca1-3)GlcNAcb-Sp0	8	1.1547	14.4338														306	GalNAcb1-3Galb-Sp8	15.25	2.21736	14.54
155	Galb1-4(6S)Glcb-Sp0	15.5	1.29099	8.329														410	Galb1-3GalNAcb1-4(Neu5Aca2-8Neu5Aca2-3)Galb1-4Glcb-Sp0	15.25	2.06155	13.5184
156	Galb1-4(6S)Glcb-Sp8	10.5	1.29099	12.2952														40	(4S)Galb1-4GlcNAcb-Sp8	15	2	13.3333
157	Galb1-4GalNAca1-3(Fuca1-2)Galb1-4GlcNAcb-Sp8	5.5	1.29099	23.4726														217	Manb1-4GlcNAcb-Sp0	15	1.41421	9.42809
158	Galb1-4GalNAcb1-3(Fuca1-2)Galb1-4GlcNAcb-Sp8	7.5	1.29099	17.2133														294	Neu5Aca2-3Galb1-3GlcNAcb1-3Galb1-3GlcNAcb-Sp0	15	2.94392	19.6261
159	Galb1-4GlcNAcb1-3GalNAca-Sp8	9.75	0.957427	9.81977														355	KDNa2-3Galb1-4(Fuca1-3)GlcNAc-Sp0	15	1.41421	9.42809
160	Galb1-4GlcNAcb1-3GalNAc-Sp14	8	0	0														447	Galb1-4GlcNAcb1-2Mana-Sp0	15	0	0
161	Galb1-4GlcNAcb1-3Galb1-4(Fuca1-3)GlcNAcb1-3Galb1-4(Fuca1-3)GlcNAcb-Sp0	7.5	1.73205	23.094														559	Gala1-3Galb1-4GlcNAcb1-2Mana1-6(Gala1-3Galb1-4GlcNAcb1-2Mana1-3)Manb1-4GlcNAcb1-4GlcNAc-Sp24	15	0.816497	5.44331
162	Galb1-4GlcNAcb1-3Galb1-4GlcNAcb1-3Galb1-4GlcNAcb-Sp0	5.75	0.957427	16.6509														41	(6P)Mana-Sp8	14.75	0.957427	6.49103
163	Galb1-4GlcNAcb1-3Galb1-4GlcNAcb-Sp0	3.75	2.87228	76.5942														257	Neu5Aca2-3Galb1-4(Fuca1-3)GlcNAcb1-3Galb1-4GlcNAcb-Sp8	14.75	4.42531	30.0021
164	Galb1-4GlcNAcb1-3Galb1-4Glcb-Sp0	11	2.44949	22.2681														469	Glca1-4Glca1-4Glca1-4Glcb-Sp10	14.75	1.70783	11.5785
165	Galb1-4GlcNAcb1-3Galb1-4Glcb-Sp8	2.25	1.70783	75.9033														495	Galb1-4(Fuca1-3)GlcNAcb1-2Mana-Sp0	14.75	2.06155	13.9766
166	Galb1-4GlcNAcb1-6(Galb1-3)GalNAca-Sp8	19.5	4.04145	20.7254														104	Gala1-3(Fuca1-2)Galb1-4(Fuca1-3)GlcNAcb-Sp8	14.5	2.64575	18.2466
167	Galb1-4GlcNAcb1-6(Galb1-3)GalNAc-Sp14	16	0.816497	5.1031														125	Galb1-2Galb-Sp8	14.5	1.29099	8.90341
168	Galb1-4GlcNAcb-Sp0	12	1.41421	11.7851														150	Galb1-3GlcNAcb-Sp8	14.5	2.38048	16.4171
169	Galb1-4GlcNAcb-Sp8	0	0	0														204	GlcAb1-6Galb-Sp8	14.5	1.29099	8.90341
170	Galb1-4GlcNAcb-Sp23	9	0.816497	9.07218														426	Gala1-3(Fuca1-2)Galb1-4GlcNAcb1-2Mana1-6(Gala1-3(Fuca1-2)Galb1-4GlcNAcb1-2Mana1-3)Manb1-4GlcNAcb1-4(Fuca1-6)GlcNAcb-Sp22	14.5	2.38048	16.4171
171	Galb1-4Glcb-Sp0	13.75	0.957427	6.96311														523	Galb1-3GlcNAcb1-2Mana-Sp0	14.5	1	6.89655
172	Galb1-4Glcb-Sp8	16.5	1.91485	11.6052														543	Fuca1-2Galb1-4GlcNAcb1-3Galb1-4GlcNAcb1-2Mana1-6(Fuca1-2Galb1-4GlcNAcb1-3Galb1-4GlcNAcb1-2Mana1-3)Manb1-4GlcNAcb1-4GlcNAcb-Sp24	14.5	2.08167	14.3563
173	GlcNAca1-3Galb1-4GlcNAcb-Sp8	1.75	1.25831	71.9032														596	Neu5Aca2-6Galb1-4GlcNAcb1-3Galb1-4GlcNAcb1-3GalNAca-Sp14	14.5	14.3875	99.2241
174	GlcNAca1-6Galb1-4GlcNAcb-Sp8	5.75	0.957427	16.6509														191	GlcNAcb1-4GlcNAcb1-4GlcNAcb-Sp8	14.25	0.957427	6.71879
175	GlcNAcb1-2Galb1-3GalNAca-Sp8	11.75	1.70783	14.5347														285	Neu5Gca2-6GalNAca-Sp0	14.25	1.5	10.5263
176	GlcNAcb1-6(GlcNAcb1-3)GalNAca-Sp8	8	1.41421	17.6777														402	Gala1-4Galb1-3GlcNAcb1-2Mana1-6(Gala1-4Galb1-3GlcNAcb1-2Mana1-3)Manb1-4GlcNAcb1-4GlcNAcb-Sp19	14.25	3.20156	22.4671
177	GlcNAcb1-6(GlcNAcb1-3)GalNAca-Sp14	37.25	3.59398	9.64826														491	(3S)Galb1-3(Fuca1-4)GlcNAcb-Sp0	14.25	0.957427	6.71879
178	GlcNAcb1-6(GlcNAcb1-3)Galb1-4GlcNAcb-Sp8	11.75	2.21736	18.8711														23	6S(3S)Galb1-4GlcNAcb-Sp0	14	4.83046	34.5033
179	GlcNAcb1-3GalNAca-Sp8	12.5	1.29099	10.328														201	GlcAa-Sp8	14	1.63299	11.6642
180	GlcNAcb1-3GalNAca-Sp14	11	1.1547	10.4973														265	Neu5Aca2-6GalNAca-Sp8	14	4.32049	30.8607
181	GlcNAcb1-3Galb-Sp8	17.25	0.5	2.89855														547	Galb1-4GlcNAcb1-3Galb1-4GlcNAcb1-3Galb1-4GlcNAcb1-2Mana1-6(Galb1-4GlcNAcb1-3Galb1-4GlcNAcb1-3Galb1-4GlcNAcb1-2Mana1-3)Manb1-4GlcNAcb1-4GlcNAcb-Sp24	14	1.1547	8.24786
182	GlcNAcb1-3Galb1-4GlcNAcb-Sp0	8.25	0.957427	11.6052														575	GlcNAcb1-3Galb1-4GlcNAcb1-3Galb1-4GlcNAcb1-2Mana1-6(GlcNAcb1-3Galb1-4GlcNAcb1-3Galb1-4GlcNAcb1-2Mana1-3)Manb1-4GlcNAcb1-4(Fuca1-6)GlcNAcb-Sp24	14	1.41421	10.1015
183	GlcNAcb1-3Galb1-4GlcNAcb-Sp8	7.25	0.957427	13.2059														109	Gala1-4(Gala1-3)Galb1-4GlcNAcb-Sp8	13.75	1.70783	12.4205
184	GlcNAcb1-3Galb1-4GlcNAcb1-3Galb1-4GlcNAcb-Sp0	7.5	1.73205	23.094														171	Galb1-4Glcb-Sp0	13.75	0.957427	6.96311
185	GlcNAcb1-3Galb1-4Glcb-Sp0	11	0.816497	7.4227														320	Neu5Aca2-8Neu5Acb-Sp17	13.75	0.5	3.63636
186	GlcNAcb1-4-MDPLys	7.25	1.25831	17.3559														435	Galb1-4GlcNAcb1-2Mana1-6(GlcNAcb1-4)(Galb1-4GlcNAcb1-4(Galb1-4GlcNAcb1-2)Mana1-3)Manb1-4GlcNAcb1-4GlcNAc-Sp21	13.75	1.70783	12.4205
187	GlcNAcb1-6(GlcNAcb1-4)GalNAca-Sp8	8.5	1	11.7647														455	Neu5Aca2-6Galb1-4GlcNAcb1-6(Fuca1-2Galb1-3GlcNAcb1-3)Galb1-4Glc-Sp21	13.75	9.5	69.0909
188	GlcNAcb1-4Galb1-4GlcNAcb-Sp8	13	1.82574	14.0442														587	Galb1-4GlcNAcb1-3Galb1-4GlcNAcb1-3Galb1-4GlcNAcb1-3Galb1-4GlcNAcb1-3Galb1-4GlcNAcb1-6(Galb1-4GlcNAcb1-3Galb1-4GlcNAcb1-3Galb1-4GlcNAcb1-3Galb1-4GlcNAcb1-3Galb1-4GlcNAb1-2)Mana1-6(Galb1-4GlcNAcb1-3Galb1-4GlcNAcb1-3Galb1-4GlcNAcb1-3Galb1-4GlcNAcb1-3Galb1-4GlcNAcb1-2Mana1-3)Manb1-4GlcNAcb1-4(Fuca1-6)GlcNAcb-Sp24	13.75	1.25831	9.15131
189	GlcNAcb1-4GlcNAcb1-4GlcNAcb1-4GlcNAcb1-4GlcNAcb1-4GlcNAcb1-Sp8	11	0.816497	7.4227														35	(3S)Galb1-4(6S)GlcNAcb-Sp8	13.5	1.73205	12.83
190	GlcNAcb1-4GlcNAcb1-4GlcNAcb1-4GlcNAcb1-4GlcNAcb1-Sp8	5.5	2.38048	43.2814														58	Fuca1-2Galb1-3GalNAcb1-3Gala-Sp9	13.5	1.73205	12.83
191	GlcNAcb1-4GlcNAcb1-4GlcNAcb-Sp8	14.25	0.957427	6.71879														112	Gala1-3GalNAcb-Sp8	13.5	3.10913	23.0306
192	GlcNAcb1-6GalNAca-Sp8	9.75	1.5	15.3846														117	Gala1-3Galb1-4Glc-Sp10	13.5	1	7.40741
193	GlcNAcb1-6GalNAca-Sp14	8.25	1.5	18.1818														119	Gala1-4(Fuca1-2)Galb1-4GlcNAcb-Sp8	13.5	1.29099	9.56292
194	GlcNAcb1-6Galb1-4GlcNAcb-Sp8	7	2.82843	40.4061														244	Neu5Aca2-6(Neu5Aca2-3Galb1-3)GalNAca-Sp14	13.5	0.57735	4.27667
195	Glca1-4Glcb-Sp8	10.5	11.0905	105.624														249	Neu5Aca2-3Galb1-3GlcNAcb-Sp0	13.5	1	7.40741
196	Glca1-4Glca-Sp8	18.75	1.25831	6.71096														321	Neu5Aca2-8Neu5Aca2-8Neu5Acb-Sp8	13.5	0.57735	4.27667
197	Glca1-6Glca1-6Glcb-Sp8	5.5	1.29099	23.4726														437	Galb1-4GlcNAcb1-6(Galb1-4GlcNAcb1-2)Mana1-6(GlcNAcb1-4)(Galb1-4GlcNAcb1-4(Galb1-4GlcNAcb1-2)Mana1-3)Manb1-4GlcNAcb1-4GlcNAc-Sp21	13.5	1.73205	12.83
198	Glcb1-4Glcb-Sp8	18.25	1.25831	6.89483														45	(6S)Galb1-4(6S)Glcb-Sp8	13.25	2.36291	17.8333
199	Glcb1-6Glcb-Sp8	19.25	1.70783	8.87182														273	Neu5Aca2-6Galb1-4Glcb-Sp8	13.25	2.21736	16.7348
200	G-ol-Sp8	19.75	1.25831	6.37117														339	GlcNAca1-4Galb1-3GlcNAcb-Sp0	13.25	2.62996	19.8487
201	GlcAa-Sp8	14	1.63299	11.6642														376	Neu5Aca2-6Galb1-4GlcNAcb1-3GalNAc-Sp14	13.25	2.21736	16.7348
202	GlcAb-Sp8	17	1.82574	10.7397														50	Mana1-6(Mana1-3)Manb1-4GlcNAcb1-4GlcNAcb-Sp12	13	6.48074	49.8519
203	GlcAb1-3Galb-Sp8	12.75	1.89297	14.8468														139	Galb1-3GalNAca-Sp8	13	2.70801	20.8309
204	GlcAb1-6Galb-Sp8	14.5	1.29099	8.90341														152	Galb1-4(Fuca1-3)GlcNAcb-Sp8	13	4	30.7692
205	KDNa2-3Galb1-3GlcNAcb-Sp0	11	1.41421	12.8565														188	GlcNAcb1-4Galb1-4GlcNAcb-Sp8	13	1.82574	14.0442
206	KDNa2-3Galb1-4GlcNAcb-Sp0	11.25	0.5	4.44444														122	Gala1-4Galb1-4Glcb-Sp0	12.75	0.957427	7.50923
207	Mana1-2Mana1-2Mana1-3Mana-Sp9	6.75	0.957427	14.1841														145	Galb1-3GalNAcb1-4Galb1-4Glcb-Sp8	12.75	0.957427	7.50923
208	Mana1-2Mana1-6(Mana1-2Mana1-3)Mana-Sp9	12	4.24264	35.3553														203	GlcAb1-3Galb-Sp8	12.75	1.89297	14.8468
209	Mana1-2Mana1-3Mana-Sp9	12	0	0														272	Neu5Aca2-6Galb1-4Glcb-Sp0	12.75	2.36291	18.5326
210	Mana1-6(Mana1-2Mana1-3)Mana1-6(Mana1-2Mana1-3)Manb1-4GlcNAcb1-4GlcNAcb-Sp12	5	2.16025	43.2049														286	Neu5Gca2-6Galb1-4GlcNAcb-Sp0	12.75	2.06155	16.169
211	Mana1-2Mana1-6(Mana1-3)Mana1-6(Mana1-2Mana1-2Mana1-3)Manb1-4GlcNAcb1-4GlcNAcb-Sp12	9.75	1.25831	12.9057														352	Galb1-4GlcNAcb1-2Mana1-6(Galb1-4GlcNAcb1-2Mana1-3)Manb1-4GlcNAcb1-4(Fuca1-6)GlcNAcb-Sp22	12.75	2.21736	17.391
212	Mana1-2Mana1-6(Mana1-2Mana1-3)Mana1-6(Mana1-2Mana1-2Mana1-3)Manb1-4GlcNAcb1-4GlcNAcb-Sp12	22	2.44949	11.134														357	KDNa2-3Galb1-4Glc-Sp0	12.75	0.957427	7.50923
213	Mana1-6(Mana1-3)Mana-Sp9	12.5	1.91485	15.3188														416	Gala1-3(Fuca1-2)Galb1-4(Fuca1-3)GlcNAcb1-3GalNAc-Sp14	12.75	0.957427	7.50923
214	Mana1-2Mana1-2Mana1-6(Mana1-3)Mana-Sp9	11	1.41421	12.8565														436	Galb1-4GlcNAcb1-6(Galb1-4GlcNAcb1-2)Mana1-6(GlcNAcb1-4)(Galb1-4GlcNAcb1-2Mana1-3)Manb1-4GlcNAcb1-4GlcNAc-Sp21	12.75	3.5	27.451
215	Mana1-6(Mana1-3)Mana1-6(Mana1-2Mana1-3)Manb1-4GlcNAcb1-4GlcNAcb-Sp12	10.25	4.03113	39.3281														453	GalNAca1-3(Fuca1-2)Galb1-4GlcNAcb1-2Mana1-6(GalNAca1-3(Fuca1-2)Galb1-4GlcNAcb1-2Mana1-3)Manb1-4GlcNAcb1-4(Fuca1-6)GlcNAcb-Sp22	12.75	1.70783	13.3947
216	Mana1-6(Mana1-3)Mana1-6(Mana1-3)Manb1-4GlcNAcb1-4GlcNAcb-Sp12	9.75	0.957427	9.81977														574	Galb1-4GlcNAcb1-3Galb1-4GlcNAcb1-2Mana1-6(Galb1-4GlcNAcb1-3Galb1-4GlcNAcb1-2Mana1-3)Manb1-4GlcNAcb1-4(Fuca1-6)GlcNAcb-Sp24	12.75	1.70783	13.3947
217	Manb1-4GlcNAcb-Sp0	15	1.41421	9.42809														585	Galb1-4GlcNAcb1-3Galb1-4GlcNAcb1-3Galb1-4GlcNAcb1-3Galb1-4GlcNAcb1-6(Galb1-4GlcNAcb1-3Galb1-4GlcNAcb1-3Galb1-4GlcNAcb1-3Galb1-4GlcNAb1-2)Mana1-6(Galb1-4GlcNAcb1-3Galb1-4GlcNAcb1-3Galb1-4GlcNAcb1-3Galb1-4GlcNAcb1-2Mana1-3)Manb1-4GlcNAcb1-4(Fuca1-6)GlcNAcb-Sp24	12.75	0.957427	7.50923
218	Neu5Aca2-3Galb1-4GlcNAcb1-3Galb1-4(Fuca1-3)GlcNAcb-Sp0	5.5	0.57735	10.4973														65	Fuca1-2Galb1-3GlcNAcb1-3Galb1-4Glcb-Sp8	12.5	0.57735	4.6188
219	(3S)Galb1-4(Fuca1-3)(6S)GlcNAcb-Sp8	11.25	0.957427	8.51046														78	Fuca1-2Galb-Sp8	12.5	1	8
220	Fuca1-2(6S)Galb1-4GlcNAcb-Sp0	10.25	0.957427	9.34075														91	GalNAca1-3GalNAcb-Sp8	12.5	0.57735	4.6188
221	Fuca1-2Galb1-4(6S)GlcNAcb-Sp8	16.5	5.8023	35.1654														100	Gala1-2Galb-Sp8	12.5	1.73205	13.8564
222	Fuca1-2(6S)Galb1-4(6S)Glcb-Sp0	16.75	2.21736	13.2379														151	Galb1-4(Fuca1-3)GlcNAcb-Sp0	12.5	2.08167	16.6533
223	Neu5Aca2-3Galb1-3GalNAca-Sp8	11	2.16025	19.6386														179	GlcNAcb1-3GalNAca-Sp8	12.5	1.29099	10.328
224	Neu5Aca2-3Galb1-3GalNAca-Sp14	19.5	1.91485	9.81977														213	Mana1-6(Mana1-3)Mana-Sp9	12.5	1.91485	15.3188
225	GalNAcb1-4(Neu5Aca2-8Neu5Aca2-8Neu5Aca2-8Neu5Aca2-3)Galb1-4Glcb-Sp0	7.25	1.5	20.6897														262	Fuca1-2Galb1-4(6S)Glcb-Sp0	12.5	1	8
226	GalNAcb1-4(Neu5Aca2-8Neu5Aca2-8Neu5Aca2-3)Galb1-4Glcb-Sp0	6.75	0.957427	14.1841														277	Galb1-3(Fuca1-4)GlcNAcb1-3Galb1-3(Fuca1-4)GlcNAcb-Sp0	12.5	1.73205	13.8564
227	Neu5Aca2-8Neu5Aca2-8Neu5Aca2-3Galb1-4Glcb-Sp0	8.25	0.5	6.06061														497	Gala1-3(Fuca1-2)Galb1-4GlcNAcb1-6GalNAca-Sp14	12.5	1.29099	10.328
228	GalNAcb1-4(Neu5Aca2-8Neu5Aca2-3)Galb1-4Glcb-Sp0	10	1.82574	18.2574														578	Galb1-4GlcNAcb1-3Galb1-4GlcNAcb1-3Galb1-4GlcNAcb1-3Galb1-4GlcNAcb1-2Mana1-6(Galb1-4GlcNAcb1-3Galb1-4GlcNAcb1-3Galb1-4GlcNAcb1-3Galb1-4GlcNAcb1-2Mana1-3)Manb1-4GlcNAcb1-4(Fuca1-6)GlcNAcb-Sp24	12.5	1	8
229	Neu5Aca2-8Neu5Aca2-8Neu5Aca-Sp8	9.75	2.21736	22.7421														590	Galb1-4GlcNAcb1-3Galb1-4GlcNAcb1-6(Galb1-4GlcNAcb1-3Galb1-4GlcNAcb1-3)GalNAca-Sp14	12.5	2.08167	16.6533
230	Neu5Aca2-3(6S)Galb1-4(Fuca1-3)GlcNAcb-Sp8	2.75	0.957427	34.8155														59	Fuca1-2Galb1-3GalNAcb1-3Gala1-4Galb1-4Glcb-Sp9	12.25	3.20156	26.1352
231	GalNAcb1-4(Neu5Aca2-3)Galb1-4GlcNAcb-Sp0	8	1.41421	17.6777														103	Gala1-3(Fuca1-2)Galb1-4(Fuca1-3)GlcNAcb-Sp0	12.25	3.94757	32.2251
232	GalNAcb1-4(Neu5Aca2-3)Galb1-4GlcNAcb-Sp8	9.5	0.57735	6.07737														123	Gala1-4GlcNAcb-Sp8	12.25	3.5	28.5714
233	GalNAcb1-4(Neu5Aca2-3)Galb1-4Glcb-Sp0	11	1.1547	10.4973														149	Galb1-3GlcNAcb-Sp0	12.25	1.25831	10.2719
234	Neu5Aca2-3Galb1-3GalNAcb1-4(Neu5Aca2-3)Galb1-4Glcb-Sp0	11	1.41421	12.8565														378	GalNAcb1-4GlcNAcb1-2Mana1-6(GalNAcb1-4GlcNAcb1-2Mana1-3)Manb1-4GlcNAcb1-4GlcNAc-Sp12	12.25	0.957427	7.81573
235	Neu5Aca2-6(Neu5Aca2-3)GalNAca-Sp8	20.75	2.06155	9.93519														468	Glca1-6Glca1-6Glca1-6Glcb-Sp10	12.25	1.5	12.2449
236	Neu5Aca2-3GalNAca-Sp8	24.75	3.30404	13.3496														519	Neu5Aca2-6Galb1-4GlcNAcb1-2Man-Sp0	12.25	1.25831	10.2719
237	Neu5Aca2-3GalNAcb1-4GlcNAcb-Sp0	8.5	1.73205	20.3771														528	Neu5Aca2-3Galb1-3GalNAcb1-4Galb1-4Glcb-Sp0	12.25	0.957427	7.81573
238	Neu5Aca2-3Galb1-3(6S)GlcNAc-Sp8	-3.25	15.0859	-464.18														31	(3S)Galb1-3GlcNAcb-Sp8	12	6.16441	51.3701
239	Neu5Aca2-3Galb1-3(Fuca1-4)GlcNAcb-Sp8	6.25	0.5	8														81	Fucb1-3GlcNAcb-Sp8	12	0.816497	6.80414
240	Neu5Aca2-3Galb1-3(Fuca1-4)GlcNAcb1-3Galb1-4(Fuca1-3)GlcNAcb-Sp0	11.75	1.5	12.766														102	Gala1-3(Fuca1-2)Galb1-3GlcNAcb-Sp8	12	0.816497	6.80414
241	Neu5Aca2-3Galb1-4(Neu5Aca2-3Galb1-3)GlcNAcb-Sp8	5.75	1.5	26.087														108	Gala1-3(Fuca1-2)Galb-Sp18	12	3.82971	31.9142
242	Neu5Aca2-3Galb1-3(6S)GalNAca-Sp8	10	2.16025	21.6025														110	Gala1-3GalNAca-Sp8	12	2.94392	24.5327
243	Neu5Aca2-6(Neu5Aca2-3Galb1-3)GalNAca-Sp8	6.25	4.5	72														120	Gala1-4Galb1-4GlcNAcb-Sp0	12	1.41421	11.7851
244	Neu5Aca2-6(Neu5Aca2-3Galb1-3)GalNAca-Sp14	13.5	0.57735	4.27667														130	Fuca1-4(Galb1-3)GlcNAcb-Sp8	12	1.82574	15.2145
245	Neu5Aca2-3Galb-Sp8	11	0.816497	7.4227														168	Galb1-4GlcNAcb-Sp0	12	1.41421	11.7851
246	Neu5Aca2-3Galb1-3GalNAcb1-3Gala1-4Galb1-4Glcb-Sp0	11	2.16025	19.6386														208	Mana1-2Mana1-6(Mana1-2Mana1-3)Mana-Sp9	12	4.24264	35.3553
247	Neu5Aca2-3Galb1-3GlcNAcb1-3Galb1-4GlcNAcb-Sp0	4.25	1.25831	29.6072														209	Mana1-2Mana1-3Mana-Sp9	12	0	0
248	Fuca1-2(6S)Galb1-4Glcb-Sp0	11.75	0.5	4.25532														431	GlcNAcb1-2Mana1-6(GlcNAcb1-4)(GlcNAcb1-4(GlcNAcb1-2)Mana1-3)Manb1-4GlcNAcb1-4GlcNAc-Sp21	12	0.816497	6.80414
249	Neu5Aca2-3Galb1-3GlcNAcb-Sp0	13.5	1	7.40741														27	(3S)Galb1-4(6S)Glcb-Sp8	11.75	2.06155	17.5451
250	Neu5Aca2-3Galb1-3GlcNAcb-Sp8	1.75	0.957427	54.7101														47	(6S)GlcNAcb-Sp8	11.75	3.0957	26.3463
251	Neu5Aca2-3Galb1-4(6S)GlcNAcb-Sp8	8.75	0.957427	10.942														92	GalNAca1-3Galb-Sp8	11.75	0.957427	8.14832
252	Neu5Aca2-3Galb1-4(Fuca1-3)(6S)GlcNAcb-Sp8	8.75	0.5	5.71429														134	GlcNAcb1-6(Galb1-3)GalNAca-Sp14	11.75	0.957427	8.14832
253	Neu5Aca2-3Galb1-4(Fuca1-3)GlcNAcb1-3Galb1-4(Fuca1-3)GlcNAcb1-3Galb1-4(Fuca1-3)GlcNAcb-Sp0	15.5	2.64575	17.0694														175	GlcNAcb1-2Galb1-3GalNAca-Sp8	11.75	1.70783	14.5347
254	Neu5Aca2-3Galb1-4(Fuca1-3)GlcNAcb-Sp0	5.75	2.62996	45.7384														178	GlcNAcb1-6(GlcNAcb1-3)Galb1-4GlcNAcb-Sp8	11.75	2.21736	18.8711
255	Neu5Aca2-3Galb1-4(Fuca1-3)GlcNAcb-Sp8	8.5	1.29099	15.1882														240	Neu5Aca2-3Galb1-3(Fuca1-4)GlcNAcb1-3Galb1-4(Fuca1-3)GlcNAcb-Sp0	11.75	1.5	12.766
256	Neu5Aca2-3Galb1-4(Fuca1-3)GlcNAcb1-3Galb-Sp8	8.5	3.10913	36.578														248	Fuca1-2(6S)Galb1-4Glcb-Sp0	11.75	0.5	4.25532
257	Neu5Aca2-3Galb1-4(Fuca1-3)GlcNAcb1-3Galb1-4GlcNAcb-Sp8	14.75	4.42531	30.0021														281	Neu5Gca2-3Galb1-3GlcNAcb-Sp0	11.75	0.5	4.25532
258	Neu5Aca2-3Galb1-4GlcNAcb1-3Galb1-4GlcNAcb1-3Galb1-4GlcNAcb-Sp0	3.5	1.29099	36.8856														443	(6S)Galb1-3(6S)GlcNAc-Sp0	11.75	1.70783	14.5347
259	Neu5Aca2-3Galb1-4GlcNAcb-Sp0	10.5	4.79583	45.6746														548	GlcNAcb1-3Galb1-4GlcNAcb1-3Galb1-4GlcNAcb1-3Galb1-4GlcNAcb1-2Mana1-6(GlcNAcb1-3Galb1-4GlcNAcb1-3Galb1-4GlcNAcb1-3Galb1-4GlcNAcb1-2Mana1-3)Manb1-4GlcNAcb1-4GlcNAcb-Sp25	11.75	0.957427	8.14832
260	Neu5Aca2-3Galb1-4GlcNAcb-Sp8	9.5	2.51661	26.4906														576	Galb1-4GlcNAcb1-3Galb1-4GlcNAcb1-3Galb1-4GlcNAcb1-2Mana1-6(Galb1-4GlcNAcb1-3Galb1-4GlcNAcb1-3Galb1-4GlcNAcb1-2Mana1-3)Manb1-4GlcNAcb1-4(Fuca1-6)GlcNAcb-Sp24	11.75	2.5	21.2766
261	Neu5Aca2-3Galb1-4GlcNAcb1-3Galb1-4GlcNAcb-Sp0	9.5	3.51188	36.9672														20	Galb1-4GlcNAcb1-6(Galb1-4GlcNAcb1-3)GalNAc-Sp14	11.5	1.91485	16.6509
262	Fuca1-2Galb1-4(6S)Glcb-Sp0	12.5	1	8														29	(3S)Galb1-3GalNAca-Sp8	11.5	1.73205	15.0613
263	Neu5Aca2-3Galb1-4Glcb-Sp0	17.25	0.5	2.89855														33	(3S)Galb1-4(Fuca1-3)GlcNAc-Sp8	11.5	1.29099	11.226
264	Neu5Aca2-3Galb1-4Glcb-Sp8	19.5	3.51188	18.0097														79	Fuca1-3GlcNAcb-Sp8	11.5	1.91485	16.6509
265	Neu5Aca2-6GalNAca-Sp8	14	4.32049	30.8607														85	GalNAca1-3(Fuca1-2)Galb1-4GlcNAcb-Sp0	11.5	0.57735	5.02044
266	Neu5Aca2-6GalNAcb1-4GlcNAcb-Sp0	4.25	1.70783	40.1841														88	GlcNAcb1-3Galb1-3GalNAca-Sp8	11.5	0.57735	5.02044
267	Neu5Aca2-6Galb1-4(6S)GlcNAcb-Sp8	10.25	1.25831	12.2762														111	Gala1-3GalNAca-Sp16	11.5	1.29099	11.226
268	Neu5Aca2-6Galb1-4GlcNAcb-Sp0	8.25	1.5	18.1818														124	Gala1-6Glcb-Sp8	11.5	2.08167	18.1014
269	Neu5Aca2-6Galb1-4GlcNAcb-Sp8	11.5	3.10913	27.0359														269	Neu5Aca2-6Galb1-4GlcNAcb-Sp8	11.5	3.10913	27.0359
270	Neu5Aca2-6Galb1-4GlcNAcb1-3Galb1-4(Fuca1-3)GlcNAcb1-3Galb1-4(Fuca1-3)GlcNAcb-Sp0	9.25	0.5	5.40541														335	GalNAca1-3(Fuca1-2)Galb1-4GlcNAcb1-3Galb1-4GlcNAcb1-3Galb1-4GlcNAcb-Sp0	11.5	1.29099	11.226
271	Neu5Aca2-6Galb1-4GlcNAcb1-3Galb1-4GlcNAcb-Sp0	8.75	0.5	5.71429														467	Gala1-3(Fuca1-2)Galb1-3GalNAcb-Sp8	11.5	1.73205	15.0613
272	Neu5Aca2-6Galb1-4Glcb-Sp0	12.75	2.36291	18.5326														479	Neu5Aca2-6Galb1-4GlcNAcb1-6GalNAca-Sp14	11.5	2.08167	18.1014
273	Neu5Aca2-6Galb1-4Glcb-Sp8	13.25	2.21736	16.7348														482	Neu5Aca2-3Galb1-4GlcNAcb1-2Mana1-6(Neu5Aca2-3Galb1-4GlcNAcb1-2Mana1-3)Manb1-4GlcNAcb1-4(Fuca1-6)GlcNAcb-Sp24	11.5	1	8.69565
274	Neu5Aca2-6Galb-Sp8	17	0.816497	4.80292														504	Fuca1-2Galb1-3GlcNAcb1-6(Fuca1-2Galb1-3GlcNAcb1-3)GalNAca-Sp14	11.5	0.57735	5.02044
275	Neu5Aca2-8Neu5Aca-Sp8	11.25	2.62996	23.3774														537	Galb1-3GalNAcb1-3Gal-Sp21	11.5	1.91485	16.6509
276	Neu5Aca2-8Neu5Aca2-3Galb1-4Glcb-Sp0	9.5	1.29099	13.5894														567	Galb1-4GlcNAcb1-3Galb1-4GlcNAcb1-3Galb1-4GlcNAcb1-3Galb1-4GlcNAcb1-3Galb1-4GlcNAcb1-3Galb1-4GlcNAcb1-2Mana1-6(Galb1-4GlcNAcb1-3Galb1-4GlcNAcb1-3Galb1-4GlcNAcb1-3Galb1-4GlcNAcb1-3Galb1-4GlcNAcb1-3Galb1-4GlcNAcb1-2Mana1-3)Manb1-4GlcNAcb1-4GlcNAcb-Sp25	11.5	1	8.69565
277	Galb1-3(Fuca1-4)GlcNAcb1-3Galb1-3(Fuca1-4)GlcNAcb-Sp0	12.5	1.73205	13.8564														573	GlcNAcb1-3Galb1-4GlcNAcb1-2Mana1-6(GlcNAcb1-3Galb1-4GlcNAcb1-2Mana1-3)Manb1-4GlcNAcb1-4(Fuca1-6)GlcNAcb-Sp24	11.5	1.73205	15.0613
278	Neu5Acb2-6GalNAca-Sp8	10	0.816497	8.16497														52	GlcNAcb1-2Mana1-6(GlcNAcb1-2Mana1-3)Manb1-4GlcNAcb1-4GlcNAcb-Sp12	11.25	2.21736	19.7098
279	Neu5Acb2-6Galb1-4GlcNAcb-Sp8	11.25	1.89297	16.8264														76	Fuca1-2Galb1-4GlcNAcb-Sp8	11.25	1.5	13.3333
280	Neu5Gca2-3Galb1-3(Fuca1-4)GlcNAcb-Sp0	18.25	2.06155	11.2962														94	GalNAcb1-3GalNAca-Sp8	11.25	1.5	13.3333
281	Neu5Gca2-3Galb1-3GlcNAcb-Sp0	11.75	0.5	4.25532														121	Gala1-4Galb1-4GlcNAcb-Sp8	11.25	0.957427	8.51046
282	Neu5Gca2-3Galb1-4(Fuca1-3)GlcNAcb-Sp0	17.75	2.36291	13.3122														140	Galb1-3GalNAca-Sp14	11.25	1.25831	11.1849
283	Neu5Gca2-3Galb1-4GlcNAcb-Sp0	8	1.82574	22.8218														206	KDNa2-3Galb1-4GlcNAcb-Sp0	11.25	0.5	4.44444
284	Neu5Gca2-3Galb1-4Glcb-Sp0	20	3.4641	17.3205														219	(3S)Galb1-4(Fuca1-3)(6S)GlcNAcb-Sp8	11.25	0.957427	8.51046
285	Neu5Gca2-6GalNAca-Sp0	14.25	1.5	10.5263														275	Neu5Aca2-8Neu5Aca-Sp8	11.25	2.62996	23.3774
286	Neu5Gca2-6Galb1-4GlcNAcb-Sp0	12.75	2.06155	16.169														279	Neu5Acb2-6Galb1-4GlcNAcb-Sp8	11.25	1.89297	16.8264
287	Neu5Gca-Sp8	15.25	1.5	9.83607														315	Mana1-2Mana1-6(Mana1-3)Mana1-6(Mana1-2Mana1-2Mana1-3)Mana-Sp9	11.25	0.5	4.44444
288	Neu5Aca2-3Galb1-4GlcNAcb1-6(Galb1-3)GalNAca-Sp14	2.75	0.957427	34.8155														541	Galb1-4GlcNAcb1-3Galb1-4GlcNAcb1-2Mana1-6(Galb1-4GlcNAcb1-3Galb1-4GlcNAcb1-2Mana1-3)Manb1-4GlcNAcb1-4GlcNAcb-Sp24	11.25	2.06155	18.3249
289	Galb1-3GlcNAcb1-3Galb1-3GlcNAcb-Sp0	2.75	0.5	18.1818														564	Galb1-4GlcNAcb1-3Galb1-4GlcNAcb1-3Galb1-4GlcNAcb1-3Galb1-4GlcNAcb1-3Galb1-4GlcNAcb1-2Mana1-6(Galb1-4GlcNAcb1-3Galb1-4GlcNAcb1-3Galb1-4GlcNAcb1-3Galb1-4GlcNAcb1-3Galb1-4GlcNAcb1-2Mana1-3)Manb1-4GlcNAcb1-4GlcNAcb-Sp25	11.25	0.5	4.44444
290	Galb1-4(Fuca1-3)(6S)GlcNAcb-Sp0	27.5	1.91485	6.96311														3	Mana-Sp8	11	5.35413	48.6739
291	Galb1-4(Fuca1-3)(6S)Glcb-Sp0	23.5	2.88675	12.284														67	Fuca1-2Galb1-3GlcNAcb-Sp0	11	0.816497	7.4227
292	Galb1-4(Fuca1-3)GlcNAcb1-3Galb1-3(Fuca1-4)GlcNAcb-Sp0	24.25	1.25831	5.18889														87	GalNAca1-3(Fuca1-2)Galb1-4Glcb-Sp0	11	1.41421	12.8565
293	Galb1-4GlcNAcb1-3Galb1-3GlcNAcb-Sp0	21.5	1.73205	8.05605														164	Galb1-4GlcNAcb1-3Galb1-4Glcb-Sp0	11	2.44949	22.2681
294	Neu5Aca2-3Galb1-3GlcNAcb1-3Galb1-3GlcNAcb-Sp0	15	2.94392	19.6261														180	GlcNAcb1-3GalNAca-Sp14	11	1.1547	10.4973
295	Neu5Aca2-3Galb1-4GlcNAcb1-3Galb1-3GlcNAcb-Sp0	5.5	0.57735	10.4973														185	GlcNAcb1-3Galb1-4Glcb-Sp0	11	0.816497	7.4227
296	4S(3S)Galb1-4GlcNAcb-Sp0	8.75	1.5	17.1429														189	GlcNAcb1-4GlcNAcb1-4GlcNAcb1-4GlcNAcb1-4GlcNAcb1-4GlcNAcb1-Sp8	11	0.816497	7.4227
297	(6S)Galb1-4(6S)GlcNAcb-Sp0	8	1.82574	22.8218														205	KDNa2-3Galb1-3GlcNAcb-Sp0	11	1.41421	12.8565
298	(6P)Glcb-Sp10	16	1.41421	8.83883														214	Mana1-2Mana1-2Mana1-6(Mana1-3)Mana-Sp9	11	1.41421	12.8565
299	Neu5Aca2-3Galb1-4(Fuca1-3)GlcNAcb1-6(Galb1-3)GalNAca-Sp14	20.25	2.87228	14.1841														223	Neu5Aca2-3Galb1-3GalNAca-Sp8	11	2.16025	19.6386
300	Galb1-3Galb1-4GlcNAcb-Sp8	9.75	0.957427	9.81977														233	GalNAcb1-4(Neu5Aca2-3)Galb1-4Glcb-Sp0	11	1.1547	10.4973
301	Neu5Aca2-6Galb1-4GlcNAcb1-2Mana1-6(Galb1-4GlcNAcb1-2Mana1-3)Manb1-4GlcNAcb1-4GlcNAcb-Sp12	9.5	0.57735	6.07737														234	Neu5Aca2-3Galb1-3GalNAcb1-4(Neu5Aca2-3)Galb1-4Glcb-Sp0	11	1.41421	12.8565
302	Galb1-4GlcNAcb1-6(Galb1-4GlcNAcb1-3)Galb1-4GlcNAc-Sp0	8.75	1.70783	19.518														245	Neu5Aca2-3Galb-Sp8	11	0.816497	7.4227
303	GlcNAcb1-6(Galb1-4GlcNAcb1-3)Galb1-4GlcNAc-Sp0	28	3.4641	12.3718														246	Neu5Aca2-3Galb1-3GalNAcb1-3Gala1-4Galb1-4Glcb-Sp0	11	2.16025	19.6386
304	Galb1-4GlcNAca1-6Galb1-4GlcNAcb-Sp0	8.25	1.5	18.1818														520	Gala1-3Galb1-4GlcNAcb1-2Mana-Sp0	11	1.41421	12.8565
305	Galb1-4GlcNAcb1-6Galb1-4GlcNAcb-Sp0	8.75	2.75379	31.4718														586	GlcNAcb1-3Galb1-4GlcNAcb1-3Galb1-4GlcNAcb1-3Galb1-4GlcNAcb1-3Galb1-4GlcNAcb1-6(GlcNAcb1-3Galb1-4GlcNAcb1-3Galb1-4GlcNAcb1-3Galb1-4GlcNAcb1-3Galb1-4GlcNAb1-2)Mana1-6(GlcNAcb1-3Galb1-4GlcNAcb1-3Galb1-4GlcNAcb1-3Galb1-4GlcNAcb1-3Galb1-4GlcNAcb1-2Mana1-3)Manb1-4GlcNAcb1-4(Fuca1-6)GlcNAcb-Sp24	11	2.16025	19.6386
306	GalNAcb1-3Galb-Sp8	15.25	2.21736	14.54														594	GlcNAcb1-3Galb1-4GlcNAcb1-6(GlcNAcb1-3Galb1-4GlcNAcb1-3)GalNAca-Sp14	11	3.3665	30.6046
307	GlcAb1-3GlcNAcb-Sp8	8.25	2.21736	26.877														602	Neu5Aca2-3Galb1-4GlcNAcb1-3Galb1-4GlcNAcb1-2Mana1-6(Neu5Aca2-3Galb1-4GlcNAcb1-3Galb1-4GlcNAcb1-2Mana1-3)Manb1-4GlcNAcb1-4GlcNAcb-Sp12	11	1.41421	12.8565
308	Neu5Aca2-6Galb1-4GlcNAcb1-2Mana1-6(GlcNAcb1-2Mana1-3)Manb1-4GlcNAcb1-4GlcNAcb-Sp12	7.75	2.62996	33.9349														46	Neu5Aca2-3(6S)Galb1-4GlcNAcb-Sp8	10.75	0.957427	8.9063
309	GlcNAcb1-3Man-Sp10	18	6.27163	34.8424														57	Neu5Aca2-6Galb1-4GlcNAcb1-2Mana1-6(Neu5Aca2-6Galb1-4GlcNAcb1-2Mana1-3)Manb1-4GlcNAcb1-4GlcNAcb-Sp24	10.75	0.957427	8.9063
310	GlcNAcb1-4GlcNAcb-Sp10	20.5	3.10913	15.1665														83	GalNAca1-3(Fuca1-2)Galb1-4(Fuca1-3)GlcNAcb-Sp0	10.75	1.5	13.9535
311	GlcNAcb1-4GlcNAcb-Sp12	10.25	0.5	4.87805														105	Gala1-3(Fuca1-2)Galb1-4GlcNAc-Sp0	10.75	0.5	4.65116
312	MurNAcb1-4GlcNAcb-Sp10	5.75	1.25831	21.8836														142	Galb1-3GalNAcb-Sp8	10.75	0.957427	8.9063
313	Mana1-6Manb-Sp10	23.75	1.5	6.31579														330	Neu5Aca2-3Galb1-3(Fuca1-4)GlcNAcb1-3Galb1-3(Fuca1-4)GlcNAcb-Sp0	10.75	0.957427	8.9063
314	Mana1-6(Mana1-3)Mana1-6(Mana1-3)Manb-Sp10	40.25	7.932	19.7068														411	Neu5Aca2-3Galb1-3GalNAcb1-4(Neu5Aca2-8Neu5Aca2-3)Galb1-4Glcb-Sp0	10.75	0.5	4.65116
315	Mana1-2Mana1-6(Mana1-3)Mana1-6(Mana1-2Mana1-2Mana1-3)Mana-Sp9	11.25	0.5	4.44444														424	Gala1-3Galb1-3GlcNAcb1-3GalNAc-Sp14	10.75	2.62996	24.4647
316	Mana1-2Mana1-6(Mana1-2Mana1-3)Mana1-6(Mana1-2Mana1-2Mana1-3)Mana-Sp9	10.5	1	9.52381														466	Gala1-3(Fuca1-2)Galb1-3GalNAca-Sp8	10.75	0.957427	8.9063
317	Neu5Aca2-3Galb1-4GlcNAcb1-6(Neu5Aca2-3Galb1-3)GalNAca-Sp14	8	0.816497	10.2062														481	Neu5Aca2-6Galb1-4GlcNAcb1-2Mana1-6(Neu5Aca2-6Galb1-4GlcNAcb1-2Mana1-3)Manb1-4GlcNAcb1-4(Fuca1-6)GlcNAcb-Sp24	10.75	0.957427	8.9063
318	Neu5Aca2-6Galb1-4GlcNAcb1-2Mana1-6(Neu5Aca2-3Galb1-4GlcNAcb1-2Mana1-3)Manb1-4GlcNAcb1-4GlcNAcb-Sp12	26.25	2.06155	7.85353														524	Gala1-3(Fuca1-2)Galb1-3GlcNAcb1-6GalNAc-Sp14	10.75	2.36291	21.9805
319	Galb1-4GlcNAcb1-2Mana1-6(Neu5Aca2-6Galb1-4GlcNAcb1-2Mana1-3)Manb1-4GlcNAcb1-4GlcNAcb-Sp12	22.75	2.06155	9.06177														34	(3S)Galb1-4(6S)GlcNAcb-Sp0	10.5	2.51661	23.9677
320	Neu5Aca2-8Neu5Acb-Sp17	13.75	0.5	3.63636														36	(3S)Galb1-4GlcNAcb-Sp0	10.5	1.91485	18.2367
321	Neu5Aca2-8Neu5Aca2-8Neu5Acb-Sp8	13.5	0.57735	4.27667														63	Fuca1-2Galb1-3GalNAcb1-4(Neu5Aca2-3)Galb1-4Glcb-Sp0	10.5	1.29099	12.2952
322	Neu5Gcb2-6Galb1-4GlcNAc-Sp8	16.25	0.957427	5.89186														69	Fuca1-2Galb1-4(Fuca1-3)GlcNAcb1-3Galb1-4(Fuca1-3)GlcNAcb-Sp0	10.5	4.50925	42.9452
323	Galb1-3GlcNAcb1-2Mana1-6(Galb1-3GlcNAcb1-2Mana1-3)Manb1-4GlcNAcb1-4GlcNAcb-Sp19	18.75	1.25831	6.71096														80	Fuca1-4GlcNAcb-Sp8	10.5	1.73205	16.4957
324	Neu5Aca2-3Galb1-4GlcNAcb1-2Mana1-6(Neu5Aca2-3Galb1-4GlcNAcb1-2Mana1-3)Manb1-4GlcNAcb1-4GlcNAcb-Sp12	5.75	0.5	8.69565														128	Galb1-3(Fuca1-4)GlcNAc-Sp0	10.5	0.57735	5.49857
325	Neu5Aca2-3Galb1-4GlcNAcb1-2Mana1-6(Neu5Aca2-6Galb1-4GlcNAcb1-2Mana1-3)Manb1-4GlcNAcb1-4GlcNAcb-Sp12	9.75	1.25831	12.9057														135	Neu5Aca2-6(Galb1-3)GalNAca-Sp8	10.5	1.73205	16.4957
326	Galb1-4(Fuca1-3)GlcNAcb1-2Mana1-6(Galb1-4(Fuca1-3)GlcNAcb1-2Mana1-3)Manb1-4GlcNAcb1-4GlcNAcb-Sp20	9.5	0.57735	6.07737														156	Galb1-4(6S)Glcb-Sp8	10.5	1.29099	12.2952
327	Neu5,9Ac2a2-3Galb1-4GlcNAcb-Sp0	7.5	1.29099	17.2133														195	Glca1-4Glcb-Sp8	10.5	11.0905	105.624
328	Neu5,9Ac2a2-3Galb1-3GlcNAcb-Sp0	6.5	1.91485	29.4593														259	Neu5Aca2-3Galb1-4GlcNAcb-Sp0	10.5	4.79583	45.6746
329	Neu5Aca2-6Galb1-4GlcNAcb1-3Galb1-3GlcNAcb-Sp0	5.5	1.29099	23.4726														316	Mana1-2Mana1-6(Mana1-2Mana1-3)Mana1-6(Mana1-2Mana1-2Mana1-3)Mana-Sp9	10.5	1	9.52381
330	Neu5Aca2-3Galb1-3(Fuca1-4)GlcNAcb1-3Galb1-3(Fuca1-4)GlcNAcb-Sp0	10.75	0.957427	8.9063														399	Fuca1-2Galb1-4GlcNAcb1-3GalNAca-Sp14	10.5	1.29099	12.2952
331	Neu5Aca2-6Galb1-4GlcNAcb1-3Galb1-4GlcNAcb1-3Galb1-4GlcNAcb-Sp0	6.5	2.38048	36.6227														407	GalNAcb1-3Gala1-6Galb1-4Glcb-Sp8	10.5	1	9.52381
332	Gala1-4Galb1-4GlcNAcb1-3Galb1-4Glcb-Sp0	10	2.94392	29.4392														438	Galb1-4Galb-Sp10	10.5	1	9.52381
333	GalNAcb1-3Gala1-4Galb1-4GlcNAcb1-3Galb1-4Glcb-Sp0	9	3.55903	39.5447														608	GlcNAcb1-3Fuca-Sp21	10.5	1.29099	12.2952
334	GalNAca1-3(Fuca1-2)Galb1-4GlcNAcb1-3Galb1-4GlcNAcb-Sp0	5.25	0.5	9.52381														1	Gala-Sp8	10.25	1.70783	16.6617
335	GalNAca1-3(Fuca1-2)Galb1-4GlcNAcb1-3Galb1-4GlcNAcb1-3Galb1-4GlcNAcb-Sp0	11.5	1.29099	11.226														101	Gala1-3(Fuca1-2)Galb1-3GlcNAcb-Sp0	10.25	1.5	14.6341
336	Neu5Aca2-3Galb1-4(Fuca1-3)GlcNAcb1-6(Neu5Aca2-3Galb1-3)GalNAc-Sp14	25.25	2.87228	11.3754														107	Gala1-3(Fuca1-2)Galb-Sp8	10.25	0.957427	9.34075
337	GlcNAca1-4Galb1-4GlcNAcb1-3Galb1-4GlcNAcb1-3Galb1-4GlcNAcb-Sp0	8	0.816497	10.2062														133	GlcNAcb1-6(Galb1-3)GalNAca-Sp8	10.25	2.62996	25.6581
338	GlcNAca1-4Galb1-4GlcNAcb-Sp0	16.25	0.957427	5.89186														215	Mana1-6(Mana1-3)Mana1-6(Mana1-2Mana1-3)Manb1-4GlcNAcb1-4GlcNAcb-Sp12	10.25	4.03113	39.3281
339	GlcNAca1-4Galb1-3GlcNAcb-Sp0	13.25	2.62996	19.8487														220	Fuca1-2(6S)Galb1-4GlcNAcb-Sp0	10.25	0.957427	9.34075
340	GlcNAca1-4Galb1-4GlcNAcb1-3Galb1-4Glcb-Sp0	9.75	0.957427	9.81977														267	Neu5Aca2-6Galb1-4(6S)GlcNAcb-Sp8	10.25	1.25831	12.2762
341	GlcNAca1-4Galb1-4GlcNAcb1-3Galb1-4(Fuca1-3)GlcNAcb1-3Galb1-4(Fuca1-3)GlcNAcb-Sp0	22.5	3.10913	13.8183														311	GlcNAcb1-4GlcNAcb-Sp12	10.25	0.5	4.87805
342	GlcNAca1-4Galb1-4GlcNAcb1-3Galb1-4GlcNAcb-Sp0	7.25	0.957427	13.2059														383	Galb1-4GlcNAcb1-6(Fuca1-4(Fuca1-2Galb1-3)GlcNAcb1-3)Galb1-4Glc-Sp21	10.25	0.957427	9.34075
343	GlcNAca1-4Galb1-3GalNAc-Sp14	15.5	3.31662	21.3976														434	Galb1-4GlcNAcb1-2Mana1-6(GlcNAcb1-4)(Galb1-4GlcNAcb1-2Mana1-3)Manb1-4GlcNAcb1-4GlcNAc-Sp21	10.25	2.06155	20.1127
344	Neu5Aca2-6Galb1-4GlcNAcb1-2Mana1-6(Mana1-3)Manb1-4GlcNAcb1-4GlcNAc-Sp12	9.25	0.5	5.40541														448	Fuca1-2Galb1-4GlcNAcb1-6(Fuca1-2Galb1-4GlcNAcb1-3)GalNAc-Sp14	10.25	0.957427	9.34075
345	Mana1-6(Neu5Aca2-6Galb1-4GlcNAcb1-2Mana1-3)Manb1-4GlcNAcb1-4GlcNAc-Sp12	9.75	1.25831	12.9057														462	Neu5Aca2-6Galb1-4GlcNAcb1-2Mana1-6(GlcNAcb1-4)(Neu5Aca2-6Galb1-4GlcNAcb1-2Mana1-3)Manb1-4GlcNAcb1-4GlcNAcb-Sp21	10.25	0.957427	9.34075
346	Neu5Aca2-6Galb1-4GlcNAcb1-2Mana1-6Manb1-4GlcNAcb1-4GlcNAc-Sp12	9	0.816497	9.07218														464	Neu5Aca2-6Galb1-4GlcNAcb1-6(Neu5Aca2-6Galb1-4GlcNAcb1-2)Mana1-6(GlcNAcb1-4)(Neu5Aca2-6Galb1-4GlcNAcb1-2Mana1-3)Manb1-4GlcNAcb1-4GlcNAcb-Sp21	10.25	1.70783	16.6617
347	Neu5Aca2-6Galb1-4GlcNAcb1-2Mana1-3Manb1-4GlcNAcb1-4GlcNAc-Sp12	9.25	1.70783	18.463														539	GlcNAcb1-3Galb1-4GlcNAcb1-2Mana1-6(GlcNAcb1-3Galb1-4GlcNAcb1-2Mana1-3)Manb1-4GlcNAcb1-4GlcNAcb-Sp25	10.25	1.25831	12.2762
348	Galb1-4GlcNAcb1-2Mana1-3Manb1-4GlcNAcb1-4GlcNAc-Sp12	8.75	1.25831	14.3806														545	GlcNAcb1-3Galb1-4GlcNAcb1-3Galb1-4GlcNAcb1-2Mana1-6(GlcNAcb1-3Galb1-4GlcNAcb1-3Galb1-4GlcNAcb1-2Mana1-3)Manb1-4GlcNAcb1-4GlcNAcb-Sp25	10.25	0.957427	9.34075
349	Galb1-4GlcNAcb1-2Mana1-6Manb1-4GlcNAcb1-4GlcNAc-Sp12	27.75	4.99166	17.988														589	Galb1-4GlcNAcb1-3Galb1-4GlcNAcb1-6(Galb1-3)GalNAca-Sp14	10.25	0.957427	9.34075
350	Mana1-6(Galb1-4GlcNAcb1-2Mana1-3)Manb1-4GlcNAcb1-4GlcNAcb-Sp12	21.75	0.5	2.29885														64	Fuca1-2Galb1-3GalNAcb1-4(Neu5Aca2-3)Galb1-4Glcb-Sp9	10	1.41421	14.1421
351	GlcNAcb1-2Mana1-6(GlcNAcb1-2Mana1-3)Manb1-4GlcNAcb1-4(Fuca1-6)GlcNAcb-Sp22	16	1.82574	11.4109														143	Galb1-3GalNAcb1-3Gala1-4Galb1-4Glcb-Sp0	10	0.816497	8.16497
352	Galb1-4GlcNAcb1-2Mana1-6(Galb1-4GlcNAcb1-2Mana1-3)Manb1-4GlcNAcb1-4(Fuca1-6)GlcNAcb-Sp22	12.75	2.21736	17.391														228	GalNAcb1-4(Neu5Aca2-8Neu5Aca2-3)Galb1-4Glcb-Sp0	10	1.82574	18.2574
353	Galb1-3GlcNAcb1-2Mana1-6(Galb1-3GlcNAcb1-2Mana1-3)Manb1-4GlcNAcb1-4(Fuca1-6)GlcNAcb-Sp22	19	1.41421	7.44323														242	Neu5Aca2-3Galb1-3(6S)GalNAca-Sp8	10	2.16025	21.6025
354	(6S)GlcNAcb1-3Galb1-4GlcNAcb-Sp0	9.75	2.06155	21.1441														278	Neu5Acb2-6GalNAca-Sp8	10	0.816497	8.16497
355	KDNa2-3Galb1-4(Fuca1-3)GlcNAc-Sp0	15	1.41421	9.42809														332	Gala1-4Galb1-4GlcNAcb1-3Galb1-4Glcb-Sp0	10	2.94392	29.4392
356	KDNa2-6Galb1-4GlcNAc-Sp0	9.75	0.957427	9.81977														408	Gala1-3(Fuca1-2)Galb1-4(Fuca1-3)Glcb-Sp21	10	3.55903	35.5903
357	KDNa2-3Galb1-4Glc-Sp0	12.75	0.957427	7.50923														421	Fuca1-2Galb1-3GlcNAcb1-3GalNAc-Sp14	10	0	0
358	KDNa2-3Galb1-3GalNAca-Sp14	18	3.4641	19.245														422	Gala1-3(Fuca1-2)Galb1-3GlcNAcb1-3GalNAc-Sp14	10	1.41421	14.1421
359	Fuca1-2Galb1-3GlcNAcb1-2Mana1-6(Fuca1-2Galb1-3GlcNAcb1-2Mana1-3)Manb1-4GlcNAcb1-4GlcNAcb-Sp20	62.5	9.25563	14.809														517	(6P)Galb1-4GlcNAcb-SP0	10	6.97615	69.7615
360	Fuca1-2Galb1-4GlcNAcb1-2Mana1-6(Fuca1-2Galb1-4GlcNAcb1-2Mana1-3)Manb1-4GlcNAcb1-4GlcNAcb-Sp20	45.75	2.5	5.46448														535	GalNAca1-3(Fuca1-2)Galb1-3GalNAcb1-3Gala1-4Galb1-4Glc-Sp21	10	2.16025	21.6025
361	Fuca1-2Galb1-4(Fuca1-3)GlcNAcb1-2Mana1-6(Fuca1-2Galb1-4(Fuca1-3)GlcNAcb1-2Mana1-3)Manb1-4GlcNAcb1-4GlcNAb-Sp20	198.25	29.8371	15.0502														44	(6S)Galb1-4GlcNAcb-Sp8	9.75	2.5	25.641
362	Gala1-3Galb1-4GlcNAcb1-2Mana1-6(Gala1-3Galb1-4GlcNAcb1-2Mana1-3)Manb1-4GlcNAcb1-4GlcNAcb-Sp20	27.25	2.62996	9.65121														62	Fuca1-2Galb1-3GalNAca-Sp14	9.75	1.25831	12.9057
363	Galb1-4GlcNAcb1-2Mana1-6(Mana1-3)Manb1-4GlcNAcb1-4GlcNAcb-Sp12	8.75	2.36291	27.0047														68	Fuca1-2Galb1-3GlcNAcb-Sp8	9.75	0.5	5.12821
364	Fuca1-4(Galb1-3)GlcNAcb1-2Mana1-6(Fuca1-4(Galb1-3)GlcNAcb1-2Mana1-3)Manb1-4GlcNAcb1-4(Fuca1-6)GlcNAcb-Sp22	71.75	8.99537	12.5371														70	Fuca1-2Galb1-4(Fuca1-3)GlcNAcb1-3Galb1-4(Fuca1-3)GlcNAcb1-3Galb1-4(Fuca1-3)GlcNAcb-Sp0	9.75	1.5	15.3846
365	Neu5Aca2-6GlcNAcb1-4GlcNAc-Sp21	6	0.816497	13.6083														129	Galb1-3(Fuca1-4)GlcNAc-Sp8	9.75	0.957427	9.81977
366	Neu5Aca2-6GlcNAcb1-4GlcNAcb1-4GlcNAc-Sp21	25	3.55903	14.2361														137	Neu5Acb2-6(Galb1-3)GalNAca-Sp8	9.75	2.21736	22.7421
367	Galb1-4(Fuca1-3)GlcNAcb1-6(Fuca1-2Galb1-4GlcNAcb1-3)Galb1-4Glc-Sp21	18.25	0.957427	5.24618														159	Galb1-4GlcNAcb1-3GalNAca-Sp8	9.75	0.957427	9.81977
368	Galb1-4GlcNAcb1-2Mana1-6(Galb1-4GlcNAcb1-4(Galb1-4GlcNAcb1-2)Mana1-3)Manb1-4GlcNAcb1-4GlcNAc-Sp21	27.25	1.5	5.50459														192	GlcNAcb1-6GalNAca-Sp8	9.75	1.5	15.3846
369	GalNAca1-3(Fuca1-2)Galb1-4GlcNAcb1-2Mana1-6(GalNAca1-3(Fuca1-2)Galb1-4GlcNAcb1-2Mana1-3)Manb1-4GlcNAcb1-4GlcNAcb-Sp20	5.25	1.25831	23.9677														211	Mana1-2Mana1-6(Mana1-3)Mana1-6(Mana1-2Mana1-2Mana1-3)Manb1-4GlcNAcb1-4GlcNAcb-Sp12	9.75	1.25831	12.9057
370	Gala1-3(Fuca1-2)Galb1-4GlcNAcb1-2Mana1-6(Gala1-3(Fuca1-2)Galb1-4GlcNAcb1-2Mana1-3)Manb1-4GlcNAcb1-4GlcNAcb-Sp20	22.5	1.91485	8.51046														216	Mana1-6(Mana1-3)Mana1-6(Mana1-3)Manb1-4GlcNAcb1-4GlcNAcb-Sp12	9.75	0.957427	9.81977
371	Gala1-3Galb1-4(Fuca1-3)GlcNAcb1-2Mana1-6(Gala1-3Galb1-4(Fuca1-3)GlcNAcb1-2Mana1-3)Manb1-4GlcNAcb1-4GlcNAcb-Sp20	47.25	6.0208	12.7424														229	Neu5Aca2-8Neu5Aca2-8Neu5Aca-Sp8	9.75	2.21736	22.7421
372	GalNAca1-3(Fuca1-2)Galb1-3GlcNAcb1-2Mana1-6(GalNAca1-3(Fuca1-2)Galb1-3GlcNAcb1-2Mana1-3)Manb1-4GlcNAcb1-4GlcNAcb-Sp20	16.5	4.3589	26.4176														300	Galb1-3Galb1-4GlcNAcb-Sp8	9.75	0.957427	9.81977
373	Gala1-3(Fuca1-2)Galb1-3GlcNAcb1-2Mana1-6(Gala1-3(Fuca1-2)Galb1-3GlcNAcb1-2Mana1-3)Manb1-4GlcNAcb1-4GlcNAcb-Sp20	3.75	5.90903	157.574														325	Neu5Aca2-3Galb1-4GlcNAcb1-2Mana1-6(Neu5Aca2-6Galb1-4GlcNAcb1-2Mana1-3)Manb1-4GlcNAcb1-4GlcNAcb-Sp12	9.75	1.25831	12.9057
374	Fuca1-4(Fuca1-2Galb1-3)GlcNAcb1-2Mana1-3(Fuca1-4(Fuca1-2Galb1-3)GlcNAcb1-2Mana1-3)Manb1-4GlcNAcb1-4GlcNAcb-Sp19	40.75	5.5	13.4969														340	GlcNAca1-4Galb1-4GlcNAcb1-3Galb1-4Glcb-Sp0	9.75	0.957427	9.81977
375	Neu5Aca2-3Galb1-4GlcNAcb1-3GalNAc-Sp14	9.25	1.25831	13.6033														345	Mana1-6(Neu5Aca2-6Galb1-4GlcNAcb1-2Mana1-3)Manb1-4GlcNAcb1-4GlcNAc-Sp12	9.75	1.25831	12.9057
376	Neu5Aca2-6Galb1-4GlcNAcb1-3GalNAc-Sp14	13.25	2.21736	16.7348														354	(6S)GlcNAcb1-3Galb1-4GlcNAcb-Sp0	9.75	2.06155	21.1441
377	Neu5Aca2-3Galb1-4(Fuca1-3)GlcNAcb1-3GalNAca-Sp14	26.75	3.0957	11.5727														356	KDNa2-6Galb1-4GlcNAc-Sp0	9.75	0.957427	9.81977
378	GalNAcb1-4GlcNAcb1-2Mana1-6(GalNAcb1-4GlcNAcb1-2Mana1-3)Manb1-4GlcNAcb1-4GlcNAc-Sp12	12.25	0.957427	7.81573														420	GlcNAcb1-2(GlcNAcb1-6)Mana1-6(GlcNAcb1-2Mana1-3)Manb1-4GlcNAcb1-4GlcNAcb-Sp19	9.75	3.77492	38.7171
379	Galb1-3GalNAca1-3(Fuca1-2)Galb1-4Glc-Sp0	6.5	0.57735	8.88231														465	Neu5Aca2-6Galb1-4GlcNAcb1-6(Neu5Aca2-6Galb1-4GlcNAcb1-2)Mana1-6(GlcNAcb1-4)(Neu5Aca2-6Galb1-4GlcNAcb1-4(Neu5Aca2-6Galb1-4GlcNAcb1-2)Mana1-3)Manb1-4GlcNAcb1-4GlcNAcb-Sp21	9.75	0.957427	9.81977
380	Galb1-3GalNAca1-3(Fuca1-2)Galb1-4GlcNAc-Sp0	5.5	1	18.1818														555	Neu5Gca2-8Neu5Gca2-6Galb1-4GlcNAc-Sp0	9.75	1.5	15.3846
381	Galb1-3GlcNAcb1-3Galb1-4GlcNAcb1-6(Galb1-3GlcNAcb1-3)Galb1-4Glcb-Sp0	8.5	2.08167	24.4902														19	Galb1-4GlcNAcb1-6(Galb1-4GlcNAcb1-3)GalNAca-Sp8	9.5	1.29099	13.5894
382	Galb1-4(Fuca1-3)GlcNAcb1-6(Galb1-3GlcNAcb1-3)Galb1-4Glc-Sp21	8	0	0														66	Fuca1-2Galb1-3GlcNAcb1-3Galb1-4Glcb-Sp10	9.5	1	10.5263
383	Galb1-4GlcNAcb1-6(Fuca1-4(Fuca1-2Galb1-3)GlcNAcb1-3)Galb1-4Glc-Sp21	10.25	0.957427	9.34075														75	Fuca1-2Galb1-4GlcNAcb-Sp0	9.5	1.91485	20.1564
384	Galb1-4(Fuca1-3)GlcNAcb1-6(Fuca1-4(Fuca1-2Galb1-3)GlcNAcb1-3)Galb1-4Glc-Sp21	7	0.816497	11.6642														82	GalNAca1-3(Fuca1-2)Galb1-3GlcNAcb-Sp0	9.5	1.29099	13.5894
385	Galb1-3GlcNAcb1-3Galb1-4(Fuca1-3)GlcNAcb1-6(Galb1-3GlcNAcb1-3)Galb1-4Glc-Sp21	6.25	0.5	8														232	GalNAcb1-4(Neu5Aca2-3)Galb1-4GlcNAcb-Sp8	9.5	0.57735	6.07737
386	Galb1-4GlcNAcb1-6(Galb1-4GlcNAcb1-2)Mana1-6(Galb1-4GlcNAcb1-4(Galb1-4GlcNAcb1-2)Mana1-3)Manb1-4GlcNAcb1-4GlcNAcb-Sp21	7	0	0														260	Neu5Aca2-3Galb1-4GlcNAcb-Sp8	9.5	2.51661	26.4906
387	GlcNAcb1-2Mana1-6(GlcNAcb1-4(GlcNAcb1-2)Mana1-3)Manb1-4GlcNAcb1-4GlcNAc-Sp21	6	1.63299	27.2166														261	Neu5Aca2-3Galb1-4GlcNAcb1-3Galb1-4GlcNAcb-Sp0	9.5	3.51188	36.9672
388	Fuca1-2Galb1-3GalNAca1-3(Fuca1-2)Galb1-4Glcb-Sp0	8	1.41421	17.6777														276	Neu5Aca2-8Neu5Aca2-3Galb1-4Glcb-Sp0	9.5	1.29099	13.5894
389	Fuca1-2Galb1-3GalNAca1-3(Fuca1-2)Galb1-4GlcNAcb-Sp0	8.75	2.21736	25.3412														301	Neu5Aca2-6Galb1-4GlcNAcb1-2Mana1-6(Galb1-4GlcNAcb1-2Mana1-3)Manb1-4GlcNAcb1-4GlcNAcb-Sp12	9.5	0.57735	6.07737
390	Galb1-3GlcNAcb1-3GalNAca-Sp14	7	0.816497	11.6642														326	Galb1-4(Fuca1-3)GlcNAcb1-2Mana1-6(Galb1-4(Fuca1-3)GlcNAcb1-2Mana1-3)Manb1-4GlcNAcb1-4GlcNAcb-Sp20	9.5	0.57735	6.07737
391	GalNAcb1-4(Neu5Aca2-3)Galb1-4GlcNAcb1-3GalNAca-Sp14	8.75	0.957427	10.942														442	(6S)Galb1-3GlcNAcb-Sp0	9.5	1.29099	13.5894
392	GalNAca1-3(Fuca1-2)Galb1-3GalNAca1-3(Fuca1-2)Galb1-4GlcNAcb-Sp0	4.75	1.5	31.5789														458	Neu5Aca2-3Galb1-4GlcNAcb1-2Mana1-6(GlcNAcb1-4)(Neu5Aca2-3Galb1-4GlcNAcb1-2Mana1-3)Manb1-4GlcNAcb1-4GlcNAcb-Sp21	9.5	1.29099	13.5894
393	Gala1-3Galb1-3GlcNAcb1-2Mana1-6(Gala1-3Galb1-3GlcNAcb1-2Mana1-3)Manb1-4GlcNAcb1-4GlcNAc-Sp19	31.75	2.98608	9.40497														459	Neu5Aca2-3Galb1-4GlcNAcb1-4Mana1-6(GlcNAcb1-4)(Neu5Aca2-3Galb1-4GlcNAcb1-4(Neu5Aca2-3Galb1-4GlcNAcb1-2)Mana1-3)Manb1-4GlcNAcb1-4GlcNAcb-Sp21	9.5	0.57735	6.07737
394	Gala1-3Galb1-3(Fuca1-4)GlcNAcb1-2Mana1-6(Gala1-3Galb1-3(Fuca1-4)GlcNAcb1-2Mana1-3)Manb1-4GlcNAcb1-4GlcNAc-Sp19	42	4.24264	10.1015														461	Neu5Aca2-3Galb1-4GlcNAcb1-6(Neu5Aca2-3Galb1-4GlcNAcb1-2)Mana1-6(GlcNAcb1-4)(Neu5Aca2-3Galb1-4GlcNAcb1-4(Neu5Aca2-3Galb1-4GlcNAcb1-2)Mana1-3)Manb1-4GlcNAcb1-4GlcNAcb-Sp21	9.5	0.57735	6.07737
395	Neu5Aca2-3Galb1-3GlcNAcb1-2Mana1-6(Neu5Aca2-3Galb1-3GlcNAcb1-2Mana1-3)Manb1-4GlcNAcb1-4GlcNAc-Sp19	34.75	2.36291	6.79973														507	Galb1-4GlcNAcb1-6(Galb1-4GlcNAcb1-2)Mana1-6(GlcNAcb1-4)Galb1-4GlcNAcb1-4(Gal b1-4GlcNAcb1-2)Mana1-3)Manb1-4GlcNAcb1-4(Fuca1-6)GlcNAc-Sp21	9.5	0.57735	6.07737
396	GlcNAcb1-2Mana1-6(Galb1-4GlcNAcb1-2Mana1-3)Manb1-4GlcNAcb1-4GlcNAc-Sp12	7.5	7.04746	93.9661														549	Galb1-4GlcNAcb1-3Galb1-4GlcNAcb1-3Galb1-4GlcNAcb1-3Galb1-4GlcNAcb1-2Mana1-6(Galb1-4GlcNAcb1-3Galb1-4GlcNAcb1-3Galb1-4GlcNAcb1-3Galb1-4GlcNAcb1-2Mana1-3)Manb1-4GlcNAcb1-4GlcNAcb-Sp25	9.5	0.57735	6.07737
397	Galb1-4GlcNAcb1-2Mana1-6(GlcNAcb1-2Mana1-3)Manb1-4GlcNAcb1-4GlcNAc-Sp12	15.75	2.62996	16.6981														15	GalNAcb-Sp8	9.25	5.7373	62.0249
398	Neu5Aca2-3Galb1-3GlcNAcb1-3GalNAca-Sp14	7.5	0.57735	7.698														30	(3S)Galb1-3GlcNAcb-Sp0	9.25	0.957427	10.3506
399	Fuca1-2Galb1-4GlcNAcb1-3GalNAca-Sp14	10.5	1.29099	12.2952														148	Galb1-3GlcNAcb1-3Galb1-4Glcb-Sp10	9.25	2.21736	23.9714
400	Galb1-4(Fuca1-3)GlcNAcb1-3GalNAca-Sp14	15.75	2.75379	17.4844														270	Neu5Aca2-6Galb1-4GlcNAcb1-3Galb1-4(Fuca1-3)GlcNAcb1-3Galb1-4(Fuca1-3)GlcNAcb-Sp0	9.25	0.5	5.40541
401	GalNAca1-3GalNAcb1-3Gala1-4Galb1-4GlcNAcb-Sp0	4.75	1.5	31.5789														344	Neu5Aca2-6Galb1-4GlcNAcb1-2Mana1-6(Mana1-3)Manb1-4GlcNAcb1-4GlcNAc-Sp12	9.25	0.5	5.40541
402	Gala1-4Galb1-3GlcNAcb1-2Mana1-6(Gala1-4Galb1-3GlcNAcb1-2Mana1-3)Manb1-4GlcNAcb1-4GlcNAcb-Sp19	14.25	3.20156	22.4671														347	Neu5Aca2-6Galb1-4GlcNAcb1-2Mana1-3Manb1-4GlcNAcb1-4GlcNAc-Sp12	9.25	1.70783	18.463
403	Gala1-4Galb1-4GlcNAcb1-2Mana1-6(Gala1-4Galb1-4GlcNAcb1-2Mana1-3)Manb1-4GlcNAcb1-4GlcNAcb-Sp24	18.75	2.36291	12.6022														375	Neu5Aca2-3Galb1-4GlcNAcb1-3GalNAc-Sp14	9.25	1.25831	13.6033
404	Gala1-3Galb1-4GlcNAcb1-3GalNAca-Sp14	4.25	1.25831	29.6072														505	GalNAca1-3(Fuca1-2)Galb1-3GlcNAcb1-6GalNAca-Sp14	9.25	2.62996	28.432
405	Galb1-3GlcNAcb1-6Galb1-4GlcNAcb-Sp0	5.25	2.87228	54.7101														580	Galb1-4GlcNAcb1-3Galb1-4GlcNAcb1-3Galb1-4GlcNAcb1-3Galb1-4GlcNAcb1-3Galb1-4GlcNAcb1-2Mana1-6(Galb1-4GlcNAcb1-3Galb1-4GlcNAcb1-3Galb1-4GlcNAcb1-3Galb1-4GlcNAcb1-3Galb1-4GlcNAcb1-2Mana1-3)Manb1-4GlcNAcb1-4(Fuca1-6)GlcNAcb-Sp19	9.25	1.70783	18.463
406	Galb1-3GlcNAca1-6Galb1-4GlcNAcb-Sp0	3.5	1.29099	36.8856														21	GlcNAcb1-6(GlcNAcb1-4)(GlcNAcb1-3)GlcNAc-Sp8	9	1.41421	15.7135
407	GalNAcb1-3Gala1-6Galb1-4Glcb-Sp8	10.5	1	9.52381														56	Neu5Aca2-6Galb1-4GlcNAcb1-2Mana1-6(Neu5Aca2-6Galb1-4GlcNAcb1-2Man-a1-3)Manb1-4GlcNAcb1-4GlcNAcb-Sp21	9	0.816497	9.07218
408	Gala1-3(Fuca1-2)Galb1-4(Fuca1-3)Glcb-Sp21	10	3.55903	35.5903														170	Galb1-4GlcNAcb-Sp23	9	0.816497	9.07218
409	Galb1-4GlcNAcb1-6(Neu5Aca2-6Galb1-3GlcNAcb1-3)Galb1-4Glc-Sp21	9	0	0														333	GalNAcb1-3Gala1-4Galb1-4GlcNAcb1-3Galb1-4Glcb-Sp0	9	3.55903	39.5447
410	Galb1-3GalNAcb1-4(Neu5Aca2-8Neu5Aca2-3)Galb1-4Glcb-Sp0	15.25	2.06155	13.5184														346	Neu5Aca2-6Galb1-4GlcNAcb1-2Mana1-6Manb1-4GlcNAcb1-4GlcNAc-Sp12	9	0.816497	9.07218
411	Neu5Aca2-3Galb1-3GalNAcb1-4(Neu5Aca2-8Neu5Aca2-3)Galb1-4Glcb-Sp0	10.75	0.5	4.65116														409	Galb1-4GlcNAcb1-6(Neu5Aca2-6Galb1-3GlcNAcb1-3)Galb1-4Glc-Sp21	9	0	0
412	Gala1-3(Fuca1-2)Galb1-4GlcNAcb1-3GalNAca-Sp14	7.75	0.5	6.45161														496	Fuca1-2(6S)Galb1-3GlcNAcb-Sp0	9	3.4641	38.49
413	GalNAca1-3(Fuca1-2)Galb1-4GlcNAcb1-3GalNAca-Sp14	7.75	0.5	6.45161														515	(4S)GalNAcb-Sp10	9	0.816497	9.07218
414	GalNAca1-3GalNAcb1-3Gala1-4Galb1-4Glcb-Sp0	5.5	0.57735	10.4973														551	Neu5Gca2-8Neu5Gca2-3Galb1-4GlcNAc-Sp0	9	1.63299	18.1444
415	Fuca1-2Galb1-4(Fuca1-3)GlcNAcb1-3GalNAca-Sp14	27	0.816497	3.02406														595	Neu5Aca2-3Galb1-4GlcNAcb1-3Galb1-4GlcNAcb1-6(Neu5Aca2-3Galb1-4GlcNAcb1-3Galb1-4GlcNAcb1-3)GalNAca-Sp14	9	1.41421	15.7135
416	Gala1-3(Fuca1-2)Galb1-4(Fuca1-3)GlcNAcb1-3GalNAc-Sp14	12.75	0.957427	7.50923														13	Glcb-Sp8	8.75	0.5	5.71429
417	GalNAca1-3(Fuca1-2)Galb1-4(Fuca1-3)GlcNAcb1-3GalNAc-Sp14	20.75	0.957427	4.61411														22	6S(3S)Galb1-4(6S)GlcNAcb-Sp0	8.75	0.957427	10.942
418	Galb1-4(Fuca1-3)GlcNAcb1-2Mana1-6(Galb1-4(Fuca1-3)GlcNAcb1-2Mana1-3)Manb1-4GlcNAcb1-4(Fuca1-6)GlcNAcb-Sp22	25.75	2.98608	11.5964														89	GalNAca1-3(Fuca1-2)Galb-Sp8	8.75	0.957427	10.942
419	Fuca1-2Galb1-4GlcNAcb1-2Mana1-6(Fuca1-2Galb1-4GlcNAcb1-2Mana1-3)Manb1-4GlcNAcb1-4(Fuca1-6)GlcNAcb-Sp22	48.75	8.34166	17.1111														93	GalNAca1-4(Fuca1-2)Galb1-4GlcNAcb-Sp8	8.75	1.89297	21.6339
420	GlcNAcb1-2(GlcNAcb1-6)Mana1-6(GlcNAcb1-2Mana1-3)Manb1-4GlcNAcb1-4GlcNAcb-Sp19	9.75	3.77492	38.7171														113	Gala1-3Galb1-4(Fuca1-3)GlcNAcb-Sp8	8.75	2.87228	32.8261
421	Fuca1-2Galb1-3GlcNAcb1-3GalNAc-Sp14	10	0	0														251	Neu5Aca2-3Galb1-4(6S)GlcNAcb-Sp8	8.75	0.957427	10.942
422	Gala1-3(Fuca1-2)Galb1-3GlcNAcb1-3GalNAc-Sp14	10	1.41421	14.1421														252	Neu5Aca2-3Galb1-4(Fuca1-3)(6S)GlcNAcb-Sp8	8.75	0.5	5.71429
423	GalNAca1-3(Fuca1-2)Galb1-3GlcNAcb1-3GalNAc-Sp14	15.75	1.70783	10.8433														271	Neu5Aca2-6Galb1-4GlcNAcb1-3Galb1-4GlcNAcb-Sp0	8.75	0.5	5.71429
424	Gala1-3Galb1-3GlcNAcb1-3GalNAc-Sp14	10.75	2.62996	24.4647														296	4S(3S)Galb1-4GlcNAcb-Sp0	8.75	1.5	17.1429
425	Fuca1-2Galb1-3GlcNAcb1-2Mana1-6(Fuca1-2Galb1-3GlcNAcb1-2Mana1-3)Manb1-4GlcNAcb1-4(Fuca1-6)GlcNAcb-Sp22	24	1.63299	6.80414														302	Galb1-4GlcNAcb1-6(Galb1-4GlcNAcb1-3)Galb1-4GlcNAc-Sp0	8.75	1.70783	19.518
426	Gala1-3(Fuca1-2)Galb1-4GlcNAcb1-2Mana1-6(Gala1-3(Fuca1-2)Galb1-4GlcNAcb1-2Mana1-3)Manb1-4GlcNAcb1-4(Fuca1-6)GlcNAcb-Sp22	14.5	2.38048	16.4171														305	Galb1-4GlcNAcb1-6Galb1-4GlcNAcb-Sp0	8.75	2.75379	31.4718
427	Galb1-3GlcNAcb1-6(Galb1-3GlcNAcb1-2)Mana1-6(Galb1-3GlcNAcb1-2Mana1-3)Manb1-4GlcNAcb1-4GlcNAcb-Sp19	17.75	1.70783	9.62155														348	Galb1-4GlcNAcb1-2Mana1-3Manb1-4GlcNAcb1-4GlcNAc-Sp12	8.75	1.25831	14.3806
428	Galb1-4GlcNAcb1-6(Fuca1-2Galb1-3GlcNAcb1-3)Galb1-4Glc-Sp21	7.5	0.57735	7.698														363	Galb1-4GlcNAcb1-2Mana1-6(Mana1-3)Manb1-4GlcNAcb1-4GlcNAcb-Sp12	8.75	2.36291	27.0047
429	Fuca1-3GlcNAcb1-6(Galb1-4GlcNAcb1-3)Galb1-4Glc-Sp21	8.5	1.29099	15.1882														389	Fuca1-2Galb1-3GalNAca1-3(Fuca1-2)Galb1-4GlcNAcb-Sp0	8.75	2.21736	25.3412
430	GlcNAcb1-2Mana1-6(GlcNAcb1-4)(GlcNAcb1-2Mana1-3)Manb1-4GlcNAcb1-4GlcNAc-Sp21	7	1.41421	20.2031														391	GalNAcb1-4(Neu5Aca2-3)Galb1-4GlcNAcb1-3GalNAca-Sp14	8.75	0.957427	10.942
431	GlcNAcb1-2Mana1-6(GlcNAcb1-4)(GlcNAcb1-4(GlcNAcb1-2)Mana1-3)Manb1-4GlcNAcb1-4GlcNAc-Sp21	12	0.816497	6.80414														493	Fuca1-2Galb1-4GlcNAcb1-6GalNAca-Sp14	8.75	1.5	17.1429
432	GlcNAcb1-6(GlcNAcb1-2)Mana1-6(GlcNAcb1-4)(GlcNAcb1-2Mana1-3)Manb1-4GlcNAcb1-4GlcNAc-Sp21	6.75	1.25831	18.6416														526	Gala1-3Galb1-3GlcNAcb1-2Mana-Sp0	8.75	0.957427	10.942
433	GlcNAcb1-6(GlcNAcb1-2)Mana1-6(GlcNAcb1-4)(GlcNAcb1-4(GlcNAcb1-2)Mana1-3)Manb1-4GlcNAcb1-4GlcNAc-Sp21	8.5	1	11.7647														32	(3S)Galb1-4(Fuca1-3)GlcNAc-Sp0	8.5	1.73205	20.3771
434	Galb1-4GlcNAcb1-2Mana1-6(GlcNAcb1-4)(Galb1-4GlcNAcb1-2Mana1-3)Manb1-4GlcNAcb1-4GlcNAc-Sp21	10.25	2.06155	20.1127														90	GalNAca1-3(Fuca1-2)Galb-Sp18	8.5	1	11.7647
435	Galb1-4GlcNAcb1-2Mana1-6(GlcNAcb1-4)(Galb1-4GlcNAcb1-4(Galb1-4GlcNAcb1-2)Mana1-3)Manb1-4GlcNAcb1-4GlcNAc-Sp21	13.75	1.70783	12.4205														144	Galb1-3GalNAcb1-4(Neu5Aca2-3)Galb1-4Glcb-Sp0	8.5	0.57735	6.79236
436	Galb1-4GlcNAcb1-6(Galb1-4GlcNAcb1-2)Mana1-6(GlcNAcb1-4)(Galb1-4GlcNAcb1-2Mana1-3)Manb1-4GlcNAcb1-4GlcNAc-Sp21	12.75	3.5	27.451														187	GlcNAcb1-6(GlcNAcb1-4)GalNAca-Sp8	8.5	1	11.7647
437	Galb1-4GlcNAcb1-6(Galb1-4GlcNAcb1-2)Mana1-6(GlcNAcb1-4)(Galb1-4GlcNAcb1-4(Galb1-4GlcNAcb1-2)Mana1-3)Manb1-4GlcNAcb1-4GlcNAc-Sp21	13.5	1.73205	12.83														237	Neu5Aca2-3GalNAcb1-4GlcNAcb-Sp0	8.5	1.73205	20.3771
438	Galb1-4Galb-Sp10	10.5	1	9.52381														255	Neu5Aca2-3Galb1-4(Fuca1-3)GlcNAcb-Sp8	8.5	1.29099	15.1882
439	Galb1-6Galb-Sp10	19	5.35413	28.1796														256	Neu5Aca2-3Galb1-4(Fuca1-3)GlcNAcb1-3Galb-Sp8	8.5	3.10913	36.578
440	Neu5Aca2-3Galb1-4GlcNAcb1-3Galb-Sp8	7.25	0.957427	13.2059														381	Galb1-3GlcNAcb1-3Galb1-4GlcNAcb1-6(Galb1-3GlcNAcb1-3)Galb1-4Glcb-Sp0	8.5	2.08167	24.4902
441	GalNAcb1-6GalNAcb-Sp8	6.75	0.5	7.40741														429	Fuca1-3GlcNAcb1-6(Galb1-4GlcNAcb1-3)Galb1-4Glc-Sp21	8.5	1.29099	15.1882
442	(6S)Galb1-3GlcNAcb-Sp0	9.5	1.29099	13.5894														433	GlcNAcb1-6(GlcNAcb1-2)Mana1-6(GlcNAcb1-4)(GlcNAcb1-4(GlcNAcb1-2)Mana1-3)Manb1-4GlcNAcb1-4GlcNAc-Sp21	8.5	1	11.7647
443	(6S)Galb1-3(6S)GlcNAc-Sp0	11.75	1.70783	14.5347														501	Neu5Aca2-6GalNAcb1-4(6S)GlcNAcb-Sp8	8.5	1.91485	22.5277
444	Fuca1-2Galb1-4 GlcNAcb1-2Mana1-6(Fuca1-2Galb1-4GlcNAcb1-2(Fuca1-2Galb1-4GlcNAcb1-4)Mana1-3)Manb1-4GlcNAcb1-4GlcNAcb-Sp12	23.25	1.89297	8.1418														55	Neu5Aca2-6Galb1-4GlcNAcb1-2Mana1-6(Neu5Aca2-6Galb1-4GlcNAcb1-2Mana1-3)Manb1-4GlcNAcb1-4GlcNAcb-Sp12	8.25	2.06155	24.9885
445	Fuca1-2Galb1-4(Fuca1-3)GlcNAcb1-2Mana1-6(Fuca1-2Galb1-4(Fuca1-3)GlcNAcb1-4(Fuca1-2Galb1-4(Fuca1-3)GlcNAcb1-2)Mana1-3)Manb1-4GlcNAcb1-4GlcNAcb-Sp12	27	0.816497	3.02406														74	Fuca1-2Galb1-4GlcNAcb1-3Galb1-4GlcNAcb1-3Galb1-4GlcNAcb-Sp0	8.25	1.5	18.1818
446	Galb1-4(Fuca1-3)GlcNAcb1-6GalNAc-Sp14	19.25	2.5	12.987														182	GlcNAcb1-3Galb1-4GlcNAcb-Sp0	8.25	0.957427	11.6052
447	Galb1-4GlcNAcb1-2Mana-Sp0	15	0	0														193	GlcNAcb1-6GalNAca-Sp14	8.25	1.5	18.1818
448	Fuca1-2Galb1-4GlcNAcb1-6(Fuca1-2Galb1-4GlcNAcb1-3)GalNAc-Sp14	10.25	0.957427	9.34075														227	Neu5Aca2-8Neu5Aca2-8Neu5Aca2-3Galb1-4Glcb-Sp0	8.25	0.5	6.06061
449	Gala1-3(Fuca1-2)Galb1-4GlcNAcb1-6(Gala1-3(Fuca1-2)Galb1-4GlcNAcb1-3)GalNAc-Sp14	15.5	1	6.45161														268	Neu5Aca2-6Galb1-4GlcNAcb-Sp0	8.25	1.5	18.1818
450	GalNAca1-3(Fuca1-2)Galb1-4GlcNAcb1-6(GalNAca1-3(Fuca1-2)Galb1-4GlcNAcb1-3)GalNAc-Sp14	6	1.41421	23.5702														304	Galb1-4GlcNAca1-6Galb1-4GlcNAcb-Sp0	8.25	1.5	18.1818
451	Neu5Aca2-8Neu5Aca2-3Galb1-3GalNAcb1-4(Neu5Aca2-8Neu5Aca2-3)Galb1-4Glcb-Sp0	24	0.816497	3.40207														307	GlcAb1-3GlcNAcb-Sp8	8.25	2.21736	26.877
452	GalNAcb1-4Galb1-4Glcb-Sp0	16.5	1	6.06061														512	(3S)GalNAcb1-4(3S)GlcNAc-Sp8	8.25	1.70783	20.7009
453	GalNAca1-3(Fuca1-2)Galb1-4GlcNAcb1-2Mana1-6(GalNAca1-3(Fuca1-2)Galb1-4GlcNAcb1-2Mana1-3)Manb1-4GlcNAcb1-4(Fuca1-6)GlcNAcb-Sp22	12.75	1.70783	13.3947														550	Galb1-3GlcNAcb1-3Galb1-4GlcNAcb1-2Mana1-6(Galb1-3GlcNAcb1-3Galb1-4GlcNAcb1-2Mana1-3)Manb1-4GlcNAcb1-4GlcNAc-Sp25	8.25	1.70783	20.7009
454	Gala1-3(Fuca1-2)Galb1-3GlcNAcb1-2Mana1-6(Gala1-3(Fuca1-2)Galb1-3GlcNAcb1-2Mana1-3)Manb1-4GlcNAcb1-4(Fuca1-6)GlcNAcb-Sp22	17	2.44949	14.4088														563	GlcNAcb1-3Galb1-4GlcNAcb1-3Galb1-4GlcNAcb1-3Galb1-4GlcNAcb1-3Galb1-4GlcNAcb1-2Mana1-6(GlcNAcb1-3Galb1-4GlcNAcb1-3Galb1-4GlcNAcb1-3Galb1-4GlcNAcb1-3Galb1-4GlcNAcb1-2Mana1-3)Manb1-4GlcNAcb1-4GlcNAcb-Sp25	8.25	0.5	6.06061
455	Neu5Aca2-6Galb1-4GlcNAcb1-6(Fuca1-2Galb1-3GlcNAcb1-3)Galb1-4Glc-Sp21	13.75	9.5	69.0909														579	GlcNAcb1-3Galb1-4GlcNAcb1-3Galb1-4GlcNAcb1-3Galb1-4GlcNAcb1-3Galb1-4GlcNAcb1-2Mana1-6(GlcNAcb1-3Galb1-4GlcNAcb1-3Galb1-4GlcNAcb1-3Galb1-4GlcNAcb1-3Galb1-4GlcNAcb1-2Mana1-3)Manb1-4GlcNAcb1-4(Fuca1-6)GlcNAcb-Sp19	8.25	0.5	6.06061
456	GalNAca1-3(Fuca1-2)Galb1-3GlcNAcb1-2Mana1-6(GalNAca1-3(Fuca1-2)Galb1-3GlcNAcb1-2Mana1-3)Manb1-4GlcNAcb1-4(Fuca1-6)GlcNAcb-Sp22	6	10	166.667														592	GlcNAcb1-3Galb1-4GlcNAcb1-3GalNAca-Sp14	8.25	2.21736	26.877
457	Galb1-4GlcNAcb1-6(Galb1-4GlcNAcb1-2)Mana1-6(Galb1-4GlcNAcb1-2Mana1-3)Manb1-4GlcNAcb1-4GlcNAcb-Sp19	17.75	3.30404	18.6143														53	GlcNAcb1-2Mana1-6(GlcNAcb1-2Mana1-3)Manb1-4GlcNAcb1-4GlcNAcb-Sp13	8	1.1547	14.4338
458	Neu5Aca2-3Galb1-4GlcNAcb1-2Mana1-6(GlcNAcb1-4)(Neu5Aca2-3Galb1-4GlcNAcb1-2Mana1-3)Manb1-4GlcNAcb1-4GlcNAcb-Sp21	9.5	1.29099	13.5894														95	GalNAcb1-3(Fuca1-2)Galb-Sp8	8	2.82843	35.3553
459	Neu5Aca2-3Galb1-4GlcNAcb1-4Mana1-6(GlcNAcb1-4)(Neu5Aca2-3Galb1-4GlcNAcb1-4(Neu5Aca2-3Galb1-4GlcNAcb1-2)Mana1-3)Manb1-4GlcNAcb1-4GlcNAcb-Sp21	9.5	0.57735	6.07737														154	Galb1-4(Fuca1-3)GlcNAcb1-3Galb1-4(Fuca1-3)GlcNAcb1-3Galb1-4(Fuca1-3)GlcNAcb-Sp0	8	1.1547	14.4338
460	Neu5Aca2-3Galb1-4GlcNAcb1-6(Neu5Aca2-3Galb1-4GlcNAcb1-2)Mana1-6(GlcNAcb1-4)(Neu5Aca2-3Galb1-4GlcNAcb1-2Mana1-3)Manb1-4GlcNAcb1-4GlcNAcb-Sp21	5.25	2.21736	42.2353														160	Galb1-4GlcNAcb1-3GalNAc-Sp14	8	0	0
461	Neu5Aca2-3Galb1-4GlcNAcb1-6(Neu5Aca2-3Galb1-4GlcNAcb1-2)Mana1-6(GlcNAcb1-4)(Neu5Aca2-3Galb1-4GlcNAcb1-4(Neu5Aca2-3Galb1-4GlcNAcb1-2)Mana1-3)Manb1-4GlcNAcb1-4GlcNAcb-Sp21	9.5	0.57735	6.07737														176	GlcNAcb1-6(GlcNAcb1-3)GalNAca-Sp8	8	1.41421	17.6777
462	Neu5Aca2-6Galb1-4GlcNAcb1-2Mana1-6(GlcNAcb1-4)(Neu5Aca2-6Galb1-4GlcNAcb1-2Mana1-3)Manb1-4GlcNAcb1-4GlcNAcb-Sp21	10.25	0.957427	9.34075														231	GalNAcb1-4(Neu5Aca2-3)Galb1-4GlcNAcb-Sp0	8	1.41421	17.6777
463	Neu5Aca2-6Galb1-4GlcNAcb1-4Mana1-6(GlcNAcb1-4)(Neu5Aca2-6Galb1-4GlcNAcb1-4(Neu5Aca2-6Galb1-4GlcNAcb1-2)Mana1-3)Manb1-4GlcNAcb1-4GlcNAcb-Sp21	22.75	13.2759	58.3557														283	Neu5Gca2-3Galb1-4GlcNAcb-Sp0	8	1.82574	22.8218
464	Neu5Aca2-6Galb1-4GlcNAcb1-6(Neu5Aca2-6Galb1-4GlcNAcb1-2)Mana1-6(GlcNAcb1-4)(Neu5Aca2-6Galb1-4GlcNAcb1-2Mana1-3)Manb1-4GlcNAcb1-4GlcNAcb-Sp21	10.25	1.70783	16.6617														297	(6S)Galb1-4(6S)GlcNAcb-Sp0	8	1.82574	22.8218
465	Neu5Aca2-6Galb1-4GlcNAcb1-6(Neu5Aca2-6Galb1-4GlcNAcb1-2)Mana1-6(GlcNAcb1-4)(Neu5Aca2-6Galb1-4GlcNAcb1-4(Neu5Aca2-6Galb1-4GlcNAcb1-2)Mana1-3)Manb1-4GlcNAcb1-4GlcNAcb-Sp21	9.75	0.957427	9.81977														317	Neu5Aca2-3Galb1-4GlcNAcb1-6(Neu5Aca2-3Galb1-3)GalNAca-Sp14	8	0.816497	10.2062
466	Gala1-3(Fuca1-2)Galb1-3GalNAca-Sp8	10.75	0.957427	8.9063														337	GlcNAca1-4Galb1-4GlcNAcb1-3Galb1-4GlcNAcb1-3Galb1-4GlcNAcb-Sp0	8	0.816497	10.2062
467	Gala1-3(Fuca1-2)Galb1-3GalNAcb-Sp8	11.5	1.73205	15.0613														382	Galb1-4(Fuca1-3)GlcNAcb1-6(Galb1-3GlcNAcb1-3)Galb1-4Glc-Sp21	8	0	0
468	Glca1-6Glca1-6Glca1-6Glcb-Sp10	12.25	1.5	12.2449														388	Fuca1-2Galb1-3GalNAca1-3(Fuca1-2)Galb1-4Glcb-Sp0	8	1.41421	17.6777
469	Glca1-4Glca1-4Glca1-4Glcb-Sp10	14.75	1.70783	11.5785														480	Neu5Aca2-6Galb1-4 GlcNAcb1-6(Neu5Aca2-6Galb1-4GlcNAcb1-3)GalNAca-Sp14	8	0.816497	10.2062
470	Neu5Aca2-3Galb1-4GlcNAcb1-6(Neu5Aca2-3Galb1-4GlcNAcb1-3)GalNAca-Sp14	6.5	0.57735	8.88231														486	Neu5Aca2-6Galb1-4GlcNAcb1-6(Fuca1-2Galb1-4(Fuca1-3)GlcNAcb1-3)Galb1-4Glc-Sp21	8	2.16025	27.0031
471	Fuca1-2Galb1-4(Fuca1-3)GlcNAcb1-2Mana1-6(Fuca1-2Galb1-4(Fuca1-3)GlcNAcb1-2Mana1-3)Manb1-4GlcNAcb1-4(Fuca1-6)GlcNAcb-Sp24	36	3.16228	8.7841														533	Neu5Aca2-3Galb1-4(Fuca1-3)GlcNAcb1-2Mana-Sp0	8	3.16228	39.5285
472	Fuca1-2Galb1-3(Fuca1-4)GlcNAcb1-2Mana1-6(Fuca1-2Galb1-3(Fuca1-4)GlcNAcb1-2Mana1-3)Manb1-4GlcNAcb1-4(Fuca1-6)GlcNAcb1-4(Fuca1-6)GlcNAcb-Sp19	27.75	9.39415	33.8528														71	Fuca1-2Galb1-4(Fuca1-3)GlcNAcb-Sp0	7.75	0.957427	12.3539
473	Neu5Aca2-3Galb1-3GlcNAcb1-6(Neu5Aca2-3Galb1-3GlcNAcb1-2)Mana1-6(Neu5Aca2-3Galb1-3GlcNAcb1-2Mana1-3)Manb1-4GlcNAcb1-4GlcNAcb-Sp19	18	3.26599	18.1444														308	Neu5Aca2-6Galb1-4GlcNAcb1-2Mana1-6(GlcNAcb1-2Mana1-3)Manb1-4GlcNAcb1-4GlcNAcb-Sp12	7.75	2.62996	33.9349
474	GlcNAcb1-6(GlcNAcb1-2)Mana1-6(GlcNAcb1-2Mana1-3)Manb1-4GlcNAcb1-4(Fuca1-6)GlcNAcb-Sp24	23	4.08248	17.7499														412	Gala1-3(Fuca1-2)Galb1-4GlcNAcb1-3GalNAca-Sp14	7.75	0.5	6.45161
475	Galb1-3GlcNAcb1-2Mana1-6(GlcNAcb1-4)(Galb1-3GlcNAcb1-2Mana1-3)Manb1-4GlcNAcb1-4GlcNAcb-Sp21	32.25	3.94757	12.2405														413	GalNAca1-3(Fuca1-2)Galb1-4GlcNAcb1-3GalNAca-Sp14	7.75	0.5	6.45161
476	Neu5Aca2-6Galb1-4GlcNAcb1-6(Galb1-3GlcNAcb1-3)Galb1-4Glcb-Sp21	7.25	2.36291	32.5918														492	Galb1-4(Fuca1-3)GlcNAcb1-6(Neu5Aca2-6(Neu5Aca2-3Galb1-3)GlcNAcb1-3)Galb1-4Glc-Sp21	7.75	0.957427	12.3539
477	Neu5Aca2-3Galb1-4GlcNAcb1-2Mana-Sp0	22.5	2.08167	9.25185														553	Neu5Gca2-8Neu5Aca2-3Galb1-4GlcNAc-Sp0	7.75	1.70783	22.0365
478	Neu5Aca2-3Galb1-4GlcNAcb1-6GalNAca-Sp14	4.5	2.64575	58.7945														54	Galb1-4GlcNAcb1-2Mana1-6(Galb1-4GlcNAcb1-2Mana1-3)Manb1-4GlcNAcb1-4GlcNAcb-Sp12	7.5	2.51661	33.5548
479	Neu5Aca2-6Galb1-4GlcNAcb1-6GalNAca-Sp14	11.5	2.08167	18.1014														138	Neu5Aca2-6(Galb1-3)GlcNAcb1-4Galb1-4Glcb-Sp10	7.5	0.57735	7.698
480	Neu5Aca2-6Galb1-4 GlcNAcb1-6(Neu5Aca2-6Galb1-4GlcNAcb1-3)GalNAca-Sp14	8	0.816497	10.2062														158	Galb1-4GalNAcb1-3(Fuca1-2)Galb1-4GlcNAcb-Sp8	7.5	1.29099	17.2133
481	Neu5Aca2-6Galb1-4GlcNAcb1-2Mana1-6(Neu5Aca2-6Galb1-4GlcNAcb1-2Mana1-3)Manb1-4GlcNAcb1-4(Fuca1-6)GlcNAcb-Sp24	10.75	0.957427	8.9063														161	Galb1-4GlcNAcb1-3Galb1-4(Fuca1-3)GlcNAcb1-3Galb1-4(Fuca1-3)GlcNAcb-Sp0	7.5	1.73205	23.094
482	Neu5Aca2-3Galb1-4GlcNAcb1-2Mana1-6(Neu5Aca2-3Galb1-4GlcNAcb1-2Mana1-3)Manb1-4GlcNAcb1-4(Fuca1-6)GlcNAcb-Sp24	11.5	1	8.69565														184	GlcNAcb1-3Galb1-4GlcNAcb1-3Galb1-4GlcNAcb-Sp0	7.5	1.73205	23.094
483	Mana1-6(Mana1-3)Manb1-4GlcNAcb1-4(Fuca1-6)GlcNAcb-Sp19	19.75	6.23832	31.5864														327	Neu5,9Ac2a2-3Galb1-4GlcNAcb-Sp0	7.5	1.29099	17.2133
484	Galb1-4GlcNAcb1-6(Galb1-4GlcNAcb1-2)Mana1-6(Galb1-4GlcNAcb1-2Mana1-3)Manb1-4GlcNAcb1-4(Fuca1-6)GlcNAcb-Sp24	23.75	1.5	6.31579														396	GlcNAcb1-2Mana1-6(Galb1-4GlcNAcb1-2Mana1-3)Manb1-4GlcNAcb1-4GlcNAc-Sp12	7.5	7.04746	93.9661
485	Neu5Aca2-3Galb1-3GlcNAcb1-2Mana1-6(GlcNAcb1-4)(Neu5Aca2-3Galb1-3GlcNAcb1-2Mana1-3)Manb1-4GlcNAcb1-4GlcNAc-Sp21	33.5	4.65475	13.8948														398	Neu5Aca2-3Galb1-3GlcNAcb1-3GalNAca-Sp14	7.5	0.57735	7.698
486	Neu5Aca2-6Galb1-4GlcNAcb1-6(Fuca1-2Galb1-4(Fuca1-3)GlcNAcb1-3)Galb1-4Glc-Sp21	8	2.16025	27.0031														428	Galb1-4GlcNAcb1-6(Fuca1-2Galb1-3GlcNAcb1-3)Galb1-4Glc-Sp21	7.5	0.57735	7.698
487	Galb1-3GlcNAcb1-6GalNAca-Sp14	7	2.16025	30.8607														607	Neu5Aca2-6Galb1-4GlcNAcb1-3Galb1-4GlcNAcb1-2Mana1-6(Neu5Aca2-6Galb1-4GlcNAcb1-3Galb1-4GlcNAcb1-2Mana1-3)Manb1-4GlcNAcb1-4GlcNAcb-Sp12	7.5	0.57735	7.698
488	Gala1-3Galb1-3GlcNAcb1-6GalNAca-Sp14	3.75	1.70783	45.542														183	GlcNAcb1-3Galb1-4GlcNAcb-Sp8	7.25	0.957427	13.2059
489	Galb1-3(Fuca1-4)GlcNAcb1-6GalNAca-Sp14	18.5	2.51661	13.6033														186	GlcNAcb1-4-MDPLys	7.25	1.25831	17.3559
490	Neu5Aca2-3Galb1-3GlcNAcb1-6GalNAca-Sp14	4.75	2.87228	60.4691														225	GalNAcb1-4(Neu5Aca2-8Neu5Aca2-8Neu5Aca2-8Neu5Aca2-3)Galb1-4Glcb-Sp0	7.25	1.5	20.6897
491	(3S)Galb1-3(Fuca1-4)GlcNAcb-Sp0	14.25	0.957427	6.71879														342	GlcNAca1-4Galb1-4GlcNAcb1-3Galb1-4GlcNAcb-Sp0	7.25	0.957427	13.2059
492	Galb1-4(Fuca1-3)GlcNAcb1-6(Neu5Aca2-6(Neu5Aca2-3Galb1-3)GlcNAcb1-3)Galb1-4Glc-Sp21	7.75	0.957427	12.3539														440	Neu5Aca2-3Galb1-4GlcNAcb1-3Galb-Sp8	7.25	0.957427	13.2059
493	Fuca1-2Galb1-4GlcNAcb1-6GalNAca-Sp14	8.75	1.5	17.1429														476	Neu5Aca2-6Galb1-4GlcNAcb1-6(Galb1-3GlcNAcb1-3)Galb1-4Glcb-Sp21	7.25	2.36291	32.5918
494	Gala1-3Galb1-4GlcNAcb1-6GalNAca-Sp14	7	3.16228	45.1754														514	(3S)GalNAcb1-4GlcNAc-Sp8	7.25	1.25831	17.3559
495	Galb1-4(Fuca1-3)GlcNAcb1-2Mana-Sp0	14.75	2.06155	13.9766														516	Galb1-4(6P)GlcNAcb-Sp0	7.25	0.5	6.89655
496	Fuca1-2(6S)Galb1-3GlcNAcb-Sp0	9	3.4641	38.49														536	Gala1-3(Fuca1-2)Galb1-3GalNAcb1-3Gala1-4Galb1-4Glc-Sp21	7.25	0.957427	13.2059
497	Gala1-3(Fuca1-2)Galb1-4GlcNAcb1-6GalNAca-Sp14	12.5	1.29099	10.328														599	Neu5Aca2-3Galb1-4GlcNAcb1-3Galb1-4GlcNAcb1-6(Galb1-3)GalNAca-Sp14	7.25	0.957427	13.2059
498	Fuca1-2Galb1-4GlcNAcb1-2Mana-Sp0	16	1.41421	8.83883														8	Rhaa-Sp8	7	5.09902	72.8431
499	Fuca1-2Galb1-3(6S)GlcNAcb-Sp0	15.5	1	6.45161														194	GlcNAcb1-6Galb1-4GlcNAcb-Sp8	7	2.82843	40.4061
500	Fuca1-2(6S)Galb1-3(6S)GlcNAcb-Sp0	16.75	2.5	14.9254														384	Galb1-4(Fuca1-3)GlcNAcb1-6(Fuca1-4(Fuca1-2Galb1-3)GlcNAcb1-3)Galb1-4Glc-Sp21	7	0.816497	11.6642
501	Neu5Aca2-6GalNAcb1-4(6S)GlcNAcb-Sp8	8.5	1.91485	22.5277														386	Galb1-4GlcNAcb1-6(Galb1-4GlcNAcb1-2)Mana1-6(Galb1-4GlcNAcb1-4(Galb1-4GlcNAcb1-2)Mana1-3)Manb1-4GlcNAcb1-4GlcNAcb-Sp21	7	0	0
502	GalNAcb1-4(Fuca1-3)(6S)GlcNAcb-Sp8	4	2.3094	57.735														390	Galb1-3GlcNAcb1-3GalNAca-Sp14	7	0.816497	11.6642
503	(3S)GalNAcb1-4(Fuca1-3)GlcNAcb-Sp8	16.5	1.29099	7.82421														430	GlcNAcb1-2Mana1-6(GlcNAcb1-4)(GlcNAcb1-2Mana1-3)Manb1-4GlcNAcb1-4GlcNAc-Sp21	7	1.41421	20.2031
504	Fuca1-2Galb1-3GlcNAcb1-6(Fuca1-2Galb1-3GlcNAcb1-3)GalNAca-Sp14	11.5	0.57735	5.02044														487	Galb1-3GlcNAcb1-6GalNAca-Sp14	7	2.16025	30.8607
505	GalNAca1-3(Fuca1-2)Galb1-3GlcNAcb1-6GalNAca-Sp14	9.25	2.62996	28.432														494	Gala1-3Galb1-4GlcNAcb1-6GalNAca-Sp14	7	3.16228	45.1754
506	GlcNAcb1-6(GlcNAcb1-2)Mana1-6(GlcNAcb1-4)(GlcNAcb1-4(GlcNAcb1-2)Mana1-3)Manb1-4GlcNAcb1-4(Fuca1-6)GlcNAc-Sp21	7	1.82574	26.082														506	GlcNAcb1-6(GlcNAcb1-2)Mana1-6(GlcNAcb1-4)(GlcNAcb1-4(GlcNAcb1-2)Mana1-3)Manb1-4GlcNAcb1-4(Fuca1-6)GlcNAc-Sp21	7	1.82574	26.082
507	Galb1-4GlcNAcb1-6(Galb1-4GlcNAcb1-2)Mana1-6(GlcNAcb1-4)Galb1-4GlcNAcb1-4(Gal b1-4GlcNAcb1-2)Mana1-3)Manb1-4GlcNAcb1-4(Fuca1-6)GlcNAc-Sp21	9.5	0.57735	6.07737														513	GalNAcb1-4(6S)GlcNAc-Sp8	7	0.816497	11.6642
508	Galb1-3GlcNAca1-3Galb1-4GlcNAcb-Sp8	2.75	2.21736	80.6311														538	GlcNAcb1-3Galb1-4GlcNAcb1-2Mana1-6(GlcNAcb1-3Galb1-4GlcNAcb1-2Mana1-3)Manb1-4GlcNAcb1-4GlcNAcb-Sp12	7	3.74166	53.4522
509	Galb1-3(6S)GlcNAcb-Sp8	5.75	2.21736	38.5627														560	GlcNAcb1-3Galb1-4GlcNAcb1-6(GlcNAcb1-3Galb1-3)GalNAca-Sp14	7	2.3094	32.9914
510	(6S)(4S)GalNAcb1-4GlcNAc-Sp8	3	2.16025	72.0082														593	GlcNAcb1-3Galb1-4GlcNAcb1-6(Galb1-3)GalNAca-Sp14	7	1.1547	16.4957
511	(6S)GalNAcb1-4GlcNAc-Sp8	5.25	0.957427	18.2367														600	Neu5Aca2-6Galb1-4GlcNAcb1-3Galb1-4GlcNAcb1-6(Galb1-3)GalNAca-Sp14	7	0.816497	11.6642
512	(3S)GalNAcb1-4(3S)GlcNAc-Sp8	8.25	1.70783	20.7009														601	Neu5Aca2-6Galb1-4GlcNAcb1-6(Galb1-3)GalNAca-Sp14	7	1.1547	16.4957
513	GalNAcb1-4(6S)GlcNAc-Sp8	7	0.816497	11.6642														51	Mana1-6(Mana1-3)Manb1-4GlcNAcb1-4GlcNAcb-Sp13	6.75	1.5	22.2222
514	(3S)GalNAcb1-4GlcNAc-Sp8	7.25	1.25831	17.3559														86	GalNAca1-3(Fuca1-2)Galb1-4GlcNAcb-Sp8	6.75	1.25831	18.6416
515	(4S)GalNAcb-Sp10	9	0.816497	9.07218														207	Mana1-2Mana1-2Mana1-3Mana-Sp9	6.75	0.957427	14.1841
516	Galb1-4(6P)GlcNAcb-Sp0	7.25	0.5	6.89655														226	GalNAcb1-4(Neu5Aca2-8Neu5Aca2-8Neu5Aca2-3)Galb1-4Glcb-Sp0	6.75	0.957427	14.1841
517	(6P)Galb1-4GlcNAcb-SP0	10	6.97615	69.7615														432	GlcNAcb1-6(GlcNAcb1-2)Mana1-6(GlcNAcb1-4)(GlcNAcb1-2Mana1-3)Manb1-4GlcNAcb1-4GlcNAc-Sp21	6.75	1.25831	18.6416
518	GalNAca1-3(Fuca1-2)Galb1-4GlcNAcb1-6GalNAc-Sp14	2.75	1.70783	62.1027														441	GalNAcb1-6GalNAcb-Sp8	6.75	0.5	7.40741
519	Neu5Aca2-6Galb1-4GlcNAcb1-2Man-Sp0	12.25	1.25831	10.2719														556	Neu5Aca2-8Neu5Aca2-3Galb1-4GlcNAc-Sp0	6.75	0.957427	14.1841
520	Gala1-3Galb1-4GlcNAcb1-2Mana-Sp0	11	1.41421	12.8565														561	GalNAcb1-3GlcNAcb-Sp0	6.75	0.957427	14.1841
521	Gala1-3(Fuca1-2)Galb1-4GlcNAcb1-2Mana-Sp0	6.5	2.51661	38.7171														568	(3S)GlcAb1-3Galb1-4GlcNAcb1-3Galb1-4Glc-Sp0	6.75	0.957427	14.1841
522	GalNAca1-3(Fuca1-2)Galb1-4 GlcNAcb1-2Mana-Sp0	4	2.58199	64.5497														10	Neu5Aca-Sp11	6.5	4.04145	62.1762
523	Galb1-3GlcNAcb1-2Mana-Sp0	14.5	1	6.89655														328	Neu5,9Ac2a2-3Galb1-3GlcNAcb-Sp0	6.5	1.91485	29.4593
524	Gala1-3(Fuca1-2)Galb1-3GlcNAcb1-6GalNAc-Sp14	10.75	2.36291	21.9805														331	Neu5Aca2-6Galb1-4GlcNAcb1-3Galb1-4GlcNAcb1-3Galb1-4GlcNAcb-Sp0	6.5	2.38048	36.6227
525	Neu5Aca2-3Galb1-3GlcNAcb1-2Mana-Sp0	5	0.816497	16.3299														379	Galb1-3GalNAca1-3(Fuca1-2)Galb1-4Glc-Sp0	6.5	0.57735	8.88231
526	Gala1-3Galb1-3GlcNAcb1-2Mana-Sp0	8.75	0.957427	10.942														470	Neu5Aca2-3Galb1-4GlcNAcb1-6(Neu5Aca2-3Galb1-4GlcNAcb1-3)GalNAca-Sp14	6.5	0.57735	8.88231
527	GalNAcb1-4GlcNAcb1-2Mana-Sp0	1.75	1.25831	71.9032														521	Gala1-3(Fuca1-2)Galb1-4GlcNAcb1-2Mana-Sp0	6.5	2.51661	38.7171
528	Neu5Aca2-3Galb1-3GalNAcb1-4Galb1-4Glcb-Sp0	12.25	0.957427	7.81573														572	Neu5Aca2-8Neu5Aca2-3Galb1-3GalNAcb1-4(Neu5Aca2-3)Galb1-4Glc-Sp21	6.5	1	15.3846
529	GlcNAcb1-2 Mana1-6(GlcNAcb1-4)(GlcNAcb1-2Mana1-3)Manb1-4GlcNAcb1-4(Fuca1-6)GlcNAc-Sp21	6.25	1.25831	20.1329														39	(6S)(4S)Galb1-4GlcNAcb-Sp0	6.25	2.21736	35.4777
530	Galb1-4GlcNAcb1-2 Mana1-6(GlcNAcb1-4)(Galb1-4GlcNAcb1-2Mana1-3)Manb1-4GlcNAcb1-4(Fuca1-6)GlcNAc-Sp21	6.25	0.5	8														239	Neu5Aca2-3Galb1-3(Fuca1-4)GlcNAcb-Sp8	6.25	0.5	8
531	Galb1-4GlcNAcb1-2 Mana1-6(Galb1-4GlcNAcb1-4)(Galb1-4GlcNAcb1-2Mana1-3)Manb1-4GlcNAcb1-4(Fuca1-6)GlcNAc-Sp21	4.75	0.5	10.5263														243	Neu5Aca2-6(Neu5Aca2-3Galb1-3)GalNAca-Sp8	6.25	4.5	72
532	Fuca1-4(Galb1-3)GlcNAcb1-2 Mana-Sp0	34	6.48074	19.061														385	Galb1-3GlcNAcb1-3Galb1-4(Fuca1-3)GlcNAcb1-6(Galb1-3GlcNAcb1-3)Galb1-4Glc-Sp21	6.25	0.5	8
533	Neu5Aca2-3Galb1-4(Fuca1-3)GlcNAcb1-2Mana-Sp0	8	3.16228	39.5285														529	GlcNAcb1-2 Mana1-6(GlcNAcb1-4)(GlcNAcb1-2Mana1-3)Manb1-4GlcNAcb1-4(Fuca1-6)GlcNAc-Sp21	6.25	1.25831	20.1329
534	GlcNAcb1-3Galb1-4GlcNAcb1-6(GlcNAcb1-3)Galb1-4GlcNAc-Sp0	5.5	1.29099	23.4726														530	Galb1-4GlcNAcb1-2 Mana1-6(GlcNAcb1-4)(Galb1-4GlcNAcb1-2Mana1-3)Manb1-4GlcNAcb1-4(Fuca1-6)GlcNAc-Sp21	6.25	0.5	8
535	GalNAca1-3(Fuca1-2)Galb1-3GalNAcb1-3Gala1-4Galb1-4Glc-Sp21	10	2.16025	21.6025														591	Neu5Aca2-3Galb1-4GlcNAcb1-3Galb1-4GlcNAcb1-3GalNAca-Sp14	6.25	1.89297	30.2875
536	Gala1-3(Fuca1-2)Galb1-3GalNAcb1-3Gala1-4Galb1-4Glc-Sp21	7.25	0.957427	13.2059														73	Fuca1-2Galb1-4GlcNAcb1-3Galb1-4GlcNAcb-Sp0	6	4.24264	70.7107
537	Galb1-3GalNAcb1-3Gal-Sp21	11.5	1.91485	16.6509														126	Galb1-3(Fuca1-4)GlcNAcb1-3Galb1-4(Fuca1-3)GlcNAcb-Sp0	6	2	33.3333
538	GlcNAcb1-3Galb1-4GlcNAcb1-2Mana1-6(GlcNAcb1-3Galb1-4GlcNAcb1-2Mana1-3)Manb1-4GlcNAcb1-4GlcNAcb-Sp12	7	3.74166	53.4522														365	Neu5Aca2-6GlcNAcb1-4GlcNAc-Sp21	6	0.816497	13.6083
539	GlcNAcb1-3Galb1-4GlcNAcb1-2Mana1-6(GlcNAcb1-3Galb1-4GlcNAcb1-2Mana1-3)Manb1-4GlcNAcb1-4GlcNAcb-Sp25	10.25	1.25831	12.2762														387	GlcNAcb1-2Mana1-6(GlcNAcb1-4(GlcNAcb1-2)Mana1-3)Manb1-4GlcNAcb1-4GlcNAc-Sp21	6	1.63299	27.2166
540	Galb1-4GlcNAcb1-3Galb1-4GlcNAcb1-2Mana1-6(Galb1-4GlcNAcb1-3Galb1-4GlcNAcb1-2Mana1-3)Manb1-4GlcNAcb1-4GlcNAcb-Sp12	76	9.93311	13.0699														450	GalNAca1-3(Fuca1-2)Galb1-4GlcNAcb1-6(GalNAca1-3(Fuca1-2)Galb1-4GlcNAcb1-3)GalNAc-Sp14	6	1.41421	23.5702
541	Galb1-4GlcNAcb1-3Galb1-4GlcNAcb1-2Mana1-6(Galb1-4GlcNAcb1-3Galb1-4GlcNAcb1-2Mana1-3)Manb1-4GlcNAcb1-4GlcNAcb-Sp24	11.25	2.06155	18.3249														456	GalNAca1-3(Fuca1-2)Galb1-3GlcNAcb1-2Mana1-6(GalNAca1-3(Fuca1-2)Galb1-3GlcNAcb1-2Mana1-3)Manb1-4GlcNAcb1-4(Fuca1-6)GlcNAcb-Sp22	6	10	166.667
542	Neu5Gca2-3Galb1-4GlcNAcb1-3Galb1-4GlcNAcb1-2Mana1-6(Neu5Gca2-3Galb1-4GlcNAcb1-3Galb1-4GlcNAcb1-2Mana1-3)Manb1-4GlcNAcb1-4GlcNAcb-Sp24	16.25	1.70783	10.5097														60	Fuca1-2Galb1-3(Fuca1-4)GlcNAcb-Sp8	5.75	0.5	8.69565
543	Fuca1-2Galb1-4GlcNAcb1-3Galb1-4GlcNAcb1-2Mana1-6(Fuca1-2Galb1-4GlcNAcb1-3Galb1-4GlcNAcb1-2Mana1-3)Manb1-4GlcNAcb1-4GlcNAcb-Sp24	14.5	2.08167	14.3563														72	Fuca1-2Galb1-4(Fuca1-3)GlcNAcb-Sp8	5.75	1.70783	29.7013
544	GlcNAcb1-3Galb1-4GlcNAcb1-3Galb1-4GlcNAcb1-2Mana1-6(GlcNAcb1-3Galb1-4GlcNAcb1-3Galb1-4GlcNAcb1-2Mana1-3)Manb1-4GlcNAcb1-4GlcNAcb-Sp12	38.75	13.6961	35.3448														162	Galb1-4GlcNAcb1-3Galb1-4GlcNAcb1-3Galb1-4GlcNAcb-Sp0	5.75	0.957427	16.6509
545	GlcNAcb1-3Galb1-4GlcNAcb1-3Galb1-4GlcNAcb1-2Mana1-6(GlcNAcb1-3Galb1-4GlcNAcb1-3Galb1-4GlcNAcb1-2Mana1-3)Manb1-4GlcNAcb1-4GlcNAcb-Sp25	10.25	0.957427	9.34075														174	GlcNAca1-6Galb1-4GlcNAcb-Sp8	5.75	0.957427	16.6509
546	Galb1-4GlcNAcb1-3Galb1-4GlcNAcb1-3Galb1-4GlcNAcb1-2Mana1-6(Galb1-4GlcNAcb1-3Galb1-4GlcNAcb1-3Galb1-4GlcNAcb1-2Mana1-3)Manb1-4GlcNAcb1-4GlcNAcb-Sp12	15.75	1.70783	10.8433														241	Neu5Aca2-3Galb1-4(Neu5Aca2-3Galb1-3)GlcNAcb-Sp8	5.75	1.5	26.087
547	Galb1-4GlcNAcb1-3Galb1-4GlcNAcb1-3Galb1-4GlcNAcb1-2Mana1-6(Galb1-4GlcNAcb1-3Galb1-4GlcNAcb1-3Galb1-4GlcNAcb1-2Mana1-3)Manb1-4GlcNAcb1-4GlcNAcb-Sp24	14	1.1547	8.24786														254	Neu5Aca2-3Galb1-4(Fuca1-3)GlcNAcb-Sp0	5.75	2.62996	45.7384
548	GlcNAcb1-3Galb1-4GlcNAcb1-3Galb1-4GlcNAcb1-3Galb1-4GlcNAcb1-2Mana1-6(GlcNAcb1-3Galb1-4GlcNAcb1-3Galb1-4GlcNAcb1-3Galb1-4GlcNAcb1-2Mana1-3)Manb1-4GlcNAcb1-4GlcNAcb-Sp25	11.75	0.957427	8.14832														312	MurNAcb1-4GlcNAcb-Sp10	5.75	1.25831	21.8836
549	Galb1-4GlcNAcb1-3Galb1-4GlcNAcb1-3Galb1-4GlcNAcb1-3Galb1-4GlcNAcb1-2Mana1-6(Galb1-4GlcNAcb1-3Galb1-4GlcNAcb1-3Galb1-4GlcNAcb1-3Galb1-4GlcNAcb1-2Mana1-3)Manb1-4GlcNAcb1-4GlcNAcb-Sp25	9.5	0.57735	6.07737														324	Neu5Aca2-3Galb1-4GlcNAcb1-2Mana1-6(Neu5Aca2-3Galb1-4GlcNAcb1-2Mana1-3)Manb1-4GlcNAcb1-4GlcNAcb-Sp12	5.75	0.5	8.69565
550	Galb1-3GlcNAcb1-3Galb1-4GlcNAcb1-2Mana1-6(Galb1-3GlcNAcb1-3Galb1-4GlcNAcb1-2Mana1-3)Manb1-4GlcNAcb1-4GlcNAc-Sp25	8.25	1.70783	20.7009														509	Galb1-3(6S)GlcNAcb-Sp8	5.75	2.21736	38.5627
551	Neu5Gca2-8Neu5Gca2-3Galb1-4GlcNAc-Sp0	9	1.63299	18.1444														552	Neu5Aca2-8Neu5Gca2-3Galb1-4GlcNAc-Sp0	5.75	1.5	26.087
552	Neu5Aca2-8Neu5Gca2-3Galb1-4GlcNAc-Sp0	5.75	1.5	26.087														157	Galb1-4GalNAca1-3(Fuca1-2)Galb1-4GlcNAcb-Sp8	5.5	1.29099	23.4726
553	Neu5Gca2-8Neu5Aca2-3Galb1-4GlcNAc-Sp0	7.75	1.70783	22.0365														190	GlcNAcb1-4GlcNAcb1-4GlcNAcb1-4GlcNAcb1-4GlcNAcb1-Sp8	5.5	2.38048	43.2814
554	Neu5Gca2-8Neu5Gca2-3Galb1-4GlcNAcb1-3Galb1-4GlcNAc-Sp0	5	0.816497	16.3299														197	Glca1-6Glca1-6Glcb-Sp8	5.5	1.29099	23.4726
555	Neu5Gca2-8Neu5Gca2-6Galb1-4GlcNAc-Sp0	9.75	1.5	15.3846														218	Neu5Aca2-3Galb1-4GlcNAcb1-3Galb1-4(Fuca1-3)GlcNAcb-Sp0	5.5	0.57735	10.4973
556	Neu5Aca2-8Neu5Aca2-3Galb1-4GlcNAc-Sp0	6.75	0.957427	14.1841														295	Neu5Aca2-3Galb1-4GlcNAcb1-3Galb1-3GlcNAcb-Sp0	5.5	0.57735	10.4973
557	GlcNAcb1-3Galb1-4GlcNAcb1-6(GlcNAcb1-3Galb1-4GlcNAcb1-2)Mana1-6(GlcNAcb1-3Galb1-4GlcNAcb1-2Man a1-3)Manb1-4GlcNAcb1-4GlcNAc-Sp24	20.75	0.957427	4.61411														329	Neu5Aca2-6Galb1-4GlcNAcb1-3Galb1-3GlcNAcb-Sp0	5.5	1.29099	23.4726
558	Galb1-4GlcNAcb1-3Galb1-4GlcNAcb1-6(Galb1-4GlcNAcb1-3Galb1-4GlcNAcb1-2)Mana1-6(Galb1-4GlcNAcb1-3Galb1-4GlcNAcb1-2Mana1-3)Mana1-4GlcNAcb1-4GlcNAc-Sp24	55	12.5698	22.8542														380	Galb1-3GalNAca1-3(Fuca1-2)Galb1-4GlcNAc-Sp0	5.5	1	18.1818
559	Gala1-3Galb1-4GlcNAcb1-2Mana1-6(Gala1-3Galb1-4GlcNAcb1-2Mana1-3)Manb1-4GlcNAcb1-4GlcNAc-Sp24	15	0.816497	5.44331														414	GalNAca1-3GalNAcb1-3Gala1-4Galb1-4Glcb-Sp0	5.5	0.57735	10.4973
560	GlcNAcb1-3Galb1-4GlcNAcb1-6(GlcNAcb1-3Galb1-3)GalNAca-Sp14	7	2.3094	32.9914														534	GlcNAcb1-3Galb1-4GlcNAcb1-6(GlcNAcb1-3)Galb1-4GlcNAc-Sp0	5.5	1.29099	23.4726
561	GalNAcb1-3GlcNAcb-Sp0	6.75	0.957427	14.1841														569	(3S)GlcAb1-3Galb1-4GlcNAcb1-2Mana-Sp0	5.5	1	18.1818
562	GalNAcb1-4GlcNAcb1-3GalNAcb1-4GlcNAcb-Sp0	27	3.74166	13.858														597	GlcNAcb1-3Galb1-4GlcNAcb1-3Galb1-4GlcNAcb1-3GalNAca-Sp14	5.5	0.57735	10.4973
563	GlcNAcb1-3Galb1-4GlcNAcb1-3Galb1-4GlcNAcb1-3Galb1-4GlcNAcb1-3Galb1-4GlcNAcb1-2Mana1-6(GlcNAcb1-3Galb1-4GlcNAcb1-3Galb1-4GlcNAcb1-3Galb1-4GlcNAcb1-3Galb1-4GlcNAcb1-2Mana1-3)Manb1-4GlcNAcb1-4GlcNAcb-Sp25	8.25	0.5	6.06061														127	Galb1-3GlcNAcb1-3Galb1-4(Fuca1-3)GlcNAcb-Sp0	5.25	1.25831	23.9677
564	Galb1-4GlcNAcb1-3Galb1-4GlcNAcb1-3Galb1-4GlcNAcb1-3Galb1-4GlcNAcb1-3Galb1-4GlcNAcb1-2Mana1-6(Galb1-4GlcNAcb1-3Galb1-4GlcNAcb1-3Galb1-4GlcNAcb1-3Galb1-4GlcNAcb1-3Galb1-4GlcNAcb1-2Mana1-3)Manb1-4GlcNAcb1-4GlcNAcb-Sp25	11.25	0.5	4.44444														334	GalNAca1-3(Fuca1-2)Galb1-4GlcNAcb1-3Galb1-4GlcNAcb-Sp0	5.25	0.5	9.52381
565	GlcNAb1-3Galb1-3GalNAc-Sp14	4.75	4.272	89.9369														369	GalNAca1-3(Fuca1-2)Galb1-4GlcNAcb1-2Mana1-6(GalNAca1-3(Fuca1-2)Galb1-4GlcNAcb1-2Mana1-3)Manb1-4GlcNAcb1-4GlcNAcb-Sp20	5.25	1.25831	23.9677
566	Galb1-3GlcNAcb1-6(Galb1-3)GalNAc-Sp14	16.75	2.36291	14.1069														405	Galb1-3GlcNAcb1-6Galb1-4GlcNAcb-Sp0	5.25	2.87228	54.7101
567	Galb1-4GlcNAcb1-3Galb1-4GlcNAcb1-3Galb1-4GlcNAcb1-3Galb1-4GlcNAcb1-3Galb1-4GlcNAcb1-3Galb1-4GlcNAcb1-2Mana1-6(Galb1-4GlcNAcb1-3Galb1-4GlcNAcb1-3Galb1-4GlcNAcb1-3Galb1-4GlcNAcb1-3Galb1-4GlcNAcb1-3Galb1-4GlcNAcb1-2Mana1-3)Manb1-4GlcNAcb1-4GlcNAcb-Sp25	11.5	1	8.69565														460	Neu5Aca2-3Galb1-4GlcNAcb1-6(Neu5Aca2-3Galb1-4GlcNAcb1-2)Mana1-6(GlcNAcb1-4)(Neu5Aca2-3Galb1-4GlcNAcb1-2Mana1-3)Manb1-4GlcNAcb1-4GlcNAcb-Sp21	5.25	2.21736	42.2353
568	(3S)GlcAb1-3Galb1-4GlcNAcb1-3Galb1-4Glc-Sp0	6.75	0.957427	14.1841														511	(6S)GalNAcb1-4GlcNAc-Sp8	5.25	0.957427	18.2367
569	(3S)GlcAb1-3Galb1-4GlcNAcb1-2Mana-Sp0	5.5	1	18.1818														106	Gala1-3(Fuca1-2)Galb1-4Glcb-Sp0	5	4.08248	81.6497
570	Galb1-3GlcNAcb1-3Galb1-4GlcNAcb1-3Galb1-4GlcNAcb1-6(Galb1-3GlcNAcb1-3Galb1-4GlcNAcb1-3Galb1-4GlcNAb1-2)Mana1-6(Galb1-3GlcNAcb1-3Galb1-4GlcNAcb1-3Galb1-4GlcNAcb1-2Mana1-3)Manb1-4GlcNAcb1-4(Fuca1-6)GlcNAcb-Sp24	15.75	1.25831	7.98924														210	Mana1-6(Mana1-2Mana1-3)Mana1-6(Mana1-2Mana1-3)Manb1-4GlcNAcb1-4GlcNAcb-Sp12	5	2.16025	43.2049
571	Galb1-3GlcNAcb1-3Galb1-4GlcNAcb1-6(Galb1-3GlcNAcb1-3Galb1-4GlcNAb1-2)Mana1-6(Galb1-3GlcNAcb1-3Galb1-4GlcNAcb1-2Mana1-3)Manb1-4GlcNAcb1-4(Fuca1-6)GlcNAcb-Sp24	17.75	0.5	2.8169														525	Neu5Aca2-3Galb1-3GlcNAcb1-2Mana-Sp0	5	0.816497	16.3299
572	Neu5Aca2-8Neu5Aca2-3Galb1-3GalNAcb1-4(Neu5Aca2-3)Galb1-4Glc-Sp21	6.5	1	15.3846														554	Neu5Gca2-8Neu5Gca2-3Galb1-4GlcNAcb1-3Galb1-4GlcNAc-Sp0	5	0.816497	16.3299
573	GlcNAcb1-3Galb1-4GlcNAcb1-2Mana1-6(GlcNAcb1-3Galb1-4GlcNAcb1-2Mana1-3)Manb1-4GlcNAcb1-4(Fuca1-6)GlcNAcb-Sp24	11.5	1.73205	15.0613														598	Galb1-4GlcNAcb1-3Galb1-3GalNAca-Sp14	5	1.1547	23.094
574	Galb1-4GlcNAcb1-3Galb1-4GlcNAcb1-2Mana1-6(Galb1-4GlcNAcb1-3Galb1-4GlcNAcb1-2Mana1-3)Manb1-4GlcNAcb1-4(Fuca1-6)GlcNAcb-Sp24	12.75	1.70783	13.3947														392	GalNAca1-3(Fuca1-2)Galb1-3GalNAca1-3(Fuca1-2)Galb1-4GlcNAcb-Sp0	4.75	1.5	31.5789
575	GlcNAcb1-3Galb1-4GlcNAcb1-3Galb1-4GlcNAcb1-2Mana1-6(GlcNAcb1-3Galb1-4GlcNAcb1-3Galb1-4GlcNAcb1-2Mana1-3)Manb1-4GlcNAcb1-4(Fuca1-6)GlcNAcb-Sp24	14	1.41421	10.1015														401	GalNAca1-3GalNAcb1-3Gala1-4Galb1-4GlcNAcb-Sp0	4.75	1.5	31.5789
576	Galb1-4GlcNAcb1-3Galb1-4GlcNAcb1-3Galb1-4GlcNAcb1-2Mana1-6(Galb1-4GlcNAcb1-3Galb1-4GlcNAcb1-3Galb1-4GlcNAcb1-2Mana1-3)Manb1-4GlcNAcb1-4(Fuca1-6)GlcNAcb-Sp24	11.75	2.5	21.2766														490	Neu5Aca2-3Galb1-3GlcNAcb1-6GalNAca-Sp14	4.75	2.87228	60.4691
577	GlcNAcb1-3Galb1-4GlcNAcb1-3Galb1-4GlcNAcb1-3Galb1-4GlcNAcb1-2Mana1-6(GlcNAcb1-3Galb1-4GlcNAcb1-3Galb1-4GlcNAcb1-3Galb1-4GlcNAcb1-2Mana1-3)Manb1-4GlcNAcb1-4(Fuca1-6)GlcNAcb-Sp24	21.5	4.04145	18.7975														531	Galb1-4GlcNAcb1-2 Mana1-6(Galb1-4GlcNAcb1-4)(Galb1-4GlcNAcb1-2Mana1-3)Manb1-4GlcNAcb1-4(Fuca1-6)GlcNAc-Sp21	4.75	0.5	10.5263
578	Galb1-4GlcNAcb1-3Galb1-4GlcNAcb1-3Galb1-4GlcNAcb1-3Galb1-4GlcNAcb1-2Mana1-6(Galb1-4GlcNAcb1-3Galb1-4GlcNAcb1-3Galb1-4GlcNAcb1-3Galb1-4GlcNAcb1-2Mana1-3)Manb1-4GlcNAcb1-4(Fuca1-6)GlcNAcb-Sp24	12.5	1	8														565	GlcNAb1-3Galb1-3GalNAc-Sp14	4.75	4.272	89.9369
579	GlcNAcb1-3Galb1-4GlcNAcb1-3Galb1-4GlcNAcb1-3Galb1-4GlcNAcb1-3Galb1-4GlcNAcb1-2Mana1-6(GlcNAcb1-3Galb1-4GlcNAcb1-3Galb1-4GlcNAcb1-3Galb1-4GlcNAcb1-3Galb1-4GlcNAcb1-2Mana1-3)Manb1-4GlcNAcb1-4(Fuca1-6)GlcNAcb-Sp19	8.25	0.5	6.06061														609	Galb1-3GalNAcb1-4(Neu5Aca2-8Neu5Aca2-8Neu5Aca2-3)Galb1-4Glcb-Sp21	4.75	1.5	31.5789
580	Galb1-4GlcNAcb1-3Galb1-4GlcNAcb1-3Galb1-4GlcNAcb1-3Galb1-4GlcNAcb1-3Galb1-4GlcNAcb1-2Mana1-6(Galb1-4GlcNAcb1-3Galb1-4GlcNAcb1-3Galb1-4GlcNAcb1-3Galb1-4GlcNAcb1-3Galb1-4GlcNAcb1-2Mana1-3)Manb1-4GlcNAcb1-4(Fuca1-6)GlcNAcb-Sp19	9.25	1.70783	18.463														49	Neu5,9Ac2a2-6Galb1-4GlcNAcb-Sp8	4.5	1.73205	38.49
581	Galb1-4GlcNAcb1-3Galb1-4GlcNAcb1-6(Galb1-4GlcNAcb1-3Galb1-4GlcNAb1-2)Mana1-6(Galb1-4GlcNAcb1-3Galb1-4GlcNAcb1-2Mana1-3)Manb1-4GlcNAcb1-4(Fuca1-6)GlcNAcb-Sp24	17	2.82843	16.6378														147	Galb1-3GlcNAcb1-3Galb1-4GlcNAcb-Sp0	4.5	1.73205	38.49
582	GlcNAcb1-3Galb1-4GlcNAcb1-3Galb1-4GlcNAcb1-6(GlcNAcb1-3Galb1-4GlcNAcb1-3Galb1-4GlcNAb1-2)Mana1-6(GlcNAcb1-3Galb1-4GlcNAcb1-3Galb1-4GlcNAcb1-2Mana1-3)Manb1-4GlcNAcb1-4(Fuca1-6)GlcNAcb-Sp24	23.5	3.10913	13.2303														478	Neu5Aca2-3Galb1-4GlcNAcb1-6GalNAca-Sp14	4.5	2.64575	58.7945
583	Galb1-4GlcNAcb1-3Galb1-4GlcNAcb1-3Galb1-4GlcNAcb1-6(Galb1-4GlcNAcb1-3Galb1-4GlcNAcb1-3Galb1-4GlcNAb1-2)Mana1-6(Galb1-4GlcNAcb1-3Galb1-4GlcNAcb1-3Galb1-4GlcNAcb1-2Mana1-3)Manb1-4GlcNAcb1-4(Fuca1-6)GlcNAcb-Sp24	16.75	2.5	14.9254														247	Neu5Aca2-3Galb1-3GlcNAcb1-3Galb1-4GlcNAcb-Sp0	4.25	1.25831	29.6072
584	GlcNAcb1-3Galb1-4GlcNAcb1-3Galb1-4GlcNAcb1-3Galb1-4GlcNAcb1-6(GlcNAcb1-3Galb1-4GlcNAcb1-3Galb1-4GlcNAcb1-3Galb1-4GlcNAb1-2)Mana1-6(GlcNAcb1-3Galb1-4GlcNAcb1-3Galb1-4GlcNAcb1-3Galb1-4GlcNAcb1-2Mana1-3)Manb1-4GlcNAcb1-4(Fuca1-6)GlcNAcb-Sp24	19.25	2.62996	13.6621														266	Neu5Aca2-6GalNAcb1-4GlcNAcb-Sp0	4.25	1.70783	40.1841
585	Galb1-4GlcNAcb1-3Galb1-4GlcNAcb1-3Galb1-4GlcNAcb1-3Galb1-4GlcNAcb1-6(Galb1-4GlcNAcb1-3Galb1-4GlcNAcb1-3Galb1-4GlcNAcb1-3Galb1-4GlcNAb1-2)Mana1-6(Galb1-4GlcNAcb1-3Galb1-4GlcNAcb1-3Galb1-4GlcNAcb1-3Galb1-4GlcNAcb1-2Mana1-3)Manb1-4GlcNAcb1-4(Fuca1-6)GlcNAcb-Sp24	12.75	0.957427	7.50923														404	Gala1-3Galb1-4GlcNAcb1-3GalNAca-Sp14	4.25	1.25831	29.6072
586	GlcNAcb1-3Galb1-4GlcNAcb1-3Galb1-4GlcNAcb1-3Galb1-4GlcNAcb1-3Galb1-4GlcNAcb1-6(GlcNAcb1-3Galb1-4GlcNAcb1-3Galb1-4GlcNAcb1-3Galb1-4GlcNAcb1-3Galb1-4GlcNAb1-2)Mana1-6(GlcNAcb1-3Galb1-4GlcNAcb1-3Galb1-4GlcNAcb1-3Galb1-4GlcNAcb1-3Galb1-4GlcNAcb1-2Mana1-3)Manb1-4GlcNAcb1-4(Fuca1-6)GlcNAcb-Sp24	11	2.16025	19.6386														502	GalNAcb1-4(Fuca1-3)(6S)GlcNAcb-Sp8	4	2.3094	57.735
587	Galb1-4GlcNAcb1-3Galb1-4GlcNAcb1-3Galb1-4GlcNAcb1-3Galb1-4GlcNAcb1-3Galb1-4GlcNAcb1-6(Galb1-4GlcNAcb1-3Galb1-4GlcNAcb1-3Galb1-4GlcNAcb1-3Galb1-4GlcNAcb1-3Galb1-4GlcNAb1-2)Mana1-6(Galb1-4GlcNAcb1-3Galb1-4GlcNAcb1-3Galb1-4GlcNAcb1-3Galb1-4GlcNAcb1-3Galb1-4GlcNAcb1-2Mana1-3)Manb1-4GlcNAcb1-4(Fuca1-6)GlcNAcb-Sp24	13.75	1.25831	9.15131														522	GalNAca1-3(Fuca1-2)Galb1-4 GlcNAcb1-2Mana-Sp0	4	2.58199	64.5497
588	Galb1-4GlcNAcb1-3Galb1-4GlcNAcb1-3GalNAca-Sp14	19.25	10.9049	56.6488														603	GlcNAcb1-6(Neu5Aca2-3Galb1-3)GalNAca-Sp14	4	1.41421	35.3553
589	Galb1-4GlcNAcb1-3Galb1-4GlcNAcb1-6(Galb1-3)GalNAca-Sp14	10.25	0.957427	9.34075														163	Galb1-4GlcNAcb1-3Galb1-4GlcNAcb-Sp0	3.75	2.87228	76.5942
590	Galb1-4GlcNAcb1-3Galb1-4GlcNAcb1-6(Galb1-4GlcNAcb1-3Galb1-4GlcNAcb1-3)GalNAca-Sp14	12.5	2.08167	16.6533														373	Gala1-3(Fuca1-2)Galb1-3GlcNAcb1-2Mana1-6(Gala1-3(Fuca1-2)Galb1-3GlcNAcb1-2Mana1-3)Manb1-4GlcNAcb1-4GlcNAcb-Sp20	3.75	5.90903	157.574
591	Neu5Aca2-3Galb1-4GlcNAcb1-3Galb1-4GlcNAcb1-3GalNAca-Sp14	6.25	1.89297	30.2875														488	Gala1-3Galb1-3GlcNAcb1-6GalNAca-Sp14	3.75	1.70783	45.542
592	GlcNAcb1-3Galb1-4GlcNAcb1-3GalNAca-Sp14	8.25	2.21736	26.877														9	Neu5Aca-Sp8	3.5	3.51188	100.34
593	GlcNAcb1-3Galb1-4GlcNAcb1-6(Galb1-3)GalNAca-Sp14	7	1.1547	16.4957														258	Neu5Aca2-3Galb1-4GlcNAcb1-3Galb1-4GlcNAcb1-3Galb1-4GlcNAcb-Sp0	3.5	1.29099	36.8856
594	GlcNAcb1-3Galb1-4GlcNAcb1-6(GlcNAcb1-3Galb1-4GlcNAcb1-3)GalNAca-Sp14	11	3.3665	30.6046														406	Galb1-3GlcNAca1-6Galb1-4GlcNAcb-Sp0	3.5	1.29099	36.8856
595	Neu5Aca2-3Galb1-4GlcNAcb1-3Galb1-4GlcNAcb1-6(Neu5Aca2-3Galb1-4GlcNAcb1-3Galb1-4GlcNAcb1-3)GalNAca-Sp14	9	1.41421	15.7135														4	GalNAca-Sp8	3.25	3.86221	118.837
596	Neu5Aca2-6Galb1-4GlcNAcb1-3Galb1-4GlcNAcb1-3GalNAca-Sp14	14.5	14.3875	99.2241														510	(6S)(4S)GalNAcb1-4GlcNAc-Sp8	3	2.16025	72.0082
597	GlcNAcb1-3Galb1-4GlcNAcb1-3Galb1-4GlcNAcb1-3GalNAca-Sp14	5.5	0.57735	10.4973														131	Galb1-4GlcNAcb1-6GalNAca-Sp8	2.75	1.5	54.5455
598	Galb1-4GlcNAcb1-3Galb1-3GalNAca-Sp14	5	1.1547	23.094														230	Neu5Aca2-3(6S)Galb1-4(Fuca1-3)GlcNAcb-Sp8	2.75	0.957427	34.8155
599	Neu5Aca2-3Galb1-4GlcNAcb1-3Galb1-4GlcNAcb1-6(Galb1-3)GalNAca-Sp14	7.25	0.957427	13.2059														288	Neu5Aca2-3Galb1-4GlcNAcb1-6(Galb1-3)GalNAca-Sp14	2.75	0.957427	34.8155
600	Neu5Aca2-6Galb1-4GlcNAcb1-3Galb1-4GlcNAcb1-6(Galb1-3)GalNAca-Sp14	7	0.816497	11.6642														289	Galb1-3GlcNAcb1-3Galb1-3GlcNAcb-Sp0	2.75	0.5	18.1818
601	Neu5Aca2-6Galb1-4GlcNAcb1-6(Galb1-3)GalNAca-Sp14	7	1.1547	16.4957														508	Galb1-3GlcNAca1-3Galb1-4GlcNAcb-Sp8	2.75	2.21736	80.6311
602	Neu5Aca2-3Galb1-4GlcNAcb1-3Galb1-4GlcNAcb1-2Mana1-6(Neu5Aca2-3Galb1-4GlcNAcb1-3Galb1-4GlcNAcb1-2Mana1-3)Manb1-4GlcNAcb1-4GlcNAcb-Sp12	11	1.41421	12.8565														518	GalNAca1-3(Fuca1-2)Galb1-4GlcNAcb1-6GalNAc-Sp14	2.75	1.70783	62.1027
603	GlcNAcb1-6(Neu5Aca2-3Galb1-3)GalNAca-Sp14	4	1.41421	35.3553														165	Galb1-4GlcNAcb1-3Galb1-4Glcb-Sp8	2.25	1.70783	75.9033
604	Neu5Aca2-6Galb1-4GlcNAcb1-3Galb1-4GlcNAcb1-6(Neu5Aca2-6Galb1-4GlcNAcb1-3Galb1-4GlcNAcb1-3)GalNAca-Sp14	15.5	3	19.3548														173	GlcNAca1-3Galb1-4GlcNAcb-Sp8	1.75	1.25831	71.9032
605	Neu5Aca2-6Galb1-4GlcNAcb1-3Galb1-4GlcNAcb1-3Galb1-4GlcNAcb1-2Mana1-6(Neu5Aca2-6Galb1-4GlcNAcb1-3Galb1-4GlcNAcb1-3Galb1-4GlcNAcb1-2Mana1-3)Manb1-4GlcNAcb1-4GlcNAcb-Sp12	30.5	2.38048	7.80484														250	Neu5Aca2-3Galb1-3GlcNAcb-Sp8	1.75	0.957427	54.7101
606	Neu5Aca2-3Galb1-4GlcNAcb1-3Galb1-4GlcNAcb1-3Galb1-4GlcNAcb1-2Mana1-6(Neu5Aca2-3Galb1-4GlcNAcb1-3Galb1-4GlcNAcb1-3Galb1-4GlcNAcb1-2Mana1-3)Manb1-4GlcNAcb1-4GlcNAcb-Sp12	22	6.37704	28.9866														527	GalNAcb1-4GlcNAcb1-2Mana-Sp0	1.75	1.25831	71.9032
607	Neu5Aca2-6Galb1-4GlcNAcb1-3Galb1-4GlcNAcb1-2Mana1-6(Neu5Aca2-6Galb1-4GlcNAcb1-3Galb1-4GlcNAcb1-2Mana1-3)Manb1-4GlcNAcb1-4GlcNAcb-Sp12	7.5	0.57735	7.698														2	Glca-Sp8	1.25	1.25831	100.664
608	GlcNAcb1-3Fuca-Sp21	10.5	1.29099	12.2952														115	Gala1-3Galb1-4GlcNAcb-Sp8	-0.25	23.8659	-9546.38
609	Galb1-3GalNAcb1-4(Neu5Aca2-8Neu5Aca2-8Neu5Aca2-3)Galb1-4Glcb-Sp21	4.75	1.5	31.5789														238	Neu5Aca2-3Galb1-3(6S)GlcNAc-Sp8	-3.25	15.0859	-464.18

## Sheet: Fig 1C - CBM4 50ug (2)
Chart Number	Structure on Masterlist	AvgMeanS-B w/o MIN/MAX	StDev	%CV														Chart Number	CBM4-488 (50ug/ml) Slide#17596 Request# 3193 ver.5.2 02.09.16 TRM	AvgMeanS-B w/o MIN/MAX	StDev	%CV
1	Gala-Sp8	80	20.2814	25.3517														361	Fuca1-2Galb1-4(Fuca1-3)GlcNAcb1-2Mana1-6(Fuca1-2Galb1-4(Fuca1-3)GlcNAcb1-2Mana1-3)Manb1-4GlcNAcb1-4GlcNAb-Sp20	15246.5	841.422	5.51879
2	Glca-Sp8	90	73.0799	81.1998														364	Fuca1-4(Galb1-3)GlcNAcb1-2Mana1-6(Fuca1-4(Galb1-3)GlcNAcb1-2Mana1-3)Manb1-4GlcNAcb1-4(Fuca1-6)GlcNAcb-Sp22	10003.8	500.894	5.00706
3	Mana-Sp8	24	42.3241	176.351														310	GlcNAcb1-4GlcNAcb-Sp10	7860.75	1492.17	18.9825
4	GalNAca-Sp8	14.25	3.5	24.5614														314	Mana1-6(Mana1-3)Mana1-6(Mana1-3)Manb-Sp10	7247.75	644.527	8.89279
5	GalNAca-Sp15	1403.5	919.607	65.5224														290	Galb1-4(Fuca1-3)(6S)GlcNAcb-Sp0	7127.25	525.626	7.37488
6	Fuca-Sp8	2035	203.144	9.98249														368	Galb1-4GlcNAcb1-2Mana1-6(Galb1-4GlcNAcb1-4(Galb1-4GlcNAcb1-2)Mana1-3)Manb1-4GlcNAcb1-4GlcNAc-Sp21	6859.75	172.27	2.51131
7	Fuca-Sp9	1914.75	419.915	21.9305														562	GalNAcb1-4GlcNAcb1-3GalNAcb1-4GlcNAcb-Sp0	5761.5	651.372	11.3056
8	Rhaa-Sp8	772.25	338.321	43.8097														11	Neu5Acb-Sp8	5475.75	1776.48	32.4427
9	Neu5Aca-Sp8	229.75	112.964	49.1683														350	Mana1-6(Galb1-4GlcNAcb1-2Mana1-3)Manb1-4GlcNAcb1-4GlcNAcb-Sp12	5366.25	457.241	8.52067
10	Neu5Aca-Sp11	483.75	72.1359	14.9118														366	Neu5Aca2-6GlcNAcb1-4GlcNAcb1-4GlcNAc-Sp21	5353.5	345.407	6.45198
11	Neu5Acb-Sp8	5475.75	1776.48	32.4427														558	Galb1-4GlcNAcb1-3Galb1-4GlcNAcb1-6(Galb1-4GlcNAcb1-3Galb1-4GlcNAcb1-2)Mana1-6(Galb1-4GlcNAcb1-3Galb1-4GlcNAcb1-2Mana1-3)Mana1-4GlcNAcb1-4GlcNAc-Sp24	5250.25	248.761	4.73809
12	Galb-Sp8	2749.25	864.769	31.4547														291	Galb1-4(Fuca1-3)(6S)Glcb-Sp0	5181.75	1151.58	22.2238
13	Glcb-Sp8	39	8.52447	21.8576														395	Neu5Aca2-3Galb1-3GlcNAcb1-2Mana1-6(Neu5Aca2-3Galb1-3GlcNAcb1-2Mana1-3)Manb1-4GlcNAcb1-4GlcNAc-Sp19	4711.25	197.458	4.1912
14	Manb-Sp8	1413.25	292.04	20.6645														303	GlcNAcb1-6(Galb1-4GlcNAcb1-3)Galb1-4GlcNAc-Sp0	4671.5	112.132	2.40035
15	GalNAcb-Sp8	29	6.0553	20.8803														318	Neu5Aca2-6Galb1-4GlcNAcb1-2Mana1-6(Neu5Aca2-3Galb1-4GlcNAcb1-2Mana1-3)Manb1-4GlcNAcb1-4GlcNAcb-Sp12	4551.25	283.191	6.22226
16	GlcNAcb-Sp0	1111	37.9473	3.4156														374	Fuca1-4(Fuca1-2Galb1-3)GlcNAcb1-2Mana1-3(Fuca1-4(Fuca1-2Galb1-3)GlcNAcb1-2Mana1-3)Manb1-4GlcNAcb1-4GlcNAcb-Sp19	4334	320.544	7.39604
17	GlcNAcb-Sp8	1143.25	113.062	9.88949														235	Neu5Aca2-6(Neu5Aca2-3)GalNAca-Sp8	3800	388.051	10.2119
18	GlcN(Gc)b-Sp8	1537.5	321.017	20.8791														349	Galb1-4GlcNAcb1-2Mana1-6Manb1-4GlcNAcb1-4GlcNAc-Sp12	3778.75	375.348	9.93313
19	Galb1-4GlcNAcb1-6(Galb1-4GlcNAcb1-3)GalNAca-Sp8	611.25	182.489	29.8551														319	Galb1-4GlcNAcb1-2Mana1-6(Neu5Aca2-6Galb1-4GlcNAcb1-2Mana1-3)Manb1-4GlcNAcb1-4GlcNAcb-Sp12	3757	292.897	7.79603
20	Galb1-4GlcNAcb1-6(Galb1-4GlcNAcb1-3)GalNAc-Sp14	424.5	68.8985	16.2305														236	Neu5Aca2-3GalNAca-Sp8	3707.75	351.17	9.47124
21	GlcNAcb1-6(GlcNAcb1-4)(GlcNAcb1-3)GlcNAc-Sp8	341.5	70.2021	20.557														292	Galb1-4(Fuca1-3)GlcNAcb1-3Galb1-3(Fuca1-4)GlcNAcb-Sp0	3598	349.883	9.72437
22	6S(3S)Galb1-4(6S)GlcNAcb-Sp0	858	80.6804	9.40331														540	Galb1-4GlcNAcb1-3Galb1-4GlcNAcb1-2Mana1-6(Galb1-4GlcNAcb1-3Galb1-4GlcNAcb1-2Mana1-3)Manb1-4GlcNAcb1-4GlcNAcb-Sp12	3528	312.55	8.85912
23	6S(3S)Galb1-4GlcNAcb-Sp0	835	35.2609	4.22287														532	Fuca1-4(Galb1-3)GlcNAcb1-2 Mana-Sp0	3382.5	298.934	8.83767
24	(3S)Galb1-4(Fuca1-3)(6S)Glc-Sp0	24.5	2.64575	10.799														309	GlcNAcb1-3Man-Sp10	3217.5	109.607	3.40659
25	(3S)Galb1-4Glcb-Sp8	1022	135.846	13.2921														177	GlcNAcb1-6(GlcNAcb1-3)GalNAca-Sp14	2914.75	105.364	3.61486
26	(3S)Galb1-4(6S)Glcb-Sp0	1159	101.794	8.78291														500	Fuca1-2(6S)Galb1-3(6S)GlcNAcb-Sp0	2896	162.23	5.60187
27	(3S)Galb1-4(6S)Glcb-Sp8	388.25	281.472	72.4975														393	Gala1-3Galb1-3GlcNAcb1-2Mana1-6(Gala1-3Galb1-3GlcNAcb1-2Mana1-3)Manb1-4GlcNAcb1-4GlcNAc-Sp19	2893.25	139.287	4.81421
28	(3S)Galb1-3(Fuca1-4)GlcNAcb-Sp8	1346.75	184.825	13.7238														367	Galb1-4(Fuca1-3)GlcNAcb1-6(Fuca1-2Galb1-4GlcNAcb1-3)Galb1-4Glc-Sp21	2795	306.404	10.9626
29	(3S)Galb1-3GalNAca-Sp8	807	54.4977	6.75312														12	Galb-Sp8	2749.25	864.769	31.4547
30	(3S)Galb1-3GlcNAcb-Sp0	623.5	116.128	18.6251														477	Neu5Aca2-3Galb1-4GlcNAcb1-2Mana-Sp0	2599	361.991	13.9281
31	(3S)Galb1-3GlcNAcb-Sp8	993	174.203	17.5431														48	Neu5,9Ac2a-Sp8	2396.25	207.053	8.64071
32	(3S)Galb1-4(Fuca1-3)GlcNAc-Sp0	538.5	84.4808	15.6882														362	Gala1-3Galb1-4GlcNAcb1-2Mana1-6(Gala1-3Galb1-4GlcNAcb1-2Mana1-3)Manb1-4GlcNAcb1-4GlcNAcb-Sp20	2373.25	148.605	6.26169
33	(3S)Galb1-4(Fuca1-3)GlcNAc-Sp8	500.25	43.0997	8.61563														415	Fuca1-2Galb1-4(Fuca1-3)GlcNAcb1-3GalNAca-Sp14	2343	220.669	9.41821
34	(3S)Galb1-4(6S)GlcNAcb-Sp0	607	108.41	17.8599														293	Galb1-4GlcNAcb1-3Galb1-3GlcNAcb-Sp0	2270.5	141.813	6.2459
35	(3S)Galb1-4(6S)GlcNAcb-Sp8	894.75	68.0508	7.60557														166	Galb1-4GlcNAcb1-6(Galb1-3)GalNAca-Sp8	2239.25	279.101	12.4641
36	(3S)Galb1-4GlcNAcb-Sp0	1198.25	138.558	11.5633														200	G-ol-Sp8	2216.25	141.125	6.36774
37	(3S)Galb1-4GlcNAcb-Sp8	1915.75	95.3638	4.97788														485	Neu5Aca2-3Galb1-3GlcNAcb1-2Mana1-6(GlcNAcb1-4)(Neu5Aca2-3Galb1-3GlcNAcb1-2Mana1-3)Manb1-4GlcNAcb1-4GlcNAc-Sp21	2171.25	121.038	5.57459
38	(3S)Galb-Sp8	1280.5	118.182	9.22937														6	Fuca-Sp8	2035	203.144	9.98249
39	(6S)(4S)Galb1-4GlcNAcb-Sp0	503.75	25.6044	5.08275														479	Neu5Aca2-6Galb1-4GlcNAcb1-6GalNAca-Sp14	2020.5	228.135	11.291
40	(4S)Galb1-4GlcNAcb-Sp8	665	49.4031	7.42904														359	Fuca1-2Galb1-3GlcNAcb1-2Mana1-6(Fuca1-2Galb1-3GlcNAcb1-2Mana1-3)Manb1-4GlcNAcb1-4GlcNAcb-Sp20	1936	312.712	16.1525
41	(6P)Mana-Sp8	996.25	55.7756	5.59855														336	Neu5Aca2-3Galb1-4(Fuca1-3)GlcNAcb1-6(Neu5Aca2-3Galb1-3)GalNAc-Sp14	1924	125.345	6.51481
42	(6S)Galb1-4Glcb-Sp0	1145.5	166.616	14.5453														37	(3S)Galb1-4GlcNAcb-Sp8	1915.75	95.3638	4.97788
43	(6S)Galb1-4Glcb-Sp8	980	128.512	13.1135														7	Fuca-Sp9	1914.75	419.915	21.9305
44	(6S)Galb1-4GlcNAcb-Sp8	580.25	64.562	11.1266														88	GlcNAcb1-3Galb1-3GalNAca-Sp8	1863.25	74.5313	4.00007
45	(6S)Galb1-4(6S)Glcb-Sp8	1327.75	113.079	8.51661														224	Neu5Aca2-3Galb1-3GalNAca-Sp14	1842.25	103.69	5.62843
46	Neu5Aca2-3(6S)Galb1-4GlcNAcb-Sp8	274.25	25.1048	9.15398														357	KDNa2-3Galb1-4Glc-Sp0	1829.25	464.877	25.4135
47	(6S)GlcNAcb-Sp8	728	93.1128	12.7902														360	Fuca1-2Galb1-4GlcNAcb1-2Mana1-6(Fuca1-2Galb1-4GlcNAcb1-2Mana1-3)Manb1-4GlcNAcb1-4GlcNAcb-Sp20	1805.75	164.289	9.09811
48	Neu5,9Ac2a-Sp8	2396.25	207.053	8.64071														298	(6P)Glcb-Sp10	1770	196.37	11.0944
49	Neu5,9Ac2a2-6Galb1-4GlcNAcb-Sp8	-1.25	5.31507	-425.206														343	GlcNAca1-4Galb1-3GalNAc-Sp14	1711.5	94.2284	5.50561
50	Mana1-6(Mana1-3)Manb1-4GlcNAcb1-4GlcNAcb-Sp12	455.75	60.246	13.2191														84	(3S)Galb1-4(Fuca1-3)Glcb-Sp0	1672.25	42.6488	2.55038
51	Mana1-6(Mana1-3)Manb1-4GlcNAcb1-4GlcNAcb-Sp13	256.75	23.5425	9.16943														606	Neu5Aca2-3Galb1-4GlcNAcb1-3Galb1-4GlcNAcb1-3Galb1-4GlcNAcb1-2Mana1-6(Neu5Aca2-3Galb1-4GlcNAcb1-3Galb1-4GlcNAcb1-3Galb1-4GlcNAcb1-2Mana1-3)Manb1-4GlcNAcb1-4GlcNAcb-Sp12	1647.25	165.264	10.0327
52	GlcNAcb1-2Mana1-6(GlcNAcb1-2Mana1-3)Manb1-4GlcNAcb1-4GlcNAcb-Sp12	232.75	54.1071	23.2469														280	Neu5Gca2-3Galb1-3(Fuca1-4)GlcNAcb-Sp0	1627	109.669	6.74058
53	GlcNAcb1-2Mana1-6(GlcNAcb1-2Mana1-3)Manb1-4GlcNAcb1-4GlcNAcb-Sp13	201.25	10.8128	5.37282														394	Gala1-3Galb1-3(Fuca1-4)GlcNAcb1-2Mana1-6(Gala1-3Galb1-3(Fuca1-4)GlcNAcb1-2Mana1-3)Manb1-4GlcNAcb1-4GlcNAc-Sp19	1622.25	76.7393	4.73042
54	Galb1-4GlcNAcb1-2Mana1-6(Galb1-4GlcNAcb1-2Mana1-3)Manb1-4GlcNAcb1-4GlcNAcb-Sp12	97	10.2307	10.5471														264	Neu5Aca2-3Galb1-4Glcb-Sp8	1614.25	743.771	46.0753
55	Neu5Aca2-6Galb1-4GlcNAcb1-2Mana1-6(Neu5Aca2-6Galb1-4GlcNAcb1-2Mana1-3)Manb1-4GlcNAcb1-4GlcNAcb-Sp12	300.5	42.7278	14.2189														81	Fucb1-3GlcNAcb-Sp8	1600.75	144.942	9.05465
56	Neu5Aca2-6Galb1-4GlcNAcb1-2Mana1-6(Neu5Aca2-6Galb1-4GlcNAcb1-2Man-a1-3)Manb1-4GlcNAcb1-4GlcNAcb-Sp21	126.75	7.36546	5.81101														212	Mana1-2Mana1-6(Mana1-2Mana1-3)Mana1-6(Mana1-2Mana1-2Mana1-3)Manb1-4GlcNAcb1-4GlcNAcb-Sp12	1579	74.686	4.72996
57	Neu5Aca2-6Galb1-4GlcNAcb1-2Mana1-6(Neu5Aca2-6Galb1-4GlcNAcb1-2Mana1-3)Manb1-4GlcNAcb1-4GlcNAcb-Sp24	262.75	29.159	11.0976														566	Galb1-3GlcNAcb1-6(Galb1-3)GalNAc-Sp14	1570	253.418	16.1413
58	Fuca1-2Galb1-3GalNAcb1-3Gala-Sp9	197	36.9053	18.7336														18	GlcN(Gc)b-Sp8	1537.5	321.017	20.8791
59	Fuca1-2Galb1-3GalNAcb1-3Gala1-4Galb1-4Glcb-Sp9	759.75	80.7852	10.6331														419	Fuca1-2Galb1-4GlcNAcb1-2Mana1-6(Fuca1-2Galb1-4GlcNAcb1-2Mana1-3)Manb1-4GlcNAcb1-4(Fuca1-6)GlcNAcb-Sp22	1536	266.767	17.3676
60	Fuca1-2Galb1-3(Fuca1-4)GlcNAcb-Sp8	6.75	3.30404	48.9487														156	Galb1-4(6S)Glcb-Sp8	1523.75	192.953	12.663
61	Fuca1-2Galb1-3GalNAca-Sp8	613.75	50.9992	8.30944														454	Gala1-3(Fuca1-2)Galb1-3GlcNAcb1-2Mana1-6(Gala1-3(Fuca1-2)Galb1-3GlcNAcb1-2Mana1-3)Manb1-4GlcNAcb1-4(Fuca1-6)GlcNAcb-Sp22	1505	396.058	26.3162
62	Fuca1-2Galb1-3GalNAca-Sp14	733.25	45.763	6.24112														498	Fuca1-2Galb1-4GlcNAcb1-2Mana-Sp0	1503.5	153.661	10.2202
63	Fuca1-2Galb1-3GalNAcb1-4(Neu5Aca2-3)Galb1-4Glcb-Sp0	386	36.3593	9.41951														248	Fuca1-2(6S)Galb1-4Glcb-Sp0	1479	154.805	10.4669
64	Fuca1-2Galb1-3GalNAcb1-4(Neu5Aca2-3)Galb1-4Glcb-Sp9	244.25	14.0564	5.75494														79	Fuca1-3GlcNAcb-Sp8	1458	86.5756	5.93797
65	Fuca1-2Galb1-3GlcNAcb1-3Galb1-4Glcb-Sp8	291.75	79.4245	27.2235														355	KDNa2-3Galb1-4(Fuca1-3)GlcNAc-Sp0	1421.5	162.256	11.4144
66	Fuca1-2Galb1-3GlcNAcb1-3Galb1-4Glcb-Sp10	589	75.6439	12.8428														418	Galb1-4(Fuca1-3)GlcNAcb1-2Mana1-6(Galb1-4(Fuca1-3)GlcNAcb1-2Mana1-3)Manb1-4GlcNAcb1-4(Fuca1-6)GlcNAcb-Sp22	1417.5	128.261	9.04843
67	Fuca1-2Galb1-3GlcNAcb-Sp0	755.25	19.4487	2.57513														14	Manb-Sp8	1413.25	292.04	20.6645
68	Fuca1-2Galb1-3GlcNAcb-Sp8	1004	157.772	15.7143														5	GalNAca-Sp15	1403.5	919.607	65.5224
69	Fuca1-2Galb1-4(Fuca1-3)GlcNAcb1-3Galb1-4(Fuca1-3)GlcNAcb-Sp0	128.75	6.70199	5.20543														471	Fuca1-2Galb1-4(Fuca1-3)GlcNAcb1-2Mana1-6(Fuca1-2Galb1-4(Fuca1-3)GlcNAcb1-2Mana1-3)Manb1-4GlcNAcb1-4(Fuca1-6)GlcNAcb-Sp24	1388.5	121.651	8.76134
70	Fuca1-2Galb1-4(Fuca1-3)GlcNAcb1-3Galb1-4(Fuca1-3)GlcNAcb1-3Galb1-4(Fuca1-3)GlcNAcb-Sp0	582.5	29.3995	5.04713														122	Gala1-4Galb1-4Glcb-Sp0	1383.75	119.072	8.60506
71	Fuca1-2Galb1-4(Fuca1-3)GlcNAcb-Sp0	23.75	19.2072	80.8724														222	Fuca1-2(6S)Galb1-4(6S)Glcb-Sp0	1375.75	402.752	29.2751
72	Fuca1-2Galb1-4(Fuca1-3)GlcNAcb-Sp8	9.25	5.31507	57.4602														97	GalNAcb1-4(Fuca1-3)GlcNAcb-Sp0	1372.75	191.959	13.9835
73	Fuca1-2Galb1-4GlcNAcb1-3Galb1-4GlcNAcb-Sp0	105.5	81.717	77.4569														400	Galb1-4(Fuca1-3)GlcNAcb1-3GalNAca-Sp14	1348.75	161.601	11.9815
74	Fuca1-2Galb1-4GlcNAcb1-3Galb1-4GlcNAcb1-3Galb1-4GlcNAcb-Sp0	160.25	23.5142	14.6734														28	(3S)Galb1-3(Fuca1-4)GlcNAcb-Sp8	1346.75	184.825	13.7238
75	Fuca1-2Galb1-4GlcNAcb-Sp0	476.5	145.58	30.552														45	(6S)Galb1-4(6S)Glcb-Sp8	1327.75	113.079	8.51661
76	Fuca1-2Galb1-4GlcNAcb-Sp8	550	39.4884	7.17971														313	Mana1-6Manb-Sp10	1327.75	218.819	16.4804
77	Fuca1-2Galb1-4Glcb-Sp0	953.25	80.4089	8.43523														503	(3S)GalNAcb1-4(Fuca1-3)GlcNAcb-Sp8	1327.25	184.267	13.8834
78	Fuca1-2Galb-Sp8	1270.5	118.109	9.29624														284	Neu5Gca2-3Galb1-4Glcb-Sp0	1322.5	69.6204	5.2643
79	Fuca1-3GlcNAcb-Sp8	1458	86.5756	5.93797														475	Galb1-3GlcNAcb1-2Mana1-6(GlcNAcb1-4)(Galb1-3GlcNAcb1-2Mana1-3)Manb1-4GlcNAcb1-4GlcNAcb-Sp21	1310.75	148.341	11.3172
80	Fuca1-4GlcNAcb-Sp8	841.75	111.518	13.2483														217	Manb1-4GlcNAcb-Sp0	1305.5	190.53	14.5944
81	Fucb1-3GlcNAcb-Sp8	1600.75	144.942	9.05465														273	Neu5Aca2-6Galb1-4Glcb-Sp8	1305.25	155.262	11.8952
82	GalNAca1-3(Fuca1-2)Galb1-3GlcNAcb-Sp0	1026	120.54	11.7486														238	Neu5Aca2-3Galb1-3(6S)GlcNAc-Sp8	1302.5	82.1807	6.30946
83	GalNAca1-3(Fuca1-2)Galb1-4(Fuca1-3)GlcNAcb-Sp0	334.75	151.174	45.1603														504	Fuca1-2Galb1-3GlcNAcb1-6(Fuca1-2Galb1-3GlcNAcb1-3)GalNAca-Sp14	1291.25	155.296	12.0268
84	(3S)Galb1-4(Fuca1-3)Glcb-Sp0	1672.25	42.6488	2.55038														451	Neu5Aca2-8Neu5Aca2-3Galb1-3GalNAcb1-4(Neu5Aca2-8Neu5Aca2-3)Galb1-4Glcb-Sp0	1284.75	179.995	14.0101
85	GalNAca1-3(Fuca1-2)Galb1-4GlcNAcb-Sp0	283.75	36.8092	12.9724														38	(3S)Galb-Sp8	1280.5	118.182	9.22937
86	GalNAca1-3(Fuca1-2)Galb1-4GlcNAcb-Sp8	332	54.7296	16.4848														146	Galb1-3Galb-Sp8	1276	256.321	20.0879
87	GalNAca1-3(Fuca1-2)Galb1-4Glcb-Sp0	481.75	55.476	11.5155														341	GlcNAca1-4Galb1-4GlcNAcb1-3Galb1-4(Fuca1-3)GlcNAcb1-3Galb1-4(Fuca1-3)GlcNAcb-Sp0	1271	107.991	8.49652
88	GlcNAcb1-3Galb1-3GalNAca-Sp8	1863.25	74.5313	4.00007														78	Fuca1-2Galb-Sp8	1270.5	118.109	9.29624
89	GalNAca1-3(Fuca1-2)Galb-Sp8	202.5	15.5456	7.67686														570	Galb1-3GlcNAcb1-3Galb1-4GlcNAcb1-3Galb1-4GlcNAcb1-6(Galb1-3GlcNAcb1-3Galb1-4GlcNAcb1-3Galb1-4GlcNAb1-2)Mana1-6(Galb1-3GlcNAcb1-3Galb1-4GlcNAcb1-3Galb1-4GlcNAcb1-2Mana1-3)Manb1-4GlcNAcb1-4(Fuca1-6)GlcNAcb-Sp24	1269.75	162.936	12.8322
90	GalNAca1-3(Fuca1-2)Galb-Sp18	333.25	30.3026	9.09307														120	Gala1-4Galb1-4GlcNAcb-Sp0	1239.5	123.357	9.95217
91	GalNAca1-3GalNAcb-Sp8	355.75	30.0597	8.44966														125	Galb1-2Galb-Sp8	1235.5	139.476	11.2891
92	GalNAca1-3Galb-Sp8	469.25	84.3381	17.973														524	Gala1-3(Fuca1-2)Galb1-3GlcNAcb1-6GalNAc-Sp14	1233.5	320.8	26.0073
93	GalNAca1-4(Fuca1-2)Galb1-4GlcNAcb-Sp8	259.25	17.4619	6.73553														167	Galb1-4GlcNAcb1-6(Galb1-3)GalNAc-Sp14	1212.5	73.564	6.06714
94	GalNAcb1-3GalNAca-Sp8	594.25	29.7139	5.00024														358	KDNa2-3Galb1-3GalNAca-Sp14	1209.25	154.515	12.7778
95	GalNAcb1-3(Fuca1-2)Galb-Sp8	26	10.9848	42.2494														237	Neu5Aca2-3GalNAcb1-4GlcNAcb-Sp0	1204.5	170.68	14.1702
96	GalNAcb1-3Gala1-4Galb1-4GlcNAcb-Sp0	1048.75	187.681	17.8957														102	Gala1-3(Fuca1-2)Galb1-3GlcNAcb-Sp8	1203.5	36.991	3.07362
97	GalNAcb1-4(Fuca1-3)GlcNAcb-Sp0	1372.75	191.959	13.9835														371	Gala1-3Galb1-4(Fuca1-3)GlcNAcb1-2Mana1-6(Gala1-3Galb1-4(Fuca1-3)GlcNAcb1-2Mana1-3)Manb1-4GlcNAcb1-4GlcNAcb-Sp20	1202.5	175.082	14.5598
98	GalNAcb1-4GlcNAcb-Sp0	637.5	94.3557	14.8009														110	Gala1-3GalNAca-Sp8	1202	38.79	3.22712
99	GalNAcb1-4GlcNAcb-Sp8	1148.5	196.31	17.0927														36	(3S)Galb1-4GlcNAcb-Sp0	1198.25	138.558	11.5633
100	Gala1-2Galb-Sp8	851.25	151.838	17.8371														133	GlcNAcb1-6(Galb1-3)GalNAca-Sp8	1163.5	88.176	7.57851
101	Gala1-3(Fuca1-2)Galb1-3GlcNAcb-Sp0	571.25	148.706	26.0317														491	(3S)Galb1-3(Fuca1-4)GlcNAcb-Sp0	1161.75	83.4321	7.18159
102	Gala1-3(Fuca1-2)Galb1-3GlcNAcb-Sp8	1203.5	36.991	3.07362														468	Glca1-6Glca1-6Glca1-6Glcb-Sp10	1160.5	11.7331	1.01104
103	Gala1-3(Fuca1-2)Galb1-4(Fuca1-3)GlcNAcb-Sp0	585.25	25.7083	4.3927														26	(3S)Galb1-4(6S)Glcb-Sp0	1159	101.794	8.78291
104	Gala1-3(Fuca1-2)Galb1-4(Fuca1-3)GlcNAcb-Sp8	942	52.0833	5.52901														132	Galb1-4GlcNAcb1-6GalNAc-Sp14	1153.5	67.1044	5.81746
105	Gala1-3(Fuca1-2)Galb1-4GlcNAc-Sp0	321	111.508	34.7376														99	GalNAcb1-4GlcNAcb-Sp8	1148.5	196.31	17.0927
106	Gala1-3(Fuca1-2)Galb1-4Glcb-Sp0	480.25	46.4857	9.67947														42	(6S)Galb1-4Glcb-Sp0	1145.5	166.616	14.5453
107	Gala1-3(Fuca1-2)Galb-Sp8	601.25	155.742	25.903														265	Neu5Aca2-6GalNAca-Sp8	1144	110.212	9.63391
108	Gala1-3(Fuca1-2)Galb-Sp18	283.5	66.4053	23.4234														17	GlcNAcb-Sp8	1143.25	113.062	9.88949
109	Gala1-4(Gala1-3)Galb1-4GlcNAcb-Sp8	420.75	48.3072	11.4812														452	GalNAcb1-4Galb1-4Glcb-Sp0	1132	138.728	12.2551
110	Gala1-3GalNAca-Sp8	1202	38.79	3.22712														311	GlcNAcb1-4GlcNAcb-Sp12	1112.75	151.838	13.6453
111	Gala1-3GalNAca-Sp16	358.25	81.4427	22.7335														16	GlcNAcb-Sp0	1111	37.9473	3.4156
112	Gala1-3GalNAcb-Sp8	466.25	55.518	11.9073														294	Neu5Aca2-3Galb1-3GlcNAcb1-3Galb1-3GlcNAcb-Sp0	1104.25	54.2364	4.9116
113	Gala1-3Galb1-4(Fuca1-3)GlcNAcb-Sp8	323.25	56.9993	17.6332														124	Gala1-6Glcb-Sp8	1101.75	134.913	12.2454
114	Gala1-3Galb1-3GlcNAcb-Sp0	707	16.6333	2.35266														446	Galb1-4(Fuca1-3)GlcNAcb1-6GalNAc-Sp14	1087	28.9713	2.66525
115	Gala1-3Galb1-4GlcNAcb-Sp8	710	70.8567	9.97981														323	Galb1-3GlcNAcb1-2Mana1-6(Galb1-3GlcNAcb1-2Mana1-3)Manb1-4GlcNAcb1-4GlcNAcb-Sp19	1082.5	84.0813	7.76733
116	Gala1-3Galb1-4Glcb-Sp0	357	37.4433	10.4883														410	Galb1-3GalNAcb1-4(Neu5Aca2-8Neu5Aca2-3)Galb1-4Glcb-Sp0	1075.5	156.632	14.5637
117	Gala1-3Galb1-4Glc-Sp10	681.5	93.0967	13.6606														444	Fuca1-2Galb1-4 GlcNAcb1-2Mana1-6(Fuca1-2Galb1-4GlcNAcb1-2(Fuca1-2Galb1-4GlcNAcb1-4)Mana1-3)Manb1-4GlcNAcb1-4GlcNAcb-Sp12	1070.5	169.211	15.8067
118	Gala1-3Galb-Sp8	724.25	64.054	8.84419														262	Fuca1-2Galb1-4(6S)Glcb-Sp0	1069.75	152.531	14.2585
119	Gala1-4(Fuca1-2)Galb1-4GlcNAcb-Sp8	977.75	65.2042	6.6688														145	Galb1-3GalNAcb1-4Galb1-4Glcb-Sp8	1064.25	175.399	16.481
120	Gala1-4Galb1-4GlcNAcb-Sp0	1239.5	123.357	9.95217														189	GlcNAcb1-4GlcNAcb1-4GlcNAcb1-4GlcNAcb1-4GlcNAcb1-4GlcNAcb1-Sp8	1059.75	118.52	11.1837
121	Gala1-4Galb1-4GlcNAcb-Sp8	668	63.0608	9.44024														469	Glca1-4Glca1-4Glca1-4Glcb-Sp10	1049.5	55.6447	5.30202
122	Gala1-4Galb1-4Glcb-Sp0	1383.75	119.072	8.60506														96	GalNAcb1-3Gala1-4Galb1-4GlcNAcb-Sp0	1048.75	187.681	17.8957
123	Gala1-4GlcNAcb-Sp8	947.5	114.736	12.1093														204	GlcAb1-6Galb-Sp8	1043.25	94.6938	9.07681
124	Gala1-6Glcb-Sp8	1101.75	134.913	12.2454														338	GlcNAca1-4Galb1-4GlcNAcb-Sp0	1032.5	201.915	19.5559
125	Galb1-2Galb-Sp8	1235.5	139.476	11.2891														571	Galb1-3GlcNAcb1-3Galb1-4GlcNAcb1-6(Galb1-3GlcNAcb1-3Galb1-4GlcNAb1-2)Mana1-6(Galb1-3GlcNAcb1-3Galb1-4GlcNAcb1-2Mana1-3)Manb1-4GlcNAcb1-4(Fuca1-6)GlcNAcb-Sp24	1031.5	77.1946	7.48372
126	Galb1-3(Fuca1-4)GlcNAcb1-3Galb1-4(Fuca1-3)GlcNAcb-Sp0	168.75	15.4353	9.14687														82	GalNAca1-3(Fuca1-2)Galb1-3GlcNAcb-Sp0	1026	120.54	11.7486
127	Galb1-3GlcNAcb1-3Galb1-4(Fuca1-3)GlcNAcb-Sp0	323.5	20.4369	6.31743														25	(3S)Galb1-4Glcb-Sp8	1022	135.846	13.2921
128	Galb1-3(Fuca1-4)GlcNAc-Sp0	827.5	141.799	17.1358														68	Fuca1-2Galb1-3GlcNAcb-Sp8	1004	157.772	15.7143
129	Galb1-3(Fuca1-4)GlcNAc-Sp8	427.25	26.4118	6.18181														41	(6P)Mana-Sp8	996.25	55.7756	5.59855
130	Fuca1-4(Galb1-3)GlcNAcb-Sp8	983.5	278.003	28.2667														31	(3S)Galb1-3GlcNAcb-Sp8	993	174.203	17.5431
131	Galb1-4GlcNAcb1-6GalNAca-Sp8	0.5	3.51188	702.377														544	GlcNAcb1-3Galb1-4GlcNAcb1-3Galb1-4GlcNAcb1-2Mana1-6(GlcNAcb1-3Galb1-4GlcNAcb1-3Galb1-4GlcNAcb1-2Mana1-3)Manb1-4GlcNAcb1-4GlcNAcb-Sp12	992	71.6612	7.22392
132	Galb1-4GlcNAcb1-6GalNAc-Sp14	1153.5	67.1044	5.81746														281	Neu5Gca2-3Galb1-3GlcNAcb-Sp0	986.25	54.1379	5.48927
133	GlcNAcb1-6(Galb1-3)GalNAca-Sp8	1163.5	88.176	7.57851														493	Fuca1-2Galb1-4GlcNAcb1-6GalNAca-Sp14	985	133.92	13.596
134	GlcNAcb1-6(Galb1-3)GalNAca-Sp14	433.75	17.0758	3.93679														130	Fuca1-4(Galb1-3)GlcNAcb-Sp8	983.5	278.003	28.2667
135	Neu5Aca2-6(Galb1-3)GalNAca-Sp8	246.75	38.0997	15.4406														43	(6S)Galb1-4Glcb-Sp8	980	128.512	13.1135
136	Neu5Aca2-6(Galb1-3)GalNAca-Sp14	746	58.2123	7.80325														119	Gala1-4(Fuca1-2)Galb1-4GlcNAcb-Sp8	977.75	65.2042	6.6688
137	Neu5Acb2-6(Galb1-3)GalNAca-Sp8	135	38.9615	28.8604														449	Gala1-3(Fuca1-2)Galb1-4GlcNAcb1-6(Gala1-3(Fuca1-2)Galb1-4GlcNAcb1-3)GalNAc-Sp14	976	61.8223	6.33425
138	Neu5Aca2-6(Galb1-3)GlcNAcb1-4Galb1-4Glcb-Sp10	218.25	43.7978	20.0677														172	Galb1-4Glcb-Sp8	969.75	55.506	5.72374
139	Galb1-3GalNAca-Sp8	289	38.8244	13.434														588	Galb1-4GlcNAcb1-3Galb1-4GlcNAcb1-3GalNAca-Sp14	969.5	185.786	19.163
140	Galb1-3GalNAca-Sp14	811.5	67.5993	8.33017														377	Neu5Aca2-3Galb1-4(Fuca1-3)GlcNAcb1-3GalNAca-Sp14	959.5	130.431	13.5937
141	Galb1-3GalNAca-Sp16	245.75	39.6264	16.1247														370	Gala1-3(Fuca1-2)Galb1-4GlcNAcb1-2Mana1-6(Gala1-3(Fuca1-2)Galb1-4GlcNAcb1-2Mana1-3)Manb1-4GlcNAcb1-4GlcNAcb-Sp20	957.25	14.9972	1.5667
142	Galb1-3GalNAcb-Sp8	936	103.476	11.0552														77	Fuca1-2Galb1-4Glcb-Sp0	953.25	80.4089	8.43523
143	Galb1-3GalNAcb1-3Gala1-4Galb1-4Glcb-Sp0	571.25	88.5	15.4923														123	Gala1-4GlcNAcb-Sp8	947.5	114.736	12.1093
144	Galb1-3GalNAcb1-4(Neu5Aca2-3)Galb1-4Glcb-Sp0	296.25	77.7362	26.2401														155	Galb1-4(6S)Glcb-Sp0	946.5	89.9092	9.49912
145	Galb1-3GalNAcb1-4Galb1-4Glcb-Sp8	1064.25	175.399	16.481														199	Glcb1-6Glcb-Sp8	945	133.559	14.1332
146	Galb1-3Galb-Sp8	1276	256.321	20.0879														104	Gala1-3(Fuca1-2)Galb1-4(Fuca1-3)GlcNAcb-Sp8	942	52.0833	5.52901
147	Galb1-3GlcNAcb1-3Galb1-4GlcNAcb-Sp0	473	80.5191	17.0231														142	Galb1-3GalNAcb-Sp8	936	103.476	11.0552
148	Galb1-3GlcNAcb1-3Galb1-4Glcb-Sp10	476	112.674	23.6709														234	Neu5Aca2-3Galb1-3GalNAcb1-4(Neu5Aca2-3)Galb1-4Glcb-Sp0	932.5	77.013	8.25877
149	Galb1-3GlcNAcb-Sp0	748	99.3747	13.2854														417	GalNAca1-3(Fuca1-2)Galb1-4(Fuca1-3)GlcNAcb1-3GalNAc-Sp14	926.75	99.2115	10.7053
150	Galb1-3GlcNAcb-Sp8	780.5	71.5938	9.17281														447	Galb1-4GlcNAcb1-2Mana-Sp0	926.5	114.326	12.3395
151	Galb1-4(Fuca1-3)GlcNAcb-Sp0	820.75	105.916	12.9048														275	Neu5Aca2-8Neu5Aca-Sp8	923.25	42.999	4.65736
152	Galb1-4(Fuca1-3)GlcNAcb-Sp8	861.25	68.5681	7.96146														520	Gala1-3Galb1-4GlcNAcb1-2Mana-Sp0	916.5	296.7	32.3732
153	Galb1-4(Fuca1-3)GlcNAcb1-3Galb1-4(Fuca1-3)GlcNAcb-Sp0	512.5	30.654	5.98126														435	Galb1-4GlcNAcb1-2Mana1-6(GlcNAcb1-4)(Galb1-4GlcNAcb1-4(Galb1-4GlcNAcb1-2)Mana1-3)Manb1-4GlcNAcb1-4GlcNAc-Sp21	910.5	48.1006	5.28288
154	Galb1-4(Fuca1-3)GlcNAcb1-3Galb1-4(Fuca1-3)GlcNAcb1-3Galb1-4(Fuca1-3)GlcNAcb-Sp0	233.5	29.8273	12.774														605	Neu5Aca2-6Galb1-4GlcNAcb1-3Galb1-4GlcNAcb1-3Galb1-4GlcNAcb1-2Mana1-6(Neu5Aca2-6Galb1-4GlcNAcb1-3Galb1-4GlcNAcb1-3Galb1-4GlcNAcb1-2Mana1-3)Manb1-4GlcNAcb1-4GlcNAcb-Sp12	901.25	86.1254	9.55622
155	Galb1-4(6S)Glcb-Sp0	946.5	89.9092	9.49912														196	Glca1-4Glca-Sp8	895.25	28.4649	3.17955
156	Galb1-4(6S)Glcb-Sp8	1523.75	192.953	12.663														35	(3S)Galb1-4(6S)GlcNAcb-Sp8	894.75	68.0508	7.60557
157	Galb1-4GalNAca1-3(Fuca1-2)Galb1-4GlcNAcb-Sp8	252.5	30.7409	12.1746														282	Neu5Gca2-3Galb1-4(Fuca1-3)GlcNAcb-Sp0	894	73.6795	8.24155
158	Galb1-4GalNAcb1-3(Fuca1-2)Galb1-4GlcNAcb-Sp8	187.75	30.8369	16.4245														339	GlcNAca1-4Galb1-3GlcNAcb-Sp0	889.25	83.2842	9.36566
159	Galb1-4GlcNAcb1-3GalNAca-Sp8	609.75	76.4259	12.534														180	GlcNAcb1-3GalNAca-Sp14	886.5	125.32	14.1364
160	Galb1-4GlcNAcb1-3GalNAc-Sp14	152.25	17.2313	11.3177														353	Galb1-3GlcNAcb1-2Mana1-6(Galb1-3GlcNAcb1-2Mana1-3)Manb1-4GlcNAcb1-4(Fuca1-6)GlcNAcb-Sp22	886	99.4719	11.2271
161	Galb1-4GlcNAcb1-3Galb1-4(Fuca1-3)GlcNAcb1-3Galb1-4(Fuca1-3)GlcNAcb-Sp0	352.5	37.3854	10.6058														188	GlcNAcb1-4Galb1-4GlcNAcb-Sp8	871	194.624	22.3449
162	Galb1-4GlcNAcb1-3Galb1-4GlcNAcb1-3Galb1-4GlcNAcb-Sp0	183.75	33.3204	18.1336														244	Neu5Aca2-6(Neu5Aca2-3Galb1-3)GalNAca-Sp14	866.25	60.6431	7.00064
163	Galb1-4GlcNAcb1-3Galb1-4GlcNAcb-Sp0	183.25	61.4186	33.5163														521	Gala1-3(Fuca1-2)Galb1-4GlcNAcb1-2Mana-Sp0	864	78.2517	9.05691
164	Galb1-4GlcNAcb1-3Galb1-4Glcb-Sp0	472	101.074	21.414														152	Galb1-4(Fuca1-3)GlcNAcb-Sp8	861.25	68.5681	7.96146
165	Galb1-4GlcNAcb1-3Galb1-4Glcb-Sp8	15.75	34.3936	218.372														22	6S(3S)Galb1-4(6S)GlcNAcb-Sp0	858	80.6804	9.40331
166	Galb1-4GlcNAcb1-6(Galb1-3)GalNAca-Sp8	2239.25	279.101	12.4641														100	Gala1-2Galb-Sp8	851.25	151.838	17.8371
167	Galb1-4GlcNAcb1-6(Galb1-3)GalNAc-Sp14	1212.5	73.564	6.06714														472	Fuca1-2Galb1-3(Fuca1-4)GlcNAcb1-2Mana1-6(Fuca1-2Galb1-3(Fuca1-4)GlcNAcb1-2Mana1-3)Manb1-4GlcNAcb1-4(Fuca1-6)GlcNAcb1-4(Fuca1-6)GlcNAcb-Sp19	849	134.44	15.8351
168	Galb1-4GlcNAcb-Sp0	798.25	132.834	16.6407														550	Galb1-3GlcNAcb1-3Galb1-4GlcNAcb1-2Mana1-6(Galb1-3GlcNAcb1-3Galb1-4GlcNAcb1-2Mana1-3)Manb1-4GlcNAcb1-4GlcNAc-Sp25	845.75	50.566	5.97883
169	Galb1-4GlcNAcb-Sp8	829.25	95.8241	11.5555														80	Fuca1-4GlcNAcb-Sp8	841.75	111.518	13.2483
170	Galb1-4GlcNAcb-Sp23	702.75	103.696	14.7558														23	6S(3S)Galb1-4GlcNAcb-Sp0	835	35.2609	4.22287
171	Galb1-4Glcb-Sp0	780.25	98.4695	12.6203														179	GlcNAcb1-3GalNAca-Sp8	833.5	69.443	8.3315
172	Galb1-4Glcb-Sp8	969.75	55.506	5.72374														169	Galb1-4GlcNAcb-Sp8	829.25	95.8241	11.5555
173	GlcNAca1-3Galb1-4GlcNAcb-Sp8	547.25	110.243	20.145														128	Galb1-3(Fuca1-4)GlcNAc-Sp0	827.5	141.799	17.1358
174	GlcNAca1-6Galb1-4GlcNAcb-Sp8	277.25	46.1619	16.6499														608	GlcNAcb1-3Fuca-Sp21	825.5	89.3103	10.8189
175	GlcNAcb1-2Galb1-3GalNAca-Sp8	653.75	82.318	12.5917														335	GalNAca1-3(Fuca1-2)Galb1-4GlcNAcb1-3Galb1-4GlcNAcb1-3Galb1-4GlcNAcb-Sp0	825.25	101.612	12.3128
176	GlcNAcb1-6(GlcNAcb1-3)GalNAca-Sp8	477.25	47.745	10.0042														519	Neu5Aca2-6Galb1-4GlcNAcb1-2Man-Sp0	821.75	105.339	12.8188
177	GlcNAcb1-6(GlcNAcb1-3)GalNAca-Sp14	2914.75	105.364	3.61486														151	Galb1-4(Fuca1-3)GlcNAcb-Sp0	820.75	105.916	12.9048
178	GlcNAcb1-6(GlcNAcb1-3)Galb1-4GlcNAcb-Sp8	370.75	38.2394	10.3141														439	Galb1-6Galb-Sp10	816.5	50.8626	6.22934
179	GlcNAcb1-3GalNAca-Sp8	833.5	69.443	8.3315														140	Galb1-3GalNAca-Sp14	811.5	67.5993	8.33017
180	GlcNAcb1-3GalNAca-Sp14	886.5	125.32	14.1364														425	Fuca1-2Galb1-3GlcNAcb1-2Mana1-6(Fuca1-2Galb1-3GlcNAcb1-2Mana1-3)Manb1-4GlcNAcb1-4(Fuca1-6)GlcNAcb-Sp22	810	86.691	10.7026
181	GlcNAcb1-3Galb-Sp8	784.25	32.6126	4.15845														557	GlcNAcb1-3Galb1-4GlcNAcb1-6(GlcNAcb1-3Galb1-4GlcNAcb1-2)Mana1-6(GlcNAcb1-3Galb1-4GlcNAcb1-2Man a1-3)Manb1-4GlcNAcb1-4GlcNAc-Sp24	808.25	71.3133	8.82317
182	GlcNAcb1-3Galb1-4GlcNAcb-Sp0	756.5	164.042	21.6843														29	(3S)Galb1-3GalNAca-Sp8	807	54.4977	6.75312
183	GlcNAcb1-3Galb1-4GlcNAcb-Sp8	245.75	44.1314	17.9579														445	Fuca1-2Galb1-4(Fuca1-3)GlcNAcb1-2Mana1-6(Fuca1-2Galb1-4(Fuca1-3)GlcNAcb1-4(Fuca1-2Galb1-4(Fuca1-3)GlcNAcb1-2)Mana1-3)Manb1-4GlcNAcb1-4GlcNAcb-Sp12	802.5	43.8596	5.46537
184	GlcNAcb1-3Galb1-4GlcNAcb1-3Galb1-4GlcNAcb-Sp0	662	50.2461	7.59004														168	Galb1-4GlcNAcb-Sp0	798.25	132.834	16.6407
185	GlcNAcb1-3Galb1-4Glcb-Sp0	652.5	47.7249	7.31416														306	GalNAcb1-3Galb-Sp8	795.5	27.7909	3.49351
186	GlcNAcb1-4-MDPLys	301	56.486	18.7661														426	Gala1-3(Fuca1-2)Galb1-4GlcNAcb1-2Mana1-6(Gala1-3(Fuca1-2)Galb1-4GlcNAcb1-2Mana1-3)Manb1-4GlcNAcb1-4(Fuca1-6)GlcNAcb-Sp22	792	97.2454	12.2785
187	GlcNAcb1-6(GlcNAcb1-4)GalNAca-Sp8	158.75	17.0367	10.7318														416	Gala1-3(Fuca1-2)Galb1-4(Fuca1-3)GlcNAcb1-3GalNAc-Sp14	788	71.7356	9.10351
188	GlcNAcb1-4Galb1-4GlcNAcb-Sp8	871	194.624	22.3449														302	Galb1-4GlcNAcb1-6(Galb1-4GlcNAcb1-3)Galb1-4GlcNAc-Sp0	787.25	157.625	20.0222
189	GlcNAcb1-4GlcNAcb1-4GlcNAcb1-4GlcNAcb1-4GlcNAcb1-4GlcNAcb1-Sp8	1059.75	118.52	11.1837														181	GlcNAcb1-3Galb-Sp8	784.25	32.6126	4.15845
190	GlcNAcb1-4GlcNAcb1-4GlcNAcb1-4GlcNAcb1-4GlcNAcb1-Sp8	431.25	41.2422	9.5634														356	KDNa2-6Galb1-4GlcNAc-Sp0	783.25	103.822	13.2552
191	GlcNAcb1-4GlcNAcb1-4GlcNAcb-Sp8	712.25	64.35	9.03474														150	Galb1-3GlcNAcb-Sp8	780.5	71.5938	9.17281
192	GlcNAcb1-6GalNAca-Sp8	718	49.8197	6.93867														171	Galb1-4Glcb-Sp0	780.25	98.4695	12.6203
193	GlcNAcb1-6GalNAca-Sp14	511.5	156.407	30.578														322	Neu5Gcb2-6Galb1-4GlcNAc-Sp8	777.75	27.8373	3.57921
194	GlcNAcb1-6Galb1-4GlcNAcb-Sp8	571	93.3024	16.3402														337	GlcNAca1-4Galb1-4GlcNAcb1-3Galb1-4GlcNAcb1-3Galb1-4GlcNAcb-Sp0	777.5	53.1507	6.83611
195	Glca1-4Glcb-Sp8	474	20.7043	4.36799														220	Fuca1-2(6S)Galb1-4GlcNAcb-Sp0	775.25	73.6676	9.50243
196	Glca1-4Glca-Sp8	895.25	28.4649	3.17955														8	Rhaa-Sp8	772.25	338.321	43.8097
197	Glca1-6Glca1-6Glcb-Sp8	42.5	2.51661	5.92144														300	Galb1-3Galb1-4GlcNAcb-Sp8	765.75	94.7782	12.3772
198	Glcb1-4Glcb-Sp8	715	55.5818	7.77367														59	Fuca1-2Galb1-3GalNAcb1-3Gala1-4Galb1-4Glcb-Sp9	759.75	80.7852	10.6331
199	Glcb1-6Glcb-Sp8	945	133.559	14.1332														263	Neu5Aca2-3Galb1-4Glcb-Sp0	759.25	65.2706	8.59672
200	G-ol-Sp8	2216.25	141.125	6.36774														249	Neu5Aca2-3Galb1-3GlcNAcb-Sp0	758.5	77.8053	10.2578
201	GlcAa-Sp8	732.25	29.6915	4.05483														513	GalNAcb1-4(6S)GlcNAc-Sp8	757.75	147.421	19.4551
202	GlcAb-Sp8	666.5	52.7415	7.9132														182	GlcNAcb1-3Galb1-4GlcNAcb-Sp0	756.5	164.042	21.6843
203	GlcAb1-3Galb-Sp8	516.75	51.2274	9.91339														489	Galb1-3(Fuca1-4)GlcNAcb1-6GalNAca-Sp14	755.75	59.3822	7.85739
204	GlcAb1-6Galb-Sp8	1043.25	94.6938	9.07681														67	Fuca1-2Galb1-3GlcNAcb-Sp0	755.25	19.4487	2.57513
205	KDNa2-3Galb1-3GlcNAcb-Sp0	628.5	32.7567	5.21188														223	Neu5Aca2-3Galb1-3GalNAca-Sp8	751	50.4975	6.72404
206	KDNa2-3Galb1-4GlcNAcb-Sp0	716.25	115.353	16.1051														422	Gala1-3(Fuca1-2)Galb1-3GlcNAcb1-3GalNAc-Sp14	750.25	66.2891	8.83561
207	Mana1-2Mana1-2Mana1-3Mana-Sp9	44.5	4.04145	9.08191														149	Galb1-3GlcNAcb-Sp0	748	99.3747	13.2854
208	Mana1-2Mana1-6(Mana1-2Mana1-3)Mana-Sp9	341.75	11.9548	3.49811														559	Gala1-3Galb1-4GlcNAcb1-2Mana1-6(Gala1-3Galb1-4GlcNAcb1-2Mana1-3)Manb1-4GlcNAcb1-4GlcNAc-Sp24	746.5	104.283	13.9696
209	Mana1-2Mana1-3Mana-Sp9	496.5	61.4193	12.3705														136	Neu5Aca2-6(Galb1-3)GalNAca-Sp14	746	58.2123	7.80325
210	Mana1-6(Mana1-2Mana1-3)Mana1-6(Mana1-2Mana1-3)Manb1-4GlcNAcb1-4GlcNAcb-Sp12	262	27.3861	10.4527														240	Neu5Aca2-3Galb1-3(Fuca1-4)GlcNAcb1-3Galb1-4(Fuca1-3)GlcNAcb-Sp0	733.5	90.7763	12.3758
211	Mana1-2Mana1-6(Mana1-3)Mana1-6(Mana1-2Mana1-2Mana1-3)Manb1-4GlcNAcb1-4GlcNAcb-Sp12	313.25	32.2426	10.2929														62	Fuca1-2Galb1-3GalNAca-Sp14	733.25	45.763	6.24112
212	Mana1-2Mana1-6(Mana1-2Mana1-3)Mana1-6(Mana1-2Mana1-2Mana1-3)Manb1-4GlcNAcb1-4GlcNAcb-Sp12	1579	74.686	4.72996														201	GlcAa-Sp8	732.25	29.6915	4.05483
213	Mana1-6(Mana1-3)Mana-Sp9	704.75	67.6086	9.59327														403	Gala1-4Galb1-4GlcNAcb1-2Mana1-6(Gala1-4Galb1-4GlcNAcb1-2Mana1-3)Manb1-4GlcNAcb1-4GlcNAcb-Sp24	730	63.8592	8.74784
214	Mana1-2Mana1-2Mana1-6(Mana1-3)Mana-Sp9	382.5	83.1725	21.7444														47	(6S)GlcNAcb-Sp8	728	93.1128	12.7902
215	Mana1-6(Mana1-3)Mana1-6(Mana1-2Mana1-3)Manb1-4GlcNAcb1-4GlcNAcb-Sp12	399.75	72.5919	18.1593														272	Neu5Aca2-6Galb1-4Glcb-Sp0	725.75	108.558	14.9581
216	Mana1-6(Mana1-3)Mana1-6(Mana1-3)Manb1-4GlcNAcb1-4GlcNAcb-Sp12	342.5	27.1846	7.9371														118	Gala1-3Galb-Sp8	724.25	64.054	8.84419
217	Manb1-4GlcNAcb-Sp0	1305.5	190.53	14.5944														267	Neu5Aca2-6Galb1-4(6S)GlcNAcb-Sp8	720.5	31.3316	4.34859
218	Neu5Aca2-3Galb1-4GlcNAcb1-3Galb1-4(Fuca1-3)GlcNAcb-Sp0	253	72.1803	28.5298														192	GlcNAcb1-6GalNAca-Sp8	718	49.8197	6.93867
219	(3S)Galb1-4(Fuca1-3)(6S)GlcNAcb-Sp8	336.75	81.0365	24.0643														495	Galb1-4(Fuca1-3)GlcNAcb1-2Mana-Sp0	717	75.3879	10.5143
220	Fuca1-2(6S)Galb1-4GlcNAcb-Sp0	775.25	73.6676	9.50243														206	KDNa2-3Galb1-4GlcNAcb-Sp0	716.25	115.353	16.1051
221	Fuca1-2Galb1-4(6S)GlcNAcb-Sp8	707	16.2686	2.30107														198	Glcb1-4Glcb-Sp8	715	55.5818	7.77367
222	Fuca1-2(6S)Galb1-4(6S)Glcb-Sp0	1375.75	402.752	29.2751														191	GlcNAcb1-4GlcNAcb1-4GlcNAcb-Sp8	712.25	64.35	9.03474
223	Neu5Aca2-3Galb1-3GalNAca-Sp8	751	50.4975	6.72404														466	Gala1-3(Fuca1-2)Galb1-3GalNAca-Sp8	710.25	80.9913	11.4032
224	Neu5Aca2-3Galb1-3GalNAca-Sp14	1842.25	103.69	5.62843														115	Gala1-3Galb1-4GlcNAcb-Sp8	710	70.8567	9.97981
225	GalNAcb1-4(Neu5Aca2-8Neu5Aca2-8Neu5Aca2-8Neu5Aca2-3)Galb1-4Glcb-Sp0	96.75	14.5459	15.0345														114	Gala1-3Galb1-3GlcNAcb-Sp0	707	16.6333	2.35266
226	GalNAcb1-4(Neu5Aca2-8Neu5Aca2-8Neu5Aca2-3)Galb1-4Glcb-Sp0	298.5	43.3013	14.5063														221	Fuca1-2Galb1-4(6S)GlcNAcb-Sp8	707	16.2686	2.30107
227	Neu5Aca2-8Neu5Aca2-8Neu5Aca2-3Galb1-4Glcb-Sp0	320.75	17.557	5.47375														354	(6S)GlcNAcb1-3Galb1-4GlcNAcb-Sp0	706.75	23.4432	3.31704
228	GalNAcb1-4(Neu5Aca2-8Neu5Aca2-3)Galb1-4Glcb-Sp0	115	19.4079	16.8764														213	Mana1-6(Mana1-3)Mana-Sp9	704.75	67.6086	9.59327
229	Neu5Aca2-8Neu5Aca2-8Neu5Aca-Sp8	355.75	100.986	28.3869														170	Galb1-4GlcNAcb-Sp23	702.75	103.696	14.7558
230	Neu5Aca2-3(6S)Galb1-4(Fuca1-3)GlcNAcb-Sp8	4	10	250														328	Neu5,9Ac2a2-3Galb1-3GlcNAcb-Sp0	702	259.194	36.9222
231	GalNAcb1-4(Neu5Aca2-3)Galb1-4GlcNAcb-Sp0	138.25	13.6961	9.90677														285	Neu5Gca2-6GalNAca-Sp0	700.25	94.2209	13.4553
232	GalNAcb1-4(Neu5Aca2-3)Galb1-4GlcNAcb-Sp8	334.75	37.4199	11.1785														535	GalNAca1-3(Fuca1-2)Galb1-3GalNAcb1-3Gala1-4Galb1-4Glc-Sp21	685	31.6544	4.62108
233	GalNAcb1-4(Neu5Aca2-3)Galb1-4Glcb-Sp0	362.75	43.1538	11.8963														307	GlcAb1-3GlcNAcb-Sp8	683.5	14.1539	2.0708
234	Neu5Aca2-3Galb1-3GalNAcb1-4(Neu5Aca2-3)Galb1-4Glcb-Sp0	932.5	77.013	8.25877														117	Gala1-3Galb1-4Glc-Sp10	681.5	93.0967	13.6606
235	Neu5Aca2-6(Neu5Aca2-3)GalNAca-Sp8	3800	388.051	10.2119														121	Gala1-4Galb1-4GlcNAcb-Sp8	668	63.0608	9.44024
236	Neu5Aca2-3GalNAca-Sp8	3707.75	351.17	9.47124														573	GlcNAcb1-3Galb1-4GlcNAcb1-2Mana1-6(GlcNAcb1-3Galb1-4GlcNAcb1-2Mana1-3)Manb1-4GlcNAcb1-4(Fuca1-6)GlcNAcb-Sp24	667.5	76.6572	11.4842
237	Neu5Aca2-3GalNAcb1-4GlcNAcb-Sp0	1204.5	170.68	14.1702														202	GlcAb-Sp8	666.5	52.7415	7.9132
238	Neu5Aca2-3Galb1-3(6S)GlcNAc-Sp8	1302.5	82.1807	6.30946														40	(4S)Galb1-4GlcNAcb-Sp8	665	49.4031	7.42904
239	Neu5Aca2-3Galb1-3(Fuca1-4)GlcNAcb-Sp8	288	29.9444	10.3974														184	GlcNAcb1-3Galb1-4GlcNAcb1-3Galb1-4GlcNAcb-Sp0	662	50.2461	7.59004
240	Neu5Aca2-3Galb1-3(Fuca1-4)GlcNAcb1-3Galb1-4(Fuca1-3)GlcNAcb-Sp0	733.5	90.7763	12.3758														287	Neu5Gca-Sp8	661.75	186.362	28.162
241	Neu5Aca2-3Galb1-4(Neu5Aca2-3Galb1-3)GlcNAcb-Sp8	130	17.6635	13.5873														453	GalNAca1-3(Fuca1-2)Galb1-4GlcNAcb1-2Mana1-6(GalNAca1-3(Fuca1-2)Galb1-4GlcNAcb1-2Mana1-3)Manb1-4GlcNAcb1-4(Fuca1-6)GlcNAcb-Sp22	660.25	22.1717	3.35807
242	Neu5Aca2-3Galb1-3(6S)GalNAca-Sp8	590.5	26.2107	4.43873														175	GlcNAcb1-2Galb1-3GalNAca-Sp8	653.75	82.318	12.5917
243	Neu5Aca2-6(Neu5Aca2-3Galb1-3)GalNAca-Sp8	117.5	100.871	85.8478														185	GlcNAcb1-3Galb1-4Glcb-Sp0	652.5	47.7249	7.31416
244	Neu5Aca2-6(Neu5Aca2-3Galb1-3)GalNAca-Sp14	866.25	60.6431	7.00064														352	Galb1-4GlcNAcb1-2Mana1-6(Galb1-4GlcNAcb1-2Mana1-3)Manb1-4GlcNAcb1-4(Fuca1-6)GlcNAcb-Sp22	649.25	24.5544	3.78196
245	Neu5Aca2-3Galb-Sp8	500.5	102.9	20.5594														397	Galb1-4GlcNAcb1-2Mana1-6(GlcNAcb1-2Mana1-3)Manb1-4GlcNAcb1-4GlcNAc-Sp12	644.75	50.5462	7.83966
246	Neu5Aca2-3Galb1-3GalNAcb1-3Gala1-4Galb1-4Glcb-Sp0	612.5	178.121	29.0809														457	Galb1-4GlcNAcb1-6(Galb1-4GlcNAcb1-2)Mana1-6(Galb1-4GlcNAcb1-2Mana1-3)Manb1-4GlcNAcb1-4GlcNAcb-Sp19	642.5	53.3823	8.30852
247	Neu5Aca2-3Galb1-3GlcNAcb1-3Galb1-4GlcNAcb-Sp0	111	23.7065	21.3572														274	Neu5Aca2-6Galb-Sp8	638.25	83.2761	13.0476
248	Fuca1-2(6S)Galb1-4Glcb-Sp0	1479	154.805	10.4669														98	GalNAcb1-4GlcNAcb-Sp0	637.5	94.3557	14.8009
249	Neu5Aca2-3Galb1-3GlcNAcb-Sp0	758.5	77.8053	10.2578														345	Mana1-6(Neu5Aca2-6Galb1-4GlcNAcb1-2Mana1-3)Manb1-4GlcNAcb1-4GlcNAc-Sp12	636.75	58.7218	9.22211
250	Neu5Aca2-3Galb1-3GlcNAcb-Sp8	37.5	4.65475	12.4127														467	Gala1-3(Fuca1-2)Galb1-3GalNAcb-Sp8	635.75	92.9673	14.6232
251	Neu5Aca2-3Galb1-4(6S)GlcNAcb-Sp8	545	22.7156	4.16801														205	KDNa2-3Galb1-3GlcNAcb-Sp0	628.5	32.7567	5.21188
252	Neu5Aca2-3Galb1-4(Fuca1-3)(6S)GlcNAcb-Sp8	595.75	209.861	35.2263														30	(3S)Galb1-3GlcNAcb-Sp0	623.5	116.128	18.6251
253	Neu5Aca2-3Galb1-4(Fuca1-3)GlcNAcb1-3Galb1-4(Fuca1-3)GlcNAcb1-3Galb1-4(Fuca1-3)GlcNAcb-Sp0	356.25	41.4679	11.6401														304	Galb1-4GlcNAca1-6Galb1-4GlcNAcb-Sp0	617	87.5938	14.1967
254	Neu5Aca2-3Galb1-4(Fuca1-3)GlcNAcb-Sp0	172.5	48.4252	28.0726														421	Fuca1-2Galb1-3GlcNAcb1-3GalNAc-Sp14	616.5	29.8719	4.84541
255	Neu5Aca2-3Galb1-4(Fuca1-3)GlcNAcb-Sp8	267	43.6654	16.3541														61	Fuca1-2Galb1-3GalNAca-Sp8	613.75	50.9992	8.30944
256	Neu5Aca2-3Galb1-4(Fuca1-3)GlcNAcb1-3Galb-Sp8	61	39.7073	65.0939														246	Neu5Aca2-3Galb1-3GalNAcb1-3Gala1-4Galb1-4Glcb-Sp0	612.5	178.121	29.0809
257	Neu5Aca2-3Galb1-4(Fuca1-3)GlcNAcb1-3Galb1-4GlcNAcb-Sp8	458.75	90.0199	19.6229														19	Galb1-4GlcNAcb1-6(Galb1-4GlcNAcb1-3)GalNAca-Sp8	611.25	182.489	29.8551
258	Neu5Aca2-3Galb1-4GlcNAcb1-3Galb1-4GlcNAcb1-3Galb1-4GlcNAcb-Sp0	90	6.27163	6.96848														159	Galb1-4GlcNAcb1-3GalNAca-Sp8	609.75	76.4259	12.534
259	Neu5Aca2-3Galb1-4GlcNAcb-Sp0	451	32.8938	7.29352														34	(3S)Galb1-4(6S)GlcNAcb-Sp0	607	108.41	17.8599
260	Neu5Aca2-3Galb1-4GlcNAcb-Sp8	231.75	17.4045	7.51003														399	Fuca1-2Galb1-4GlcNAcb1-3GalNAca-Sp14	606.5	14.8885	2.45482
261	Neu5Aca2-3Galb1-4GlcNAcb1-3Galb1-4GlcNAcb-Sp0	119.5	13.4784	11.279														107	Gala1-3(Fuca1-2)Galb-Sp8	601.25	155.742	25.903
262	Fuca1-2Galb1-4(6S)Glcb-Sp0	1069.75	152.531	14.2585														252	Neu5Aca2-3Galb1-4(Fuca1-3)(6S)GlcNAcb-Sp8	595.75	209.861	35.2263
263	Neu5Aca2-3Galb1-4Glcb-Sp0	759.25	65.2706	8.59672														94	GalNAcb1-3GalNAca-Sp8	594.25	29.7139	5.00024
264	Neu5Aca2-3Galb1-4Glcb-Sp8	1614.25	743.771	46.0753														242	Neu5Aca2-3Galb1-3(6S)GalNAca-Sp8	590.5	26.2107	4.43873
265	Neu5Aca2-6GalNAca-Sp8	1144	110.212	9.63391														66	Fuca1-2Galb1-3GlcNAcb1-3Galb1-4Glcb-Sp10	589	75.6439	12.8428
266	Neu5Aca2-6GalNAcb1-4GlcNAcb-Sp0	147	17.7951	12.1055														103	Gala1-3(Fuca1-2)Galb1-4(Fuca1-3)GlcNAcb-Sp0	585.25	25.7083	4.3927
267	Neu5Aca2-6Galb1-4(6S)GlcNAcb-Sp8	720.5	31.3316	4.34859														528	Neu5Aca2-3Galb1-3GalNAcb1-4Galb1-4Glcb-Sp0	585.25	46.7645	7.99051
268	Neu5Aca2-6Galb1-4GlcNAcb-Sp0	354.75	59.2305	16.6964														70	Fuca1-2Galb1-4(Fuca1-3)GlcNAcb1-3Galb1-4(Fuca1-3)GlcNAcb1-3Galb1-4(Fuca1-3)GlcNAcb-Sp0	582.5	29.3995	5.04713
269	Neu5Aca2-6Galb1-4GlcNAcb-Sp8	485	29.0402	5.98767														44	(6S)Galb1-4GlcNAcb-Sp8	580.25	64.562	11.1266
270	Neu5Aca2-6Galb1-4GlcNAcb1-3Galb1-4(Fuca1-3)GlcNAcb1-3Galb1-4(Fuca1-3)GlcNAcb-Sp0	107	14.8773	13.904														442	(6S)Galb1-3GlcNAcb-Sp0	578.5	20.1412	3.48162
271	Neu5Aca2-6Galb1-4GlcNAcb1-3Galb1-4GlcNAcb-Sp0	213.25	18.0254	8.45273														101	Gala1-3(Fuca1-2)Galb1-3GlcNAcb-Sp0	571.25	148.706	26.0317
272	Neu5Aca2-6Galb1-4Glcb-Sp0	725.75	108.558	14.9581														143	Galb1-3GalNAcb1-3Gala1-4Galb1-4Glcb-Sp0	571.25	88.5	15.4923
273	Neu5Aca2-6Galb1-4Glcb-Sp8	1305.25	155.262	11.8952														194	GlcNAcb1-6Galb1-4GlcNAcb-Sp8	571	93.3024	16.3402
274	Neu5Aca2-6Galb-Sp8	638.25	83.2761	13.0476														463	Neu5Aca2-6Galb1-4GlcNAcb1-4Mana1-6(GlcNAcb1-4)(Neu5Aca2-6Galb1-4GlcNAcb1-4(Neu5Aca2-6Galb1-4GlcNAcb1-2)Mana1-3)Manb1-4GlcNAcb1-4GlcNAcb-Sp21	564.25	33.5298	5.94237
275	Neu5Aca2-8Neu5Aca-Sp8	923.25	42.999	4.65736														507	Galb1-4GlcNAcb1-6(Galb1-4GlcNAcb1-2)Mana1-6(GlcNAcb1-4)Galb1-4GlcNAcb1-4(Gal b1-4GlcNAcb1-2)Mana1-3)Manb1-4GlcNAcb1-4(Fuca1-6)GlcNAc-Sp21	563.5	78.3262	13.9
276	Neu5Aca2-8Neu5Aca2-3Galb1-4Glcb-Sp0	305.25	50.0491	16.3961														604	Neu5Aca2-6Galb1-4GlcNAcb1-3Galb1-4GlcNAcb1-6(Neu5Aca2-6Galb1-4GlcNAcb1-3Galb1-4GlcNAcb1-3)GalNAca-Sp14	557	56.2909	10.1061
277	Galb1-3(Fuca1-4)GlcNAcb1-3Galb1-3(Fuca1-4)GlcNAcb-Sp0	154	62.8172	40.7904														497	Gala1-3(Fuca1-2)Galb1-4GlcNAcb1-6GalNAca-Sp14	550.75	98.4086	17.8681
278	Neu5Acb2-6GalNAca-Sp8	320.5	48.7545	15.212														76	Fuca1-2Galb1-4GlcNAcb-Sp8	550	39.4884	7.17971
279	Neu5Acb2-6Galb1-4GlcNAcb-Sp8	130.5	24.0901	18.4599														173	GlcNAca1-3Galb1-4GlcNAcb-Sp8	547.25	110.243	20.145
280	Neu5Gca2-3Galb1-3(Fuca1-4)GlcNAcb-Sp0	1627	109.669	6.74058														286	Neu5Gca2-6Galb1-4GlcNAcb-Sp0	547.25	61.959	11.3219
281	Neu5Gca2-3Galb1-3GlcNAcb-Sp0	986.25	54.1379	5.48927														251	Neu5Aca2-3Galb1-4(6S)GlcNAcb-Sp8	545	22.7156	4.16801
282	Neu5Gca2-3Galb1-4(Fuca1-3)GlcNAcb-Sp0	894	73.6795	8.24155														597	GlcNAcb1-3Galb1-4GlcNAcb1-3Galb1-4GlcNAcb1-3GalNAca-Sp14	541.25	46.636	8.61635
283	Neu5Gca2-3Galb1-4GlcNAcb-Sp0	478.25	32.0039	6.69188														589	Galb1-4GlcNAcb1-3Galb1-4GlcNAcb1-6(Galb1-3)GalNAca-Sp14	539.75	95.4162	17.6778
284	Neu5Gca2-3Galb1-4Glcb-Sp0	1322.5	69.6204	5.2643														32	(3S)Galb1-4(Fuca1-3)GlcNAc-Sp0	538.5	84.4808	15.6882
285	Neu5Gca2-6GalNAca-Sp0	700.25	94.2209	13.4553														315	Mana1-2Mana1-6(Mana1-3)Mana1-6(Mana1-2Mana1-2Mana1-3)Mana-Sp9	529.5	36.4555	6.88488
286	Neu5Gca2-6Galb1-4GlcNAcb-Sp0	547.25	61.959	11.3219														437	Galb1-4GlcNAcb1-6(Galb1-4GlcNAcb1-2)Mana1-6(GlcNAcb1-4)(Galb1-4GlcNAcb1-4(Galb1-4GlcNAcb1-2)Mana1-3)Manb1-4GlcNAcb1-4GlcNAc-Sp21	525.25	40.7134	7.75125
287	Neu5Gca-Sp8	661.75	186.362	28.162														203	GlcAb1-3Galb-Sp8	516.75	51.2274	9.91339
288	Neu5Aca2-3Galb1-4GlcNAcb1-6(Galb1-3)GalNAca-Sp14	12.5	5.06623	40.5298														153	Galb1-4(Fuca1-3)GlcNAcb1-3Galb1-4(Fuca1-3)GlcNAcb-Sp0	512.5	30.654	5.98126
289	Galb1-3GlcNAcb1-3Galb1-3GlcNAcb-Sp0	27.5	5	18.1818														193	GlcNAcb1-6GalNAca-Sp14	511.5	156.407	30.578
290	Galb1-4(Fuca1-3)(6S)GlcNAcb-Sp0	7127.25	525.626	7.37488														330	Neu5Aca2-3Galb1-3(Fuca1-4)GlcNAcb1-3Galb1-3(Fuca1-4)GlcNAcb-Sp0	511.5	42.5558	8.31981
291	Galb1-4(Fuca1-3)(6S)Glcb-Sp0	5181.75	1151.58	22.2238														590	Galb1-4GlcNAcb1-3Galb1-4GlcNAcb1-6(Galb1-4GlcNAcb1-3Galb1-4GlcNAcb1-3)GalNAca-Sp14	505.25	76.1112	15.0641
292	Galb1-4(Fuca1-3)GlcNAcb1-3Galb1-3(Fuca1-4)GlcNAcb-Sp0	3598	349.883	9.72437														39	(6S)(4S)Galb1-4GlcNAcb-Sp0	503.75	25.6044	5.08275
293	Galb1-4GlcNAcb1-3Galb1-3GlcNAcb-Sp0	2270.5	141.813	6.2459														347	Neu5Aca2-6Galb1-4GlcNAcb1-2Mana1-3Manb1-4GlcNAcb1-4GlcNAc-Sp12	501.5	59.4054	11.8455
294	Neu5Aca2-3Galb1-3GlcNAcb1-3Galb1-3GlcNAcb-Sp0	1104.25	54.2364	4.9116														245	Neu5Aca2-3Galb-Sp8	500.5	102.9	20.5594
295	Neu5Aca2-3Galb1-4GlcNAcb1-3Galb1-3GlcNAcb-Sp0	210	35.805	17.05														33	(3S)Galb1-4(Fuca1-3)GlcNAc-Sp8	500.25	43.0997	8.61563
296	4S(3S)Galb1-4GlcNAcb-Sp0	454.25	58.7842	12.9409														209	Mana1-2Mana1-3Mana-Sp9	496.5	61.4193	12.3705
297	(6S)Galb1-4(6S)GlcNAcb-Sp0	179.25	8.65544	4.8287														376	Neu5Aca2-6Galb1-4GlcNAcb1-3GalNAc-Sp14	494.75	93.8878	18.9768
298	(6P)Glcb-Sp10	1770	196.37	11.0944														269	Neu5Aca2-6Galb1-4GlcNAcb-Sp8	485	29.0402	5.98767
299	Neu5Aca2-3Galb1-4(Fuca1-3)GlcNAcb1-6(Galb1-3)GalNAca-Sp14	428.5	30.6213	7.14617														514	(3S)GalNAcb1-4GlcNAc-Sp8	485	56.5037	11.6502
300	Galb1-3Galb1-4GlcNAcb-Sp8	765.75	94.7782	12.3772														10	Neu5Aca-Sp11	483.75	72.1359	14.9118
301	Neu5Aca2-6Galb1-4GlcNAcb1-2Mana1-6(Galb1-4GlcNAcb1-2Mana1-3)Manb1-4GlcNAcb1-4GlcNAcb-Sp12	85.5	12.1244	14.1805														537	Galb1-3GalNAcb1-3Gal-Sp21	482.75	63.9186	13.2405
302	Galb1-4GlcNAcb1-6(Galb1-4GlcNAcb1-3)Galb1-4GlcNAc-Sp0	787.25	157.625	20.0222														413	GalNAca1-3(Fuca1-2)Galb1-4GlcNAcb1-3GalNAca-Sp14	482	49.8063	10.3333
303	GlcNAcb1-6(Galb1-4GlcNAcb1-3)Galb1-4GlcNAc-Sp0	4671.5	112.132	2.40035														87	GalNAca1-3(Fuca1-2)Galb1-4Glcb-Sp0	481.75	55.476	11.5155
304	Galb1-4GlcNAca1-6Galb1-4GlcNAcb-Sp0	617	87.5938	14.1967														106	Gala1-3(Fuca1-2)Galb1-4Glcb-Sp0	480.25	46.4857	9.67947
305	Galb1-4GlcNAcb1-6Galb1-4GlcNAcb-Sp0	361.5	13.2791	3.67332														283	Neu5Gca2-3Galb1-4GlcNAcb-Sp0	478.25	32.0039	6.69188
306	GalNAcb1-3Galb-Sp8	795.5	27.7909	3.49351														176	GlcNAcb1-6(GlcNAcb1-3)GalNAca-Sp8	477.25	47.745	10.0042
307	GlcAb1-3GlcNAcb-Sp8	683.5	14.1539	2.0708														321	Neu5Aca2-8Neu5Aca2-8Neu5Acb-Sp8	476.75	73.8935	15.4994
308	Neu5Aca2-6Galb1-4GlcNAcb1-2Mana1-6(GlcNAcb1-2Mana1-3)Manb1-4GlcNAcb1-4GlcNAcb-Sp12	168.25	17.557	10.4351														75	Fuca1-2Galb1-4GlcNAcb-Sp0	476.5	145.58	30.552
309	GlcNAcb1-3Man-Sp10	3217.5	109.607	3.40659														148	Galb1-3GlcNAcb1-3Galb1-4Glcb-Sp10	476	112.674	23.6709
310	GlcNAcb1-4GlcNAcb-Sp10	7860.75	1492.17	18.9825														195	Glca1-4Glcb-Sp8	474	20.7043	4.36799
311	GlcNAcb1-4GlcNAcb-Sp12	1112.75	151.838	13.6453														147	Galb1-3GlcNAcb1-3Galb1-4GlcNAcb-Sp0	473	80.5191	17.0231
312	MurNAcb1-4GlcNAcb-Sp10	346	23.2809	6.72858														164	Galb1-4GlcNAcb1-3Galb1-4Glcb-Sp0	472	101.074	21.414
313	Mana1-6Manb-Sp10	1327.75	218.819	16.4804														408	Gala1-3(Fuca1-2)Galb1-4(Fuca1-3)Glcb-Sp21	471.5	149.328	31.6709
314	Mana1-6(Mana1-3)Mana1-6(Mana1-3)Manb-Sp10	7247.75	644.527	8.89279														320	Neu5Aca2-8Neu5Acb-Sp17	470.25	13.376	2.84444
315	Mana1-2Mana1-6(Mana1-3)Mana1-6(Mana1-2Mana1-2Mana1-3)Mana-Sp9	529.5	36.4555	6.88488														372	GalNAca1-3(Fuca1-2)Galb1-3GlcNAcb1-2Mana1-6(GalNAca1-3(Fuca1-2)Galb1-3GlcNAcb1-2Mana1-3)Manb1-4GlcNAcb1-4GlcNAcb-Sp20	470.25	129.436	27.5249
316	Mana1-2Mana1-6(Mana1-2Mana1-3)Mana1-6(Mana1-2Mana1-2Mana1-3)Mana-Sp9	299.5	27.9225	9.32304														92	GalNAca1-3Galb-Sp8	469.25	84.3381	17.973
317	Neu5Aca2-3Galb1-4GlcNAcb1-6(Neu5Aca2-3Galb1-3)GalNAca-Sp14	169	30.8653	18.2635														112	Gala1-3GalNAcb-Sp8	466.25	55.518	11.9073
318	Neu5Aca2-6Galb1-4GlcNAcb1-2Mana1-6(Neu5Aca2-3Galb1-4GlcNAcb1-2Mana1-3)Manb1-4GlcNAcb1-4GlcNAcb-Sp12	4551.25	283.191	6.22226														565	GlcNAb1-3Galb1-3GalNAc-Sp14	464.75	84.4566	18.1725
319	Galb1-4GlcNAcb1-2Mana1-6(Neu5Aca2-6Galb1-4GlcNAcb1-2Mana1-3)Manb1-4GlcNAcb1-4GlcNAcb-Sp12	3757	292.897	7.79603														423	GalNAca1-3(Fuca1-2)Galb1-3GlcNAcb1-3GalNAc-Sp14	461.5	41.227	8.93326
320	Neu5Aca2-8Neu5Acb-Sp17	470.25	13.376	2.84444														496	Fuca1-2(6S)Galb1-3GlcNAcb-Sp0	459.25	63.7462	13.8805
321	Neu5Aca2-8Neu5Aca2-8Neu5Acb-Sp8	476.75	73.8935	15.4994														257	Neu5Aca2-3Galb1-4(Fuca1-3)GlcNAcb1-3Galb1-4GlcNAcb-Sp8	458.75	90.0199	19.6229
322	Neu5Gcb2-6Galb1-4GlcNAc-Sp8	777.75	27.8373	3.57921														50	Mana1-6(Mana1-3)Manb1-4GlcNAcb1-4GlcNAcb-Sp12	455.75	60.246	13.2191
323	Galb1-3GlcNAcb1-2Mana1-6(Galb1-3GlcNAcb1-2Mana1-3)Manb1-4GlcNAcb1-4GlcNAcb-Sp19	1082.5	84.0813	7.76733														296	4S(3S)Galb1-4GlcNAcb-Sp0	454.25	58.7842	12.9409
324	Neu5Aca2-3Galb1-4GlcNAcb1-2Mana1-6(Neu5Aca2-3Galb1-4GlcNAcb1-2Mana1-3)Manb1-4GlcNAcb1-4GlcNAcb-Sp12	71.5	19.74	27.6084														594	GlcNAcb1-3Galb1-4GlcNAcb1-6(GlcNAcb1-3Galb1-4GlcNAcb1-3)GalNAca-Sp14	451.25	125.932	27.9074
325	Neu5Aca2-3Galb1-4GlcNAcb1-2Mana1-6(Neu5Aca2-6Galb1-4GlcNAcb1-2Mana1-3)Manb1-4GlcNAcb1-4GlcNAcb-Sp12	210.25	26.2472	12.4838														259	Neu5Aca2-3Galb1-4GlcNAcb-Sp0	451	32.8938	7.29352
326	Galb1-4(Fuca1-3)GlcNAcb1-2Mana1-6(Galb1-4(Fuca1-3)GlcNAcb1-2Mana1-3)Manb1-4GlcNAcb1-4GlcNAcb-Sp20	163	11.5758	7.10174														539	GlcNAcb1-3Galb1-4GlcNAcb1-2Mana1-6(GlcNAcb1-3Galb1-4GlcNAcb1-2Mana1-3)Manb1-4GlcNAcb1-4GlcNAcb-Sp25	445.25	73.3774	16.4801
327	Neu5,9Ac2a2-3Galb1-4GlcNAcb-Sp0	356	31.6965	8.9035														436	Galb1-4GlcNAcb1-6(Galb1-4GlcNAcb1-2)Mana1-6(GlcNAcb1-4)(Galb1-4GlcNAcb1-2Mana1-3)Manb1-4GlcNAcb1-4GlcNAc-Sp21	444.25	45.1322	10.1592
328	Neu5,9Ac2a2-3Galb1-3GlcNAcb-Sp0	702	259.194	36.9222														555	Neu5Gca2-8Neu5Gca2-6Galb1-4GlcNAc-Sp0	443.25	55.1626	12.445
329	Neu5Aca2-6Galb1-4GlcNAcb1-3Galb1-3GlcNAcb-Sp0	384	34.5543	8.99852														459	Neu5Aca2-3Galb1-4GlcNAcb1-4Mana1-6(GlcNAcb1-4)(Neu5Aca2-3Galb1-4GlcNAcb1-4(Neu5Aca2-3Galb1-4GlcNAcb1-2)Mana1-3)Manb1-4GlcNAcb1-4GlcNAcb-Sp21	442.75	33.6885	7.60893
330	Neu5Aca2-3Galb1-3(Fuca1-4)GlcNAcb1-3Galb1-3(Fuca1-4)GlcNAcb-Sp0	511.5	42.5558	8.31981														351	GlcNAcb1-2Mana1-6(GlcNAcb1-2Mana1-3)Manb1-4GlcNAcb1-4(Fuca1-6)GlcNAcb-Sp22	440.5	64.8305	14.7175
331	Neu5Aca2-6Galb1-4GlcNAcb1-3Galb1-4GlcNAcb1-3Galb1-4GlcNAcb-Sp0	168.25	27.9449	16.6091														441	GalNAcb1-6GalNAcb-Sp8	440	27.3618	6.21858
332	Gala1-4Galb1-4GlcNAcb1-3Galb1-4Glcb-Sp0	248.25	46.3492	18.6704														572	Neu5Aca2-8Neu5Aca2-3Galb1-3GalNAcb1-4(Neu5Aca2-3)Galb1-4Glc-Sp21	434.25	41.2583	9.50106
333	GalNAcb1-3Gala1-4Galb1-4GlcNAcb1-3Galb1-4Glcb-Sp0	86	48.9285	56.8936														134	GlcNAcb1-6(Galb1-3)GalNAca-Sp14	433.75	17.0758	3.93679
334	GalNAca1-3(Fuca1-2)Galb1-4GlcNAcb1-3Galb1-4GlcNAcb-Sp0	135.5	18.1384	13.3862														375	Neu5Aca2-3Galb1-4GlcNAcb1-3GalNAc-Sp14	432.5	80.0229	18.5024
335	GalNAca1-3(Fuca1-2)Galb1-4GlcNAcb1-3Galb1-4GlcNAcb1-3Galb1-4GlcNAcb-Sp0	825.25	101.612	12.3128														190	GlcNAcb1-4GlcNAcb1-4GlcNAcb1-4GlcNAcb1-4GlcNAcb1-Sp8	431.25	41.2422	9.5634
336	Neu5Aca2-3Galb1-4(Fuca1-3)GlcNAcb1-6(Neu5Aca2-3Galb1-3)GalNAc-Sp14	1924	125.345	6.51481														299	Neu5Aca2-3Galb1-4(Fuca1-3)GlcNAcb1-6(Galb1-3)GalNAca-Sp14	428.5	30.6213	7.14617
337	GlcNAca1-4Galb1-4GlcNAcb1-3Galb1-4GlcNAcb1-3Galb1-4GlcNAcb-Sp0	777.5	53.1507	6.83611														129	Galb1-3(Fuca1-4)GlcNAc-Sp8	427.25	26.4118	6.18181
338	GlcNAca1-4Galb1-4GlcNAcb-Sp0	1032.5	201.915	19.5559														499	Fuca1-2Galb1-3(6S)GlcNAcb-Sp0	427.25	33.2603	7.78475
339	GlcNAca1-4Galb1-3GlcNAcb-Sp0	889.25	83.2842	9.36566														348	Galb1-4GlcNAcb1-2Mana1-3Manb1-4GlcNAcb1-4GlcNAc-Sp12	425.5	68.2178	16.0324
340	GlcNAca1-4Galb1-4GlcNAcb1-3Galb1-4Glcb-Sp0	290	29.0631	10.0218														20	Galb1-4GlcNAcb1-6(Galb1-4GlcNAcb1-3)GalNAc-Sp14	424.5	68.8985	16.2305
341	GlcNAca1-4Galb1-4GlcNAcb1-3Galb1-4(Fuca1-3)GlcNAcb1-3Galb1-4(Fuca1-3)GlcNAcb-Sp0	1271	107.991	8.49652														536	Gala1-3(Fuca1-2)Galb1-3GalNAcb1-3Gala1-4Galb1-4Glc-Sp21	424.5	50.7379	11.9524
342	GlcNAca1-4Galb1-4GlcNAcb1-3Galb1-4GlcNAcb-Sp0	188.5	14.8212	7.86268														109	Gala1-4(Gala1-3)Galb1-4GlcNAcb-Sp8	420.75	48.3072	11.4812
343	GlcNAca1-4Galb1-3GalNAc-Sp14	1711.5	94.2284	5.50561														523	Galb1-3GlcNAcb1-2Mana-Sp0	418	44.5571	10.6596
344	Neu5Aca2-6Galb1-4GlcNAcb1-2Mana1-6(Mana1-3)Manb1-4GlcNAcb1-4GlcNAc-Sp12	333	30.93	9.2883														402	Gala1-4Galb1-3GlcNAcb1-2Mana1-6(Gala1-4Galb1-3GlcNAcb1-2Mana1-3)Manb1-4GlcNAcb1-4GlcNAcb-Sp19	414.5	43.7607	10.5575
345	Mana1-6(Neu5Aca2-6Galb1-4GlcNAcb1-2Mana1-3)Manb1-4GlcNAcb1-4GlcNAc-Sp12	636.75	58.7218	9.22211														505	GalNAca1-3(Fuca1-2)Galb1-3GlcNAcb1-6GalNAca-Sp14	414.25	53.4439	12.9014
346	Neu5Aca2-6Galb1-4GlcNAcb1-2Mana1-6Manb1-4GlcNAcb1-4GlcNAc-Sp12	241.75	39.3817	16.2902														448	Fuca1-2Galb1-4GlcNAcb1-6(Fuca1-2Galb1-4GlcNAcb1-3)GalNAc-Sp14	411.75	37.5533	9.12041
347	Neu5Aca2-6Galb1-4GlcNAcb1-2Mana1-3Manb1-4GlcNAcb1-4GlcNAc-Sp12	501.5	59.4054	11.8455														443	(6S)Galb1-3(6S)GlcNAc-Sp0	411	61.5521	14.9762
348	Galb1-4GlcNAcb1-2Mana1-3Manb1-4GlcNAcb1-4GlcNAc-Sp12	425.5	68.2178	16.0324														407	GalNAcb1-3Gala1-6Galb1-4Glcb-Sp8	408	89.23	21.8701
349	Galb1-4GlcNAcb1-2Mana1-6Manb1-4GlcNAcb1-4GlcNAc-Sp12	3778.75	375.348	9.93313														581	Galb1-4GlcNAcb1-3Galb1-4GlcNAcb1-6(Galb1-4GlcNAcb1-3Galb1-4GlcNAb1-2)Mana1-6(Galb1-4GlcNAcb1-3Galb1-4GlcNAcb1-2Mana1-3)Manb1-4GlcNAcb1-4(Fuca1-6)GlcNAcb-Sp24	405.75	152.211	37.5135
350	Mana1-6(Galb1-4GlcNAcb1-2Mana1-3)Manb1-4GlcNAcb1-4GlcNAcb-Sp12	5366.25	457.241	8.52067														431	GlcNAcb1-2Mana1-6(GlcNAcb1-4)(GlcNAcb1-4(GlcNAcb1-2)Mana1-3)Manb1-4GlcNAcb1-4GlcNAc-Sp21	401	25.8715	6.45174
351	GlcNAcb1-2Mana1-6(GlcNAcb1-2Mana1-3)Manb1-4GlcNAcb1-4(Fuca1-6)GlcNAcb-Sp22	440.5	64.8305	14.7175														215	Mana1-6(Mana1-3)Mana1-6(Mana1-2Mana1-3)Manb1-4GlcNAcb1-4GlcNAcb-Sp12	399.75	72.5919	18.1593
352	Galb1-4GlcNAcb1-2Mana1-6(Galb1-4GlcNAcb1-2Mana1-3)Manb1-4GlcNAcb1-4(Fuca1-6)GlcNAcb-Sp22	649.25	24.5544	3.78196														27	(3S)Galb1-4(6S)Glcb-Sp8	388.25	281.472	72.4975
353	Galb1-3GlcNAcb1-2Mana1-6(Galb1-3GlcNAcb1-2Mana1-3)Manb1-4GlcNAcb1-4(Fuca1-6)GlcNAcb-Sp22	886	99.4719	11.2271														543	Fuca1-2Galb1-4GlcNAcb1-3Galb1-4GlcNAcb1-2Mana1-6(Fuca1-2Galb1-4GlcNAcb1-3Galb1-4GlcNAcb1-2Mana1-3)Manb1-4GlcNAcb1-4GlcNAcb-Sp24	387.25	44.9991	11.6202
354	(6S)GlcNAcb1-3Galb1-4GlcNAcb-Sp0	706.75	23.4432	3.31704														515	(4S)GalNAcb-Sp10	386.25	25.5653	6.61884
355	KDNa2-3Galb1-4(Fuca1-3)GlcNAc-Sp0	1421.5	162.256	11.4144														63	Fuca1-2Galb1-3GalNAcb1-4(Neu5Aca2-3)Galb1-4Glcb-Sp0	386	36.3593	9.41951
356	KDNa2-6Galb1-4GlcNAc-Sp0	783.25	103.822	13.2552														564	Galb1-4GlcNAcb1-3Galb1-4GlcNAcb1-3Galb1-4GlcNAcb1-3Galb1-4GlcNAcb1-3Galb1-4GlcNAcb1-2Mana1-6(Galb1-4GlcNAcb1-3Galb1-4GlcNAcb1-3Galb1-4GlcNAcb1-3Galb1-4GlcNAcb1-3Galb1-4GlcNAcb1-2Mana1-3)Manb1-4GlcNAcb1-4GlcNAcb-Sp25	385.5	48.3494	12.542
357	KDNa2-3Galb1-4Glc-Sp0	1829.25	464.877	25.4135														329	Neu5Aca2-6Galb1-4GlcNAcb1-3Galb1-3GlcNAcb-Sp0	384	34.5543	8.99852
358	KDNa2-3Galb1-3GalNAca-Sp14	1209.25	154.515	12.7778														214	Mana1-2Mana1-2Mana1-6(Mana1-3)Mana-Sp9	382.5	83.1725	21.7444
359	Fuca1-2Galb1-3GlcNAcb1-2Mana1-6(Fuca1-2Galb1-3GlcNAcb1-2Mana1-3)Manb1-4GlcNAcb1-4GlcNAcb-Sp20	1936	312.712	16.1525														434	Galb1-4GlcNAcb1-2Mana1-6(GlcNAcb1-4)(Galb1-4GlcNAcb1-2Mana1-3)Manb1-4GlcNAcb1-4GlcNAc-Sp21	379.75	40.9502	10.7835
360	Fuca1-2Galb1-4GlcNAcb1-2Mana1-6(Fuca1-2Galb1-4GlcNAcb1-2Mana1-3)Manb1-4GlcNAcb1-4GlcNAcb-Sp20	1805.75	164.289	9.09811														546	Galb1-4GlcNAcb1-3Galb1-4GlcNAcb1-3Galb1-4GlcNAcb1-2Mana1-6(Galb1-4GlcNAcb1-3Galb1-4GlcNAcb1-3Galb1-4GlcNAcb1-2Mana1-3)Manb1-4GlcNAcb1-4GlcNAcb-Sp12	379.5	41.493	10.9336
361	Fuca1-2Galb1-4(Fuca1-3)GlcNAcb1-2Mana1-6(Fuca1-2Galb1-4(Fuca1-3)GlcNAcb1-2Mana1-3)Manb1-4GlcNAcb1-4GlcNAb-Sp20	15246.5	841.422	5.51879														390	Galb1-3GlcNAcb1-3GalNAca-Sp14	378.5	42.1861	11.1456
362	Gala1-3Galb1-4GlcNAcb1-2Mana1-6(Gala1-3Galb1-4GlcNAcb1-2Mana1-3)Manb1-4GlcNAcb1-4GlcNAcb-Sp20	2373.25	148.605	6.26169														178	GlcNAcb1-6(GlcNAcb1-3)Galb1-4GlcNAcb-Sp8	370.75	38.2394	10.3141
363	Galb1-4GlcNAcb1-2Mana1-6(Mana1-3)Manb1-4GlcNAcb1-4GlcNAcb-Sp12	191.5	16.9214	8.83623														383	Galb1-4GlcNAcb1-6(Fuca1-4(Fuca1-2Galb1-3)GlcNAcb1-3)Galb1-4Glc-Sp21	368	45.2769	12.3035
364	Fuca1-4(Galb1-3)GlcNAcb1-2Mana1-6(Fuca1-4(Galb1-3)GlcNAcb1-2Mana1-3)Manb1-4GlcNAcb1-4(Fuca1-6)GlcNAcb-Sp22	10003.8	500.894	5.00706														233	GalNAcb1-4(Neu5Aca2-3)Galb1-4Glcb-Sp0	362.75	43.1538	11.8963
365	Neu5Aca2-6GlcNAcb1-4GlcNAc-Sp21	183	9.05539	4.9483														501	Neu5Aca2-6GalNAcb1-4(6S)GlcNAcb-Sp8	362	40.0999	11.0773
366	Neu5Aca2-6GlcNAcb1-4GlcNAcb1-4GlcNAc-Sp21	5353.5	345.407	6.45198														305	Galb1-4GlcNAcb1-6Galb1-4GlcNAcb-Sp0	361.5	13.2791	3.67332
367	Galb1-4(Fuca1-3)GlcNAcb1-6(Fuca1-2Galb1-4GlcNAcb1-3)Galb1-4Glc-Sp21	2795	306.404	10.9626														111	Gala1-3GalNAca-Sp16	358.25	81.4427	22.7335
368	Galb1-4GlcNAcb1-2Mana1-6(Galb1-4GlcNAcb1-4(Galb1-4GlcNAcb1-2)Mana1-3)Manb1-4GlcNAcb1-4GlcNAc-Sp21	6859.75	172.27	2.51131														116	Gala1-3Galb1-4Glcb-Sp0	357	37.4433	10.4883
369	GalNAca1-3(Fuca1-2)Galb1-4GlcNAcb1-2Mana1-6(GalNAca1-3(Fuca1-2)Galb1-4GlcNAcb1-2Mana1-3)Manb1-4GlcNAcb1-4GlcNAcb-Sp20	17.5	6.55744	37.4711														526	Gala1-3Galb1-3GlcNAcb1-2Mana-Sp0	356.5	48.8023	13.6893
370	Gala1-3(Fuca1-2)Galb1-4GlcNAcb1-2Mana1-6(Gala1-3(Fuca1-2)Galb1-4GlcNAcb1-2Mana1-3)Manb1-4GlcNAcb1-4GlcNAcb-Sp20	957.25	14.9972	1.5667														253	Neu5Aca2-3Galb1-4(Fuca1-3)GlcNAcb1-3Galb1-4(Fuca1-3)GlcNAcb1-3Galb1-4(Fuca1-3)GlcNAcb-Sp0	356.25	41.4679	11.6401
371	Gala1-3Galb1-4(Fuca1-3)GlcNAcb1-2Mana1-6(Gala1-3Galb1-4(Fuca1-3)GlcNAcb1-2Mana1-3)Manb1-4GlcNAcb1-4GlcNAcb-Sp20	1202.5	175.082	14.5598														327	Neu5,9Ac2a2-3Galb1-4GlcNAcb-Sp0	356	31.6965	8.9035
372	GalNAca1-3(Fuca1-2)Galb1-3GlcNAcb1-2Mana1-6(GalNAca1-3(Fuca1-2)Galb1-3GlcNAcb1-2Mana1-3)Manb1-4GlcNAcb1-4GlcNAcb-Sp20	470.25	129.436	27.5249														91	GalNAca1-3GalNAcb-Sp8	355.75	30.0597	8.44966
373	Gala1-3(Fuca1-2)Galb1-3GlcNAcb1-2Mana1-6(Gala1-3(Fuca1-2)Galb1-3GlcNAcb1-2Mana1-3)Manb1-4GlcNAcb1-4GlcNAcb-Sp20	208	152.6	73.3652														229	Neu5Aca2-8Neu5Aca2-8Neu5Aca-Sp8	355.75	100.986	28.3869
374	Fuca1-4(Fuca1-2Galb1-3)GlcNAcb1-2Mana1-3(Fuca1-4(Fuca1-2Galb1-3)GlcNAcb1-2Mana1-3)Manb1-4GlcNAcb1-4GlcNAcb-Sp19	4334	320.544	7.39604														268	Neu5Aca2-6Galb1-4GlcNAcb-Sp0	354.75	59.2305	16.6964
375	Neu5Aca2-3Galb1-4GlcNAcb1-3GalNAc-Sp14	432.5	80.0229	18.5024														424	Gala1-3Galb1-3GlcNAcb1-3GalNAc-Sp14	353	58.6799	16.6232
376	Neu5Aca2-6Galb1-4GlcNAcb1-3GalNAc-Sp14	494.75	93.8878	18.9768														161	Galb1-4GlcNAcb1-3Galb1-4(Fuca1-3)GlcNAcb1-3Galb1-4(Fuca1-3)GlcNAcb-Sp0	352.5	37.3854	10.6058
377	Neu5Aca2-3Galb1-4(Fuca1-3)GlcNAcb1-3GalNAca-Sp14	959.5	130.431	13.5937														516	Galb1-4(6P)GlcNAcb-Sp0	352.25	99.0501	28.1193
378	GalNAcb1-4GlcNAcb1-2Mana1-6(GalNAcb1-4GlcNAcb1-2Mana1-3)Manb1-4GlcNAcb1-4GlcNAc-Sp12	296	22.0454	7.44777														427	Galb1-3GlcNAcb1-6(Galb1-3GlcNAcb1-2)Mana1-6(Galb1-3GlcNAcb1-2Mana1-3)Manb1-4GlcNAcb1-4GlcNAcb-Sp19	350.25	44.4625	12.6945
379	Galb1-3GalNAca1-3(Fuca1-2)Galb1-4Glc-Sp0	286.75	48.3072	16.8464														474	GlcNAcb1-6(GlcNAcb1-2)Mana1-6(GlcNAcb1-2Mana1-3)Manb1-4GlcNAcb1-4(Fuca1-6)GlcNAcb-Sp24	349.5	22.053	6.30986
380	Galb1-3GalNAca1-3(Fuca1-2)Galb1-4GlcNAc-Sp0	213.75	45.7921	21.4232														312	MurNAcb1-4GlcNAcb-Sp10	346	23.2809	6.72858
381	Galb1-3GlcNAcb1-3Galb1-4GlcNAcb1-6(Galb1-3GlcNAcb1-3)Galb1-4Glcb-Sp0	87.75	6.23832	7.1092														389	Fuca1-2Galb1-3GalNAca1-3(Fuca1-2)Galb1-4GlcNAcb-Sp0	345.25	11.7863	3.41384
382	Galb1-4(Fuca1-3)GlcNAcb1-6(Galb1-3GlcNAcb1-3)Galb1-4Glc-Sp21	339.25	54.4082	16.0378														574	Galb1-4GlcNAcb1-3Galb1-4GlcNAcb1-2Mana1-6(Galb1-4GlcNAcb1-3Galb1-4GlcNAcb1-2Mana1-3)Manb1-4GlcNAcb1-4(Fuca1-6)GlcNAcb-Sp24	344.5	51.6559	14.9945
383	Galb1-4GlcNAcb1-6(Fuca1-4(Fuca1-2Galb1-3)GlcNAcb1-3)Galb1-4Glc-Sp21	368	45.2769	12.3035														216	Mana1-6(Mana1-3)Mana1-6(Mana1-3)Manb1-4GlcNAcb1-4GlcNAcb-Sp12	342.5	27.1846	7.9371
384	Galb1-4(Fuca1-3)GlcNAcb1-6(Fuca1-4(Fuca1-2Galb1-3)GlcNAcb1-3)Galb1-4Glc-Sp21	44.25	6.70199	15.1457														208	Mana1-2Mana1-6(Mana1-2Mana1-3)Mana-Sp9	341.75	11.9548	3.49811
385	Galb1-3GlcNAcb1-3Galb1-4(Fuca1-3)GlcNAcb1-6(Galb1-3GlcNAcb1-3)Galb1-4Glc-Sp21	77.25	9.94569	12.8747														21	GlcNAcb1-6(GlcNAcb1-4)(GlcNAcb1-3)GlcNAc-Sp8	341.5	70.2021	20.557
386	Galb1-4GlcNAcb1-6(Galb1-4GlcNAcb1-2)Mana1-6(Galb1-4GlcNAcb1-4(Galb1-4GlcNAcb1-2)Mana1-3)Manb1-4GlcNAcb1-4GlcNAcb-Sp21	24.25	2.21736	9.14374														382	Galb1-4(Fuca1-3)GlcNAcb1-6(Galb1-3GlcNAcb1-3)Galb1-4Glc-Sp21	339.25	54.4082	16.0378
387	GlcNAcb1-2Mana1-6(GlcNAcb1-4(GlcNAcb1-2)Mana1-3)Manb1-4GlcNAcb1-4GlcNAc-Sp21	73	20.4613	28.0292														219	(3S)Galb1-4(Fuca1-3)(6S)GlcNAcb-Sp8	336.75	81.0365	24.0643
388	Fuca1-2Galb1-3GalNAca1-3(Fuca1-2)Galb1-4Glcb-Sp0	301	51.3355	17.055														563	GlcNAcb1-3Galb1-4GlcNAcb1-3Galb1-4GlcNAcb1-3Galb1-4GlcNAcb1-3Galb1-4GlcNAcb1-2Mana1-6(GlcNAcb1-3Galb1-4GlcNAcb1-3Galb1-4GlcNAcb1-3Galb1-4GlcNAcb1-3Galb1-4GlcNAcb1-2Mana1-3)Manb1-4GlcNAcb1-4GlcNAcb-Sp25	336.25	26.5126	7.88478
389	Fuca1-2Galb1-3GalNAca1-3(Fuca1-2)Galb1-4GlcNAcb-Sp0	345.25	11.7863	3.41384														83	GalNAca1-3(Fuca1-2)Galb1-4(Fuca1-3)GlcNAcb-Sp0	334.75	151.174	45.1603
390	Galb1-3GlcNAcb1-3GalNAca-Sp14	378.5	42.1861	11.1456														232	GalNAcb1-4(Neu5Aca2-3)Galb1-4GlcNAcb-Sp8	334.75	37.4199	11.1785
391	GalNAcb1-4(Neu5Aca2-3)Galb1-4GlcNAcb1-3GalNAca-Sp14	225.25	10.7199	4.75912														509	Galb1-3(6S)GlcNAcb-Sp8	334.5	80.8146	24.1598
392	GalNAca1-3(Fuca1-2)Galb1-3GalNAca1-3(Fuca1-2)Galb1-4GlcNAcb-Sp0	147	29.3371	19.9572														90	GalNAca1-3(Fuca1-2)Galb-Sp18	333.25	30.3026	9.09307
393	Gala1-3Galb1-3GlcNAcb1-2Mana1-6(Gala1-3Galb1-3GlcNAcb1-2Mana1-3)Manb1-4GlcNAcb1-4GlcNAc-Sp19	2893.25	139.287	4.81421														344	Neu5Aca2-6Galb1-4GlcNAcb1-2Mana1-6(Mana1-3)Manb1-4GlcNAcb1-4GlcNAc-Sp12	333	30.93	9.2883
394	Gala1-3Galb1-3(Fuca1-4)GlcNAcb1-2Mana1-6(Gala1-3Galb1-3(Fuca1-4)GlcNAcb1-2Mana1-3)Manb1-4GlcNAcb1-4GlcNAc-Sp19	1622.25	76.7393	4.73042														86	GalNAca1-3(Fuca1-2)Galb1-4GlcNAcb-Sp8	332	54.7296	16.4848
395	Neu5Aca2-3Galb1-3GlcNAcb1-2Mana1-6(Neu5Aca2-3Galb1-3GlcNAcb1-2Mana1-3)Manb1-4GlcNAcb1-4GlcNAc-Sp19	4711.25	197.458	4.1912														127	Galb1-3GlcNAcb1-3Galb1-4(Fuca1-3)GlcNAcb-Sp0	323.5	20.4369	6.31743
396	GlcNAcb1-2Mana1-6(Galb1-4GlcNAcb1-2Mana1-3)Manb1-4GlcNAcb1-4GlcNAc-Sp12	90.75	43.6454	48.0941														113	Gala1-3Galb1-4(Fuca1-3)GlcNAcb-Sp8	323.25	56.9993	17.6332
397	Galb1-4GlcNAcb1-2Mana1-6(GlcNAcb1-2Mana1-3)Manb1-4GlcNAcb1-4GlcNAc-Sp12	644.75	50.5462	7.83966														517	(6P)Galb1-4GlcNAcb-SP0	321.25	43.6683	13.5932
398	Neu5Aca2-3Galb1-3GlcNAcb1-3GalNAca-Sp14	291.25	55.9963	19.2262														105	Gala1-3(Fuca1-2)Galb1-4GlcNAc-Sp0	321	111.508	34.7376
399	Fuca1-2Galb1-4GlcNAcb1-3GalNAca-Sp14	606.5	14.8885	2.45482														227	Neu5Aca2-8Neu5Aca2-8Neu5Aca2-3Galb1-4Glcb-Sp0	320.75	17.557	5.47375
400	Galb1-4(Fuca1-3)GlcNAcb1-3GalNAca-Sp14	1348.75	161.601	11.9815														278	Neu5Acb2-6GalNAca-Sp8	320.5	48.7545	15.212
401	GalNAca1-3GalNAcb1-3Gala1-4Galb1-4GlcNAcb-Sp0	143.5	7.32575	5.10505														525	Neu5Aca2-3Galb1-3GlcNAcb1-2Mana-Sp0	313.75	44.7689	14.269
402	Gala1-4Galb1-3GlcNAcb1-2Mana1-6(Gala1-4Galb1-3GlcNAcb1-2Mana1-3)Manb1-4GlcNAcb1-4GlcNAcb-Sp19	414.5	43.7607	10.5575														484	Galb1-4GlcNAcb1-6(Galb1-4GlcNAcb1-2)Mana1-6(Galb1-4GlcNAcb1-2Mana1-3)Manb1-4GlcNAcb1-4(Fuca1-6)GlcNAcb-Sp24	313.5	14.2478	4.54475
403	Gala1-4Galb1-4GlcNAcb1-2Mana1-6(Gala1-4Galb1-4GlcNAcb1-2Mana1-3)Manb1-4GlcNAcb1-4GlcNAcb-Sp24	730	63.8592	8.74784														211	Mana1-2Mana1-6(Mana1-3)Mana1-6(Mana1-2Mana1-2Mana1-3)Manb1-4GlcNAcb1-4GlcNAcb-Sp12	313.25	32.2426	10.2929
404	Gala1-3Galb1-4GlcNAcb1-3GalNAca-Sp14	139.25	113.943	81.8259														578	Galb1-4GlcNAcb1-3Galb1-4GlcNAcb1-3Galb1-4GlcNAcb1-3Galb1-4GlcNAcb1-2Mana1-6(Galb1-4GlcNAcb1-3Galb1-4GlcNAcb1-3Galb1-4GlcNAcb1-3Galb1-4GlcNAcb1-2Mana1-3)Manb1-4GlcNAcb1-4(Fuca1-6)GlcNAcb-Sp24	313	96.4883	30.8269
405	Galb1-3GlcNAcb1-6Galb1-4GlcNAcb-Sp0	130.75	19.6363	15.0182														276	Neu5Aca2-8Neu5Aca2-3Galb1-4Glcb-Sp0	305.25	50.0491	16.3961
406	Galb1-3GlcNAca1-6Galb1-4GlcNAcb-Sp0	137.5	22.0983	16.0715														430	GlcNAcb1-2Mana1-6(GlcNAcb1-4)(GlcNAcb1-2Mana1-3)Manb1-4GlcNAcb1-4GlcNAc-Sp21	305	34.7179	11.3829
407	GalNAcb1-3Gala1-6Galb1-4Glcb-Sp8	408	89.23	21.8701														420	GlcNAcb1-2(GlcNAcb1-6)Mana1-6(GlcNAcb1-2Mana1-3)Manb1-4GlcNAcb1-4GlcNAcb-Sp19	301.75	57.5753	19.0805
408	Gala1-3(Fuca1-2)Galb1-4(Fuca1-3)Glcb-Sp21	471.5	149.328	31.6709														580	Galb1-4GlcNAcb1-3Galb1-4GlcNAcb1-3Galb1-4GlcNAcb1-3Galb1-4GlcNAcb1-3Galb1-4GlcNAcb1-2Mana1-6(Galb1-4GlcNAcb1-3Galb1-4GlcNAcb1-3Galb1-4GlcNAcb1-3Galb1-4GlcNAcb1-3Galb1-4GlcNAcb1-2Mana1-3)Manb1-4GlcNAcb1-4(Fuca1-6)GlcNAcb-Sp19	301.5	46.7226	15.4967
409	Galb1-4GlcNAcb1-6(Neu5Aca2-6Galb1-3GlcNAcb1-3)Galb1-4Glc-Sp21	94.5	13.3791	14.1578														186	GlcNAcb1-4-MDPLys	301	56.486	18.7661
410	Galb1-3GalNAcb1-4(Neu5Aca2-8Neu5Aca2-3)Galb1-4Glcb-Sp0	1075.5	156.632	14.5637														388	Fuca1-2Galb1-3GalNAca1-3(Fuca1-2)Galb1-4Glcb-Sp0	301	51.3355	17.055
411	Neu5Aca2-3Galb1-3GalNAcb1-4(Neu5Aca2-8Neu5Aca2-3)Galb1-4Glcb-Sp0	180.75	19.1377	10.5879														55	Neu5Aca2-6Galb1-4GlcNAcb1-2Mana1-6(Neu5Aca2-6Galb1-4GlcNAcb1-2Mana1-3)Manb1-4GlcNAcb1-4GlcNAcb-Sp12	300.5	42.7278	14.2189
412	Gala1-3(Fuca1-2)Galb1-4GlcNAcb1-3GalNAca-Sp14	182	6.78233	3.72655														316	Mana1-2Mana1-6(Mana1-2Mana1-3)Mana1-6(Mana1-2Mana1-2Mana1-3)Mana-Sp9	299.5	27.9225	9.32304
413	GalNAca1-3(Fuca1-2)Galb1-4GlcNAcb1-3GalNAca-Sp14	482	49.8063	10.3333														226	GalNAcb1-4(Neu5Aca2-8Neu5Aca2-8Neu5Aca2-3)Galb1-4Glcb-Sp0	298.5	43.3013	14.5063
414	GalNAca1-3GalNAcb1-3Gala1-4Galb1-4Glcb-Sp0	84.75	23.9217	28.2263														144	Galb1-3GalNAcb1-4(Neu5Aca2-3)Galb1-4Glcb-Sp0	296.25	77.7362	26.2401
415	Fuca1-2Galb1-4(Fuca1-3)GlcNAcb1-3GalNAca-Sp14	2343	220.669	9.41821														378	GalNAcb1-4GlcNAcb1-2Mana1-6(GalNAcb1-4GlcNAcb1-2Mana1-3)Manb1-4GlcNAcb1-4GlcNAc-Sp12	296	22.0454	7.44777
416	Gala1-3(Fuca1-2)Galb1-4(Fuca1-3)GlcNAcb1-3GalNAc-Sp14	788	71.7356	9.10351														542	Neu5Gca2-3Galb1-4GlcNAcb1-3Galb1-4GlcNAcb1-2Mana1-6(Neu5Gca2-3Galb1-4GlcNAcb1-3Galb1-4GlcNAcb1-2Mana1-3)Manb1-4GlcNAcb1-4GlcNAcb-Sp24	296	74.7083	25.2393
417	GalNAca1-3(Fuca1-2)Galb1-4(Fuca1-3)GlcNAcb1-3GalNAc-Sp14	926.75	99.2115	10.7053														609	Galb1-3GalNAcb1-4(Neu5Aca2-8Neu5Aca2-8Neu5Aca2-3)Galb1-4Glcb-Sp21	295.75	70.5851	23.8665
418	Galb1-4(Fuca1-3)GlcNAcb1-2Mana1-6(Galb1-4(Fuca1-3)GlcNAcb1-2Mana1-3)Manb1-4GlcNAcb1-4(Fuca1-6)GlcNAcb-Sp22	1417.5	128.261	9.04843														473	Neu5Aca2-3Galb1-3GlcNAcb1-6(Neu5Aca2-3Galb1-3GlcNAcb1-2)Mana1-6(Neu5Aca2-3Galb1-3GlcNAcb1-2Mana1-3)Manb1-4GlcNAcb1-4GlcNAcb-Sp19	295.5	44.3358	15.0037
419	Fuca1-2Galb1-4GlcNAcb1-2Mana1-6(Fuca1-2Galb1-4GlcNAcb1-2Mana1-3)Manb1-4GlcNAcb1-4(Fuca1-6)GlcNAcb-Sp22	1536	266.767	17.3676														561	GalNAcb1-3GlcNAcb-Sp0	295.25	109.555	37.1058
420	GlcNAcb1-2(GlcNAcb1-6)Mana1-6(GlcNAcb1-2Mana1-3)Manb1-4GlcNAcb1-4GlcNAcb-Sp19	301.75	57.5753	19.0805														65	Fuca1-2Galb1-3GlcNAcb1-3Galb1-4Glcb-Sp8	291.75	79.4245	27.2235
421	Fuca1-2Galb1-3GlcNAcb1-3GalNAc-Sp14	616.5	29.8719	4.84541														398	Neu5Aca2-3Galb1-3GlcNAcb1-3GalNAca-Sp14	291.25	55.9963	19.2262
422	Gala1-3(Fuca1-2)Galb1-3GlcNAcb1-3GalNAc-Sp14	750.25	66.2891	8.83561														601	Neu5Aca2-6Galb1-4GlcNAcb1-6(Galb1-3)GalNAca-Sp14	290.75	35.7992	12.3127
423	GalNAca1-3(Fuca1-2)Galb1-3GlcNAcb1-3GalNAc-Sp14	461.5	41.227	8.93326														483	Mana1-6(Mana1-3)Manb1-4GlcNAcb1-4(Fuca1-6)GlcNAcb-Sp19	290.25	37.4288	12.8954
424	Gala1-3Galb1-3GlcNAcb1-3GalNAc-Sp14	353	58.6799	16.6232														340	GlcNAca1-4Galb1-4GlcNAcb1-3Galb1-4Glcb-Sp0	290	29.0631	10.0218
425	Fuca1-2Galb1-3GlcNAcb1-2Mana1-6(Fuca1-2Galb1-3GlcNAcb1-2Mana1-3)Manb1-4GlcNAcb1-4(Fuca1-6)GlcNAcb-Sp22	810	86.691	10.7026														139	Galb1-3GalNAca-Sp8	289	38.8244	13.434
426	Gala1-3(Fuca1-2)Galb1-4GlcNAcb1-2Mana1-6(Gala1-3(Fuca1-2)Galb1-4GlcNAcb1-2Mana1-3)Manb1-4GlcNAcb1-4(Fuca1-6)GlcNAcb-Sp22	792	97.2454	12.2785														239	Neu5Aca2-3Galb1-3(Fuca1-4)GlcNAcb-Sp8	288	29.9444	10.3974
427	Galb1-3GlcNAcb1-6(Galb1-3GlcNAcb1-2)Mana1-6(Galb1-3GlcNAcb1-2Mana1-3)Manb1-4GlcNAcb1-4GlcNAcb-Sp19	350.25	44.4625	12.6945														379	Galb1-3GalNAca1-3(Fuca1-2)Galb1-4Glc-Sp0	286.75	48.3072	16.8464
428	Galb1-4GlcNAcb1-6(Fuca1-2Galb1-3GlcNAcb1-3)Galb1-4Glc-Sp21	148.5	12.9743	8.73693														85	GalNAca1-3(Fuca1-2)Galb1-4GlcNAcb-Sp0	283.75	36.8092	12.9724
429	Fuca1-3GlcNAcb1-6(Galb1-4GlcNAcb1-3)Galb1-4Glc-Sp21	265.5	45.8439	17.267														108	Gala1-3(Fuca1-2)Galb-Sp18	283.5	66.4053	23.4234
430	GlcNAcb1-2Mana1-6(GlcNAcb1-4)(GlcNAcb1-2Mana1-3)Manb1-4GlcNAcb1-4GlcNAc-Sp21	305	34.7179	11.3829														569	(3S)GlcAb1-3Galb1-4GlcNAcb1-2Mana-Sp0	279.25	32.7656	11.7334
431	GlcNAcb1-2Mana1-6(GlcNAcb1-4)(GlcNAcb1-4(GlcNAcb1-2)Mana1-3)Manb1-4GlcNAcb1-4GlcNAc-Sp21	401	25.8715	6.45174														174	GlcNAca1-6Galb1-4GlcNAcb-Sp8	277.25	46.1619	16.6499
432	GlcNAcb1-6(GlcNAcb1-2)Mana1-6(GlcNAcb1-4)(GlcNAcb1-2Mana1-3)Manb1-4GlcNAcb1-4GlcNAc-Sp21	103.75	10.3078	9.93519														464	Neu5Aca2-6Galb1-4GlcNAcb1-6(Neu5Aca2-6Galb1-4GlcNAcb1-2)Mana1-6(GlcNAcb1-4)(Neu5Aca2-6Galb1-4GlcNAcb1-2Mana1-3)Manb1-4GlcNAcb1-4GlcNAcb-Sp21	276.25	8.18026	2.96118
433	GlcNAcb1-6(GlcNAcb1-2)Mana1-6(GlcNAcb1-4)(GlcNAcb1-4(GlcNAcb1-2)Mana1-3)Manb1-4GlcNAcb1-4GlcNAc-Sp21	175.25	28.6051	16.3224														46	Neu5Aca2-3(6S)Galb1-4GlcNAcb-Sp8	274.25	25.1048	9.15398
434	Galb1-4GlcNAcb1-2Mana1-6(GlcNAcb1-4)(Galb1-4GlcNAcb1-2Mana1-3)Manb1-4GlcNAcb1-4GlcNAc-Sp21	379.75	40.9502	10.7835														255	Neu5Aca2-3Galb1-4(Fuca1-3)GlcNAcb-Sp8	267	43.6654	16.3541
435	Galb1-4GlcNAcb1-2Mana1-6(GlcNAcb1-4)(Galb1-4GlcNAcb1-4(Galb1-4GlcNAcb1-2)Mana1-3)Manb1-4GlcNAcb1-4GlcNAc-Sp21	910.5	48.1006	5.28288														429	Fuca1-3GlcNAcb1-6(Galb1-4GlcNAcb1-3)Galb1-4Glc-Sp21	265.5	45.8439	17.267
436	Galb1-4GlcNAcb1-6(Galb1-4GlcNAcb1-2)Mana1-6(GlcNAcb1-4)(Galb1-4GlcNAcb1-2Mana1-3)Manb1-4GlcNAcb1-4GlcNAc-Sp21	444.25	45.1322	10.1592														577	GlcNAcb1-3Galb1-4GlcNAcb1-3Galb1-4GlcNAcb1-3Galb1-4GlcNAcb1-2Mana1-6(GlcNAcb1-3Galb1-4GlcNAcb1-3Galb1-4GlcNAcb1-3Galb1-4GlcNAcb1-2Mana1-3)Manb1-4GlcNAcb1-4(Fuca1-6)GlcNAcb-Sp24	263.5	46.7725	17.7505
437	Galb1-4GlcNAcb1-6(Galb1-4GlcNAcb1-2)Mana1-6(GlcNAcb1-4)(Galb1-4GlcNAcb1-4(Galb1-4GlcNAcb1-2)Mana1-3)Manb1-4GlcNAcb1-4GlcNAc-Sp21	525.25	40.7134	7.75125														57	Neu5Aca2-6Galb1-4GlcNAcb1-2Mana1-6(Neu5Aca2-6Galb1-4GlcNAcb1-2Mana1-3)Manb1-4GlcNAcb1-4GlcNAcb-Sp24	262.75	29.159	11.0976
438	Galb1-4Galb-Sp10	246.25	22.8236	9.26847														456	GalNAca1-3(Fuca1-2)Galb1-3GlcNAcb1-2Mana1-6(GalNAca1-3(Fuca1-2)Galb1-3GlcNAcb1-2Mana1-3)Manb1-4GlcNAcb1-4(Fuca1-6)GlcNAcb-Sp22	262.5	152.555	58.1162
439	Galb1-6Galb-Sp10	816.5	50.8626	6.22934														210	Mana1-6(Mana1-2Mana1-3)Mana1-6(Mana1-2Mana1-3)Manb1-4GlcNAcb1-4GlcNAcb-Sp12	262	27.3861	10.4527
440	Neu5Aca2-3Galb1-4GlcNAcb1-3Galb-Sp8	52.5	2.64575	5.03953														585	Galb1-4GlcNAcb1-3Galb1-4GlcNAcb1-3Galb1-4GlcNAcb1-3Galb1-4GlcNAcb1-6(Galb1-4GlcNAcb1-3Galb1-4GlcNAcb1-3Galb1-4GlcNAcb1-3Galb1-4GlcNAb1-2)Mana1-6(Galb1-4GlcNAcb1-3Galb1-4GlcNAcb1-3Galb1-4GlcNAcb1-3Galb1-4GlcNAcb1-2Mana1-3)Manb1-4GlcNAcb1-4(Fuca1-6)GlcNAcb-Sp24	261.75	26.2218	10.0179
441	GalNAcb1-6GalNAcb-Sp8	440	27.3618	6.21858														93	GalNAca1-4(Fuca1-2)Galb1-4GlcNAcb-Sp8	259.25	17.4619	6.73553
442	(6S)Galb1-3GlcNAcb-Sp0	578.5	20.1412	3.48162														51	Mana1-6(Mana1-3)Manb1-4GlcNAcb1-4GlcNAcb-Sp13	256.75	23.5425	9.16943
443	(6S)Galb1-3(6S)GlcNAc-Sp0	411	61.5521	14.9762														547	Galb1-4GlcNAcb1-3Galb1-4GlcNAcb1-3Galb1-4GlcNAcb1-2Mana1-6(Galb1-4GlcNAcb1-3Galb1-4GlcNAcb1-3Galb1-4GlcNAcb1-2Mana1-3)Manb1-4GlcNAcb1-4GlcNAcb-Sp24	254.5	18.9473	7.44491
444	Fuca1-2Galb1-4 GlcNAcb1-2Mana1-6(Fuca1-2Galb1-4GlcNAcb1-2(Fuca1-2Galb1-4GlcNAcb1-4)Mana1-3)Manb1-4GlcNAcb1-4GlcNAcb-Sp12	1070.5	169.211	15.8067														218	Neu5Aca2-3Galb1-4GlcNAcb1-3Galb1-4(Fuca1-3)GlcNAcb-Sp0	253	72.1803	28.5298
445	Fuca1-2Galb1-4(Fuca1-3)GlcNAcb1-2Mana1-6(Fuca1-2Galb1-4(Fuca1-3)GlcNAcb1-4(Fuca1-2Galb1-4(Fuca1-3)GlcNAcb1-2)Mana1-3)Manb1-4GlcNAcb1-4GlcNAcb-Sp12	802.5	43.8596	5.46537														157	Galb1-4GalNAca1-3(Fuca1-2)Galb1-4GlcNAcb-Sp8	252.5	30.7409	12.1746
446	Galb1-4(Fuca1-3)GlcNAcb1-6GalNAc-Sp14	1087	28.9713	2.66525														576	Galb1-4GlcNAcb1-3Galb1-4GlcNAcb1-3Galb1-4GlcNAcb1-2Mana1-6(Galb1-4GlcNAcb1-3Galb1-4GlcNAcb1-3Galb1-4GlcNAcb1-2Mana1-3)Manb1-4GlcNAcb1-4(Fuca1-6)GlcNAcb-Sp24	252.5	19.0526	7.54557
447	Galb1-4GlcNAcb1-2Mana-Sp0	926.5	114.326	12.3395														332	Gala1-4Galb1-4GlcNAcb1-3Galb1-4Glcb-Sp0	248.25	46.3492	18.6704
448	Fuca1-2Galb1-4GlcNAcb1-6(Fuca1-2Galb1-4GlcNAcb1-3)GalNAc-Sp14	411.75	37.5533	9.12041														135	Neu5Aca2-6(Galb1-3)GalNAca-Sp8	246.75	38.0997	15.4406
449	Gala1-3(Fuca1-2)Galb1-4GlcNAcb1-6(Gala1-3(Fuca1-2)Galb1-4GlcNAcb1-3)GalNAc-Sp14	976	61.8223	6.33425														438	Galb1-4Galb-Sp10	246.25	22.8236	9.26847
450	GalNAca1-3(Fuca1-2)Galb1-4GlcNAcb1-6(GalNAca1-3(Fuca1-2)Galb1-4GlcNAcb1-3)GalNAc-Sp14	86.75	35.7806	41.2456														141	Galb1-3GalNAca-Sp16	245.75	39.6264	16.1247
451	Neu5Aca2-8Neu5Aca2-3Galb1-3GalNAcb1-4(Neu5Aca2-8Neu5Aca2-3)Galb1-4Glcb-Sp0	1284.75	179.995	14.0101														183	GlcNAcb1-3Galb1-4GlcNAcb-Sp8	245.75	44.1314	17.9579
452	GalNAcb1-4Galb1-4Glcb-Sp0	1132	138.728	12.2551														64	Fuca1-2Galb1-3GalNAcb1-4(Neu5Aca2-3)Galb1-4Glcb-Sp9	244.25	14.0564	5.75494
453	GalNAca1-3(Fuca1-2)Galb1-4GlcNAcb1-2Mana1-6(GalNAca1-3(Fuca1-2)Galb1-4GlcNAcb1-2Mana1-3)Manb1-4GlcNAcb1-4(Fuca1-6)GlcNAcb-Sp22	660.25	22.1717	3.35807														346	Neu5Aca2-6Galb1-4GlcNAcb1-2Mana1-6Manb1-4GlcNAcb1-4GlcNAc-Sp12	241.75	39.3817	16.2902
454	Gala1-3(Fuca1-2)Galb1-3GlcNAcb1-2Mana1-6(Gala1-3(Fuca1-2)Galb1-3GlcNAcb1-2Mana1-3)Manb1-4GlcNAcb1-4(Fuca1-6)GlcNAcb-Sp22	1505	396.058	26.3162														575	GlcNAcb1-3Galb1-4GlcNAcb1-3Galb1-4GlcNAcb1-2Mana1-6(GlcNAcb1-3Galb1-4GlcNAcb1-3Galb1-4GlcNAcb1-2Mana1-3)Manb1-4GlcNAcb1-4(Fuca1-6)GlcNAcb-Sp24	238	26.0128	10.9298
455	Neu5Aca2-6Galb1-4GlcNAcb1-6(Fuca1-2Galb1-3GlcNAcb1-3)Galb1-4Glc-Sp21	203.75	36.5091	17.9186														607	Neu5Aca2-6Galb1-4GlcNAcb1-3Galb1-4GlcNAcb1-2Mana1-6(Neu5Aca2-6Galb1-4GlcNAcb1-3Galb1-4GlcNAcb1-2Mana1-3)Manb1-4GlcNAcb1-4GlcNAcb-Sp12	233.75	45.9375	19.6524
456	GalNAca1-3(Fuca1-2)Galb1-3GlcNAcb1-2Mana1-6(GalNAca1-3(Fuca1-2)Galb1-3GlcNAcb1-2Mana1-3)Manb1-4GlcNAcb1-4(Fuca1-6)GlcNAcb-Sp22	262.5	152.555	58.1162														154	Galb1-4(Fuca1-3)GlcNAcb1-3Galb1-4(Fuca1-3)GlcNAcb1-3Galb1-4(Fuca1-3)GlcNAcb-Sp0	233.5	29.8273	12.774
457	Galb1-4GlcNAcb1-6(Galb1-4GlcNAcb1-2)Mana1-6(Galb1-4GlcNAcb1-2Mana1-3)Manb1-4GlcNAcb1-4GlcNAcb-Sp19	642.5	53.3823	8.30852														52	GlcNAcb1-2Mana1-6(GlcNAcb1-2Mana1-3)Manb1-4GlcNAcb1-4GlcNAcb-Sp12	232.75	54.1071	23.2469
458	Neu5Aca2-3Galb1-4GlcNAcb1-2Mana1-6(GlcNAcb1-4)(Neu5Aca2-3Galb1-4GlcNAcb1-2Mana1-3)Manb1-4GlcNAcb1-4GlcNAcb-Sp21	47.75	2.5	5.2356														260	Neu5Aca2-3Galb1-4GlcNAcb-Sp8	231.75	17.4045	7.51003
459	Neu5Aca2-3Galb1-4GlcNAcb1-4Mana1-6(GlcNAcb1-4)(Neu5Aca2-3Galb1-4GlcNAcb1-4(Neu5Aca2-3Galb1-4GlcNAcb1-2)Mana1-3)Manb1-4GlcNAcb1-4GlcNAcb-Sp21	442.75	33.6885	7.60893														599	Neu5Aca2-3Galb1-4GlcNAcb1-3Galb1-4GlcNAcb1-6(Galb1-3)GalNAca-Sp14	231.25	53.6307	23.1916
460	Neu5Aca2-3Galb1-4GlcNAcb1-6(Neu5Aca2-3Galb1-4GlcNAcb1-2)Mana1-6(GlcNAcb1-4)(Neu5Aca2-3Galb1-4GlcNAcb1-2Mana1-3)Manb1-4GlcNAcb1-4GlcNAcb-Sp21	117.75	37.3753	31.7413														9	Neu5Aca-Sp8	229.75	112.964	49.1683
461	Neu5Aca2-3Galb1-4GlcNAcb1-6(Neu5Aca2-3Galb1-4GlcNAcb1-2)Mana1-6(GlcNAcb1-4)(Neu5Aca2-3Galb1-4GlcNAcb1-4(Neu5Aca2-3Galb1-4GlcNAcb1-2)Mana1-3)Manb1-4GlcNAcb1-4GlcNAcb-Sp21	173.25	9.67385	5.58375														391	GalNAcb1-4(Neu5Aca2-3)Galb1-4GlcNAcb1-3GalNAca-Sp14	225.25	10.7199	4.75912
462	Neu5Aca2-6Galb1-4GlcNAcb1-2Mana1-6(GlcNAcb1-4)(Neu5Aca2-6Galb1-4GlcNAcb1-2Mana1-3)Manb1-4GlcNAcb1-4GlcNAcb-Sp21	142.25	21.6391	15.212														533	Neu5Aca2-3Galb1-4(Fuca1-3)GlcNAcb1-2Mana-Sp0	219.5	20.4206	9.30322
463	Neu5Aca2-6Galb1-4GlcNAcb1-4Mana1-6(GlcNAcb1-4)(Neu5Aca2-6Galb1-4GlcNAcb1-4(Neu5Aca2-6Galb1-4GlcNAcb1-2)Mana1-3)Manb1-4GlcNAcb1-4GlcNAcb-Sp21	564.25	33.5298	5.94237														138	Neu5Aca2-6(Galb1-3)GlcNAcb1-4Galb1-4Glcb-Sp10	218.25	43.7978	20.0677
464	Neu5Aca2-6Galb1-4GlcNAcb1-6(Neu5Aca2-6Galb1-4GlcNAcb1-2)Mana1-6(GlcNAcb1-4)(Neu5Aca2-6Galb1-4GlcNAcb1-2Mana1-3)Manb1-4GlcNAcb1-4GlcNAcb-Sp21	276.25	8.18026	2.96118														465	Neu5Aca2-6Galb1-4GlcNAcb1-6(Neu5Aca2-6Galb1-4GlcNAcb1-2)Mana1-6(GlcNAcb1-4)(Neu5Aca2-6Galb1-4GlcNAcb1-4(Neu5Aca2-6Galb1-4GlcNAcb1-2)Mana1-3)Manb1-4GlcNAcb1-4GlcNAcb-Sp21	215.5	35.1236	16.2987
465	Neu5Aca2-6Galb1-4GlcNAcb1-6(Neu5Aca2-6Galb1-4GlcNAcb1-2)Mana1-6(GlcNAcb1-4)(Neu5Aca2-6Galb1-4GlcNAcb1-4(Neu5Aca2-6Galb1-4GlcNAcb1-2)Mana1-3)Manb1-4GlcNAcb1-4GlcNAcb-Sp21	215.5	35.1236	16.2987														583	Galb1-4GlcNAcb1-3Galb1-4GlcNAcb1-3Galb1-4GlcNAcb1-6(Galb1-4GlcNAcb1-3Galb1-4GlcNAcb1-3Galb1-4GlcNAb1-2)Mana1-6(Galb1-4GlcNAcb1-3Galb1-4GlcNAcb1-3Galb1-4GlcNAcb1-2Mana1-3)Manb1-4GlcNAcb1-4(Fuca1-6)GlcNAcb-Sp24	214.75	20.9821	9.77049
466	Gala1-3(Fuca1-2)Galb1-3GalNAca-Sp8	710.25	80.9913	11.4032														380	Galb1-3GalNAca1-3(Fuca1-2)Galb1-4GlcNAc-Sp0	213.75	45.7921	21.4232
467	Gala1-3(Fuca1-2)Galb1-3GalNAcb-Sp8	635.75	92.9673	14.6232														271	Neu5Aca2-6Galb1-4GlcNAcb1-3Galb1-4GlcNAcb-Sp0	213.25	18.0254	8.45273
468	Glca1-6Glca1-6Glca1-6Glcb-Sp10	1160.5	11.7331	1.01104														325	Neu5Aca2-3Galb1-4GlcNAcb1-2Mana1-6(Neu5Aca2-6Galb1-4GlcNAcb1-2Mana1-3)Manb1-4GlcNAcb1-4GlcNAcb-Sp12	210.25	26.2472	12.4838
469	Glca1-4Glca1-4Glca1-4Glcb-Sp10	1049.5	55.6447	5.30202														587	Galb1-4GlcNAcb1-3Galb1-4GlcNAcb1-3Galb1-4GlcNAcb1-3Galb1-4GlcNAcb1-3Galb1-4GlcNAcb1-6(Galb1-4GlcNAcb1-3Galb1-4GlcNAcb1-3Galb1-4GlcNAcb1-3Galb1-4GlcNAcb1-3Galb1-4GlcNAb1-2)Mana1-6(Galb1-4GlcNAcb1-3Galb1-4GlcNAcb1-3Galb1-4GlcNAcb1-3Galb1-4GlcNAcb1-3Galb1-4GlcNAcb1-2Mana1-3)Manb1-4GlcNAcb1-4(Fuca1-6)GlcNAcb-Sp24	210.25	11.0868	5.27314
470	Neu5Aca2-3Galb1-4GlcNAcb1-6(Neu5Aca2-3Galb1-4GlcNAcb1-3)GalNAca-Sp14	61.75	17.5381	28.4017														295	Neu5Aca2-3Galb1-4GlcNAcb1-3Galb1-3GlcNAcb-Sp0	210	35.805	17.05
471	Fuca1-2Galb1-4(Fuca1-3)GlcNAcb1-2Mana1-6(Fuca1-2Galb1-4(Fuca1-3)GlcNAcb1-2Mana1-3)Manb1-4GlcNAcb1-4(Fuca1-6)GlcNAcb-Sp24	1388.5	121.651	8.76134														373	Gala1-3(Fuca1-2)Galb1-3GlcNAcb1-2Mana1-6(Gala1-3(Fuca1-2)Galb1-3GlcNAcb1-2Mana1-3)Manb1-4GlcNAcb1-4GlcNAcb-Sp20	208	152.6	73.3652
472	Fuca1-2Galb1-3(Fuca1-4)GlcNAcb1-2Mana1-6(Fuca1-2Galb1-3(Fuca1-4)GlcNAcb1-2Mana1-3)Manb1-4GlcNAcb1-4(Fuca1-6)GlcNAcb1-4(Fuca1-6)GlcNAcb-Sp19	849	134.44	15.8351														568	(3S)GlcAb1-3Galb1-4GlcNAcb1-3Galb1-4Glc-Sp0	205.75	19.7885	9.61772
473	Neu5Aca2-3Galb1-3GlcNAcb1-6(Neu5Aca2-3Galb1-3GlcNAcb1-2)Mana1-6(Neu5Aca2-3Galb1-3GlcNAcb1-2Mana1-3)Manb1-4GlcNAcb1-4GlcNAcb-Sp19	295.5	44.3358	15.0037														455	Neu5Aca2-6Galb1-4GlcNAcb1-6(Fuca1-2Galb1-3GlcNAcb1-3)Galb1-4Glc-Sp21	203.75	36.5091	17.9186
474	GlcNAcb1-6(GlcNAcb1-2)Mana1-6(GlcNAcb1-2Mana1-3)Manb1-4GlcNAcb1-4(Fuca1-6)GlcNAcb-Sp24	349.5	22.053	6.30986														549	Galb1-4GlcNAcb1-3Galb1-4GlcNAcb1-3Galb1-4GlcNAcb1-3Galb1-4GlcNAcb1-2Mana1-6(Galb1-4GlcNAcb1-3Galb1-4GlcNAcb1-3Galb1-4GlcNAcb1-3Galb1-4GlcNAcb1-2Mana1-3)Manb1-4GlcNAcb1-4GlcNAcb-Sp25	203	46.5475	22.9298
475	Galb1-3GlcNAcb1-2Mana1-6(GlcNAcb1-4)(Galb1-3GlcNAcb1-2Mana1-3)Manb1-4GlcNAcb1-4GlcNAcb-Sp21	1310.75	148.341	11.3172														89	GalNAca1-3(Fuca1-2)Galb-Sp8	202.5	15.5456	7.67686
476	Neu5Aca2-6Galb1-4GlcNAcb1-6(Galb1-3GlcNAcb1-3)Galb1-4Glcb-Sp21	83	9.93311	11.9676														53	GlcNAcb1-2Mana1-6(GlcNAcb1-2Mana1-3)Manb1-4GlcNAcb1-4GlcNAcb-Sp13	201.25	10.8128	5.37282
477	Neu5Aca2-3Galb1-4GlcNAcb1-2Mana-Sp0	2599	361.991	13.9281														522	GalNAca1-3(Fuca1-2)Galb1-4 GlcNAcb1-2Mana-Sp0	198.75	45.9157	23.1022
478	Neu5Aca2-3Galb1-4GlcNAcb1-6GalNAca-Sp14	73.5	9.84886	13.3998														58	Fuca1-2Galb1-3GalNAcb1-3Gala-Sp9	197	36.9053	18.7336
479	Neu5Aca2-6Galb1-4GlcNAcb1-6GalNAca-Sp14	2020.5	228.135	11.291														593	GlcNAcb1-3Galb1-4GlcNAcb1-6(Galb1-3)GalNAca-Sp14	192	48.6689	25.3484
480	Neu5Aca2-6Galb1-4 GlcNAcb1-6(Neu5Aca2-6Galb1-4GlcNAcb1-3)GalNAca-Sp14	130.25	24.7706	19.0177														363	Galb1-4GlcNAcb1-2Mana1-6(Mana1-3)Manb1-4GlcNAcb1-4GlcNAcb-Sp12	191.5	16.9214	8.83623
481	Neu5Aca2-6Galb1-4GlcNAcb1-2Mana1-6(Neu5Aca2-6Galb1-4GlcNAcb1-2Mana1-3)Manb1-4GlcNAcb1-4(Fuca1-6)GlcNAcb-Sp24	138.25	7.41058	5.36027														567	Galb1-4GlcNAcb1-3Galb1-4GlcNAcb1-3Galb1-4GlcNAcb1-3Galb1-4GlcNAcb1-3Galb1-4GlcNAcb1-3Galb1-4GlcNAcb1-2Mana1-6(Galb1-4GlcNAcb1-3Galb1-4GlcNAcb1-3Galb1-4GlcNAcb1-3Galb1-4GlcNAcb1-3Galb1-4GlcNAcb1-3Galb1-4GlcNAcb1-2Mana1-3)Manb1-4GlcNAcb1-4GlcNAcb-Sp25	190.5	41.0406	21.5436
482	Neu5Aca2-3Galb1-4GlcNAcb1-2Mana1-6(Neu5Aca2-3Galb1-4GlcNAcb1-2Mana1-3)Manb1-4GlcNAcb1-4(Fuca1-6)GlcNAcb-Sp24	109.75	18.0808	16.4746														596	Neu5Aca2-6Galb1-4GlcNAcb1-3Galb1-4GlcNAcb1-3GalNAca-Sp14	189.75	22.036	11.6132
483	Mana1-6(Mana1-3)Manb1-4GlcNAcb1-4(Fuca1-6)GlcNAcb-Sp19	290.25	37.4288	12.8954														512	(3S)GalNAcb1-4(3S)GlcNAc-Sp8	189.5	60.1858	31.7603
484	Galb1-4GlcNAcb1-6(Galb1-4GlcNAcb1-2)Mana1-6(Galb1-4GlcNAcb1-2Mana1-3)Manb1-4GlcNAcb1-4(Fuca1-6)GlcNAcb-Sp24	313.5	14.2478	4.54475														342	GlcNAca1-4Galb1-4GlcNAcb1-3Galb1-4GlcNAcb-Sp0	188.5	14.8212	7.86268
485	Neu5Aca2-3Galb1-3GlcNAcb1-2Mana1-6(GlcNAcb1-4)(Neu5Aca2-3Galb1-3GlcNAcb1-2Mana1-3)Manb1-4GlcNAcb1-4GlcNAc-Sp21	2171.25	121.038	5.57459														158	Galb1-4GalNAcb1-3(Fuca1-2)Galb1-4GlcNAcb-Sp8	187.75	30.8369	16.4245
486	Neu5Aca2-6Galb1-4GlcNAcb1-6(Fuca1-2Galb1-4(Fuca1-3)GlcNAcb1-3)Galb1-4Glc-Sp21	113.75	2.62996	2.31205														582	GlcNAcb1-3Galb1-4GlcNAcb1-3Galb1-4GlcNAcb1-6(GlcNAcb1-3Galb1-4GlcNAcb1-3Galb1-4GlcNAb1-2)Mana1-6(GlcNAcb1-3Galb1-4GlcNAcb1-3Galb1-4GlcNAcb1-2Mana1-3)Manb1-4GlcNAcb1-4(Fuca1-6)GlcNAcb-Sp24	187.5	18.43	9.82936
487	Galb1-3GlcNAcb1-6GalNAca-Sp14	72.5	8.3865	11.5676														162	Galb1-4GlcNAcb1-3Galb1-4GlcNAcb1-3Galb1-4GlcNAcb-Sp0	183.75	33.3204	18.1336
488	Gala1-3Galb1-3GlcNAcb1-6GalNAca-Sp14	137.5	3	2.18182														163	Galb1-4GlcNAcb1-3Galb1-4GlcNAcb-Sp0	183.25	61.4186	33.5163
489	Galb1-3(Fuca1-4)GlcNAcb1-6GalNAca-Sp14	755.75	59.3822	7.85739														365	Neu5Aca2-6GlcNAcb1-4GlcNAc-Sp21	183	9.05539	4.9483
490	Neu5Aca2-3Galb1-3GlcNAcb1-6GalNAca-Sp14	15.25	6.34429	41.6019														412	Gala1-3(Fuca1-2)Galb1-4GlcNAcb1-3GalNAca-Sp14	182	6.78233	3.72655
491	(3S)Galb1-3(Fuca1-4)GlcNAcb-Sp0	1161.75	83.4321	7.18159														411	Neu5Aca2-3Galb1-3GalNAcb1-4(Neu5Aca2-8Neu5Aca2-3)Galb1-4Glcb-Sp0	180.75	19.1377	10.5879
492	Galb1-4(Fuca1-3)GlcNAcb1-6(Neu5Aca2-6(Neu5Aca2-3Galb1-3)GlcNAcb1-3)Galb1-4Glc-Sp21	178	39.6064	22.2508														592	GlcNAcb1-3Galb1-4GlcNAcb1-3GalNAca-Sp14	180	34.5254	19.1808
493	Fuca1-2Galb1-4GlcNAcb1-6GalNAca-Sp14	985	133.92	13.596														297	(6S)Galb1-4(6S)GlcNAcb-Sp0	179.25	8.65544	4.8287
494	Gala1-3Galb1-4GlcNAcb1-6GalNAca-Sp14	119.75	48.9379	40.8667														545	GlcNAcb1-3Galb1-4GlcNAcb1-3Galb1-4GlcNAcb1-2Mana1-6(GlcNAcb1-3Galb1-4GlcNAcb1-3Galb1-4GlcNAcb1-2Mana1-3)Manb1-4GlcNAcb1-4GlcNAcb-Sp25	178.5	26.3881	14.7833
495	Galb1-4(Fuca1-3)GlcNAcb1-2Mana-Sp0	717	75.3879	10.5143														492	Galb1-4(Fuca1-3)GlcNAcb1-6(Neu5Aca2-6(Neu5Aca2-3Galb1-3)GlcNAcb1-3)Galb1-4Glc-Sp21	178	39.6064	22.2508
496	Fuca1-2(6S)Galb1-3GlcNAcb-Sp0	459.25	63.7462	13.8805														527	GalNAcb1-4GlcNAcb1-2Mana-Sp0	177.5	32.3574	18.2295
497	Gala1-3(Fuca1-2)Galb1-4GlcNAcb1-6GalNAca-Sp14	550.75	98.4086	17.8681														433	GlcNAcb1-6(GlcNAcb1-2)Mana1-6(GlcNAcb1-4)(GlcNAcb1-4(GlcNAcb1-2)Mana1-3)Manb1-4GlcNAcb1-4GlcNAc-Sp21	175.25	28.6051	16.3224
498	Fuca1-2Galb1-4GlcNAcb1-2Mana-Sp0	1503.5	153.661	10.2202														461	Neu5Aca2-3Galb1-4GlcNAcb1-6(Neu5Aca2-3Galb1-4GlcNAcb1-2)Mana1-6(GlcNAcb1-4)(Neu5Aca2-3Galb1-4GlcNAcb1-4(Neu5Aca2-3Galb1-4GlcNAcb1-2)Mana1-3)Manb1-4GlcNAcb1-4GlcNAcb-Sp21	173.25	9.67385	5.58375
499	Fuca1-2Galb1-3(6S)GlcNAcb-Sp0	427.25	33.2603	7.78475														254	Neu5Aca2-3Galb1-4(Fuca1-3)GlcNAcb-Sp0	172.5	48.4252	28.0726
500	Fuca1-2(6S)Galb1-3(6S)GlcNAcb-Sp0	2896	162.23	5.60187														317	Neu5Aca2-3Galb1-4GlcNAcb1-6(Neu5Aca2-3Galb1-3)GalNAca-Sp14	169	30.8653	18.2635
501	Neu5Aca2-6GalNAcb1-4(6S)GlcNAcb-Sp8	362	40.0999	11.0773														126	Galb1-3(Fuca1-4)GlcNAcb1-3Galb1-4(Fuca1-3)GlcNAcb-Sp0	168.75	15.4353	9.14687
502	GalNAcb1-4(Fuca1-3)(6S)GlcNAcb-Sp8	12.75	6.80074	53.3391														308	Neu5Aca2-6Galb1-4GlcNAcb1-2Mana1-6(GlcNAcb1-2Mana1-3)Manb1-4GlcNAcb1-4GlcNAcb-Sp12	168.25	17.557	10.4351
503	(3S)GalNAcb1-4(Fuca1-3)GlcNAcb-Sp8	1327.25	184.267	13.8834														331	Neu5Aca2-6Galb1-4GlcNAcb1-3Galb1-4GlcNAcb1-3Galb1-4GlcNAcb-Sp0	168.25	27.9449	16.6091
504	Fuca1-2Galb1-3GlcNAcb1-6(Fuca1-2Galb1-3GlcNAcb1-3)GalNAca-Sp14	1291.25	155.296	12.0268														584	GlcNAcb1-3Galb1-4GlcNAcb1-3Galb1-4GlcNAcb1-3Galb1-4GlcNAcb1-6(GlcNAcb1-3Galb1-4GlcNAcb1-3Galb1-4GlcNAcb1-3Galb1-4GlcNAb1-2)Mana1-6(GlcNAcb1-3Galb1-4GlcNAcb1-3Galb1-4GlcNAcb1-3Galb1-4GlcNAcb1-2Mana1-3)Manb1-4GlcNAcb1-4(Fuca1-6)GlcNAcb-Sp24	166	9.4163	5.67247
505	GalNAca1-3(Fuca1-2)Galb1-3GlcNAcb1-6GalNAca-Sp14	414.25	53.4439	12.9014														326	Galb1-4(Fuca1-3)GlcNAcb1-2Mana1-6(Galb1-4(Fuca1-3)GlcNAcb1-2Mana1-3)Manb1-4GlcNAcb1-4GlcNAcb-Sp20	163	11.5758	7.10174
506	GlcNAcb1-6(GlcNAcb1-2)Mana1-6(GlcNAcb1-4)(GlcNAcb1-4(GlcNAcb1-2)Mana1-3)Manb1-4GlcNAcb1-4(Fuca1-6)GlcNAc-Sp21	77	23.9026	31.0423														74	Fuca1-2Galb1-4GlcNAcb1-3Galb1-4GlcNAcb1-3Galb1-4GlcNAcb-Sp0	160.25	23.5142	14.6734
507	Galb1-4GlcNAcb1-6(Galb1-4GlcNAcb1-2)Mana1-6(GlcNAcb1-4)Galb1-4GlcNAcb1-4(Gal b1-4GlcNAcb1-2)Mana1-3)Manb1-4GlcNAcb1-4(Fuca1-6)GlcNAc-Sp21	563.5	78.3262	13.9														187	GlcNAcb1-6(GlcNAcb1-4)GalNAca-Sp8	158.75	17.0367	10.7318
508	Galb1-3GlcNAca1-3Galb1-4GlcNAcb-Sp8	141	40.8901	29.0001														579	GlcNAcb1-3Galb1-4GlcNAcb1-3Galb1-4GlcNAcb1-3Galb1-4GlcNAcb1-3Galb1-4GlcNAcb1-2Mana1-6(GlcNAcb1-3Galb1-4GlcNAcb1-3Galb1-4GlcNAcb1-3Galb1-4GlcNAcb1-3Galb1-4GlcNAcb1-2Mana1-3)Manb1-4GlcNAcb1-4(Fuca1-6)GlcNAcb-Sp19	158.25	14.2449	9.00151
509	Galb1-3(6S)GlcNAcb-Sp8	334.5	80.8146	24.1598														591	Neu5Aca2-3Galb1-4GlcNAcb1-3Galb1-4GlcNAcb1-3GalNAca-Sp14	158.25	38.621	24.4051
510	(6S)(4S)GalNAcb1-4GlcNAc-Sp8	142.25	14.8633	10.4487														511	(6S)GalNAcb1-4GlcNAc-Sp8	155.75	53.4875	34.3419
511	(6S)GalNAcb1-4GlcNAc-Sp8	155.75	53.4875	34.3419														277	Galb1-3(Fuca1-4)GlcNAcb1-3Galb1-3(Fuca1-4)GlcNAcb-Sp0	154	62.8172	40.7904
512	(3S)GalNAcb1-4(3S)GlcNAc-Sp8	189.5	60.1858	31.7603														160	Galb1-4GlcNAcb1-3GalNAc-Sp14	152.25	17.2313	11.3177
513	GalNAcb1-4(6S)GlcNAc-Sp8	757.75	147.421	19.4551														548	GlcNAcb1-3Galb1-4GlcNAcb1-3Galb1-4GlcNAcb1-3Galb1-4GlcNAcb1-2Mana1-6(GlcNAcb1-3Galb1-4GlcNAcb1-3Galb1-4GlcNAcb1-3Galb1-4GlcNAcb1-2Mana1-3)Manb1-4GlcNAcb1-4GlcNAcb-Sp25	150.5	12.7148	8.44839
514	(3S)GalNAcb1-4GlcNAc-Sp8	485	56.5037	11.6502														551	Neu5Gca2-8Neu5Gca2-3Galb1-4GlcNAc-Sp0	150	17.4165	11.611
515	(4S)GalNAcb-Sp10	386.25	25.5653	6.61884														541	Galb1-4GlcNAcb1-3Galb1-4GlcNAcb1-2Mana1-6(Galb1-4GlcNAcb1-3Galb1-4GlcNAcb1-2Mana1-3)Manb1-4GlcNAcb1-4GlcNAcb-Sp24	149.75	10.7819	7.19995
516	Galb1-4(6P)GlcNAcb-Sp0	352.25	99.0501	28.1193														428	Galb1-4GlcNAcb1-6(Fuca1-2Galb1-3GlcNAcb1-3)Galb1-4Glc-Sp21	148.5	12.9743	8.73693
517	(6P)Galb1-4GlcNAcb-SP0	321.25	43.6683	13.5932														534	GlcNAcb1-3Galb1-4GlcNAcb1-6(GlcNAcb1-3)Galb1-4GlcNAc-Sp0	148.5	6.75771	4.55065
518	GalNAca1-3(Fuca1-2)Galb1-4GlcNAcb1-6GalNAc-Sp14	116.25	43.092	37.0683														266	Neu5Aca2-6GalNAcb1-4GlcNAcb-Sp0	147	17.7951	12.1055
519	Neu5Aca2-6Galb1-4GlcNAcb1-2Man-Sp0	821.75	105.339	12.8188														392	GalNAca1-3(Fuca1-2)Galb1-3GalNAca1-3(Fuca1-2)Galb1-4GlcNAcb-Sp0	147	29.3371	19.9572
520	Gala1-3Galb1-4GlcNAcb1-2Mana-Sp0	916.5	296.7	32.3732														401	GalNAca1-3GalNAcb1-3Gala1-4Galb1-4GlcNAcb-Sp0	143.5	7.32575	5.10505
521	Gala1-3(Fuca1-2)Galb1-4GlcNAcb1-2Mana-Sp0	864	78.2517	9.05691														462	Neu5Aca2-6Galb1-4GlcNAcb1-2Mana1-6(GlcNAcb1-4)(Neu5Aca2-6Galb1-4GlcNAcb1-2Mana1-3)Manb1-4GlcNAcb1-4GlcNAcb-Sp21	142.25	21.6391	15.212
522	GalNAca1-3(Fuca1-2)Galb1-4 GlcNAcb1-2Mana-Sp0	198.75	45.9157	23.1022														510	(6S)(4S)GalNAcb1-4GlcNAc-Sp8	142.25	14.8633	10.4487
523	Galb1-3GlcNAcb1-2Mana-Sp0	418	44.5571	10.6596														508	Galb1-3GlcNAca1-3Galb1-4GlcNAcb-Sp8	141	40.8901	29.0001
524	Gala1-3(Fuca1-2)Galb1-3GlcNAcb1-6GalNAc-Sp14	1233.5	320.8	26.0073														586	GlcNAcb1-3Galb1-4GlcNAcb1-3Galb1-4GlcNAcb1-3Galb1-4GlcNAcb1-3Galb1-4GlcNAcb1-6(GlcNAcb1-3Galb1-4GlcNAcb1-3Galb1-4GlcNAcb1-3Galb1-4GlcNAcb1-3Galb1-4GlcNAb1-2)Mana1-6(GlcNAcb1-3Galb1-4GlcNAcb1-3Galb1-4GlcNAcb1-3Galb1-4GlcNAcb1-3Galb1-4GlcNAcb1-2Mana1-3)Manb1-4GlcNAcb1-4(Fuca1-6)GlcNAcb-Sp24	139.5	17.5594	12.5874
525	Neu5Aca2-3Galb1-3GlcNAcb1-2Mana-Sp0	313.75	44.7689	14.269														404	Gala1-3Galb1-4GlcNAcb1-3GalNAca-Sp14	139.25	113.943	81.8259
526	Gala1-3Galb1-3GlcNAcb1-2Mana-Sp0	356.5	48.8023	13.6893														231	GalNAcb1-4(Neu5Aca2-3)Galb1-4GlcNAcb-Sp0	138.25	13.6961	9.90677
527	GalNAcb1-4GlcNAcb1-2Mana-Sp0	177.5	32.3574	18.2295														481	Neu5Aca2-6Galb1-4GlcNAcb1-2Mana1-6(Neu5Aca2-6Galb1-4GlcNAcb1-2Mana1-3)Manb1-4GlcNAcb1-4(Fuca1-6)GlcNAcb-Sp24	138.25	7.41058	5.36027
528	Neu5Aca2-3Galb1-3GalNAcb1-4Galb1-4Glcb-Sp0	585.25	46.7645	7.99051														406	Galb1-3GlcNAca1-6Galb1-4GlcNAcb-Sp0	137.5	22.0983	16.0715
529	GlcNAcb1-2 Mana1-6(GlcNAcb1-4)(GlcNAcb1-2Mana1-3)Manb1-4GlcNAcb1-4(Fuca1-6)GlcNAc-Sp21	87	8.52447	9.79825														488	Gala1-3Galb1-3GlcNAcb1-6GalNAca-Sp14	137.5	3	2.18182
530	Galb1-4GlcNAcb1-2 Mana1-6(GlcNAcb1-4)(Galb1-4GlcNAcb1-2Mana1-3)Manb1-4GlcNAcb1-4(Fuca1-6)GlcNAc-Sp21	47.25	4.92443	10.4221														334	GalNAca1-3(Fuca1-2)Galb1-4GlcNAcb1-3Galb1-4GlcNAcb-Sp0	135.5	18.1384	13.3862
531	Galb1-4GlcNAcb1-2 Mana1-6(Galb1-4GlcNAcb1-4)(Galb1-4GlcNAcb1-2Mana1-3)Manb1-4GlcNAcb1-4(Fuca1-6)GlcNAc-Sp21	37.25	2.87228	7.71082														137	Neu5Acb2-6(Galb1-3)GalNAca-Sp8	135	38.9615	28.8604
532	Fuca1-4(Galb1-3)GlcNAcb1-2 Mana-Sp0	3382.5	298.934	8.83767														600	Neu5Aca2-6Galb1-4GlcNAcb1-3Galb1-4GlcNAcb1-6(Galb1-3)GalNAca-Sp14	132	23.1661	17.5501
533	Neu5Aca2-3Galb1-4(Fuca1-3)GlcNAcb1-2Mana-Sp0	219.5	20.4206	9.30322														405	Galb1-3GlcNAcb1-6Galb1-4GlcNAcb-Sp0	130.75	19.6363	15.0182
534	GlcNAcb1-3Galb1-4GlcNAcb1-6(GlcNAcb1-3)Galb1-4GlcNAc-Sp0	148.5	6.75771	4.55065														279	Neu5Acb2-6Galb1-4GlcNAcb-Sp8	130.5	24.0901	18.4599
535	GalNAca1-3(Fuca1-2)Galb1-3GalNAcb1-3Gala1-4Galb1-4Glc-Sp21	685	31.6544	4.62108														480	Neu5Aca2-6Galb1-4 GlcNAcb1-6(Neu5Aca2-6Galb1-4GlcNAcb1-3)GalNAca-Sp14	130.25	24.7706	19.0177
536	Gala1-3(Fuca1-2)Galb1-3GalNAcb1-3Gala1-4Galb1-4Glc-Sp21	424.5	50.7379	11.9524														241	Neu5Aca2-3Galb1-4(Neu5Aca2-3Galb1-3)GlcNAcb-Sp8	130	17.6635	13.5873
537	Galb1-3GalNAcb1-3Gal-Sp21	482.75	63.9186	13.2405														69	Fuca1-2Galb1-4(Fuca1-3)GlcNAcb1-3Galb1-4(Fuca1-3)GlcNAcb-Sp0	128.75	6.70199	5.20543
538	GlcNAcb1-3Galb1-4GlcNAcb1-2Mana1-6(GlcNAcb1-3Galb1-4GlcNAcb1-2Mana1-3)Manb1-4GlcNAcb1-4GlcNAcb-Sp12	80.25	43.8283	54.6147														56	Neu5Aca2-6Galb1-4GlcNAcb1-2Mana1-6(Neu5Aca2-6Galb1-4GlcNAcb1-2Man-a1-3)Manb1-4GlcNAcb1-4GlcNAcb-Sp21	126.75	7.36546	5.81101
539	GlcNAcb1-3Galb1-4GlcNAcb1-2Mana1-6(GlcNAcb1-3Galb1-4GlcNAcb1-2Mana1-3)Manb1-4GlcNAcb1-4GlcNAcb-Sp25	445.25	73.3774	16.4801														494	Gala1-3Galb1-4GlcNAcb1-6GalNAca-Sp14	119.75	48.9379	40.8667
540	Galb1-4GlcNAcb1-3Galb1-4GlcNAcb1-2Mana1-6(Galb1-4GlcNAcb1-3Galb1-4GlcNAcb1-2Mana1-3)Manb1-4GlcNAcb1-4GlcNAcb-Sp12	3528	312.55	8.85912														595	Neu5Aca2-3Galb1-4GlcNAcb1-3Galb1-4GlcNAcb1-6(Neu5Aca2-3Galb1-4GlcNAcb1-3Galb1-4GlcNAcb1-3)GalNAca-Sp14	119.75	82.6736	69.0385
541	Galb1-4GlcNAcb1-3Galb1-4GlcNAcb1-2Mana1-6(Galb1-4GlcNAcb1-3Galb1-4GlcNAcb1-2Mana1-3)Manb1-4GlcNAcb1-4GlcNAcb-Sp24	149.75	10.7819	7.19995														261	Neu5Aca2-3Galb1-4GlcNAcb1-3Galb1-4GlcNAcb-Sp0	119.5	13.4784	11.279
542	Neu5Gca2-3Galb1-4GlcNAcb1-3Galb1-4GlcNAcb1-2Mana1-6(Neu5Gca2-3Galb1-4GlcNAcb1-3Galb1-4GlcNAcb1-2Mana1-3)Manb1-4GlcNAcb1-4GlcNAcb-Sp24	296	74.7083	25.2393														460	Neu5Aca2-3Galb1-4GlcNAcb1-6(Neu5Aca2-3Galb1-4GlcNAcb1-2)Mana1-6(GlcNAcb1-4)(Neu5Aca2-3Galb1-4GlcNAcb1-2Mana1-3)Manb1-4GlcNAcb1-4GlcNAcb-Sp21	117.75	37.3753	31.7413
543	Fuca1-2Galb1-4GlcNAcb1-3Galb1-4GlcNAcb1-2Mana1-6(Fuca1-2Galb1-4GlcNAcb1-3Galb1-4GlcNAcb1-2Mana1-3)Manb1-4GlcNAcb1-4GlcNAcb-Sp24	387.25	44.9991	11.6202														243	Neu5Aca2-6(Neu5Aca2-3Galb1-3)GalNAca-Sp8	117.5	100.871	85.8478
544	GlcNAcb1-3Galb1-4GlcNAcb1-3Galb1-4GlcNAcb1-2Mana1-6(GlcNAcb1-3Galb1-4GlcNAcb1-3Galb1-4GlcNAcb1-2Mana1-3)Manb1-4GlcNAcb1-4GlcNAcb-Sp12	992	71.6612	7.22392														518	GalNAca1-3(Fuca1-2)Galb1-4GlcNAcb1-6GalNAc-Sp14	116.25	43.092	37.0683
545	GlcNAcb1-3Galb1-4GlcNAcb1-3Galb1-4GlcNAcb1-2Mana1-6(GlcNAcb1-3Galb1-4GlcNAcb1-3Galb1-4GlcNAcb1-2Mana1-3)Manb1-4GlcNAcb1-4GlcNAcb-Sp25	178.5	26.3881	14.7833														228	GalNAcb1-4(Neu5Aca2-8Neu5Aca2-3)Galb1-4Glcb-Sp0	115	19.4079	16.8764
546	Galb1-4GlcNAcb1-3Galb1-4GlcNAcb1-3Galb1-4GlcNAcb1-2Mana1-6(Galb1-4GlcNAcb1-3Galb1-4GlcNAcb1-3Galb1-4GlcNAcb1-2Mana1-3)Manb1-4GlcNAcb1-4GlcNAcb-Sp12	379.5	41.493	10.9336														486	Neu5Aca2-6Galb1-4GlcNAcb1-6(Fuca1-2Galb1-4(Fuca1-3)GlcNAcb1-3)Galb1-4Glc-Sp21	113.75	2.62996	2.31205
547	Galb1-4GlcNAcb1-3Galb1-4GlcNAcb1-3Galb1-4GlcNAcb1-2Mana1-6(Galb1-4GlcNAcb1-3Galb1-4GlcNAcb1-3Galb1-4GlcNAcb1-2Mana1-3)Manb1-4GlcNAcb1-4GlcNAcb-Sp24	254.5	18.9473	7.44491														560	GlcNAcb1-3Galb1-4GlcNAcb1-6(GlcNAcb1-3Galb1-3)GalNAca-Sp14	113.25	27.8014	24.5487
548	GlcNAcb1-3Galb1-4GlcNAcb1-3Galb1-4GlcNAcb1-3Galb1-4GlcNAcb1-2Mana1-6(GlcNAcb1-3Galb1-4GlcNAcb1-3Galb1-4GlcNAcb1-3Galb1-4GlcNAcb1-2Mana1-3)Manb1-4GlcNAcb1-4GlcNAcb-Sp25	150.5	12.7148	8.44839														247	Neu5Aca2-3Galb1-3GlcNAcb1-3Galb1-4GlcNAcb-Sp0	111	23.7065	21.3572
549	Galb1-4GlcNAcb1-3Galb1-4GlcNAcb1-3Galb1-4GlcNAcb1-3Galb1-4GlcNAcb1-2Mana1-6(Galb1-4GlcNAcb1-3Galb1-4GlcNAcb1-3Galb1-4GlcNAcb1-3Galb1-4GlcNAcb1-2Mana1-3)Manb1-4GlcNAcb1-4GlcNAcb-Sp25	203	46.5475	22.9298														482	Neu5Aca2-3Galb1-4GlcNAcb1-2Mana1-6(Neu5Aca2-3Galb1-4GlcNAcb1-2Mana1-3)Manb1-4GlcNAcb1-4(Fuca1-6)GlcNAcb-Sp24	109.75	18.0808	16.4746
550	Galb1-3GlcNAcb1-3Galb1-4GlcNAcb1-2Mana1-6(Galb1-3GlcNAcb1-3Galb1-4GlcNAcb1-2Mana1-3)Manb1-4GlcNAcb1-4GlcNAc-Sp25	845.75	50.566	5.97883														270	Neu5Aca2-6Galb1-4GlcNAcb1-3Galb1-4(Fuca1-3)GlcNAcb1-3Galb1-4(Fuca1-3)GlcNAcb-Sp0	107	14.8773	13.904
551	Neu5Gca2-8Neu5Gca2-3Galb1-4GlcNAc-Sp0	150	17.4165	11.611														73	Fuca1-2Galb1-4GlcNAcb1-3Galb1-4GlcNAcb-Sp0	105.5	81.717	77.4569
552	Neu5Aca2-8Neu5Gca2-3Galb1-4GlcNAc-Sp0	104.75	13.5	12.8878														598	Galb1-4GlcNAcb1-3Galb1-3GalNAca-Sp14	105.5	18.0647	17.1229
553	Neu5Gca2-8Neu5Aca2-3Galb1-4GlcNAc-Sp0	71.75	2.06155	2.87324														552	Neu5Aca2-8Neu5Gca2-3Galb1-4GlcNAc-Sp0	104.75	13.5	12.8878
554	Neu5Gca2-8Neu5Gca2-3Galb1-4GlcNAcb1-3Galb1-4GlcNAc-Sp0	85.25	5.18813	6.08578														432	GlcNAcb1-6(GlcNAcb1-2)Mana1-6(GlcNAcb1-4)(GlcNAcb1-2Mana1-3)Manb1-4GlcNAcb1-4GlcNAc-Sp21	103.75	10.3078	9.93519
555	Neu5Gca2-8Neu5Gca2-6Galb1-4GlcNAc-Sp0	443.25	55.1626	12.445														556	Neu5Aca2-8Neu5Aca2-3Galb1-4GlcNAc-Sp0	98.75	43.6224	44.1746
556	Neu5Aca2-8Neu5Aca2-3Galb1-4GlcNAc-Sp0	98.75	43.6224	44.1746														54	Galb1-4GlcNAcb1-2Mana1-6(Galb1-4GlcNAcb1-2Mana1-3)Manb1-4GlcNAcb1-4GlcNAcb-Sp12	97	10.2307	10.5471
557	GlcNAcb1-3Galb1-4GlcNAcb1-6(GlcNAcb1-3Galb1-4GlcNAcb1-2)Mana1-6(GlcNAcb1-3Galb1-4GlcNAcb1-2Man a1-3)Manb1-4GlcNAcb1-4GlcNAc-Sp24	808.25	71.3133	8.82317														225	GalNAcb1-4(Neu5Aca2-8Neu5Aca2-8Neu5Aca2-8Neu5Aca2-3)Galb1-4Glcb-Sp0	96.75	14.5459	15.0345
558	Galb1-4GlcNAcb1-3Galb1-4GlcNAcb1-6(Galb1-4GlcNAcb1-3Galb1-4GlcNAcb1-2)Mana1-6(Galb1-4GlcNAcb1-3Galb1-4GlcNAcb1-2Mana1-3)Mana1-4GlcNAcb1-4GlcNAc-Sp24	5250.25	248.761	4.73809														409	Galb1-4GlcNAcb1-6(Neu5Aca2-6Galb1-3GlcNAcb1-3)Galb1-4Glc-Sp21	94.5	13.3791	14.1578
559	Gala1-3Galb1-4GlcNAcb1-2Mana1-6(Gala1-3Galb1-4GlcNAcb1-2Mana1-3)Manb1-4GlcNAcb1-4GlcNAc-Sp24	746.5	104.283	13.9696														396	GlcNAcb1-2Mana1-6(Galb1-4GlcNAcb1-2Mana1-3)Manb1-4GlcNAcb1-4GlcNAc-Sp12	90.75	43.6454	48.0941
560	GlcNAcb1-3Galb1-4GlcNAcb1-6(GlcNAcb1-3Galb1-3)GalNAca-Sp14	113.25	27.8014	24.5487														2	Glca-Sp8	90	73.0799	81.1998
561	GalNAcb1-3GlcNAcb-Sp0	295.25	109.555	37.1058														258	Neu5Aca2-3Galb1-4GlcNAcb1-3Galb1-4GlcNAcb1-3Galb1-4GlcNAcb-Sp0	90	6.27163	6.96848
562	GalNAcb1-4GlcNAcb1-3GalNAcb1-4GlcNAcb-Sp0	5761.5	651.372	11.3056														603	GlcNAcb1-6(Neu5Aca2-3Galb1-3)GalNAca-Sp14	88.5	9.94987	11.2428
563	GlcNAcb1-3Galb1-4GlcNAcb1-3Galb1-4GlcNAcb1-3Galb1-4GlcNAcb1-3Galb1-4GlcNAcb1-2Mana1-6(GlcNAcb1-3Galb1-4GlcNAcb1-3Galb1-4GlcNAcb1-3Galb1-4GlcNAcb1-3Galb1-4GlcNAcb1-2Mana1-3)Manb1-4GlcNAcb1-4GlcNAcb-Sp25	336.25	26.5126	7.88478														381	Galb1-3GlcNAcb1-3Galb1-4GlcNAcb1-6(Galb1-3GlcNAcb1-3)Galb1-4Glcb-Sp0	87.75	6.23832	7.1092
564	Galb1-4GlcNAcb1-3Galb1-4GlcNAcb1-3Galb1-4GlcNAcb1-3Galb1-4GlcNAcb1-3Galb1-4GlcNAcb1-2Mana1-6(Galb1-4GlcNAcb1-3Galb1-4GlcNAcb1-3Galb1-4GlcNAcb1-3Galb1-4GlcNAcb1-3Galb1-4GlcNAcb1-2Mana1-3)Manb1-4GlcNAcb1-4GlcNAcb-Sp25	385.5	48.3494	12.542														529	GlcNAcb1-2 Mana1-6(GlcNAcb1-4)(GlcNAcb1-2Mana1-3)Manb1-4GlcNAcb1-4(Fuca1-6)GlcNAc-Sp21	87	8.52447	9.79825
565	GlcNAb1-3Galb1-3GalNAc-Sp14	464.75	84.4566	18.1725														450	GalNAca1-3(Fuca1-2)Galb1-4GlcNAcb1-6(GalNAca1-3(Fuca1-2)Galb1-4GlcNAcb1-3)GalNAc-Sp14	86.75	35.7806	41.2456
566	Galb1-3GlcNAcb1-6(Galb1-3)GalNAc-Sp14	1570	253.418	16.1413														602	Neu5Aca2-3Galb1-4GlcNAcb1-3Galb1-4GlcNAcb1-2Mana1-6(Neu5Aca2-3Galb1-4GlcNAcb1-3Galb1-4GlcNAcb1-2Mana1-3)Manb1-4GlcNAcb1-4GlcNAcb-Sp12	86.25	13.8894	16.1037
567	Galb1-4GlcNAcb1-3Galb1-4GlcNAcb1-3Galb1-4GlcNAcb1-3Galb1-4GlcNAcb1-3Galb1-4GlcNAcb1-3Galb1-4GlcNAcb1-2Mana1-6(Galb1-4GlcNAcb1-3Galb1-4GlcNAcb1-3Galb1-4GlcNAcb1-3Galb1-4GlcNAcb1-3Galb1-4GlcNAcb1-3Galb1-4GlcNAcb1-2Mana1-3)Manb1-4GlcNAcb1-4GlcNAcb-Sp25	190.5	41.0406	21.5436														333	GalNAcb1-3Gala1-4Galb1-4GlcNAcb1-3Galb1-4Glcb-Sp0	86	48.9285	56.8936
568	(3S)GlcAb1-3Galb1-4GlcNAcb1-3Galb1-4Glc-Sp0	205.75	19.7885	9.61772														301	Neu5Aca2-6Galb1-4GlcNAcb1-2Mana1-6(Galb1-4GlcNAcb1-2Mana1-3)Manb1-4GlcNAcb1-4GlcNAcb-Sp12	85.5	12.1244	14.1805
569	(3S)GlcAb1-3Galb1-4GlcNAcb1-2Mana-Sp0	279.25	32.7656	11.7334														554	Neu5Gca2-8Neu5Gca2-3Galb1-4GlcNAcb1-3Galb1-4GlcNAc-Sp0	85.25	5.18813	6.08578
570	Galb1-3GlcNAcb1-3Galb1-4GlcNAcb1-3Galb1-4GlcNAcb1-6(Galb1-3GlcNAcb1-3Galb1-4GlcNAcb1-3Galb1-4GlcNAb1-2)Mana1-6(Galb1-3GlcNAcb1-3Galb1-4GlcNAcb1-3Galb1-4GlcNAcb1-2Mana1-3)Manb1-4GlcNAcb1-4(Fuca1-6)GlcNAcb-Sp24	1269.75	162.936	12.8322														414	GalNAca1-3GalNAcb1-3Gala1-4Galb1-4Glcb-Sp0	84.75	23.9217	28.2263
571	Galb1-3GlcNAcb1-3Galb1-4GlcNAcb1-6(Galb1-3GlcNAcb1-3Galb1-4GlcNAb1-2)Mana1-6(Galb1-3GlcNAcb1-3Galb1-4GlcNAcb1-2Mana1-3)Manb1-4GlcNAcb1-4(Fuca1-6)GlcNAcb-Sp24	1031.5	77.1946	7.48372														476	Neu5Aca2-6Galb1-4GlcNAcb1-6(Galb1-3GlcNAcb1-3)Galb1-4Glcb-Sp21	83	9.93311	11.9676
572	Neu5Aca2-8Neu5Aca2-3Galb1-3GalNAcb1-4(Neu5Aca2-3)Galb1-4Glc-Sp21	434.25	41.2583	9.50106														538	GlcNAcb1-3Galb1-4GlcNAcb1-2Mana1-6(GlcNAcb1-3Galb1-4GlcNAcb1-2Mana1-3)Manb1-4GlcNAcb1-4GlcNAcb-Sp12	80.25	43.8283	54.6147
573	GlcNAcb1-3Galb1-4GlcNAcb1-2Mana1-6(GlcNAcb1-3Galb1-4GlcNAcb1-2Mana1-3)Manb1-4GlcNAcb1-4(Fuca1-6)GlcNAcb-Sp24	667.5	76.6572	11.4842														1	Gala-Sp8	80	20.2814	25.3517
574	Galb1-4GlcNAcb1-3Galb1-4GlcNAcb1-2Mana1-6(Galb1-4GlcNAcb1-3Galb1-4GlcNAcb1-2Mana1-3)Manb1-4GlcNAcb1-4(Fuca1-6)GlcNAcb-Sp24	344.5	51.6559	14.9945														385	Galb1-3GlcNAcb1-3Galb1-4(Fuca1-3)GlcNAcb1-6(Galb1-3GlcNAcb1-3)Galb1-4Glc-Sp21	77.25	9.94569	12.8747
575	GlcNAcb1-3Galb1-4GlcNAcb1-3Galb1-4GlcNAcb1-2Mana1-6(GlcNAcb1-3Galb1-4GlcNAcb1-3Galb1-4GlcNAcb1-2Mana1-3)Manb1-4GlcNAcb1-4(Fuca1-6)GlcNAcb-Sp24	238	26.0128	10.9298														506	GlcNAcb1-6(GlcNAcb1-2)Mana1-6(GlcNAcb1-4)(GlcNAcb1-4(GlcNAcb1-2)Mana1-3)Manb1-4GlcNAcb1-4(Fuca1-6)GlcNAc-Sp21	77	23.9026	31.0423
576	Galb1-4GlcNAcb1-3Galb1-4GlcNAcb1-3Galb1-4GlcNAcb1-2Mana1-6(Galb1-4GlcNAcb1-3Galb1-4GlcNAcb1-3Galb1-4GlcNAcb1-2Mana1-3)Manb1-4GlcNAcb1-4(Fuca1-6)GlcNAcb-Sp24	252.5	19.0526	7.54557														478	Neu5Aca2-3Galb1-4GlcNAcb1-6GalNAca-Sp14	73.5	9.84886	13.3998
577	GlcNAcb1-3Galb1-4GlcNAcb1-3Galb1-4GlcNAcb1-3Galb1-4GlcNAcb1-2Mana1-6(GlcNAcb1-3Galb1-4GlcNAcb1-3Galb1-4GlcNAcb1-3Galb1-4GlcNAcb1-2Mana1-3)Manb1-4GlcNAcb1-4(Fuca1-6)GlcNAcb-Sp24	263.5	46.7725	17.7505														387	GlcNAcb1-2Mana1-6(GlcNAcb1-4(GlcNAcb1-2)Mana1-3)Manb1-4GlcNAcb1-4GlcNAc-Sp21	73	20.4613	28.0292
578	Galb1-4GlcNAcb1-3Galb1-4GlcNAcb1-3Galb1-4GlcNAcb1-3Galb1-4GlcNAcb1-2Mana1-6(Galb1-4GlcNAcb1-3Galb1-4GlcNAcb1-3Galb1-4GlcNAcb1-3Galb1-4GlcNAcb1-2Mana1-3)Manb1-4GlcNAcb1-4(Fuca1-6)GlcNAcb-Sp24	313	96.4883	30.8269														487	Galb1-3GlcNAcb1-6GalNAca-Sp14	72.5	8.3865	11.5676
579	GlcNAcb1-3Galb1-4GlcNAcb1-3Galb1-4GlcNAcb1-3Galb1-4GlcNAcb1-3Galb1-4GlcNAcb1-2Mana1-6(GlcNAcb1-3Galb1-4GlcNAcb1-3Galb1-4GlcNAcb1-3Galb1-4GlcNAcb1-3Galb1-4GlcNAcb1-2Mana1-3)Manb1-4GlcNAcb1-4(Fuca1-6)GlcNAcb-Sp19	158.25	14.2449	9.00151														553	Neu5Gca2-8Neu5Aca2-3Galb1-4GlcNAc-Sp0	71.75	2.06155	2.87324
580	Galb1-4GlcNAcb1-3Galb1-4GlcNAcb1-3Galb1-4GlcNAcb1-3Galb1-4GlcNAcb1-3Galb1-4GlcNAcb1-2Mana1-6(Galb1-4GlcNAcb1-3Galb1-4GlcNAcb1-3Galb1-4GlcNAcb1-3Galb1-4GlcNAcb1-3Galb1-4GlcNAcb1-2Mana1-3)Manb1-4GlcNAcb1-4(Fuca1-6)GlcNAcb-Sp19	301.5	46.7226	15.4967														324	Neu5Aca2-3Galb1-4GlcNAcb1-2Mana1-6(Neu5Aca2-3Galb1-4GlcNAcb1-2Mana1-3)Manb1-4GlcNAcb1-4GlcNAcb-Sp12	71.5	19.74	27.6084
581	Galb1-4GlcNAcb1-3Galb1-4GlcNAcb1-6(Galb1-4GlcNAcb1-3Galb1-4GlcNAb1-2)Mana1-6(Galb1-4GlcNAcb1-3Galb1-4GlcNAcb1-2Mana1-3)Manb1-4GlcNAcb1-4(Fuca1-6)GlcNAcb-Sp24	405.75	152.211	37.5135														470	Neu5Aca2-3Galb1-4GlcNAcb1-6(Neu5Aca2-3Galb1-4GlcNAcb1-3)GalNAca-Sp14	61.75	17.5381	28.4017
582	GlcNAcb1-3Galb1-4GlcNAcb1-3Galb1-4GlcNAcb1-6(GlcNAcb1-3Galb1-4GlcNAcb1-3Galb1-4GlcNAb1-2)Mana1-6(GlcNAcb1-3Galb1-4GlcNAcb1-3Galb1-4GlcNAcb1-2Mana1-3)Manb1-4GlcNAcb1-4(Fuca1-6)GlcNAcb-Sp24	187.5	18.43	9.82936														256	Neu5Aca2-3Galb1-4(Fuca1-3)GlcNAcb1-3Galb-Sp8	61	39.7073	65.0939
583	Galb1-4GlcNAcb1-3Galb1-4GlcNAcb1-3Galb1-4GlcNAcb1-6(Galb1-4GlcNAcb1-3Galb1-4GlcNAcb1-3Galb1-4GlcNAb1-2)Mana1-6(Galb1-4GlcNAcb1-3Galb1-4GlcNAcb1-3Galb1-4GlcNAcb1-2Mana1-3)Manb1-4GlcNAcb1-4(Fuca1-6)GlcNAcb-Sp24	214.75	20.9821	9.77049														440	Neu5Aca2-3Galb1-4GlcNAcb1-3Galb-Sp8	52.5	2.64575	5.03953
584	GlcNAcb1-3Galb1-4GlcNAcb1-3Galb1-4GlcNAcb1-3Galb1-4GlcNAcb1-6(GlcNAcb1-3Galb1-4GlcNAcb1-3Galb1-4GlcNAcb1-3Galb1-4GlcNAb1-2)Mana1-6(GlcNAcb1-3Galb1-4GlcNAcb1-3Galb1-4GlcNAcb1-3Galb1-4GlcNAcb1-2Mana1-3)Manb1-4GlcNAcb1-4(Fuca1-6)GlcNAcb-Sp24	166	9.4163	5.67247														458	Neu5Aca2-3Galb1-4GlcNAcb1-2Mana1-6(GlcNAcb1-4)(Neu5Aca2-3Galb1-4GlcNAcb1-2Mana1-3)Manb1-4GlcNAcb1-4GlcNAcb-Sp21	47.75	2.5	5.2356
585	Galb1-4GlcNAcb1-3Galb1-4GlcNAcb1-3Galb1-4GlcNAcb1-3Galb1-4GlcNAcb1-6(Galb1-4GlcNAcb1-3Galb1-4GlcNAcb1-3Galb1-4GlcNAcb1-3Galb1-4GlcNAb1-2)Mana1-6(Galb1-4GlcNAcb1-3Galb1-4GlcNAcb1-3Galb1-4GlcNAcb1-3Galb1-4GlcNAcb1-2Mana1-3)Manb1-4GlcNAcb1-4(Fuca1-6)GlcNAcb-Sp24	261.75	26.2218	10.0179														530	Galb1-4GlcNAcb1-2 Mana1-6(GlcNAcb1-4)(Galb1-4GlcNAcb1-2Mana1-3)Manb1-4GlcNAcb1-4(Fuca1-6)GlcNAc-Sp21	47.25	4.92443	10.4221
586	GlcNAcb1-3Galb1-4GlcNAcb1-3Galb1-4GlcNAcb1-3Galb1-4GlcNAcb1-3Galb1-4GlcNAcb1-6(GlcNAcb1-3Galb1-4GlcNAcb1-3Galb1-4GlcNAcb1-3Galb1-4GlcNAcb1-3Galb1-4GlcNAb1-2)Mana1-6(GlcNAcb1-3Galb1-4GlcNAcb1-3Galb1-4GlcNAcb1-3Galb1-4GlcNAcb1-3Galb1-4GlcNAcb1-2Mana1-3)Manb1-4GlcNAcb1-4(Fuca1-6)GlcNAcb-Sp24	139.5	17.5594	12.5874														207	Mana1-2Mana1-2Mana1-3Mana-Sp9	44.5	4.04145	9.08191
587	Galb1-4GlcNAcb1-3Galb1-4GlcNAcb1-3Galb1-4GlcNAcb1-3Galb1-4GlcNAcb1-3Galb1-4GlcNAcb1-6(Galb1-4GlcNAcb1-3Galb1-4GlcNAcb1-3Galb1-4GlcNAcb1-3Galb1-4GlcNAcb1-3Galb1-4GlcNAb1-2)Mana1-6(Galb1-4GlcNAcb1-3Galb1-4GlcNAcb1-3Galb1-4GlcNAcb1-3Galb1-4GlcNAcb1-3Galb1-4GlcNAcb1-2Mana1-3)Manb1-4GlcNAcb1-4(Fuca1-6)GlcNAcb-Sp24	210.25	11.0868	5.27314														384	Galb1-4(Fuca1-3)GlcNAcb1-6(Fuca1-4(Fuca1-2Galb1-3)GlcNAcb1-3)Galb1-4Glc-Sp21	44.25	6.70199	15.1457
588	Galb1-4GlcNAcb1-3Galb1-4GlcNAcb1-3GalNAca-Sp14	969.5	185.786	19.163														197	Glca1-6Glca1-6Glcb-Sp8	42.5	2.51661	5.92144
589	Galb1-4GlcNAcb1-3Galb1-4GlcNAcb1-6(Galb1-3)GalNAca-Sp14	539.75	95.4162	17.6778														13	Glcb-Sp8	39	8.52447	21.8576
590	Galb1-4GlcNAcb1-3Galb1-4GlcNAcb1-6(Galb1-4GlcNAcb1-3Galb1-4GlcNAcb1-3)GalNAca-Sp14	505.25	76.1112	15.0641														250	Neu5Aca2-3Galb1-3GlcNAcb-Sp8	37.5	4.65475	12.4127
591	Neu5Aca2-3Galb1-4GlcNAcb1-3Galb1-4GlcNAcb1-3GalNAca-Sp14	158.25	38.621	24.4051														531	Galb1-4GlcNAcb1-2 Mana1-6(Galb1-4GlcNAcb1-4)(Galb1-4GlcNAcb1-2Mana1-3)Manb1-4GlcNAcb1-4(Fuca1-6)GlcNAc-Sp21	37.25	2.87228	7.71082
592	GlcNAcb1-3Galb1-4GlcNAcb1-3GalNAca-Sp14	180	34.5254	19.1808														15	GalNAcb-Sp8	29	6.0553	20.8803
593	GlcNAcb1-3Galb1-4GlcNAcb1-6(Galb1-3)GalNAca-Sp14	192	48.6689	25.3484														289	Galb1-3GlcNAcb1-3Galb1-3GlcNAcb-Sp0	27.5	5	18.1818
594	GlcNAcb1-3Galb1-4GlcNAcb1-6(GlcNAcb1-3Galb1-4GlcNAcb1-3)GalNAca-Sp14	451.25	125.932	27.9074														95	GalNAcb1-3(Fuca1-2)Galb-Sp8	26	10.9848	42.2494
595	Neu5Aca2-3Galb1-4GlcNAcb1-3Galb1-4GlcNAcb1-6(Neu5Aca2-3Galb1-4GlcNAcb1-3Galb1-4GlcNAcb1-3)GalNAca-Sp14	119.75	82.6736	69.0385														24	(3S)Galb1-4(Fuca1-3)(6S)Glc-Sp0	24.5	2.64575	10.799
596	Neu5Aca2-6Galb1-4GlcNAcb1-3Galb1-4GlcNAcb1-3GalNAca-Sp14	189.75	22.036	11.6132														386	Galb1-4GlcNAcb1-6(Galb1-4GlcNAcb1-2)Mana1-6(Galb1-4GlcNAcb1-4(Galb1-4GlcNAcb1-2)Mana1-3)Manb1-4GlcNAcb1-4GlcNAcb-Sp21	24.25	2.21736	9.14374
597	GlcNAcb1-3Galb1-4GlcNAcb1-3Galb1-4GlcNAcb1-3GalNAca-Sp14	541.25	46.636	8.61635														3	Mana-Sp8	24	42.3241	176.351
598	Galb1-4GlcNAcb1-3Galb1-3GalNAca-Sp14	105.5	18.0647	17.1229														71	Fuca1-2Galb1-4(Fuca1-3)GlcNAcb-Sp0	23.75	19.2072	80.8724
599	Neu5Aca2-3Galb1-4GlcNAcb1-3Galb1-4GlcNAcb1-6(Galb1-3)GalNAca-Sp14	231.25	53.6307	23.1916														369	GalNAca1-3(Fuca1-2)Galb1-4GlcNAcb1-2Mana1-6(GalNAca1-3(Fuca1-2)Galb1-4GlcNAcb1-2Mana1-3)Manb1-4GlcNAcb1-4GlcNAcb-Sp20	17.5	6.55744	37.4711
600	Neu5Aca2-6Galb1-4GlcNAcb1-3Galb1-4GlcNAcb1-6(Galb1-3)GalNAca-Sp14	132	23.1661	17.5501														165	Galb1-4GlcNAcb1-3Galb1-4Glcb-Sp8	15.75	34.3936	218.372
601	Neu5Aca2-6Galb1-4GlcNAcb1-6(Galb1-3)GalNAca-Sp14	290.75	35.7992	12.3127														490	Neu5Aca2-3Galb1-3GlcNAcb1-6GalNAca-Sp14	15.25	6.34429	41.6019
602	Neu5Aca2-3Galb1-4GlcNAcb1-3Galb1-4GlcNAcb1-2Mana1-6(Neu5Aca2-3Galb1-4GlcNAcb1-3Galb1-4GlcNAcb1-2Mana1-3)Manb1-4GlcNAcb1-4GlcNAcb-Sp12	86.25	13.8894	16.1037														4	GalNAca-Sp8	14.25	3.5	24.5614
603	GlcNAcb1-6(Neu5Aca2-3Galb1-3)GalNAca-Sp14	88.5	9.94987	11.2428														502	GalNAcb1-4(Fuca1-3)(6S)GlcNAcb-Sp8	12.75	6.80074	53.3391
604	Neu5Aca2-6Galb1-4GlcNAcb1-3Galb1-4GlcNAcb1-6(Neu5Aca2-6Galb1-4GlcNAcb1-3Galb1-4GlcNAcb1-3)GalNAca-Sp14	557	56.2909	10.1061														288	Neu5Aca2-3Galb1-4GlcNAcb1-6(Galb1-3)GalNAca-Sp14	12.5	5.06623	40.5298
605	Neu5Aca2-6Galb1-4GlcNAcb1-3Galb1-4GlcNAcb1-3Galb1-4GlcNAcb1-2Mana1-6(Neu5Aca2-6Galb1-4GlcNAcb1-3Galb1-4GlcNAcb1-3Galb1-4GlcNAcb1-2Mana1-3)Manb1-4GlcNAcb1-4GlcNAcb-Sp12	901.25	86.1254	9.55622														72	Fuca1-2Galb1-4(Fuca1-3)GlcNAcb-Sp8	9.25	5.31507	57.4602
606	Neu5Aca2-3Galb1-4GlcNAcb1-3Galb1-4GlcNAcb1-3Galb1-4GlcNAcb1-2Mana1-6(Neu5Aca2-3Galb1-4GlcNAcb1-3Galb1-4GlcNAcb1-3Galb1-4GlcNAcb1-2Mana1-3)Manb1-4GlcNAcb1-4GlcNAcb-Sp12	1647.25	165.264	10.0327														60	Fuca1-2Galb1-3(Fuca1-4)GlcNAcb-Sp8	6.75	3.30404	48.9487
607	Neu5Aca2-6Galb1-4GlcNAcb1-3Galb1-4GlcNAcb1-2Mana1-6(Neu5Aca2-6Galb1-4GlcNAcb1-3Galb1-4GlcNAcb1-2Mana1-3)Manb1-4GlcNAcb1-4GlcNAcb-Sp12	233.75	45.9375	19.6524														230	Neu5Aca2-3(6S)Galb1-4(Fuca1-3)GlcNAcb-Sp8	4	10	250
608	GlcNAcb1-3Fuca-Sp21	825.5	89.3103	10.8189														131	Galb1-4GlcNAcb1-6GalNAca-Sp8	0.5	3.51188	702.377
609	Galb1-3GalNAcb1-4(Neu5Aca2-8Neu5Aca2-8Neu5Aca2-3)Galb1-4Glcb-Sp21	295.75	70.5851	23.8665														49	Neu5,9Ac2a2-6Galb1-4GlcNAcb-Sp8	-1.25	5.31507	-425.206

## Sheet: Fig 1C -CBM5 50ug (2)
Chart Number	Structure on Masterlist	AvgMeanS-B w/o MIN/MAX	StDev	%CV														Chart Number	CBM5-488 (50 ug/ml) Request #3193 Slide #17595 v5.2 02/09/16 TRM	AvgMeanS-B w/o MIN/MAX	StDev	%CV
1	Gala-Sp8	20.5	1.91485	9.34075														361	Fuca1-2Galb1-4(Fuca1-3)GlcNAcb1-2Mana1-6(Fuca1-2Galb1-4(Fuca1-3)GlcNAcb1-2Mana1-3)Manb1-4GlcNAcb1-4GlcNAb-Sp20	830.75	36.5091	4.39472
2	Glca-Sp8	5.75	10.8436	188.584														310	GlcNAcb1-4GlcNAcb-Sp10	435.25	53.394	12.2674
3	Mana-Sp8	11.5	3.87298	33.6781														540	Galb1-4GlcNAcb1-3Galb1-4GlcNAcb1-2Mana1-6(Galb1-4GlcNAcb1-3Galb1-4GlcNAcb1-2Mana1-3)Manb1-4GlcNAcb1-4GlcNAcb-Sp12	323.75	31.6583	9.77864
4	GalNAca-Sp8	0	10.3923	#DIV/0!														364	Fuca1-4(Galb1-3)GlcNAcb1-2Mana1-6(Fuca1-4(Galb1-3)GlcNAcb1-2Mana1-3)Manb1-4GlcNAcb1-4(Fuca1-6)GlcNAcb-Sp22	287	13.7356	4.78592
5	GalNAca-Sp15	96.25	75.5309	78.4737														314	Mana1-6(Mana1-3)Mana1-6(Mana1-3)Manb-Sp10	272.5	4.65475	1.70816
6	Fuca-Sp8	141.5	5.32291	3.76177														11	Neu5Acb-Sp8	265.5	115.289	43.4235
7	Fuca-Sp9	163	33.7738	20.7201														395	Neu5Aca2-3Galb1-3GlcNAcb1-2Mana1-6(Neu5Aca2-3Galb1-3GlcNAcb1-2Mana1-3)Manb1-4GlcNAcb1-4GlcNAc-Sp19	254	28.4371	11.1957
8	Rhaa-Sp8	68	21.9241	32.2413														558	Galb1-4GlcNAcb1-3Galb1-4GlcNAcb1-6(Galb1-4GlcNAcb1-3Galb1-4GlcNAcb1-2)Mana1-6(Galb1-4GlcNAcb1-3Galb1-4GlcNAcb1-2Mana1-3)Mana1-4GlcNAcb1-4GlcNAc-Sp24	234	41.7373	17.8364
9	Neu5Aca-Sp8	14.75	2.06155	13.9766														374	Fuca1-4(Fuca1-2Galb1-3)GlcNAcb1-2Mana1-3(Fuca1-4(Fuca1-2Galb1-3)GlcNAcb1-2Mana1-3)Manb1-4GlcNAcb1-4GlcNAcb-Sp19	217.5	21.9165	10.0766
10	Neu5Aca-Sp11	33.5	2.64575	7.89777														291	Galb1-4(Fuca1-3)(6S)Glcb-Sp0	215.25	26.6505	12.3812
11	Neu5Acb-Sp8	265.5	115.289	43.4235														368	Galb1-4GlcNAcb1-2Mana1-6(Galb1-4GlcNAcb1-4(Galb1-4GlcNAcb1-2)Mana1-3)Manb1-4GlcNAcb1-4GlcNAc-Sp21	210.25	10.0457	4.77799
12	Galb-Sp8	178.5	32.9292	18.4477														349	Galb1-4GlcNAcb1-2Mana1-6Manb1-4GlcNAcb1-4GlcNAc-Sp12	206.75	15.8193	7.65141
13	Glcb-Sp8	13	0.816497	6.28074														532	Fuca1-4(Galb1-3)GlcNAcb1-2 Mana-Sp0	203.25	25.3032	12.4493
14	Manb-Sp8	140.5	26.7519	19.0405														146	Galb1-3Galb-Sp8	197.25	181.274	91.9006
15	GalNAcb-Sp8	12.25	0.957427	7.81573														350	Mana1-6(Galb1-4GlcNAcb1-2Mana1-3)Manb1-4GlcNAcb1-4GlcNAcb-Sp12	194.5	16.8226	8.64915
16	GlcNAcb-Sp0	77	2.16025	2.80552														366	Neu5Aca2-6GlcNAcb1-4GlcNAcb1-4GlcNAc-Sp21	191	8.04156	4.21024
17	GlcNAcb-Sp8	78.5	18.7172	23.8436														290	Galb1-4(Fuca1-3)(6S)GlcNAcb-Sp0	185.5	79.0886	42.6353
18	GlcN(Gc)b-Sp8	98.5	4.79583	4.86886														562	GalNAcb1-4GlcNAcb1-3GalNAcb1-4GlcNAcb-Sp0	183.75	10.8436	5.90127
19	Galb1-4GlcNAcb1-6(Galb1-4GlcNAcb1-3)GalNAca-Sp8	32	5.47723	17.1163														318	Neu5Aca2-6Galb1-4GlcNAcb1-2Mana1-6(Neu5Aca2-3Galb1-4GlcNAcb1-2Mana1-3)Manb1-4GlcNAcb1-4GlcNAcb-Sp12	180	20.4613	11.3674
20	Galb1-4GlcNAcb1-6(Galb1-4GlcNAcb1-3)GalNAc-Sp14	28.25	5.18813	18.3651														485	Neu5Aca2-3Galb1-3GlcNAcb1-2Mana1-6(GlcNAcb1-4)(Neu5Aca2-3Galb1-3GlcNAcb1-2Mana1-3)Manb1-4GlcNAcb1-4GlcNAc-Sp21	180	24.3447	13.5249
21	GlcNAcb1-6(GlcNAcb1-4)(GlcNAcb1-3)GlcNAc-Sp8	23.75	0.957427	4.03127														12	Galb-Sp8	178.5	32.9292	18.4477
22	6S(3S)Galb1-4(6S)GlcNAcb-Sp0	50.75	5.31507	10.4731														303	GlcNAcb1-6(Galb1-4GlcNAcb1-3)Galb1-4GlcNAc-Sp0	177	21.7102	12.2657
23	6S(3S)Galb1-4GlcNAcb-Sp0	53.75	6.60177	12.2824														177	GlcNAcb1-6(GlcNAcb1-3)GalNAca-Sp14	169.5	10.0167	5.90953
24	(3S)Galb1-4(Fuca1-3)(6S)Glc-Sp0	27.5	1.73205	6.29837														37	(3S)Galb1-4GlcNAcb-Sp8	169.25	9.10586	5.38012
25	(3S)Galb1-4Glcb-Sp8	90.75	28.5234	31.4307														7	Fuca-Sp9	163	33.7738	20.7201
26	(3S)Galb1-4(6S)Glcb-Sp0	109.25	15.0638	13.7883														235	Neu5Aca2-6(Neu5Aca2-3)GalNAca-Sp8	153	7.48331	4.89106
27	(3S)Galb1-4(6S)Glcb-Sp8	45.25	6.65207	14.7007														292	Galb1-4(Fuca1-3)GlcNAcb1-3Galb1-3(Fuca1-4)GlcNAcb-Sp0	147.75	5.85235	3.96098
28	(3S)Galb1-3(Fuca1-4)GlcNAcb-Sp8	107.25	12.816	11.9497														544	GlcNAcb1-3Galb1-4GlcNAcb1-3Galb1-4GlcNAcb1-2Mana1-6(GlcNAcb1-3Galb1-4GlcNAcb1-3Galb1-4GlcNAcb1-2Mana1-3)Manb1-4GlcNAcb1-4GlcNAcb-Sp12	146	1.82574	1.25051
29	(3S)Galb1-3GalNAca-Sp8	55.25	17.6328	31.9146														48	Neu5,9Ac2a-Sp8	144	10.0333	6.96755
30	(3S)Galb1-3GlcNAcb-Sp0	50	5.88784	11.7757														6	Fuca-Sp8	141.5	5.32291	3.76177
31	(3S)Galb1-3GlcNAcb-Sp8	55.75	10.3401	18.5472														14	Manb-Sp8	140.5	26.7519	19.0405
32	(3S)Galb1-4(Fuca1-3)GlcNAc-Sp0	45.25	12.9968	28.7222														236	Neu5Aca2-3GalNAca-Sp8	138.25	11.2953	8.17018
33	(3S)Galb1-4(Fuca1-3)GlcNAc-Sp8	35.25	6.0208	17.0803														359	Fuca1-2Galb1-3GlcNAcb1-2Mana1-6(Fuca1-2Galb1-3GlcNAcb1-2Mana1-3)Manb1-4GlcNAcb1-4GlcNAcb-Sp20	137	15.5778	11.3706
34	(3S)Galb1-4(6S)GlcNAcb-Sp0	43.75	5.12348	11.7108														393	Gala1-3Galb1-3GlcNAcb1-2Mana1-6(Gala1-3Galb1-3GlcNAcb1-2Mana1-3)Manb1-4GlcNAcb1-4GlcNAc-Sp19	134.75	3.20156	2.37593
35	(3S)Galb1-4(6S)GlcNAcb-Sp8	70.25	13.4257	19.1113														222	Fuca1-2(6S)Galb1-4(6S)Glcb-Sp0	132	9.30949	7.05265
36	(3S)Galb1-4GlcNAcb-Sp0	43.75	3.30404	7.55209														166	Galb1-4GlcNAcb1-6(Galb1-3)GalNAca-Sp8	128.5	11.3871	8.86158
37	(3S)Galb1-4GlcNAcb-Sp8	169.25	9.10586	5.38012														419	Fuca1-2Galb1-4GlcNAcb1-2Mana1-6(Fuca1-2Galb1-4GlcNAcb1-2Mana1-3)Manb1-4GlcNAcb1-4(Fuca1-6)GlcNAcb-Sp22	128.25	10.8128	8.43103
38	(3S)Galb-Sp8	101.25	19.5	19.2593														309	GlcNAcb1-3Man-Sp10	125.75	13.301	10.5773
39	(6S)(4S)Galb1-4GlcNAcb-Sp0	36	4.69042	13.0289														500	Fuca1-2(6S)Galb1-3(6S)GlcNAcb-Sp0	125.5	8.73689	6.96167
40	(4S)Galb1-4GlcNAcb-Sp8	50	7.25718	14.5144														362	Gala1-3Galb1-4GlcNAcb1-2Mana1-6(Gala1-3Galb1-4GlcNAcb1-2Mana1-3)Manb1-4GlcNAcb1-4GlcNAcb-Sp20	124.25	19.8725	15.994
41	(6P)Mana-Sp8	73	11.1654	15.2951														124	Gala1-6Glcb-Sp8	121.5	10.3763	8.54013
42	(6S)Galb1-4Glcb-Sp0	69.5	4.12311	5.93253														343	GlcNAca1-4Galb1-3GalNAc-Sp14	120.25	30.3246	25.218
43	(6S)Galb1-4Glcb-Sp8	43.75	10.3078	23.5606														371	Gala1-3Galb1-4(Fuca1-3)GlcNAcb1-2Mana1-6(Gala1-3Galb1-4(Fuca1-3)GlcNAcb1-2Mana1-3)Manb1-4GlcNAcb1-4GlcNAcb-Sp20	119	22.3308	18.7654
44	(6S)Galb1-4GlcNAcb-Sp8	40.25	6.70199	16.6509														224	Neu5Aca2-3Galb1-3GalNAca-Sp14	117.25	17.2313	14.6962
45	(6S)Galb1-4(6S)Glcb-Sp8	67	6.37704	9.51797														264	Neu5Aca2-3Galb1-4Glcb-Sp8	116.75	60.5165	51.8343
46	Neu5Aca2-3(6S)Galb1-4GlcNAcb-Sp8	24.75	4.03113	16.2874														319	Galb1-4GlcNAcb1-2Mana1-6(Neu5Aca2-6Galb1-4GlcNAcb1-2Mana1-3)Manb1-4GlcNAcb1-4GlcNAcb-Sp12	116.5	6.55744	5.6287
47	(6S)GlcNAcb-Sp8	53.25	8.09835	15.2082														357	KDNa2-3Galb1-4Glc-Sp0	116.25	9.42956	8.11145
48	Neu5,9Ac2a-Sp8	144	10.0333	6.96755														571	Galb1-3GlcNAcb1-3Galb1-4GlcNAcb1-6(Galb1-3GlcNAcb1-3Galb1-4GlcNAb1-2)Mana1-6(Galb1-3GlcNAcb1-3Galb1-4GlcNAcb1-2Mana1-3)Manb1-4GlcNAcb1-4(Fuca1-6)GlcNAcb-Sp24	115.5	9.32738	8.07565
49	Neu5,9Ac2a2-6Galb1-4GlcNAcb-Sp8	27	37.3006	138.15														477	Neu5Aca2-3Galb1-4GlcNAcb1-2Mana-Sp0	115.25	12.2848	10.6593
50	Mana1-6(Mana1-3)Manb1-4GlcNAcb1-4GlcNAcb-Sp12	49.75	6.94622	13.9623														394	Gala1-3Galb1-3(Fuca1-4)GlcNAcb1-2Mana1-6(Gala1-3Galb1-3(Fuca1-4)GlcNAcb1-2Mana1-3)Manb1-4GlcNAcb1-4GlcNAc-Sp19	114.25	14.0801	12.324
51	Mana1-6(Mana1-3)Manb1-4GlcNAcb1-4GlcNAcb-Sp13	18	6.68331	37.1295														84	(3S)Galb1-4(Fuca1-3)Glcb-Sp0	113.25	4.57347	4.03839
52	GlcNAcb1-2Mana1-6(GlcNAcb1-2Mana1-3)Manb1-4GlcNAcb1-4GlcNAcb-Sp12	26	0.816497	3.14037														293	Galb1-4GlcNAcb1-3Galb1-3GlcNAcb-Sp0	112	19.5448	17.4507
53	GlcNAcb1-2Mana1-6(GlcNAcb1-2Mana1-3)Manb1-4GlcNAcb1-4GlcNAcb-Sp13	11.5	4.50925	39.2109														449	Gala1-3(Fuca1-2)Galb1-4GlcNAcb1-6(Gala1-3(Fuca1-2)Galb1-4GlcNAcb1-3)GalNAc-Sp14	109.75	13.0735	11.9121
54	Galb1-4GlcNAcb1-2Mana1-6(Galb1-4GlcNAcb1-2Mana1-3)Manb1-4GlcNAcb1-4GlcNAcb-Sp12	12	2.16025	18.0021														26	(3S)Galb1-4(6S)Glcb-Sp0	109.25	15.0638	13.7883
55	Neu5Aca2-6Galb1-4GlcNAcb1-2Mana1-6(Neu5Aca2-6Galb1-4GlcNAcb1-2Mana1-3)Manb1-4GlcNAcb1-4GlcNAcb-Sp12	22	2.16025	9.8193														298	(6P)Glcb-Sp10	109	8.28654	7.60233
56	Neu5Aca2-6Galb1-4GlcNAcb1-2Mana1-6(Neu5Aca2-6Galb1-4GlcNAcb1-2Man-a1-3)Manb1-4GlcNAcb1-4GlcNAcb-Sp21	15.5	5.06623	32.6853														367	Galb1-4(Fuca1-3)GlcNAcb1-6(Fuca1-2Galb1-4GlcNAcb1-3)Galb1-4Glc-Sp21	108.75	6.94622	6.38733
57	Neu5Aca2-6Galb1-4GlcNAcb1-2Mana1-6(Neu5Aca2-6Galb1-4GlcNAcb1-2Mana1-3)Manb1-4GlcNAcb1-4GlcNAcb-Sp24	14.25	2.21736	15.5604														167	Galb1-4GlcNAcb1-6(Galb1-3)GalNAc-Sp14	108.25	16.2558	15.0169
58	Fuca1-2Galb1-3GalNAcb1-3Gala-Sp9	30.25	4.57347	15.1189														199	Glcb1-6Glcb-Sp8	108	2.44949	2.26805
59	Fuca1-2Galb1-3GalNAcb1-3Gala1-4Galb1-4Glcb-Sp9	72.25	5.43906	7.52811														28	(3S)Galb1-3(Fuca1-4)GlcNAcb-Sp8	107.25	12.816	11.9497
60	Fuca1-2Galb1-3(Fuca1-4)GlcNAcb-Sp8	6.25	1.5	24														360	Fuca1-2Galb1-4GlcNAcb1-2Mana1-6(Fuca1-2Galb1-4GlcNAcb1-2Mana1-3)Manb1-4GlcNAcb1-4GlcNAcb-Sp20	106	4.69042	4.42492
61	Fuca1-2Galb1-3GalNAca-Sp8	57.75	1.89297	3.27787														400	Galb1-4(Fuca1-3)GlcNAcb1-3GalNAca-Sp14	103.25	11.3248	10.9683
62	Fuca1-2Galb1-3GalNAca-Sp14	40	8.90693	22.2673														118	Gala1-3Galb-Sp8	102.75	17.9699	17.4889
63	Fuca1-2Galb1-3GalNAcb1-4(Neu5Aca2-3)Galb1-4Glcb-Sp0	33	3.3665	10.2015														606	Neu5Aca2-3Galb1-4GlcNAcb1-3Galb1-4GlcNAcb1-3Galb1-4GlcNAcb1-2Mana1-6(Neu5Aca2-3Galb1-4GlcNAcb1-3Galb1-4GlcNAcb1-3Galb1-4GlcNAcb1-2Mana1-3)Manb1-4GlcNAcb1-4GlcNAcb-Sp12	102.75	26.437	25.7295
64	Fuca1-2Galb1-3GalNAcb1-4(Neu5Aca2-3)Galb1-4Glcb-Sp9	23.25	2.75379	11.8442														38	(3S)Galb-Sp8	101.25	19.5	19.2593
65	Fuca1-2Galb1-3GlcNAcb1-3Galb1-4Glcb-Sp8	28.75	2.5	8.69565														336	Neu5Aca2-3Galb1-4(Fuca1-3)GlcNAcb1-6(Neu5Aca2-3Galb1-3)GalNAc-Sp14	100.5	9.32738	9.28097
66	Fuca1-2Galb1-3GlcNAcb1-3Galb1-4Glcb-Sp10	39	6.27163	16.0811														79	Fuca1-3GlcNAcb-Sp8	99.25	11.0265	11.1098
67	Fuca1-2Galb1-3GlcNAcb-Sp0	56.75	6.23832	10.9926														18	GlcN(Gc)b-Sp8	98.5	4.79583	4.86886
68	Fuca1-2Galb1-3GlcNAcb-Sp8	50.25	5.67891	11.3013														524	Gala1-3(Fuca1-2)Galb1-3GlcNAcb1-6GalNAc-Sp14	98	20.672	21.0939
69	Fuca1-2Galb1-4(Fuca1-3)GlcNAcb1-3Galb1-4(Fuca1-3)GlcNAcb-Sp0	20.5	9.74679	47.5453														156	Galb1-4(6S)Glcb-Sp8	97.75	11.7011	11.9705
70	Fuca1-2Galb1-4(Fuca1-3)GlcNAcb1-3Galb1-4(Fuca1-3)GlcNAcb1-3Galb1-4(Fuca1-3)GlcNAcb-Sp0	40.5	3.69685	9.12801														582	GlcNAcb1-3Galb1-4GlcNAcb1-3Galb1-4GlcNAcb1-6(GlcNAcb1-3Galb1-4GlcNAcb1-3Galb1-4GlcNAb1-2)Mana1-6(GlcNAcb1-3Galb1-4GlcNAcb1-3Galb1-4GlcNAcb1-2Mana1-3)Manb1-4GlcNAcb1-4(Fuca1-6)GlcNAcb-Sp24	97	8.28654	8.54282
71	Fuca1-2Galb1-4(Fuca1-3)GlcNAcb-Sp0	8	4.08248	51.031														5	GalNAca-Sp15	96.25	75.5309	78.4737
72	Fuca1-2Galb1-4(Fuca1-3)GlcNAcb-Sp8	16.75	20.4349	121.999														125	Galb1-2Galb-Sp8	95	8.83176	9.29659
73	Fuca1-2Galb1-4GlcNAcb1-3Galb1-4GlcNAcb-Sp0	8	7.61577	95.1972														200	G-ol-Sp8	94.75	10.1448	10.7069
74	Fuca1-2Galb1-4GlcNAcb1-3Galb1-4GlcNAcb1-3Galb1-4GlcNAcb-Sp0	11	5.35413	48.6739														424	Gala1-3Galb1-3GlcNAcb1-3GalNAc-Sp14	94.75	67.2923	71.0209
75	Fuca1-2Galb1-4GlcNAcb-Sp0	73	4.96655	6.8035														358	KDNa2-3Galb1-3GalNAca-Sp14	94.25	6.5	6.89655
76	Fuca1-2Galb1-4GlcNAcb-Sp8	38.75	2.21736	5.72221														503	(3S)GalNAcb1-4(Fuca1-3)GlcNAcb-Sp8	94.25	14.9304	15.8413
77	Fuca1-2Galb1-4Glcb-Sp0	87	12.7279	14.6298														88	GlcNAcb1-3Galb1-3GalNAca-Sp8	93.75	4.57347	4.87837
78	Fuca1-2Galb-Sp8	65.75	3.86221	5.87408														321	Neu5Aca2-8Neu5Aca2-8Neu5Acb-Sp8	93.75	28.5234	30.4249
79	Fuca1-3GlcNAcb-Sp8	99.25	11.0265	11.1098														444	Fuca1-2Galb1-4 GlcNAcb1-2Mana1-6(Fuca1-2Galb1-4GlcNAcb1-2(Fuca1-2Galb1-4GlcNAcb1-4)Mana1-3)Manb1-4GlcNAcb1-4GlcNAcb-Sp12	93.5	5.32291	5.69295
80	Fuca1-4GlcNAcb-Sp8	71.5	18.5203	25.9025														180	GlcNAcb1-3GalNAca-Sp14	93.25	2.87228	3.08019
81	Fucb1-3GlcNAcb-Sp8	86.5	10.7858	12.4691														498	Fuca1-2Galb1-4GlcNAcb1-2Mana-Sp0	91.75	7.80491	8.50672
82	GalNAca1-3(Fuca1-2)Galb1-3GlcNAcb-Sp0	57.75	6.65207	11.5187														323	Galb1-3GlcNAcb1-2Mana1-6(Galb1-3GlcNAcb1-2Mana1-3)Manb1-4GlcNAcb1-4GlcNAcb-Sp19	91.25	12.2848	13.4628
83	GalNAca1-3(Fuca1-2)Galb1-4(Fuca1-3)GlcNAcb-Sp0	43.75	3.59398	8.2148														422	Gala1-3(Fuca1-2)Galb1-3GlcNAcb1-3GalNAc-Sp14	91.25	33.3304	36.5265
84	(3S)Galb1-4(Fuca1-3)Glcb-Sp0	113.25	4.57347	4.03839														313	Mana1-6Manb-Sp10	91	8.16497	8.97249
85	GalNAca1-3(Fuca1-2)Galb1-4GlcNAcb-Sp0	26.75	1.70783	6.38439														25	(3S)Galb1-4Glcb-Sp8	90.75	28.5234	31.4307
86	GalNAca1-3(Fuca1-2)Galb1-4GlcNAcb-Sp8	26	1.41421	5.43928														217	Manb1-4GlcNAcb-Sp0	90.25	6.39661	7.08766
87	GalNAca1-3(Fuca1-2)Galb1-4Glcb-Sp0	42.5	4.04145	9.5093														454	Gala1-3(Fuca1-2)Galb1-3GlcNAcb1-2Mana1-6(Gala1-3(Fuca1-2)Galb1-3GlcNAcb1-2Mana1-3)Manb1-4GlcNAcb1-4(Fuca1-6)GlcNAcb-Sp22	90.25	4.99166	5.53092
88	GlcNAcb1-3Galb1-3GalNAca-Sp8	93.75	4.57347	4.87837														566	Galb1-3GlcNAcb1-6(Galb1-3)GalNAc-Sp14	90.25	18.8392	20.8745
89	GalNAca1-3(Fuca1-2)Galb-Sp8	24.25	3.59398	14.8205														355	KDNa2-3Galb1-4(Fuca1-3)GlcNAc-Sp0	90	12.9872	14.4302
90	GalNAca1-3(Fuca1-2)Galb-Sp18	27.75	3.94757	14.2255														418	Galb1-4(Fuca1-3)GlcNAcb1-2Mana1-6(Galb1-4(Fuca1-3)GlcNAcb1-2Mana1-3)Manb1-4GlcNAcb1-4(Fuca1-6)GlcNAcb-Sp22	90	9.34523	10.3836
91	GalNAca1-3GalNAcb-Sp8	33.5	2.51661	7.51227														415	Fuca1-2Galb1-4(Fuca1-3)GlcNAcb1-3GalNAca-Sp14	89.75	13.376	14.9036
92	GalNAca1-3Galb-Sp8	46	1.82574	3.969														452	GalNAcb1-4Galb1-4Glcb-Sp0	89.5	9.14695	10.2201
93	GalNAca1-4(Fuca1-2)Galb1-4GlcNAcb-Sp8	31	6.27163	20.2311														557	GlcNAcb1-3Galb1-4GlcNAcb1-6(GlcNAcb1-3Galb1-4GlcNAcb1-2)Mana1-6(GlcNAcb1-3Galb1-4GlcNAcb1-2Man a1-3)Manb1-4GlcNAcb1-4GlcNAc-Sp24	89	5.35413	6.01587
94	GalNAcb1-3GalNAca-Sp8	51	4.76095	9.3352														151	Galb1-4(Fuca1-3)GlcNAcb-Sp0	88.75	36.3902	41.0031
95	GalNAcb1-3(Fuca1-2)Galb-Sp8	12	4.96655	41.388														155	Galb1-4(6S)Glcb-Sp0	87.75	13.2256	15.0719
96	GalNAcb1-3Gala1-4Galb1-4GlcNAcb-Sp0	42.5	12.7932	30.1017														472	Fuca1-2Galb1-3(Fuca1-4)GlcNAcb1-2Mana1-6(Fuca1-2Galb1-3(Fuca1-4)GlcNAcb1-2Mana1-3)Manb1-4GlcNAcb1-4(Fuca1-6)GlcNAcb1-4(Fuca1-6)GlcNAcb-Sp19	87.5	12.2338	13.9815
97	GalNAcb1-4(Fuca1-3)GlcNAcb-Sp0	72.25	7.5	10.3806														77	Fuca1-2Galb1-4Glcb-Sp0	87	12.7279	14.6298
98	GalNAcb1-4GlcNAcb-Sp0	45.5	4.79583	10.5403														81	Fucb1-3GlcNAcb-Sp8	86.5	10.7858	12.4691
99	GalNAcb1-4GlcNAcb-Sp8	65.75	9.10586	13.8492														447	Galb1-4GlcNAcb1-2Mana-Sp0	84.5	28.4898	33.7157
100	Gala1-2Galb-Sp8	74.75	10.5	14.0468														475	Galb1-3GlcNAcb1-2Mana1-6(GlcNAcb1-4)(Galb1-3GlcNAcb1-2Mana1-3)Manb1-4GlcNAcb1-4GlcNAcb-Sp21	84.5	7.18795	8.50645
101	Gala1-3(Fuca1-2)Galb1-3GlcNAcb-Sp0	83.75	4.19325	5.00686														101	Gala1-3(Fuca1-2)Galb1-3GlcNAcb-Sp0	83.75	4.19325	5.00686
102	Gala1-3(Fuca1-2)Galb1-3GlcNAcb-Sp8	58.5	2.64575	4.52265														446	Galb1-4(Fuca1-3)GlcNAcb1-6GalNAc-Sp14	82.5	7.93725	9.62091
103	Gala1-3(Fuca1-2)Galb1-4(Fuca1-3)GlcNAcb-Sp0	52	4.08248	7.85093														181	GlcNAcb1-3Galb-Sp8	82.25	14.66	17.8238
104	Gala1-3(Fuca1-2)Galb1-4(Fuca1-3)GlcNAcb-Sp8	45.5	5.68624	12.4972														584	GlcNAcb1-3Galb1-4GlcNAcb1-3Galb1-4GlcNAcb1-3Galb1-4GlcNAcb1-6(GlcNAcb1-3Galb1-4GlcNAcb1-3Galb1-4GlcNAcb1-3Galb1-4GlcNAb1-2)Mana1-6(GlcNAcb1-3Galb1-4GlcNAcb1-3Galb1-4GlcNAcb1-3Galb1-4GlcNAcb1-2Mana1-3)Manb1-4GlcNAcb1-4(Fuca1-6)GlcNAcb-Sp24	81.75	7.80491	9.54729
105	Gala1-3(Fuca1-2)Galb1-4GlcNAc-Sp0	35.75	3.59398	10.0531														265	Neu5Aca2-6GalNAca-Sp8	81.25	14.8633	18.2933
106	Gala1-3(Fuca1-2)Galb1-4Glcb-Sp0	31.5	9.94987	31.5869														132	Galb1-4GlcNAcb1-6GalNAc-Sp14	80.75	6.94622	8.60213
107	Gala1-3(Fuca1-2)Galb-Sp8	45.25	5.37742	11.8838														122	Gala1-4Galb1-4Glcb-Sp0	80.25	11.7296	14.6163
108	Gala1-3(Fuca1-2)Galb-Sp18	16.75	2.21736	13.2379														212	Mana1-2Mana1-6(Mana1-2Mana1-3)Mana1-6(Mana1-2Mana1-2Mana1-3)Manb1-4GlcNAcb1-4GlcNAcb-Sp12	79.75	18.4459	23.1296
109	Gala1-4(Gala1-3)Galb1-4GlcNAcb-Sp8	31.5	4.43471	14.0784														479	Neu5Aca2-6Galb1-4GlcNAcb1-6GalNAca-Sp14	79.75	6.07591	7.61869
110	Gala1-3GalNAca-Sp8	64.25	5.7373	8.92966														431	GlcNAcb1-2Mana1-6(GlcNAcb1-4)(GlcNAcb1-4(GlcNAcb1-2)Mana1-3)Manb1-4GlcNAcb1-4GlcNAc-Sp21	79	7.70281	9.7504
111	Gala1-3GalNAca-Sp16	54	6.68331	12.3765														17	GlcNAcb-Sp8	78.5	18.7172	23.8436
112	Gala1-3GalNAcb-Sp8	41.75	4.57347	10.9544														172	Galb1-4Glcb-Sp8	78	3.65148	4.68139
113	Gala1-3Galb1-4(Fuca1-3)GlcNAcb-Sp8	38.75	13.4009	34.5829														201	GlcAa-Sp8	77.75	18.1544	23.3497
114	Gala1-3Galb1-3GlcNAcb-Sp0	52.25	15.7136	30.0738														16	GlcNAcb-Sp0	77	2.16025	2.80552
115	Gala1-3Galb1-4GlcNAcb-Sp8	49.25	6.84957	13.9078														497	Gala1-3(Fuca1-2)Galb1-4GlcNAcb1-6GalNAca-Sp14	76.5	7.72442	10.0973
116	Gala1-3Galb1-4Glcb-Sp0	41.5	8.73689	21.0528														128	Galb1-3(Fuca1-4)GlcNAc-Sp0	76.25	7.13559	9.35815
117	Gala1-3Galb1-4Glc-Sp10	67.75	8.22091	12.1342														196	Glca1-4Glca-Sp8	75.75	10.6262	14.028
118	Gala1-3Galb-Sp8	102.75	17.9699	17.4889														248	Fuca1-2(6S)Galb1-4Glcb-Sp0	75.25	11.5289	15.3209
119	Gala1-4(Fuca1-2)Galb1-4GlcNAcb-Sp8	50.25	9.5	18.9055														100	Gala1-2Galb-Sp8	74.75	10.5	14.0468
120	Gala1-4Galb1-4GlcNAcb-Sp0	49.5	2.64575	5.34495														528	Neu5Aca2-3Galb1-3GalNAcb1-4Galb1-4Glcb-Sp0	74.5	12.2338	16.4213
121	Gala1-4Galb1-4GlcNAcb-Sp8	52.5	15.6098	29.733														605	Neu5Aca2-6Galb1-4GlcNAcb1-3Galb1-4GlcNAcb1-3Galb1-4GlcNAcb1-2Mana1-6(Neu5Aca2-6Galb1-4GlcNAcb1-3Galb1-4GlcNAcb1-3Galb1-4GlcNAcb1-2Mana1-3)Manb1-4GlcNAcb1-4GlcNAcb-Sp12	74.5	7.32575	9.83323
122	Gala1-4Galb1-4Glcb-Sp0	80.25	11.7296	14.6163														489	Galb1-3(Fuca1-4)GlcNAcb1-6GalNAca-Sp14	74.25	9.06918	12.2144
123	Gala1-4GlcNAcb-Sp8	64.25	7.80491	12.1477														377	Neu5Aca2-3Galb1-4(Fuca1-3)GlcNAcb1-3GalNAca-Sp14	73.75	10.6575	14.4509
124	Gala1-6Glcb-Sp8	121.5	10.3763	8.54013														41	(6P)Mana-Sp8	73	11.1654	15.2951
125	Galb1-2Galb-Sp8	95	8.83176	9.29659														75	Fuca1-2Galb1-4GlcNAcb-Sp0	73	4.96655	6.8035
126	Galb1-3(Fuca1-4)GlcNAcb1-3Galb1-4(Fuca1-3)GlcNAcb-Sp0	18.5	3.41565	18.463														130	Fuca1-4(Galb1-3)GlcNAcb-Sp8	72.75	16.7606	23.0386
127	Galb1-3GlcNAcb1-3Galb1-4(Fuca1-3)GlcNAcb-Sp0	16	3.55903	22.2439														59	Fuca1-2Galb1-3GalNAcb1-3Gala1-4Galb1-4Glcb-Sp9	72.25	5.43906	7.52811
128	Galb1-3(Fuca1-4)GlcNAc-Sp0	76.25	7.13559	9.35815														97	GalNAcb1-4(Fuca1-3)GlcNAcb-Sp0	72.25	7.5	10.3806
129	Galb1-3(Fuca1-4)GlcNAc-Sp8	29.25	4.42531	15.1293														169	Galb1-4GlcNAcb-Sp8	72.25	7.932	10.9786
130	Fuca1-4(Galb1-3)GlcNAcb-Sp8	72.75	16.7606	23.0386														168	Galb1-4GlcNAcb-Sp0	71.75	12.7115	17.7164
131	Galb1-4GlcNAcb1-6GalNAca-Sp8	4.25	2.62996	61.8813														80	Fuca1-4GlcNAcb-Sp8	71.5	18.5203	25.9025
132	Galb1-4GlcNAcb1-6GalNAc-Sp14	80.75	6.94622	8.60213														570	Galb1-3GlcNAcb1-3Galb1-4GlcNAcb1-3Galb1-4GlcNAcb1-6(Galb1-3GlcNAcb1-3Galb1-4GlcNAcb1-3Galb1-4GlcNAb1-2)Mana1-6(Galb1-3GlcNAcb1-3Galb1-4GlcNAcb1-3Galb1-4GlcNAcb1-2Mana1-3)Manb1-4GlcNAcb1-4(Fuca1-6)GlcNAcb-Sp24	71.5	3.41565	4.77713
133	GlcNAcb1-6(Galb1-3)GalNAca-Sp8	64.25	15.9452	24.8175														35	(3S)Galb1-4(6S)GlcNAcb-Sp8	70.25	13.4257	19.1113
134	GlcNAcb1-6(Galb1-3)GalNAca-Sp14	55.25	7.41058	13.4128														471	Fuca1-2Galb1-4(Fuca1-3)GlcNAcb1-2Mana1-6(Fuca1-2Galb1-4(Fuca1-3)GlcNAcb1-2Mana1-3)Manb1-4GlcNAcb1-4(Fuca1-6)GlcNAcb-Sp24	70.25	6.84957	9.75028
135	Neu5Aca2-6(Galb1-3)GalNAca-Sp8	41	4.69042	11.44														42	(6S)Galb1-4Glcb-Sp0	69.5	4.12311	5.93253
136	Neu5Aca2-6(Galb1-3)GalNAca-Sp14	50.5	3.69685	7.32049														171	Galb1-4Glcb-Sp0	69.5	6.75771	9.72333
137	Neu5Acb2-6(Galb1-3)GalNAca-Sp8	15	14.7648	98.4322														213	Mana1-6(Mana1-3)Mana-Sp9	69	12.9357	18.7474
138	Neu5Aca2-6(Galb1-3)GlcNAcb1-4Galb1-4Glcb-Sp10	15.75	0.957427	6.0789														149	Galb1-3GlcNAcb-Sp0	68.5	4.20317	6.13602
139	Galb1-3GalNAca-Sp8	34.25	4.272	12.473														273	Neu5Aca2-6Galb1-4Glcb-Sp8	68.25	7.27438	10.6584
140	Galb1-3GalNAca-Sp14	55	6.68331	12.1515														504	Fuca1-2Galb1-3GlcNAcb1-6(Fuca1-2Galb1-3GlcNAcb1-3)GalNAca-Sp14	68.25	2.21736	3.24887
141	Galb1-3GalNAca-Sp16	41	4.08248	9.95728														8	Rhaa-Sp8	68	21.9241	32.2413
142	Galb1-3GalNAcb-Sp8	60.5	5.44671	9.00283														117	Gala1-3Galb1-4Glc-Sp10	67.75	8.22091	12.1342
143	Galb1-3GalNAcb1-3Gala1-4Galb1-4Glcb-Sp0	44	12.1929	27.7111														45	(6S)Galb1-4(6S)Glcb-Sp8	67	6.37704	9.51797
144	Galb1-3GalNAcb1-4(Neu5Aca2-3)Galb1-4Glcb-Sp0	18.25	5.37742	29.4653														281	Neu5Gca2-3Galb1-3GlcNAcb-Sp0	66.75	7.71902	11.5641
145	Galb1-3GalNAcb1-4Galb1-4Glcb-Sp8	66.5	1.73205	2.60459														145	Galb1-3GalNAcb1-4Galb1-4Glcb-Sp8	66.5	1.73205	2.60459
146	Galb1-3Galb-Sp8	197.25	181.274	91.9006														274	Neu5Aca2-6Galb-Sp8	66.5	5.19615	7.81376
147	Galb1-3GlcNAcb1-3Galb1-4GlcNAcb-Sp0	33.5	3.69685	11.0354														237	Neu5Aca2-3GalNAcb1-4GlcNAcb-Sp0	66.25	6.94622	10.4849
148	Galb1-3GlcNAcb1-3Galb1-4Glcb-Sp10	29.75	2.06155	6.92959														439	Galb1-6Galb-Sp10	66	12.5167	18.9646
149	Galb1-3GlcNAcb-Sp0	68.5	4.20317	6.13602														78	Fuca1-2Galb-Sp8	65.75	3.86221	5.87408
150	Galb1-3GlcNAcb-Sp8	52.75	5.90903	11.202														99	GalNAcb1-4GlcNAcb-Sp8	65.75	9.10586	13.8492
151	Galb1-4(Fuca1-3)GlcNAcb-Sp0	88.75	36.3902	41.0031														245	Neu5Aca2-3Galb-Sp8	65.75	3.77492	5.74132
152	Galb1-4(Fuca1-3)GlcNAcb-Sp8	52.5	4.43471	8.44707														191	GlcNAcb1-4GlcNAcb1-4GlcNAcb-Sp8	65.5	1.29099	1.97098
153	Galb1-4(Fuca1-3)GlcNAcb1-3Galb1-4(Fuca1-3)GlcNAcb-Sp0	46.25	4.19325	9.06648														280	Neu5Gca2-3Galb1-3(Fuca1-4)GlcNAcb-Sp0	65.5	5.32291	8.12657
154	Galb1-4(Fuca1-3)GlcNAcb1-3Galb1-4(Fuca1-3)GlcNAcb1-3Galb1-4(Fuca1-3)GlcNAcb-Sp0	13	1.41421	10.8786														338	GlcNAca1-4Galb1-4GlcNAcb-Sp0	64.75	10.3401	15.9692
155	Galb1-4(6S)Glcb-Sp0	87.75	13.2256	15.0719														491	(3S)Galb1-3(Fuca1-4)GlcNAcb-Sp0	64.75	11.7011	18.0713
156	Galb1-4(6S)Glcb-Sp8	97.75	11.7011	11.9705														110	Gala1-3GalNAca-Sp8	64.25	5.7373	8.92966
157	Galb1-4GalNAca1-3(Fuca1-2)Galb1-4GlcNAcb-Sp8	24	6.97615	29.0673														123	Gala1-4GlcNAcb-Sp8	64.25	7.80491	12.1477
158	Galb1-4GalNAcb1-3(Fuca1-2)Galb1-4GlcNAcb-Sp8	24.5	4.79583	19.5748														133	GlcNAcb1-6(Galb1-3)GalNAca-Sp8	64.25	15.9452	24.8175
159	Galb1-4GlcNAcb1-3GalNAca-Sp8	46	6	13.0435														189	GlcNAcb1-4GlcNAcb1-4GlcNAcb1-4GlcNAcb1-4GlcNAcb1-4GlcNAcb1-Sp8	64	6.0553	9.46141
160	Galb1-4GlcNAcb1-3GalNAc-Sp14	27.75	0.957427	3.45019														205	KDNa2-3Galb1-3GlcNAcb-Sp0	64	13.466	21.0406
161	Galb1-4GlcNAcb1-3Galb1-4(Fuca1-3)GlcNAcb1-3Galb1-4(Fuca1-3)GlcNAcb-Sp0	26.25	4.64579	17.6982														311	GlcNAcb1-4GlcNAcb-Sp12	63.25	6.89807	10.906
162	Galb1-4GlcNAcb1-3Galb1-4GlcNAcb1-3Galb1-4GlcNAcb-Sp0	20	2.44949	12.2474														244	Neu5Aca2-6(Neu5Aca2-3Galb1-3)GalNAca-Sp14	62.75	17.3085	27.5832
163	Galb1-4GlcNAcb1-3Galb1-4GlcNAcb-Sp0	14.5	0.57735	3.98173														287	Neu5Gca-Sp8	62.75	8.80814	14.0369
164	Galb1-4GlcNAcb1-3Galb1-4Glcb-Sp0	35.5	2.88675	8.13169														306	GalNAcb1-3Galb-Sp8	62.5	9.25563	14.809
165	Galb1-4GlcNAcb1-3Galb1-4Glcb-Sp8	6.25	0.957427	15.3188														341	GlcNAca1-4Galb1-4GlcNAcb1-3Galb1-4(Fuca1-3)GlcNAcb1-3Galb1-4(Fuca1-3)GlcNAcb-Sp0	62.5	3.69685	5.91495
166	Galb1-4GlcNAcb1-6(Galb1-3)GalNAca-Sp8	128.5	11.3871	8.86158														370	Gala1-3(Fuca1-2)Galb1-4GlcNAcb1-2Mana1-6(Gala1-3(Fuca1-2)Galb1-4GlcNAcb1-2Mana1-3)Manb1-4GlcNAcb1-4GlcNAcb-Sp20	61.75	7.63217	12.3598
167	Galb1-4GlcNAcb1-6(Galb1-3)GalNAc-Sp14	108.25	16.2558	15.0169														170	Galb1-4GlcNAcb-Sp23	61.5	4.12311	6.70424
168	Galb1-4GlcNAcb-Sp0	71.75	12.7115	17.7164														435	Galb1-4GlcNAcb1-2Mana1-6(GlcNAcb1-4)(Galb1-4GlcNAcb1-4(Galb1-4GlcNAcb1-2)Mana1-3)Manb1-4GlcNAcb1-4GlcNAc-Sp21	61.5	10.247	16.6617
169	Galb1-4GlcNAcb-Sp8	72.25	7.932	10.9786														339	GlcNAca1-4Galb1-3GlcNAcb-Sp0	61	14.6969	24.0933
170	Galb1-4GlcNAcb-Sp23	61.5	4.12311	6.70424														142	Galb1-3GalNAcb-Sp8	60.5	5.44671	9.00283
171	Galb1-4Glcb-Sp0	69.5	6.75771	9.72333														468	Glca1-6Glca1-6Glca1-6Glcb-Sp10	60.5	4.65475	7.6938
172	Galb1-4Glcb-Sp8	78	3.65148	4.68139														537	Galb1-3GalNAcb1-3Gal-Sp21	60.25	11.8989	19.7492
173	GlcNAca1-3Galb1-4GlcNAcb-Sp8	28.5	1.29099	4.52981														204	GlcAb1-6Galb-Sp8	59.75	1.25831	2.10595
174	GlcNAca1-6Galb1-4GlcNAcb-Sp8	26	3.74166	14.391														410	Galb1-3GalNAcb1-4(Neu5Aca2-8Neu5Aca2-3)Galb1-4Glcb-Sp0	59.75	2.06155	3.4503
175	GlcNAcb1-2Galb1-3GalNAca-Sp8	43.5	5.44671	12.5212														520	Gala1-3Galb1-4GlcNAcb1-2Mana-Sp0	59.75	11.0567	18.5049
176	GlcNAcb1-6(GlcNAcb1-3)GalNAca-Sp8	30.25	3.86221	12.7676														588	Galb1-4GlcNAcb1-3Galb1-4GlcNAcb1-3GalNAca-Sp14	59.75	16.4393	27.5134
177	GlcNAcb1-6(GlcNAcb1-3)GalNAca-Sp14	169.5	10.0167	5.90953														275	Neu5Aca2-8Neu5Aca-Sp8	59.5	8.02081	13.4803
178	GlcNAcb1-6(GlcNAcb1-3)Galb1-4GlcNAcb-Sp8	40	4.96655	12.4164														495	Galb1-4(Fuca1-3)GlcNAcb1-2Mana-Sp0	59.5	7.14143	12.0024
179	GlcNAcb1-3GalNAca-Sp8	52.5	3.31662	6.31738														457	Galb1-4GlcNAcb1-6(Galb1-4GlcNAcb1-2)Mana1-6(Galb1-4GlcNAcb1-2Mana1-3)Manb1-4GlcNAcb1-4GlcNAcb-Sp19	59.25	8.95824	15.1194
180	GlcNAcb1-3GalNAca-Sp14	93.25	2.87228	3.08019														102	Gala1-3(Fuca1-2)Galb1-3GlcNAcb-Sp8	58.5	2.64575	4.52265
181	GlcNAcb1-3Galb-Sp8	82.25	14.66	17.8238														294	Neu5Aca2-3Galb1-3GlcNAcb1-3Galb1-3GlcNAcb-Sp0	58.5	17.5594	30.0161
182	GlcNAcb1-3Galb1-4GlcNAcb-Sp0	48.25	9.97914	20.6822														202	GlcAb-Sp8	58	3.26599	5.63101
183	GlcNAcb1-3Galb1-4GlcNAcb-Sp8	36.5	5.44671	14.9225														223	Neu5Aca2-3Galb1-3GalNAca-Sp8	58	12.6754	21.8542
184	GlcNAcb1-3Galb1-4GlcNAcb1-3Galb1-4GlcNAcb-Sp0	36.25	1.5	4.13793														61	Fuca1-2Galb1-3GalNAca-Sp8	57.75	1.89297	3.27787
185	GlcNAcb1-3Galb1-4Glcb-Sp0	51	6.16441	12.0871														82	GalNAca1-3(Fuca1-2)Galb1-3GlcNAcb-Sp0	57.75	6.65207	11.5187
186	GlcNAcb1-4-MDPLys	22	3.16228	14.374														192	GlcNAcb1-6GalNAca-Sp8	57.5	5.06623	8.81083
187	GlcNAcb1-6(GlcNAcb1-4)GalNAca-Sp8	22.75	0.957427	4.20847														67	Fuca1-2Galb1-3GlcNAcb-Sp0	56.75	6.23832	10.9926
188	GlcNAcb1-4Galb1-4GlcNAcb-Sp8	46.25	6.55108	14.1645														445	Fuca1-2Galb1-4(Fuca1-3)GlcNAcb1-2Mana1-6(Fuca1-2Galb1-4(Fuca1-3)GlcNAcb1-4(Fuca1-2Galb1-4(Fuca1-3)GlcNAcb1-2)Mana1-3)Manb1-4GlcNAcb1-4GlcNAcb-Sp12	56.5	11.7331	20.7666
189	GlcNAcb1-4GlcNAcb1-4GlcNAcb1-4GlcNAcb1-4GlcNAcb1-4GlcNAcb1-Sp8	64	6.0553	9.46141														451	Neu5Aca2-8Neu5Aca2-3Galb1-3GalNAcb1-4(Neu5Aca2-8Neu5Aca2-3)Galb1-4Glcb-Sp0	56.5	8.34666	14.7728
190	GlcNAcb1-4GlcNAcb1-4GlcNAcb1-4GlcNAcb1-4GlcNAcb1-Sp8	26.75	7.22842	27.0221														31	(3S)Galb1-3GlcNAcb-Sp8	55.75	10.3401	18.5472
191	GlcNAcb1-4GlcNAcb1-4GlcNAcb-Sp8	65.5	1.29099	1.97098														29	(3S)Galb1-3GalNAca-Sp8	55.25	17.6328	31.9146
192	GlcNAcb1-6GalNAca-Sp8	57.5	5.06623	8.81083														134	GlcNAcb1-6(Galb1-3)GalNAca-Sp14	55.25	7.41058	13.4128
193	GlcNAcb1-6GalNAca-Sp14	49	1.82574	3.726														262	Fuca1-2Galb1-4(6S)Glcb-Sp0	55.25	4.99166	9.03468
194	GlcNAcb1-6Galb1-4GlcNAcb-Sp8	39	8.98146	23.0294														519	Neu5Aca2-6Galb1-4GlcNAcb1-2Man-Sp0	55.25	20.0395	36.2707
195	Glca1-4Glcb-Sp8	30.25	3.40343	11.251														550	Galb1-3GlcNAcb1-3Galb1-4GlcNAcb1-2Mana1-6(Galb1-3GlcNAcb1-3Galb1-4GlcNAcb1-2Mana1-3)Manb1-4GlcNAcb1-4GlcNAc-Sp25	55.25	4.78714	8.6645
196	Glca1-4Glca-Sp8	75.75	10.6262	14.028														140	Galb1-3GalNAca-Sp14	55	6.68331	12.1515
197	Glca1-6Glca1-6Glcb-Sp8	10	0.816497	8.16497														426	Gala1-3(Fuca1-2)Galb1-4GlcNAcb1-2Mana1-6(Gala1-3(Fuca1-2)Galb1-4GlcNAcb1-2Mana1-3)Manb1-4GlcNAcb1-4(Fuca1-6)GlcNAcb-Sp22	54.75	0.957427	1.74873
198	Glcb1-4Glcb-Sp8	53.25	2.62996	4.93888														285	Neu5Gca2-6GalNAca-Sp0	54.25	6.13052	11.3005
199	Glcb1-6Glcb-Sp8	108	2.44949	2.26805														111	Gala1-3GalNAca-Sp16	54	6.68331	12.3765
200	G-ol-Sp8	94.75	10.1448	10.7069														23	6S(3S)Galb1-4GlcNAcb-Sp0	53.75	6.60177	12.2824
201	GlcAa-Sp8	77.75	18.1544	23.3497														203	GlcAb1-3Galb-Sp8	53.75	10.8743	20.2312
202	GlcAb-Sp8	58	3.26599	5.63101														284	Neu5Gca2-3Galb1-4Glcb-Sp0	53.75	5.90903	10.9935
203	GlcAb1-3Galb-Sp8	53.75	10.8743	20.2312														499	Fuca1-2Galb1-3(6S)GlcNAcb-Sp0	53.75	4.272	7.94791
204	GlcAb1-6Galb-Sp8	59.75	1.25831	2.10595														47	(6S)GlcNAcb-Sp8	53.25	8.09835	15.2082
205	KDNa2-3Galb1-3GlcNAcb-Sp0	64	13.466	21.0406														198	Glcb1-4Glcb-Sp8	53.25	2.62996	4.93888
206	KDNa2-3Galb1-4GlcNAcb-Sp0	42	5.71548	13.6083														249	Neu5Aca2-3Galb1-3GlcNAcb-Sp0	53.25	3.77492	7.08905
207	Mana1-2Mana1-2Mana1-3Mana-Sp9	16.75	1.5	8.95522														353	Galb1-3GlcNAcb1-2Mana1-6(Galb1-3GlcNAcb1-2Mana1-3)Manb1-4GlcNAcb1-4(Fuca1-6)GlcNAcb-Sp22	53	2	3.77358
208	Mana1-2Mana1-6(Mana1-2Mana1-3)Mana-Sp9	32.25	1.25831	3.90172														150	Galb1-3GlcNAcb-Sp8	52.75	5.90903	11.202
209	Mana1-2Mana1-3Mana-Sp9	39.5	2.64575	6.6981														493	Fuca1-2Galb1-4GlcNAcb1-6GalNAca-Sp14	52.75	8.09835	15.3523
210	Mana1-6(Mana1-2Mana1-3)Mana1-6(Mana1-2Mana1-3)Manb1-4GlcNAcb1-4GlcNAcb-Sp12	24.75	3.20156	12.9356														121	Gala1-4Galb1-4GlcNAcb-Sp8	52.5	15.6098	29.733
211	Mana1-2Mana1-6(Mana1-3)Mana1-6(Mana1-2Mana1-2Mana1-3)Manb1-4GlcNAcb1-4GlcNAcb-Sp12	29.75	4.99166	16.7787														152	Galb1-4(Fuca1-3)GlcNAcb-Sp8	52.5	4.43471	8.44707
212	Mana1-2Mana1-6(Mana1-2Mana1-3)Mana1-6(Mana1-2Mana1-2Mana1-3)Manb1-4GlcNAcb1-4GlcNAcb-Sp12	79.75	18.4459	23.1296														179	GlcNAcb1-3GalNAca-Sp8	52.5	3.31662	6.31738
213	Mana1-6(Mana1-3)Mana-Sp9	69	12.9357	18.7474														356	KDNa2-6Galb1-4GlcNAc-Sp0	52.5	7.14143	13.6027
214	Mana1-2Mana1-2Mana1-6(Mana1-3)Mana-Sp9	41.75	1.25831	3.01391														114	Gala1-3Galb1-3GlcNAcb-Sp0	52.25	15.7136	30.0738
215	Mana1-6(Mana1-3)Mana1-6(Mana1-2Mana1-3)Manb1-4GlcNAcb1-4GlcNAcb-Sp12	29.75	6.39661	21.5012														466	Gala1-3(Fuca1-2)Galb1-3GalNAca-Sp8	52.25	11.7011	22.3945
216	Mana1-6(Mana1-3)Mana1-6(Mana1-3)Manb1-4GlcNAcb1-4GlcNAcb-Sp12	25.25	1.25831	4.98339														567	Galb1-4GlcNAcb1-3Galb1-4GlcNAcb1-3Galb1-4GlcNAcb1-3Galb1-4GlcNAcb1-3Galb1-4GlcNAcb1-3Galb1-4GlcNAcb1-2Mana1-6(Galb1-4GlcNAcb1-3Galb1-4GlcNAcb1-3Galb1-4GlcNAcb1-3Galb1-4GlcNAcb1-3Galb1-4GlcNAcb1-3Galb1-4GlcNAcb1-2Mana1-3)Manb1-4GlcNAcb1-4GlcNAcb-Sp25	52.25	4.11299	7.87175
217	Manb1-4GlcNAcb-Sp0	90.25	6.39661	7.08766														103	Gala1-3(Fuca1-2)Galb1-4(Fuca1-3)GlcNAcb-Sp0	52	4.08248	7.85093
218	Neu5Aca2-3Galb1-4GlcNAcb1-3Galb1-4(Fuca1-3)GlcNAcb-Sp0	10.75	1.70783	15.8867														417	GalNAca1-3(Fuca1-2)Galb1-4(Fuca1-3)GlcNAcb1-3GalNAc-Sp14	52	8.90693	17.1287
219	(3S)Galb1-4(Fuca1-3)(6S)GlcNAcb-Sp8	23.5	2.38048	10.1297														277	Galb1-3(Fuca1-4)GlcNAcb1-3Galb1-3(Fuca1-4)GlcNAcb-Sp0	51.75	49.6278	95.8991
220	Fuca1-2(6S)Galb1-4GlcNAcb-Sp0	44.5	5.56776	12.5118														94	GalNAcb1-3GalNAca-Sp8	51	4.76095	9.3352
221	Fuca1-2Galb1-4(6S)GlcNAcb-Sp8	49.25	10.6575	21.6397														185	GlcNAcb1-3Galb1-4Glcb-Sp0	51	6.16441	12.0871
222	Fuca1-2(6S)Galb1-4(6S)Glcb-Sp0	132	9.30949	7.05265														22	6S(3S)Galb1-4(6S)GlcNAcb-Sp0	50.75	5.31507	10.4731
223	Neu5Aca2-3Galb1-3GalNAca-Sp8	58	12.6754	21.8542														136	Neu5Aca2-6(Galb1-3)GalNAca-Sp14	50.5	3.69685	7.32049
224	Neu5Aca2-3Galb1-3GalNAca-Sp14	117.25	17.2313	14.6962														68	Fuca1-2Galb1-3GlcNAcb-Sp8	50.25	5.67891	11.3013
225	GalNAcb1-4(Neu5Aca2-8Neu5Aca2-8Neu5Aca2-8Neu5Aca2-3)Galb1-4Glcb-Sp0	6.25	0.957427	15.3188														119	Gala1-4(Fuca1-2)Galb1-4GlcNAcb-Sp8	50.25	9.5	18.9055
226	GalNAcb1-4(Neu5Aca2-8Neu5Aca2-8Neu5Aca2-3)Galb1-4Glcb-Sp0	29.75	3.20156	10.7616														397	Galb1-4GlcNAcb1-2Mana1-6(GlcNAcb1-2Mana1-3)Manb1-4GlcNAcb1-4GlcNAc-Sp12	50.25	17.6517	35.1278
227	Neu5Aca2-8Neu5Aca2-8Neu5Aca2-3Galb1-4Glcb-Sp0	19.75	8.22091	41.6249														514	(3S)GalNAcb1-4GlcNAc-Sp8	50.25	12.5266	24.9286
228	GalNAcb1-4(Neu5Aca2-8Neu5Aca2-3)Galb1-4Glcb-Sp0	21.5	2.51661	11.7052														30	(3S)Galb1-3GlcNAcb-Sp0	50	5.88784	11.7757
229	Neu5Aca2-8Neu5Aca2-8Neu5Aca-Sp8	21.25	4.272	20.1035														40	(4S)Galb1-4GlcNAcb-Sp8	50	7.25718	14.5144
230	Neu5Aca2-3(6S)Galb1-4(Fuca1-3)GlcNAcb-Sp8	3.5	1.29099	36.8856														50	Mana1-6(Mana1-3)Manb1-4GlcNAcb1-4GlcNAcb-Sp12	49.75	6.94622	13.9623
231	GalNAcb1-4(Neu5Aca2-3)Galb1-4GlcNAcb-Sp0	16.5	1.29099	7.82421														282	Neu5Gca2-3Galb1-4(Fuca1-3)GlcNAcb-Sp0	49.75	3.40343	6.84106
232	GalNAcb1-4(Neu5Aca2-3)Galb1-4GlcNAcb-Sp8	26.5	13.7235	51.7866														559	Gala1-3Galb1-4GlcNAcb1-2Mana1-6(Gala1-3Galb1-4GlcNAcb1-2Mana1-3)Manb1-4GlcNAcb1-4GlcNAc-Sp24	49.75	2.06155	4.14382
233	GalNAcb1-4(Neu5Aca2-3)Galb1-4Glcb-Sp0	34.75	9.67385	27.8384														120	Gala1-4Galb1-4GlcNAcb-Sp0	49.5	2.64575	5.34495
234	Neu5Aca2-3Galb1-3GalNAcb1-4(Neu5Aca2-3)Galb1-4Glcb-Sp0	43.75	4.272	9.76458														238	Neu5Aca2-3Galb1-3(6S)GlcNAc-Sp8	49.5	14.5717	29.4377
235	Neu5Aca2-6(Neu5Aca2-3)GalNAca-Sp8	153	7.48331	4.89106														302	Galb1-4GlcNAcb1-6(Galb1-4GlcNAcb1-3)Galb1-4GlcNAc-Sp0	49.5	6.02771	12.1772
236	Neu5Aca2-3GalNAca-Sp8	138.25	11.2953	8.17018														115	Gala1-3Galb1-4GlcNAcb-Sp8	49.25	6.84957	13.9078
237	Neu5Aca2-3GalNAcb1-4GlcNAcb-Sp0	66.25	6.94622	10.4849														221	Fuca1-2Galb1-4(6S)GlcNAcb-Sp8	49.25	10.6575	21.6397
238	Neu5Aca2-3Galb1-3(6S)GlcNAc-Sp8	49.5	14.5717	29.4377														608	GlcNAcb1-3Fuca-Sp21	49.25	5.67891	11.5308
239	Neu5Aca2-3Galb1-3(Fuca1-4)GlcNAcb-Sp8	19	1.63299	8.5947														193	GlcNAcb1-6GalNAca-Sp14	49	1.82574	3.726
240	Neu5Aca2-3Galb1-3(Fuca1-4)GlcNAcb1-3Galb1-4(Fuca1-3)GlcNAcb-Sp0	46.25	15.3921	33.2802														304	Galb1-4GlcNAca1-6Galb1-4GlcNAcb-Sp0	49	4.24264	8.65845
241	Neu5Aca2-3Galb1-4(Neu5Aca2-3Galb1-3)GlcNAcb-Sp8	9.75	2.87228	29.4593														182	GlcNAcb1-3Galb1-4GlcNAcb-Sp0	48.25	9.97914	20.6822
242	Neu5Aca2-3Galb1-3(6S)GalNAca-Sp8	46.75	9.17878	19.6338														403	Gala1-4Galb1-4GlcNAcb1-2Mana1-6(Gala1-4Galb1-4GlcNAcb1-2Mana1-3)Manb1-4GlcNAcb1-4GlcNAcb-Sp24	47.25	3.20156	6.77579
243	Neu5Aca2-6(Neu5Aca2-3Galb1-3)GalNAca-Sp8	28	14.8549	53.053														242	Neu5Aca2-3Galb1-3(6S)GalNAca-Sp8	46.75	9.17878	19.6338
244	Neu5Aca2-6(Neu5Aca2-3Galb1-3)GalNAca-Sp14	62.75	17.3085	27.5832														272	Neu5Aca2-6Galb1-4Glcb-Sp0	46.75	2.21736	4.74301
245	Neu5Aca2-3Galb-Sp8	65.75	3.77492	5.74132														153	Galb1-4(Fuca1-3)GlcNAcb1-3Galb1-4(Fuca1-3)GlcNAcb-Sp0	46.25	4.19325	9.06648
246	Neu5Aca2-3Galb1-3GalNAcb1-3Gala1-4Galb1-4Glcb-Sp0	32.25	5.96518	18.4967														188	GlcNAcb1-4Galb1-4GlcNAcb-Sp8	46.25	6.55108	14.1645
247	Neu5Aca2-3Galb1-3GlcNAcb1-3Galb1-4GlcNAcb-Sp0	11.75	2.06155	17.5451														240	Neu5Aca2-3Galb1-3(Fuca1-4)GlcNAcb1-3Galb1-4(Fuca1-3)GlcNAcb-Sp0	46.25	15.3921	33.2802
248	Fuca1-2(6S)Galb1-4Glcb-Sp0	75.25	11.5289	15.3209														92	GalNAca1-3Galb-Sp8	46	1.82574	3.969
249	Neu5Aca2-3Galb1-3GlcNAcb-Sp0	53.25	3.77492	7.08905														159	Galb1-4GlcNAcb1-3GalNAca-Sp8	46	6	13.0435
250	Neu5Aca2-3Galb1-3GlcNAcb-Sp8	4.25	3.20156	75.3309														425	Fuca1-2Galb1-3GlcNAcb1-2Mana1-6(Fuca1-2Galb1-3GlcNAcb1-2Mana1-3)Manb1-4GlcNAcb1-4(Fuca1-6)GlcNAcb-Sp22	46	4.08248	8.87496
251	Neu5Aca2-3Galb1-4(6S)GlcNAcb-Sp8	45	3.55903	7.90895														590	Galb1-4GlcNAcb1-3Galb1-4GlcNAcb1-6(Galb1-4GlcNAcb1-3Galb1-4GlcNAcb1-3)GalNAca-Sp14	46	2.82843	6.14875
252	Neu5Aca2-3Galb1-4(Fuca1-3)(6S)GlcNAcb-Sp8	29.5	5.8023	19.6688														98	GalNAcb1-4GlcNAcb-Sp0	45.5	4.79583	10.5403
253	Neu5Aca2-3Galb1-4(Fuca1-3)GlcNAcb1-3Galb1-4(Fuca1-3)GlcNAcb1-3Galb1-4(Fuca1-3)GlcNAcb-Sp0	45.5	4.3589	9.58														104	Gala1-3(Fuca1-2)Galb1-4(Fuca1-3)GlcNAcb-Sp8	45.5	5.68624	12.4972
254	Neu5Aca2-3Galb1-4(Fuca1-3)GlcNAcb-Sp0	42.75	18.246	42.6807														253	Neu5Aca2-3Galb1-4(Fuca1-3)GlcNAcb1-3Galb1-4(Fuca1-3)GlcNAcb1-3Galb1-4(Fuca1-3)GlcNAcb-Sp0	45.5	4.3589	9.58
255	Neu5Aca2-3Galb1-4(Fuca1-3)GlcNAcb-Sp8	23.25	3.30404	14.2109														469	Glca1-4Glca1-4Glca1-4Glcb-Sp10	45.5	13.404	29.4593
256	Neu5Aca2-3Galb1-4(Fuca1-3)GlcNAcb1-3Galb-Sp8	13.25	3.40343	25.6863														513	GalNAcb1-4(6S)GlcNAc-Sp8	45.5	6.95222	15.2796
257	Neu5Aca2-3Galb1-4(Fuca1-3)GlcNAcb1-3Galb1-4GlcNAcb-Sp8	33.5	3.69685	11.0354														27	(3S)Galb1-4(6S)Glcb-Sp8	45.25	6.65207	14.7007
258	Neu5Aca2-3Galb1-4GlcNAcb1-3Galb1-4GlcNAcb1-3Galb1-4GlcNAcb-Sp0	9	0	0														32	(3S)Galb1-4(Fuca1-3)GlcNAc-Sp0	45.25	12.9968	28.7222
259	Neu5Aca2-3Galb1-4GlcNAcb-Sp0	36.5	3.10913	8.51815														107	Gala1-3(Fuca1-2)Galb-Sp8	45.25	5.37742	11.8838
260	Neu5Aca2-3Galb1-4GlcNAcb-Sp8	26	4.24264	16.3178														251	Neu5Aca2-3Galb1-4(6S)GlcNAcb-Sp8	45	3.55903	7.90895
261	Neu5Aca2-3Galb1-4GlcNAcb1-3Galb1-4GlcNAcb-Sp0	15	2.16025	14.4016														333	GalNAcb1-3Gala1-4Galb1-4GlcNAcb1-3Galb1-4Glcb-Sp0	45	32.2387	71.6415
262	Fuca1-2Galb1-4(6S)Glcb-Sp0	55.25	4.99166	9.03468														507	Galb1-4GlcNAcb1-6(Galb1-4GlcNAcb1-2)Mana1-6(GlcNAcb1-4)Galb1-4GlcNAcb1-4(Gal b1-4GlcNAcb1-2)Mana1-3)Manb1-4GlcNAcb1-4(Fuca1-6)GlcNAc-Sp21	45	6.733	14.9622
263	Neu5Aca2-3Galb1-4Glcb-Sp0	41.25	14.8633	36.0322														523	Galb1-3GlcNAcb1-2Mana-Sp0	45	5.35413	11.8981
264	Neu5Aca2-3Galb1-4Glcb-Sp8	116.75	60.5165	51.8343														220	Fuca1-2(6S)Galb1-4GlcNAcb-Sp0	44.5	5.56776	12.5118
265	Neu5Aca2-6GalNAca-Sp8	81.25	14.8633	18.2933														437	Galb1-4GlcNAcb1-6(Galb1-4GlcNAcb1-2)Mana1-6(GlcNAcb1-4)(Galb1-4GlcNAcb1-4(Galb1-4GlcNAcb1-2)Mana1-3)Manb1-4GlcNAcb1-4GlcNAc-Sp21	44.5	7.32575	16.4624
266	Neu5Aca2-6GalNAcb1-4GlcNAcb-Sp0	19.5	1.29099	6.62048														604	Neu5Aca2-6Galb1-4GlcNAcb1-3Galb1-4GlcNAcb1-6(Neu5Aca2-6Galb1-4GlcNAcb1-3Galb1-4GlcNAcb1-3)GalNAca-Sp14	44.5	2.88675	6.48708
267	Neu5Aca2-6Galb1-4(6S)GlcNAcb-Sp8	41.75	7.8475	18.7964														143	Galb1-3GalNAcb1-3Gala1-4Galb1-4Glcb-Sp0	44	12.1929	27.7111
268	Neu5Aca2-6Galb1-4GlcNAcb-Sp0	42	7.87401	18.7476														300	Galb1-3Galb1-4GlcNAcb-Sp8	44	4.89898	11.134
269	Neu5Aca2-6Galb1-4GlcNAcb-Sp8	27.75	3.94757	14.2255														34	(3S)Galb1-4(6S)GlcNAcb-Sp0	43.75	5.12348	11.7108
270	Neu5Aca2-6Galb1-4GlcNAcb1-3Galb1-4(Fuca1-3)GlcNAcb1-3Galb1-4(Fuca1-3)GlcNAcb-Sp0	21	13.4412	64.0059														36	(3S)Galb1-4GlcNAcb-Sp0	43.75	3.30404	7.55209
271	Neu5Aca2-6Galb1-4GlcNAcb1-3Galb1-4GlcNAcb-Sp0	13.5	2.38048	17.6332														43	(6S)Galb1-4Glcb-Sp8	43.75	10.3078	23.5606
272	Neu5Aca2-6Galb1-4Glcb-Sp0	46.75	2.21736	4.74301														83	GalNAca1-3(Fuca1-2)Galb1-4(Fuca1-3)GlcNAcb-Sp0	43.75	3.59398	8.2148
273	Neu5Aca2-6Galb1-4Glcb-Sp8	68.25	7.27438	10.6584														234	Neu5Aca2-3Galb1-3GalNAcb1-4(Neu5Aca2-3)Galb1-4Glcb-Sp0	43.75	4.272	9.76458
274	Neu5Aca2-6Galb-Sp8	66.5	5.19615	7.81376														335	GalNAca1-3(Fuca1-2)Galb1-4GlcNAcb1-3Galb1-4GlcNAcb1-3Galb1-4GlcNAcb-Sp0	43.75	13.7931	31.5271
275	Neu5Aca2-8Neu5Aca-Sp8	59.5	8.02081	13.4803														467	Gala1-3(Fuca1-2)Galb1-3GalNAcb-Sp8	43.75	3.86221	8.82791
276	Neu5Aca2-8Neu5Aca2-3Galb1-4Glcb-Sp0	23.75	2.87228	12.0938														521	Gala1-3(Fuca1-2)Galb1-4GlcNAcb1-2Mana-Sp0	43.75	3.40343	7.77927
277	Galb1-3(Fuca1-4)GlcNAcb1-3Galb1-3(Fuca1-4)GlcNAcb-Sp0	51.75	49.6278	95.8991														175	GlcNAcb1-2Galb1-3GalNAca-Sp8	43.5	5.44671	12.5212
278	Neu5Acb2-6GalNAca-Sp8	21.75	1.89297	8.70331														286	Neu5Gca2-6Galb1-4GlcNAcb-Sp0	43.5	5	11.4943
279	Neu5Acb2-6Galb1-4GlcNAcb-Sp8	21.25	5.56028	26.166														322	Neu5Gcb2-6Galb1-4GlcNAc-Sp8	43.5	4.79583	11.0249
280	Neu5Gca2-3Galb1-3(Fuca1-4)GlcNAcb-Sp0	65.5	5.32291	8.12657														416	Gala1-3(Fuca1-2)Galb1-4(Fuca1-3)GlcNAcb1-3GalNAc-Sp14	43.5	9.03696	20.7746
281	Neu5Gca2-3Galb1-3GlcNAcb-Sp0	66.75	7.71902	11.5641														320	Neu5Aca2-8Neu5Acb-Sp17	43.25	1.5	3.46821
282	Neu5Gca2-3Galb1-4(Fuca1-3)GlcNAcb-Sp0	49.75	3.40343	6.84106														548	GlcNAcb1-3Galb1-4GlcNAcb1-3Galb1-4GlcNAcb1-3Galb1-4GlcNAcb1-2Mana1-6(GlcNAcb1-3Galb1-4GlcNAcb1-3Galb1-4GlcNAcb1-3Galb1-4GlcNAcb1-2Mana1-3)Manb1-4GlcNAcb1-4GlcNAcb-Sp25	43	7.30297	16.9836
283	Neu5Gca2-3Galb1-4GlcNAcb-Sp0	30.75	7.04154	22.8993														254	Neu5Aca2-3Galb1-4(Fuca1-3)GlcNAcb-Sp0	42.75	18.246	42.6807
284	Neu5Gca2-3Galb1-4Glcb-Sp0	53.75	5.90903	10.9935														442	(6S)Galb1-3GlcNAcb-Sp0	42.75	1.70783	3.99491
285	Neu5Gca2-6GalNAca-Sp0	54.25	6.13052	11.3005														87	GalNAca1-3(Fuca1-2)Galb1-4Glcb-Sp0	42.5	4.04145	9.5093
286	Neu5Gca2-6Galb1-4GlcNAcb-Sp0	43.5	5	11.4943														96	GalNAcb1-3Gala1-4Galb1-4GlcNAcb-Sp0	42.5	12.7932	30.1017
287	Neu5Gca-Sp8	62.75	8.80814	14.0369														399	Fuca1-2Galb1-4GlcNAcb1-3GalNAca-Sp14	42.5	2.08167	4.89804
288	Neu5Aca2-3Galb1-4GlcNAcb1-6(Galb1-3)GalNAca-Sp14	3.5	3	85.7143														413	GalNAca1-3(Fuca1-2)Galb1-4GlcNAcb1-3GalNAca-Sp14	42.25	7.97392	18.8732
289	Galb1-3GlcNAcb1-3Galb1-3GlcNAcb-Sp0	3	0	0														577	GlcNAcb1-3Galb1-4GlcNAcb1-3Galb1-4GlcNAcb1-3Galb1-4GlcNAcb1-2Mana1-6(GlcNAcb1-3Galb1-4GlcNAcb1-3Galb1-4GlcNAcb1-3Galb1-4GlcNAcb1-2Mana1-3)Manb1-4GlcNAcb1-4(Fuca1-6)GlcNAcb-Sp24	42.25	11.2361	26.5943
290	Galb1-4(Fuca1-3)(6S)GlcNAcb-Sp0	185.5	79.0886	42.6353														206	KDNa2-3Galb1-4GlcNAcb-Sp0	42	5.71548	13.6083
291	Galb1-4(Fuca1-3)(6S)Glcb-Sp0	215.25	26.6505	12.3812														268	Neu5Aca2-6Galb1-4GlcNAcb-Sp0	42	7.87401	18.7476
292	Galb1-4(Fuca1-3)GlcNAcb1-3Galb1-3(Fuca1-4)GlcNAcb-Sp0	147.75	5.85235	3.96098														484	Galb1-4GlcNAcb1-6(Galb1-4GlcNAcb1-2)Mana1-6(Galb1-4GlcNAcb1-2Mana1-3)Manb1-4GlcNAcb1-4(Fuca1-6)GlcNAcb-Sp24	42	8.28654	19.7298
293	Galb1-4GlcNAcb1-3Galb1-3GlcNAcb-Sp0	112	19.5448	17.4507														112	Gala1-3GalNAcb-Sp8	41.75	4.57347	10.9544
294	Neu5Aca2-3Galb1-3GlcNAcb1-3Galb1-3GlcNAcb-Sp0	58.5	17.5594	30.0161														214	Mana1-2Mana1-2Mana1-6(Mana1-3)Mana-Sp9	41.75	1.25831	3.01391
295	Neu5Aca2-3Galb1-4GlcNAcb1-3Galb1-3GlcNAcb-Sp0	19	2.16025	11.3697														267	Neu5Aca2-6Galb1-4(6S)GlcNAcb-Sp8	41.75	7.8475	18.7964
296	4S(3S)Galb1-4GlcNAcb-Sp0	27.25	2.87228	10.5405														116	Gala1-3Galb1-4Glcb-Sp0	41.5	8.73689	21.0528
297	(6S)Galb1-4(6S)GlcNAcb-Sp0	24.25	7.5	30.9278														263	Neu5Aca2-3Galb1-4Glcb-Sp0	41.25	14.8633	36.0322
298	(6P)Glcb-Sp10	109	8.28654	7.60233														354	(6S)GlcNAcb1-3Galb1-4GlcNAcb-Sp0	41.25	5.7373	13.9086
299	Neu5Aca2-3Galb1-4(Fuca1-3)GlcNAcb1-6(Galb1-3)GalNAca-Sp14	38.25	2.62996	6.8757														448	Fuca1-2Galb1-4GlcNAcb1-6(Fuca1-2Galb1-4GlcNAcb1-3)GalNAc-Sp14	41.25	2.06155	4.9977
300	Galb1-3Galb1-4GlcNAcb-Sp8	44	4.89898	11.134														135	Neu5Aca2-6(Galb1-3)GalNAca-Sp8	41	4.69042	11.44
301	Neu5Aca2-6Galb1-4GlcNAcb1-2Mana1-6(Galb1-4GlcNAcb1-2Mana1-3)Manb1-4GlcNAcb1-4GlcNAcb-Sp12	14	3.55903	25.4216														141	Galb1-3GalNAca-Sp16	41	4.08248	9.95728
302	Galb1-4GlcNAcb1-6(Galb1-4GlcNAcb1-3)Galb1-4GlcNAc-Sp0	49.5	6.02771	12.1772														586	GlcNAcb1-3Galb1-4GlcNAcb1-3Galb1-4GlcNAcb1-3Galb1-4GlcNAcb1-3Galb1-4GlcNAcb1-6(GlcNAcb1-3Galb1-4GlcNAcb1-3Galb1-4GlcNAcb1-3Galb1-4GlcNAcb1-3Galb1-4GlcNAb1-2)Mana1-6(GlcNAcb1-3Galb1-4GlcNAcb1-3Galb1-4GlcNAcb1-3Galb1-4GlcNAcb1-3Galb1-4GlcNAcb1-2Mana1-3)Manb1-4GlcNAcb1-4(Fuca1-6)GlcNAcb-Sp24	41	6.32456	15.4257
303	GlcNAcb1-6(Galb1-4GlcNAcb1-3)Galb1-4GlcNAc-Sp0	177	21.7102	12.2657														328	Neu5,9Ac2a2-3Galb1-3GlcNAcb-Sp0	40.75	3.77492	9.2636
304	Galb1-4GlcNAca1-6Galb1-4GlcNAcb-Sp0	49	4.24264	8.65845														70	Fuca1-2Galb1-4(Fuca1-3)GlcNAcb1-3Galb1-4(Fuca1-3)GlcNAcb1-3Galb1-4(Fuca1-3)GlcNAcb-Sp0	40.5	3.69685	9.12801
305	Galb1-4GlcNAcb1-6Galb1-4GlcNAcb-Sp0	26.25	3.40343	12.9654														44	(6S)Galb1-4GlcNAcb-Sp8	40.25	6.70199	16.6509
306	GalNAcb1-3Galb-Sp8	62.5	9.25563	14.809														420	GlcNAcb1-2(GlcNAcb1-6)Mana1-6(GlcNAcb1-2Mana1-3)Manb1-4GlcNAcb1-4GlcNAcb-Sp19	40.25	7.88987	19.6022
307	GlcAb1-3GlcNAcb-Sp8	35.75	3.5	9.79021														555	Neu5Gca2-8Neu5Gca2-6Galb1-4GlcNAc-Sp0	40.25	7.71902	19.1777
308	Neu5Aca2-6Galb1-4GlcNAcb1-2Mana1-6(GlcNAcb1-2Mana1-3)Manb1-4GlcNAcb1-4GlcNAcb-Sp12	15.25	3.20156	20.9938														62	Fuca1-2Galb1-3GalNAca-Sp14	40	8.90693	22.2673
309	GlcNAcb1-3Man-Sp10	125.75	13.301	10.5773														178	GlcNAcb1-6(GlcNAcb1-3)Galb1-4GlcNAcb-Sp8	40	4.96655	12.4164
310	GlcNAcb1-4GlcNAcb-Sp10	435.25	53.394	12.2674														372	GalNAca1-3(Fuca1-2)Galb1-3GlcNAcb1-2Mana1-6(GalNAca1-3(Fuca1-2)Galb1-3GlcNAcb1-2Mana1-3)Manb1-4GlcNAcb1-4GlcNAcb-Sp20	40	12.0277	30.0694
311	GlcNAcb1-4GlcNAcb-Sp12	63.25	6.89807	10.906														408	Gala1-3(Fuca1-2)Galb1-4(Fuca1-3)Glcb-Sp21	39.75	9.81071	24.681
312	MurNAcb1-4GlcNAcb-Sp10	26.75	3.94757	14.7573														517	(6P)Galb1-4GlcNAcb-SP0	39.75	4.34933	10.9417
313	Mana1-6Manb-Sp10	91	8.16497	8.97249														209	Mana1-2Mana1-3Mana-Sp9	39.5	2.64575	6.6981
314	Mana1-6(Mana1-3)Mana1-6(Mana1-3)Manb-Sp10	272.5	4.65475	1.70816														423	GalNAca1-3(Fuca1-2)Galb1-3GlcNAcb1-3GalNAc-Sp14	39.25	8.05709	20.5276
315	Mana1-2Mana1-6(Mana1-3)Mana1-6(Mana1-2Mana1-2Mana1-3)Mana-Sp9	35.5	2.88675	8.13169														66	Fuca1-2Galb1-3GlcNAcb1-3Galb1-4Glcb-Sp10	39	6.27163	16.0811
316	Mana1-2Mana1-6(Mana1-2Mana1-3)Mana1-6(Mana1-2Mana1-2Mana1-3)Mana-Sp9	26	1.63299	6.28074														194	GlcNAcb1-6Galb1-4GlcNAcb-Sp8	39	8.98146	23.0294
317	Neu5Aca2-3Galb1-4GlcNAcb1-6(Neu5Aca2-3Galb1-3)GalNAca-Sp14	15	2.16025	14.4016														436	Galb1-4GlcNAcb1-6(Galb1-4GlcNAcb1-2)Mana1-6(GlcNAcb1-4)(Galb1-4GlcNAcb1-2Mana1-3)Manb1-4GlcNAcb1-4GlcNAc-Sp21	39	4.32049	11.0782
318	Neu5Aca2-6Galb1-4GlcNAcb1-2Mana1-6(Neu5Aca2-3Galb1-4GlcNAcb1-2Mana1-3)Manb1-4GlcNAcb1-4GlcNAcb-Sp12	180	20.4613	11.3674														76	Fuca1-2Galb1-4GlcNAcb-Sp8	38.75	2.21736	5.72221
319	Galb1-4GlcNAcb1-2Mana1-6(Neu5Aca2-6Galb1-4GlcNAcb1-2Mana1-3)Manb1-4GlcNAcb1-4GlcNAcb-Sp12	116.5	6.55744	5.6287														113	Gala1-3Galb1-4(Fuca1-3)GlcNAcb-Sp8	38.75	13.4009	34.5829
320	Neu5Aca2-8Neu5Acb-Sp17	43.25	1.5	3.46821														501	Neu5Aca2-6GalNAcb1-4(6S)GlcNAcb-Sp8	38.75	2.62996	6.78698
321	Neu5Aca2-8Neu5Aca2-8Neu5Acb-Sp8	93.75	28.5234	30.4249														340	GlcNAca1-4Galb1-4GlcNAcb1-3Galb1-4Glcb-Sp0	38.5	4.79583	12.4567
322	Neu5Gcb2-6Galb1-4GlcNAc-Sp8	43.5	4.79583	11.0249														474	GlcNAcb1-6(GlcNAcb1-2)Mana1-6(GlcNAcb1-2Mana1-3)Manb1-4GlcNAcb1-4(Fuca1-6)GlcNAcb-Sp24	38.5	5.25991	13.6621
323	Galb1-3GlcNAcb1-2Mana1-6(Galb1-3GlcNAcb1-2Mana1-3)Manb1-4GlcNAcb1-4GlcNAcb-Sp19	91.25	12.2848	13.4628														299	Neu5Aca2-3Galb1-4(Fuca1-3)GlcNAcb1-6(Galb1-3)GalNAca-Sp14	38.25	2.62996	6.8757
324	Neu5Aca2-3Galb1-4GlcNAcb1-2Mana1-6(Neu5Aca2-3Galb1-4GlcNAcb1-2Mana1-3)Manb1-4GlcNAcb1-4GlcNAcb-Sp12	7.25	0.957427	13.2059														421	Fuca1-2Galb1-3GlcNAcb1-3GalNAc-Sp14	38.25	3.77492	9.86906
325	Neu5Aca2-3Galb1-4GlcNAcb1-2Mana1-6(Neu5Aca2-6Galb1-4GlcNAcb1-2Mana1-3)Manb1-4GlcNAcb1-4GlcNAcb-Sp12	14	1.1547	8.24786														351	GlcNAcb1-2Mana1-6(GlcNAcb1-2Mana1-3)Manb1-4GlcNAcb1-4(Fuca1-6)GlcNAcb-Sp22	38	4.32049	11.3697
326	Galb1-4(Fuca1-3)GlcNAcb1-2Mana1-6(Galb1-4(Fuca1-3)GlcNAcb1-2Mana1-3)Manb1-4GlcNAcb1-4GlcNAcb-Sp20	27.5	4.50925	16.3973														441	GalNAcb1-6GalNAcb-Sp8	37.75	5.56028	14.7292
327	Neu5,9Ac2a2-3Galb1-4GlcNAcb-Sp0	18.25	3.20156	17.5428														330	Neu5Aca2-3Galb1-3(Fuca1-4)GlcNAcb1-3Galb1-3(Fuca1-4)GlcNAcb-Sp0	37.5	2.38048	6.34794
328	Neu5,9Ac2a2-3Galb1-3GlcNAcb-Sp0	40.75	3.77492	9.2636														526	Gala1-3Galb1-3GlcNAcb1-2Mana-Sp0	37.5	7.59386	20.2503
329	Neu5Aca2-6Galb1-4GlcNAcb1-3Galb1-3GlcNAcb-Sp0	17	2.44949	14.4088														337	GlcNAca1-4Galb1-4GlcNAcb1-3Galb1-4GlcNAcb1-3Galb1-4GlcNAcb-Sp0	36.75	2.5	6.80272
330	Neu5Aca2-3Galb1-3(Fuca1-4)GlcNAcb1-3Galb1-3(Fuca1-4)GlcNAcb-Sp0	37.5	2.38048	6.34794														183	GlcNAcb1-3Galb1-4GlcNAcb-Sp8	36.5	5.44671	14.9225
331	Neu5Aca2-6Galb1-4GlcNAcb1-3Galb1-4GlcNAcb1-3Galb1-4GlcNAcb-Sp0	12	4.24264	35.3553														259	Neu5Aca2-3Galb1-4GlcNAcb-Sp0	36.5	3.10913	8.51815
332	Gala1-4Galb1-4GlcNAcb1-3Galb1-4Glcb-Sp0	32.75	7.36546	22.49														561	GalNAcb1-3GlcNAcb-Sp0	36.5	5	13.6986
333	GalNAcb1-3Gala1-4Galb1-4GlcNAcb1-3Galb1-4Glcb-Sp0	45	32.2387	71.6415														184	GlcNAcb1-3Galb1-4GlcNAcb1-3Galb1-4GlcNAcb-Sp0	36.25	1.5	4.13793
334	GalNAca1-3(Fuca1-2)Galb1-4GlcNAcb1-3Galb1-4GlcNAcb-Sp0	14	2.44949	17.4964														443	(6S)Galb1-3(6S)GlcNAc-Sp0	36.25	11.2953	31.1594
335	GalNAca1-3(Fuca1-2)Galb1-4GlcNAcb1-3Galb1-4GlcNAcb1-3Galb1-4GlcNAcb-Sp0	43.75	13.7931	31.5271														564	Galb1-4GlcNAcb1-3Galb1-4GlcNAcb1-3Galb1-4GlcNAcb1-3Galb1-4GlcNAcb1-3Galb1-4GlcNAcb1-2Mana1-6(Galb1-4GlcNAcb1-3Galb1-4GlcNAcb1-3Galb1-4GlcNAcb1-3Galb1-4GlcNAcb1-3Galb1-4GlcNAcb1-2Mana1-3)Manb1-4GlcNAcb1-4GlcNAcb-Sp25	36.25	8.73212	24.0886
336	Neu5Aca2-3Galb1-4(Fuca1-3)GlcNAcb1-6(Neu5Aca2-3Galb1-3)GalNAc-Sp14	100.5	9.32738	9.28097														39	(6S)(4S)Galb1-4GlcNAcb-Sp0	36	4.69042	13.0289
337	GlcNAca1-4Galb1-4GlcNAcb1-3Galb1-4GlcNAcb1-3Galb1-4GlcNAcb-Sp0	36.75	2.5	6.80272														105	Gala1-3(Fuca1-2)Galb1-4GlcNAc-Sp0	35.75	3.59398	10.0531
338	GlcNAca1-4Galb1-4GlcNAcb-Sp0	64.75	10.3401	15.9692														307	GlcAb1-3GlcNAcb-Sp8	35.75	3.5	9.79021
339	GlcNAca1-4Galb1-3GlcNAcb-Sp0	61	14.6969	24.0933														483	Mana1-6(Mana1-3)Manb1-4GlcNAcb1-4(Fuca1-6)GlcNAcb-Sp19	35.75	3.40343	9.52008
340	GlcNAca1-4Galb1-4GlcNAcb1-3Galb1-4Glcb-Sp0	38.5	4.79583	12.4567														510	(6S)(4S)GalNAcb1-4GlcNAc-Sp8	35.75	5.7373	16.0484
341	GlcNAca1-4Galb1-4GlcNAcb1-3Galb1-4(Fuca1-3)GlcNAcb1-3Galb1-4(Fuca1-3)GlcNAcb-Sp0	62.5	3.69685	5.91495														515	(4S)GalNAcb-Sp10	35.75	2.62996	7.35652
342	GlcNAca1-4Galb1-4GlcNAcb1-3Galb1-4GlcNAcb-Sp0	27.5	3.87298	14.0836														164	Galb1-4GlcNAcb1-3Galb1-4Glcb-Sp0	35.5	2.88675	8.13169
343	GlcNAca1-4Galb1-3GalNAc-Sp14	120.25	30.3246	25.218														315	Mana1-2Mana1-6(Mana1-3)Mana1-6(Mana1-2Mana1-2Mana1-3)Mana-Sp9	35.5	2.88675	8.13169
344	Neu5Aca2-6Galb1-4GlcNAcb1-2Mana1-6(Mana1-3)Manb1-4GlcNAcb1-4GlcNAc-Sp12	31.25	2.62996	8.41586														463	Neu5Aca2-6Galb1-4GlcNAcb1-4Mana1-6(GlcNAcb1-4)(Neu5Aca2-6Galb1-4GlcNAcb1-4(Neu5Aca2-6Galb1-4GlcNAcb1-2)Mana1-3)Manb1-4GlcNAcb1-4GlcNAcb-Sp21	35.5	2.64575	7.45282
345	Mana1-6(Neu5Aca2-6Galb1-4GlcNAcb1-2Mana1-3)Manb1-4GlcNAcb1-4GlcNAc-Sp12	29	0.816497	2.81551														516	Galb1-4(6P)GlcNAcb-Sp0	35.5	8.42615	23.7356
346	Neu5Aca2-6Galb1-4GlcNAcb1-2Mana1-6Manb1-4GlcNAcb1-4GlcNAc-Sp12	29.75	3.40343	11.4401														33	(3S)Galb1-4(Fuca1-3)GlcNAc-Sp8	35.25	6.0208	17.0803
347	Neu5Aca2-6Galb1-4GlcNAcb1-2Mana1-3Manb1-4GlcNAcb1-4GlcNAc-Sp12	25	2.58199	10.328														390	Galb1-3GlcNAcb1-3GalNAca-Sp14	35.25	4.272	12.1192
348	Galb1-4GlcNAcb1-2Mana1-3Manb1-4GlcNAcb1-4GlcNAc-Sp12	18.25	2.5	13.6986														233	GalNAcb1-4(Neu5Aca2-3)Galb1-4Glcb-Sp0	34.75	9.67385	27.8384
349	Galb1-4GlcNAcb1-2Mana1-6Manb1-4GlcNAcb1-4GlcNAc-Sp12	206.75	15.8193	7.65141														376	Neu5Aca2-6Galb1-4GlcNAcb1-3GalNAc-Sp14	34.75	2.21736	6.38088
350	Mana1-6(Galb1-4GlcNAcb1-2Mana1-3)Manb1-4GlcNAcb1-4GlcNAcb-Sp12	194.5	16.8226	8.64915														402	Gala1-4Galb1-3GlcNAcb1-2Mana1-6(Gala1-4Galb1-3GlcNAcb1-2Mana1-3)Manb1-4GlcNAcb1-4GlcNAcb-Sp19	34.75	4.5	12.9496
351	GlcNAcb1-2Mana1-6(GlcNAcb1-2Mana1-3)Manb1-4GlcNAcb1-4(Fuca1-6)GlcNAcb-Sp22	38	4.32049	11.3697														407	GalNAcb1-3Gala1-6Galb1-4Glcb-Sp8	34.75	4.78714	13.7759
352	Galb1-4GlcNAcb1-2Mana1-6(Galb1-4GlcNAcb1-2Mana1-3)Manb1-4GlcNAcb1-4(Fuca1-6)GlcNAcb-Sp22	29.75	0.957427	3.21824														453	GalNAca1-3(Fuca1-2)Galb1-4GlcNAcb1-2Mana1-6(GalNAca1-3(Fuca1-2)Galb1-4GlcNAcb1-2Mana1-3)Manb1-4GlcNAcb1-4(Fuca1-6)GlcNAcb-Sp22	34.5	3.69685	10.7155
353	Galb1-3GlcNAcb1-2Mana1-6(Galb1-3GlcNAcb1-2Mana1-3)Manb1-4GlcNAcb1-4(Fuca1-6)GlcNAcb-Sp22	53	2	3.77358														505	GalNAca1-3(Fuca1-2)Galb1-3GlcNAcb1-6GalNAca-Sp14	34.5	1.91485	5.5503
354	(6S)GlcNAcb1-3Galb1-4GlcNAcb-Sp0	41.25	5.7373	13.9086														139	Galb1-3GalNAca-Sp8	34.25	4.272	12.473
355	KDNa2-3Galb1-4(Fuca1-3)GlcNAc-Sp0	90	12.9872	14.4302														10	Neu5Aca-Sp11	33.5	2.64575	7.89777
356	KDNa2-6Galb1-4GlcNAc-Sp0	52.5	7.14143	13.6027														91	GalNAca1-3GalNAcb-Sp8	33.5	2.51661	7.51227
357	KDNa2-3Galb1-4Glc-Sp0	116.25	9.42956	8.11145														147	Galb1-3GlcNAcb1-3Galb1-4GlcNAcb-Sp0	33.5	3.69685	11.0354
358	KDNa2-3Galb1-3GalNAca-Sp14	94.25	6.5	6.89655														257	Neu5Aca2-3Galb1-4(Fuca1-3)GlcNAcb1-3Galb1-4GlcNAcb-Sp8	33.5	3.69685	11.0354
359	Fuca1-2Galb1-3GlcNAcb1-2Mana1-6(Fuca1-2Galb1-3GlcNAcb1-2Mana1-3)Manb1-4GlcNAcb1-4GlcNAcb-Sp20	137	15.5778	11.3706														389	Fuca1-2Galb1-3GalNAca1-3(Fuca1-2)Galb1-4GlcNAcb-Sp0	33.5	2.08167	6.21393
360	Fuca1-2Galb1-4GlcNAcb1-2Mana1-6(Fuca1-2Galb1-4GlcNAcb1-2Mana1-3)Manb1-4GlcNAcb1-4GlcNAcb-Sp20	106	4.69042	4.42492														543	Fuca1-2Galb1-4GlcNAcb1-3Galb1-4GlcNAcb1-2Mana1-6(Fuca1-2Galb1-4GlcNAcb1-3Galb1-4GlcNAcb1-2Mana1-3)Manb1-4GlcNAcb1-4GlcNAcb-Sp24	33.5	7.04746	21.0372
361	Fuca1-2Galb1-4(Fuca1-3)GlcNAcb1-2Mana1-6(Fuca1-2Galb1-4(Fuca1-3)GlcNAcb1-2Mana1-3)Manb1-4GlcNAcb1-4GlcNAb-Sp20	830.75	36.5091	4.39472														547	Galb1-4GlcNAcb1-3Galb1-4GlcNAcb1-3Galb1-4GlcNAcb1-2Mana1-6(Galb1-4GlcNAcb1-3Galb1-4GlcNAcb1-3Galb1-4GlcNAcb1-2Mana1-3)Manb1-4GlcNAcb1-4GlcNAcb-Sp24	33.5	1.73205	5.1703
362	Gala1-3Galb1-4GlcNAcb1-2Mana1-6(Gala1-3Galb1-4GlcNAcb1-2Mana1-3)Manb1-4GlcNAcb1-4GlcNAcb-Sp20	124.25	19.8725	15.994														609	Galb1-3GalNAcb1-4(Neu5Aca2-8Neu5Aca2-8Neu5Aca2-3)Galb1-4Glcb-Sp21	33.5	9.18332	27.4129
363	Galb1-4GlcNAcb1-2Mana1-6(Mana1-3)Manb1-4GlcNAcb1-4GlcNAcb-Sp12	26.5	3.69685	13.9504														589	Galb1-4GlcNAcb1-3Galb1-4GlcNAcb1-6(Galb1-3)GalNAca-Sp14	33.25	3.40343	10.2359
364	Fuca1-4(Galb1-3)GlcNAcb1-2Mana1-6(Fuca1-4(Galb1-3)GlcNAcb1-2Mana1-3)Manb1-4GlcNAcb1-4(Fuca1-6)GlcNAcb-Sp22	287	13.7356	4.78592														594	GlcNAcb1-3Galb1-4GlcNAcb1-6(GlcNAcb1-3Galb1-4GlcNAcb1-3)GalNAca-Sp14	33.25	13.1498	39.5482
365	Neu5Aca2-6GlcNAcb1-4GlcNAc-Sp21	20.5	2.51661	12.2762														63	Fuca1-2Galb1-3GalNAcb1-4(Neu5Aca2-3)Galb1-4Glcb-Sp0	33	3.3665	10.2015
366	Neu5Aca2-6GlcNAcb1-4GlcNAcb1-4GlcNAc-Sp21	191	8.04156	4.21024														434	Galb1-4GlcNAcb1-2Mana1-6(GlcNAcb1-4)(Galb1-4GlcNAcb1-2Mana1-3)Manb1-4GlcNAcb1-4GlcNAc-Sp21	33	5.59762	16.9625
367	Galb1-4(Fuca1-3)GlcNAcb1-6(Fuca1-2Galb1-4GlcNAcb1-3)Galb1-4Glc-Sp21	108.75	6.94622	6.38733														332	Gala1-4Galb1-4GlcNAcb1-3Galb1-4Glcb-Sp0	32.75	7.36546	22.49
368	Galb1-4GlcNAcb1-2Mana1-6(Galb1-4GlcNAcb1-4(Galb1-4GlcNAcb1-2)Mana1-3)Manb1-4GlcNAcb1-4GlcNAc-Sp21	210.25	10.0457	4.77799														208	Mana1-2Mana1-6(Mana1-2Mana1-3)Mana-Sp9	32.25	1.25831	3.90172
369	GalNAca1-3(Fuca1-2)Galb1-4GlcNAcb1-2Mana1-6(GalNAca1-3(Fuca1-2)Galb1-4GlcNAcb1-2Mana1-3)Manb1-4GlcNAcb1-4GlcNAcb-Sp20	19.75	8.53913	43.2361														246	Neu5Aca2-3Galb1-3GalNAcb1-3Gala1-4Galb1-4Glcb-Sp0	32.25	5.96518	18.4967
370	Gala1-3(Fuca1-2)Galb1-4GlcNAcb1-2Mana1-6(Gala1-3(Fuca1-2)Galb1-4GlcNAcb1-2Mana1-3)Manb1-4GlcNAcb1-4GlcNAcb-Sp20	61.75	7.63217	12.3598														581	Galb1-4GlcNAcb1-3Galb1-4GlcNAcb1-6(Galb1-4GlcNAcb1-3Galb1-4GlcNAb1-2)Mana1-6(Galb1-4GlcNAcb1-3Galb1-4GlcNAcb1-2Mana1-3)Manb1-4GlcNAcb1-4(Fuca1-6)GlcNAcb-Sp24	32.25	4.99166	15.478
371	Gala1-3Galb1-4(Fuca1-3)GlcNAcb1-2Mana1-6(Gala1-3Galb1-4(Fuca1-3)GlcNAcb1-2Mana1-3)Manb1-4GlcNAcb1-4GlcNAcb-Sp20	119	22.3308	18.7654														19	Galb1-4GlcNAcb1-6(Galb1-4GlcNAcb1-3)GalNAca-Sp8	32	5.47723	17.1163
372	GalNAca1-3(Fuca1-2)Galb1-3GlcNAcb1-2Mana1-6(GalNAca1-3(Fuca1-2)Galb1-3GlcNAcb1-2Mana1-3)Manb1-4GlcNAcb1-4GlcNAcb-Sp20	40	12.0277	30.0694														487	Galb1-3GlcNAcb1-6GalNAca-Sp14	32	16.207	50.6469
373	Gala1-3(Fuca1-2)Galb1-3GlcNAcb1-2Mana1-6(Gala1-3(Fuca1-2)Galb1-3GlcNAcb1-2Mana1-3)Manb1-4GlcNAcb1-4GlcNAcb-Sp20	15.25	4.57347	29.99														106	Gala1-3(Fuca1-2)Galb1-4Glcb-Sp0	31.5	9.94987	31.5869
374	Fuca1-4(Fuca1-2Galb1-3)GlcNAcb1-2Mana1-3(Fuca1-4(Fuca1-2Galb1-3)GlcNAcb1-2Mana1-3)Manb1-4GlcNAcb1-4GlcNAcb-Sp19	217.5	21.9165	10.0766														109	Gala1-4(Gala1-3)Galb1-4GlcNAcb-Sp8	31.5	4.43471	14.0784
375	Neu5Aca2-3Galb1-4GlcNAcb1-3GalNAc-Sp14	25.25	2.21736	8.78161														344	Neu5Aca2-6Galb1-4GlcNAcb1-2Mana1-6(Mana1-3)Manb1-4GlcNAcb1-4GlcNAc-Sp12	31.25	2.62996	8.41586
376	Neu5Aca2-6Galb1-4GlcNAcb1-3GalNAc-Sp14	34.75	2.21736	6.38088														93	GalNAca1-4(Fuca1-2)Galb1-4GlcNAcb-Sp8	31	6.27163	20.2311
377	Neu5Aca2-3Galb1-4(Fuca1-3)GlcNAcb1-3GalNAca-Sp14	73.75	10.6575	14.4509														535	GalNAca1-3(Fuca1-2)Galb1-3GalNAcb1-3Gala1-4Galb1-4Glc-Sp21	31	5.59762	18.0568
378	GalNAcb1-4GlcNAcb1-2Mana1-6(GalNAcb1-4GlcNAcb1-2Mana1-3)Manb1-4GlcNAcb1-4GlcNAc-Sp12	24.75	1.25831	5.08406														283	Neu5Gca2-3Galb1-4GlcNAcb-Sp0	30.75	7.04154	22.8993
379	Galb1-3GalNAca1-3(Fuca1-2)Galb1-4Glc-Sp0	19.25	5.5	28.5714														459	Neu5Aca2-3Galb1-4GlcNAcb1-4Mana1-6(GlcNAcb1-4)(Neu5Aca2-3Galb1-4GlcNAcb1-4(Neu5Aca2-3Galb1-4GlcNAcb1-2)Mana1-3)Manb1-4GlcNAcb1-4GlcNAcb-Sp21	30.75	2.36291	7.68425
380	Galb1-3GalNAca1-3(Fuca1-2)Galb1-4GlcNAc-Sp0	14.25	0.5	3.50877														597	GlcNAcb1-3Galb1-4GlcNAcb1-3Galb1-4GlcNAcb1-3GalNAca-Sp14	30.75	2.21736	7.21091
381	Galb1-3GlcNAcb1-3Galb1-4GlcNAcb1-6(Galb1-3GlcNAcb1-3)Galb1-4Glcb-Sp0	18	2.82843	15.7135														58	Fuca1-2Galb1-3GalNAcb1-3Gala-Sp9	30.25	4.57347	15.1189
382	Galb1-4(Fuca1-3)GlcNAcb1-6(Galb1-3GlcNAcb1-3)Galb1-4Glc-Sp21	20.75	0.957427	4.61411														176	GlcNAcb1-6(GlcNAcb1-3)GalNAca-Sp8	30.25	3.86221	12.7676
383	Galb1-4GlcNAcb1-6(Fuca1-4(Fuca1-2Galb1-3)GlcNAcb1-3)Galb1-4Glc-Sp21	30	4.54606	15.1535														195	Glca1-4Glcb-Sp8	30.25	3.40343	11.251
384	Galb1-4(Fuca1-3)GlcNAcb1-6(Fuca1-4(Fuca1-2Galb1-3)GlcNAcb1-3)Galb1-4Glc-Sp21	25	16.9706	67.8823														438	Galb1-4Galb-Sp10	30.25	4.03113	13.326
385	Galb1-3GlcNAcb1-3Galb1-4(Fuca1-3)GlcNAcb1-6(Galb1-3GlcNAcb1-3)Galb1-4Glc-Sp21	10.75	1.5	13.9535														383	Galb1-4GlcNAcb1-6(Fuca1-4(Fuca1-2Galb1-3)GlcNAcb1-3)Galb1-4Glc-Sp21	30	4.54606	15.1535
386	Galb1-4GlcNAcb1-6(Galb1-4GlcNAcb1-2)Mana1-6(Galb1-4GlcNAcb1-4(Galb1-4GlcNAcb1-2)Mana1-3)Manb1-4GlcNAcb1-4GlcNAcb-Sp21	9.25	1.5	16.2162														388	Fuca1-2Galb1-3GalNAca1-3(Fuca1-2)Galb1-4Glcb-Sp0	30	4.96655	16.5552
387	GlcNAcb1-2Mana1-6(GlcNAcb1-4(GlcNAcb1-2)Mana1-3)Manb1-4GlcNAcb1-4GlcNAc-Sp21	10.5	1	9.52381														148	Galb1-3GlcNAcb1-3Galb1-4Glcb-Sp10	29.75	2.06155	6.92959
388	Fuca1-2Galb1-3GalNAca1-3(Fuca1-2)Galb1-4Glcb-Sp0	30	4.96655	16.5552														211	Mana1-2Mana1-6(Mana1-3)Mana1-6(Mana1-2Mana1-2Mana1-3)Manb1-4GlcNAcb1-4GlcNAcb-Sp12	29.75	4.99166	16.7787
389	Fuca1-2Galb1-3GalNAca1-3(Fuca1-2)Galb1-4GlcNAcb-Sp0	33.5	2.08167	6.21393														215	Mana1-6(Mana1-3)Mana1-6(Mana1-2Mana1-3)Manb1-4GlcNAcb1-4GlcNAcb-Sp12	29.75	6.39661	21.5012
390	Galb1-3GlcNAcb1-3GalNAca-Sp14	35.25	4.272	12.1192														226	GalNAcb1-4(Neu5Aca2-8Neu5Aca2-8Neu5Aca2-3)Galb1-4Glcb-Sp0	29.75	3.20156	10.7616
391	GalNAcb1-4(Neu5Aca2-3)Galb1-4GlcNAcb1-3GalNAca-Sp14	17	3.3665	19.803														346	Neu5Aca2-6Galb1-4GlcNAcb1-2Mana1-6Manb1-4GlcNAcb1-4GlcNAc-Sp12	29.75	3.40343	11.4401
392	GalNAca1-3(Fuca1-2)Galb1-3GalNAca1-3(Fuca1-2)Galb1-4GlcNAcb-Sp0	16.25	2.21736	13.6453														352	Galb1-4GlcNAcb1-2Mana1-6(Galb1-4GlcNAcb1-2Mana1-3)Manb1-4GlcNAcb1-4(Fuca1-6)GlcNAcb-Sp22	29.75	0.957427	3.21824
393	Gala1-3Galb1-3GlcNAcb1-2Mana1-6(Gala1-3Galb1-3GlcNAcb1-2Mana1-3)Manb1-4GlcNAcb1-4GlcNAc-Sp19	134.75	3.20156	2.37593														512	(3S)GalNAcb1-4(3S)GlcNAc-Sp8	29.75	7.5	25.2101
394	Gala1-3Galb1-3(Fuca1-4)GlcNAcb1-2Mana1-6(Gala1-3Galb1-3(Fuca1-4)GlcNAcb1-2Mana1-3)Manb1-4GlcNAcb1-4GlcNAc-Sp19	114.25	14.0801	12.324														252	Neu5Aca2-3Galb1-4(Fuca1-3)(6S)GlcNAcb-Sp8	29.5	5.8023	19.6688
395	Neu5Aca2-3Galb1-3GlcNAcb1-2Mana1-6(Neu5Aca2-3Galb1-3GlcNAcb1-2Mana1-3)Manb1-4GlcNAcb1-4GlcNAc-Sp19	254	28.4371	11.1957														129	Galb1-3(Fuca1-4)GlcNAc-Sp8	29.25	4.42531	15.1293
396	GlcNAcb1-2Mana1-6(Galb1-4GlcNAcb1-2Mana1-3)Manb1-4GlcNAcb1-4GlcNAc-Sp12	17.5	8.73689	49.9251														345	Mana1-6(Neu5Aca2-6Galb1-4GlcNAcb1-2Mana1-3)Manb1-4GlcNAcb1-4GlcNAc-Sp12	29	0.816497	2.81551
397	Galb1-4GlcNAcb1-2Mana1-6(GlcNAcb1-2Mana1-3)Manb1-4GlcNAcb1-4GlcNAc-Sp12	50.25	17.6517	35.1278														65	Fuca1-2Galb1-3GlcNAcb1-3Galb1-4Glcb-Sp8	28.75	2.5	8.69565
398	Neu5Aca2-3Galb1-3GlcNAcb1-3GalNAca-Sp14	26.5	3.10913	11.7326														430	GlcNAcb1-2Mana1-6(GlcNAcb1-4)(GlcNAcb1-2Mana1-3)Manb1-4GlcNAcb1-4GlcNAc-Sp21	28.75	2.06155	7.17062
399	Fuca1-2Galb1-4GlcNAcb1-3GalNAca-Sp14	42.5	2.08167	4.89804														542	Neu5Gca2-3Galb1-4GlcNAcb1-3Galb1-4GlcNAcb1-2Mana1-6(Neu5Gca2-3Galb1-4GlcNAcb1-3Galb1-4GlcNAcb1-2Mana1-3)Manb1-4GlcNAcb1-4GlcNAcb-Sp24	28.75	5.7373	19.9558
400	Galb1-4(Fuca1-3)GlcNAcb1-3GalNAca-Sp14	103.25	11.3248	10.9683														173	GlcNAca1-3Galb1-4GlcNAcb-Sp8	28.5	1.29099	4.52981
401	GalNAca1-3GalNAcb1-3Gala1-4Galb1-4GlcNAcb-Sp0	16.25	1.70783	10.5097														587	Galb1-4GlcNAcb1-3Galb1-4GlcNAcb1-3Galb1-4GlcNAcb1-3Galb1-4GlcNAcb1-3Galb1-4GlcNAcb1-6(Galb1-4GlcNAcb1-3Galb1-4GlcNAcb1-3Galb1-4GlcNAcb1-3Galb1-4GlcNAcb1-3Galb1-4GlcNAb1-2)Mana1-6(Galb1-4GlcNAcb1-3Galb1-4GlcNAcb1-3Galb1-4GlcNAcb1-3Galb1-4GlcNAcb1-3Galb1-4GlcNAcb1-2Mana1-3)Manb1-4GlcNAcb1-4(Fuca1-6)GlcNAcb-Sp24	28.5	4.20317	14.748
402	Gala1-4Galb1-3GlcNAcb1-2Mana1-6(Gala1-4Galb1-3GlcNAcb1-2Mana1-3)Manb1-4GlcNAcb1-4GlcNAcb-Sp19	34.75	4.5	12.9496														20	Galb1-4GlcNAcb1-6(Galb1-4GlcNAcb1-3)GalNAc-Sp14	28.25	5.18813	18.3651
403	Gala1-4Galb1-4GlcNAcb1-2Mana1-6(Gala1-4Galb1-4GlcNAcb1-2Mana1-3)Manb1-4GlcNAcb1-4GlcNAcb-Sp24	47.25	3.20156	6.77579														460	Neu5Aca2-3Galb1-4GlcNAcb1-6(Neu5Aca2-3Galb1-4GlcNAcb1-2)Mana1-6(GlcNAcb1-4)(Neu5Aca2-3Galb1-4GlcNAcb1-2Mana1-3)Manb1-4GlcNAcb1-4GlcNAcb-Sp21	28.25	7.80491	27.628
404	Gala1-3Galb1-4GlcNAcb1-3GalNAca-Sp14	10.5	3.69685	35.2081														539	GlcNAcb1-3Galb1-4GlcNAcb1-2Mana1-6(GlcNAcb1-3Galb1-4GlcNAcb1-2Mana1-3)Manb1-4GlcNAcb1-4GlcNAcb-Sp25	28.25	5.56028	19.6824
405	Galb1-3GlcNAcb1-6Galb1-4GlcNAcb-Sp0	20	5.65685	28.2843														583	Galb1-4GlcNAcb1-3Galb1-4GlcNAcb1-3Galb1-4GlcNAcb1-6(Galb1-4GlcNAcb1-3Galb1-4GlcNAcb1-3Galb1-4GlcNAb1-2)Mana1-6(Galb1-4GlcNAcb1-3Galb1-4GlcNAcb1-3Galb1-4GlcNAcb1-2Mana1-3)Manb1-4GlcNAcb1-4(Fuca1-6)GlcNAcb-Sp24	28.25	2.75379	9.74791
406	Galb1-3GlcNAca1-6Galb1-4GlcNAcb-Sp0	12.75	0.5	3.92157														243	Neu5Aca2-6(Neu5Aca2-3Galb1-3)GalNAca-Sp8	28	14.8549	53.053
407	GalNAcb1-3Gala1-6Galb1-4Glcb-Sp8	34.75	4.78714	13.7759														412	Gala1-3(Fuca1-2)Galb1-4GlcNAcb1-3GalNAca-Sp14	28	2.16025	7.71517
408	Gala1-3(Fuca1-2)Galb1-4(Fuca1-3)Glcb-Sp21	39.75	9.81071	24.681														90	GalNAca1-3(Fuca1-2)Galb-Sp18	27.75	3.94757	14.2255
409	Galb1-4GlcNAcb1-6(Neu5Aca2-6Galb1-3GlcNAcb1-3)Galb1-4Glc-Sp21	11.5	1.29099	11.226														160	Galb1-4GlcNAcb1-3GalNAc-Sp14	27.75	0.957427	3.45019
410	Galb1-3GalNAcb1-4(Neu5Aca2-8Neu5Aca2-3)Galb1-4Glcb-Sp0	59.75	2.06155	3.4503														269	Neu5Aca2-6Galb1-4GlcNAcb-Sp8	27.75	3.94757	14.2255
411	Neu5Aca2-3Galb1-3GalNAcb1-4(Neu5Aca2-8Neu5Aca2-3)Galb1-4Glcb-Sp0	17.25	0.5	2.89855														464	Neu5Aca2-6Galb1-4GlcNAcb1-6(Neu5Aca2-6Galb1-4GlcNAcb1-2)Mana1-6(GlcNAcb1-4)(Neu5Aca2-6Galb1-4GlcNAcb1-2Mana1-3)Manb1-4GlcNAcb1-4GlcNAcb-Sp21	27.75	2.62996	9.47732
412	Gala1-3(Fuca1-2)Galb1-4GlcNAcb1-3GalNAca-Sp14	28	2.16025	7.71517														24	(3S)Galb1-4(Fuca1-3)(6S)Glc-Sp0	27.5	1.73205	6.29837
413	GalNAca1-3(Fuca1-2)Galb1-4GlcNAcb1-3GalNAca-Sp14	42.25	7.97392	18.8732														326	Galb1-4(Fuca1-3)GlcNAcb1-2Mana1-6(Galb1-4(Fuca1-3)GlcNAcb1-2Mana1-3)Manb1-4GlcNAcb1-4GlcNAcb-Sp20	27.5	4.50925	16.3973
414	GalNAca1-3GalNAcb1-3Gala1-4Galb1-4Glcb-Sp0	10.5	1.73205	16.4957														342	GlcNAca1-4Galb1-4GlcNAcb1-3Galb1-4GlcNAcb-Sp0	27.5	3.87298	14.0836
415	Fuca1-2Galb1-4(Fuca1-3)GlcNAcb1-3GalNAca-Sp14	89.75	13.376	14.9036														536	Gala1-3(Fuca1-2)Galb1-3GalNAcb1-3Gala1-4Galb1-4Glc-Sp21	27.5	5.06623	18.4226
416	Gala1-3(Fuca1-2)Galb1-4(Fuca1-3)GlcNAcb1-3GalNAc-Sp14	43.5	9.03696	20.7746														602	Neu5Aca2-3Galb1-4GlcNAcb1-3Galb1-4GlcNAcb1-2Mana1-6(Neu5Aca2-3Galb1-4GlcNAcb1-3Galb1-4GlcNAcb1-2Mana1-3)Manb1-4GlcNAcb1-4GlcNAcb-Sp12	27.5	3.87298	14.0836
417	GalNAca1-3(Fuca1-2)Galb1-4(Fuca1-3)GlcNAcb1-3GalNAc-Sp14	52	8.90693	17.1287														296	4S(3S)Galb1-4GlcNAcb-Sp0	27.25	2.87228	10.5405
418	Galb1-4(Fuca1-3)GlcNAcb1-2Mana1-6(Galb1-4(Fuca1-3)GlcNAcb1-2Mana1-3)Manb1-4GlcNAcb1-4(Fuca1-6)GlcNAcb-Sp22	90	9.34523	10.3836														509	Galb1-3(6S)GlcNAcb-Sp8	27.25	4.57347	16.7834
419	Fuca1-2Galb1-4GlcNAcb1-2Mana1-6(Fuca1-2Galb1-4GlcNAcb1-2Mana1-3)Manb1-4GlcNAcb1-4(Fuca1-6)GlcNAcb-Sp22	128.25	10.8128	8.43103														49	Neu5,9Ac2a2-6Galb1-4GlcNAcb-Sp8	27	37.3006	138.15
420	GlcNAcb1-2(GlcNAcb1-6)Mana1-6(GlcNAcb1-2Mana1-3)Manb1-4GlcNAcb1-4GlcNAcb-Sp19	40.25	7.88987	19.6022														573	GlcNAcb1-3Galb1-4GlcNAcb1-2Mana1-6(GlcNAcb1-3Galb1-4GlcNAcb1-2Mana1-3)Manb1-4GlcNAcb1-4(Fuca1-6)GlcNAcb-Sp24	27	2.82843	10.4757
421	Fuca1-2Galb1-3GlcNAcb1-3GalNAc-Sp14	38.25	3.77492	9.86906														85	GalNAca1-3(Fuca1-2)Galb1-4GlcNAcb-Sp0	26.75	1.70783	6.38439
422	Gala1-3(Fuca1-2)Galb1-3GlcNAcb1-3GalNAc-Sp14	91.25	33.3304	36.5265														190	GlcNAcb1-4GlcNAcb1-4GlcNAcb1-4GlcNAcb1-4GlcNAcb1-Sp8	26.75	7.22842	27.0221
423	GalNAca1-3(Fuca1-2)Galb1-3GlcNAcb1-3GalNAc-Sp14	39.25	8.05709	20.5276														312	MurNAcb1-4GlcNAcb-Sp10	26.75	3.94757	14.7573
424	Gala1-3Galb1-3GlcNAcb1-3GalNAc-Sp14	94.75	67.2923	71.0209														546	Galb1-4GlcNAcb1-3Galb1-4GlcNAcb1-3Galb1-4GlcNAcb1-2Mana1-6(Galb1-4GlcNAcb1-3Galb1-4GlcNAcb1-3Galb1-4GlcNAcb1-2Mana1-3)Manb1-4GlcNAcb1-4GlcNAcb-Sp12	26.75	1.70783	6.38439
425	Fuca1-2Galb1-3GlcNAcb1-2Mana1-6(Fuca1-2Galb1-3GlcNAcb1-2Mana1-3)Manb1-4GlcNAcb1-4(Fuca1-6)GlcNAcb-Sp22	46	4.08248	8.87496														568	(3S)GlcAb1-3Galb1-4GlcNAcb1-3Galb1-4Glc-Sp0	26.75	4.34933	16.2592
426	Gala1-3(Fuca1-2)Galb1-4GlcNAcb1-2Mana1-6(Gala1-3(Fuca1-2)Galb1-4GlcNAcb1-2Mana1-3)Manb1-4GlcNAcb1-4(Fuca1-6)GlcNAcb-Sp22	54.75	0.957427	1.74873														572	Neu5Aca2-8Neu5Aca2-3Galb1-3GalNAcb1-4(Neu5Aca2-3)Galb1-4Glc-Sp21	26.75	2.5	9.34579
427	Galb1-3GlcNAcb1-6(Galb1-3GlcNAcb1-2)Mana1-6(Galb1-3GlcNAcb1-2Mana1-3)Manb1-4GlcNAcb1-4GlcNAcb-Sp19	24	0.816497	3.40207														232	GalNAcb1-4(Neu5Aca2-3)Galb1-4GlcNAcb-Sp8	26.5	13.7235	51.7866
428	Galb1-4GlcNAcb1-6(Fuca1-2Galb1-3GlcNAcb1-3)Galb1-4Glc-Sp21	13.5	0.57735	4.27667														363	Galb1-4GlcNAcb1-2Mana1-6(Mana1-3)Manb1-4GlcNAcb1-4GlcNAcb-Sp12	26.5	3.69685	13.9504
429	Fuca1-3GlcNAcb1-6(Galb1-4GlcNAcb1-3)Galb1-4Glc-Sp21	19.75	1.25831	6.37117														398	Neu5Aca2-3Galb1-3GlcNAcb1-3GalNAca-Sp14	26.5	3.10913	11.7326
430	GlcNAcb1-2Mana1-6(GlcNAcb1-4)(GlcNAcb1-2Mana1-3)Manb1-4GlcNAcb1-4GlcNAc-Sp21	28.75	2.06155	7.17062														533	Neu5Aca2-3Galb1-4(Fuca1-3)GlcNAcb1-2Mana-Sp0	26.5	6.60808	24.9361
431	GlcNAcb1-2Mana1-6(GlcNAcb1-4)(GlcNAcb1-4(GlcNAcb1-2)Mana1-3)Manb1-4GlcNAcb1-4GlcNAc-Sp21	79	7.70281	9.7504														161	Galb1-4GlcNAcb1-3Galb1-4(Fuca1-3)GlcNAcb1-3Galb1-4(Fuca1-3)GlcNAcb-Sp0	26.25	4.64579	17.6982
432	GlcNAcb1-6(GlcNAcb1-2)Mana1-6(GlcNAcb1-4)(GlcNAcb1-2Mana1-3)Manb1-4GlcNAcb1-4GlcNAc-Sp21	15.25	5.12348	33.5966														305	Galb1-4GlcNAcb1-6Galb1-4GlcNAcb-Sp0	26.25	3.40343	12.9654
433	GlcNAcb1-6(GlcNAcb1-2)Mana1-6(GlcNAcb1-4)(GlcNAcb1-4(GlcNAcb1-2)Mana1-3)Manb1-4GlcNAcb1-4GlcNAc-Sp21	19.5	4.04145	20.7254														574	Galb1-4GlcNAcb1-3Galb1-4GlcNAcb1-2Mana1-6(Galb1-4GlcNAcb1-3Galb1-4GlcNAcb1-2Mana1-3)Manb1-4GlcNAcb1-4(Fuca1-6)GlcNAcb-Sp24	26.25	3.20156	12.1964
434	Galb1-4GlcNAcb1-2Mana1-6(GlcNAcb1-4)(Galb1-4GlcNAcb1-2Mana1-3)Manb1-4GlcNAcb1-4GlcNAc-Sp21	33	5.59762	16.9625														52	GlcNAcb1-2Mana1-6(GlcNAcb1-2Mana1-3)Manb1-4GlcNAcb1-4GlcNAcb-Sp12	26	0.816497	3.14037
435	Galb1-4GlcNAcb1-2Mana1-6(GlcNAcb1-4)(Galb1-4GlcNAcb1-4(Galb1-4GlcNAcb1-2)Mana1-3)Manb1-4GlcNAcb1-4GlcNAc-Sp21	61.5	10.247	16.6617														86	GalNAca1-3(Fuca1-2)Galb1-4GlcNAcb-Sp8	26	1.41421	5.43928
436	Galb1-4GlcNAcb1-6(Galb1-4GlcNAcb1-2)Mana1-6(GlcNAcb1-4)(Galb1-4GlcNAcb1-2Mana1-3)Manb1-4GlcNAcb1-4GlcNAc-Sp21	39	4.32049	11.0782														174	GlcNAca1-6Galb1-4GlcNAcb-Sp8	26	3.74166	14.391
437	Galb1-4GlcNAcb1-6(Galb1-4GlcNAcb1-2)Mana1-6(GlcNAcb1-4)(Galb1-4GlcNAcb1-4(Galb1-4GlcNAcb1-2)Mana1-3)Manb1-4GlcNAcb1-4GlcNAc-Sp21	44.5	7.32575	16.4624														260	Neu5Aca2-3Galb1-4GlcNAcb-Sp8	26	4.24264	16.3178
438	Galb1-4Galb-Sp10	30.25	4.03113	13.326														316	Mana1-2Mana1-6(Mana1-2Mana1-3)Mana1-6(Mana1-2Mana1-2Mana1-3)Mana-Sp9	26	1.63299	6.28074
439	Galb1-6Galb-Sp10	66	12.5167	18.9646														496	Fuca1-2(6S)Galb1-3GlcNAcb-Sp0	25.75	1.89297	7.35134
440	Neu5Aca2-3Galb1-4GlcNAcb1-3Galb-Sp8	20.25	1.5	7.40741														216	Mana1-6(Mana1-3)Mana1-6(Mana1-3)Manb1-4GlcNAcb1-4GlcNAcb-Sp12	25.25	1.25831	4.98339
441	GalNAcb1-6GalNAcb-Sp8	37.75	5.56028	14.7292														375	Neu5Aca2-3Galb1-4GlcNAcb1-3GalNAc-Sp14	25.25	2.21736	8.78161
442	(6S)Galb1-3GlcNAcb-Sp0	42.75	1.70783	3.99491														347	Neu5Aca2-6Galb1-4GlcNAcb1-2Mana1-3Manb1-4GlcNAcb1-4GlcNAc-Sp12	25	2.58199	10.328
443	(6S)Galb1-3(6S)GlcNAc-Sp0	36.25	11.2953	31.1594														384	Galb1-4(Fuca1-3)GlcNAcb1-6(Fuca1-4(Fuca1-2Galb1-3)GlcNAcb1-3)Galb1-4Glc-Sp21	25	16.9706	67.8823
444	Fuca1-2Galb1-4 GlcNAcb1-2Mana1-6(Fuca1-2Galb1-4GlcNAcb1-2(Fuca1-2Galb1-4GlcNAcb1-4)Mana1-3)Manb1-4GlcNAcb1-4GlcNAcb-Sp12	93.5	5.32291	5.69295														508	Galb1-3GlcNAca1-3Galb1-4GlcNAcb-Sp8	25	9.38083	37.5233
445	Fuca1-2Galb1-4(Fuca1-3)GlcNAcb1-2Mana1-6(Fuca1-2Galb1-4(Fuca1-3)GlcNAcb1-4(Fuca1-2Galb1-4(Fuca1-3)GlcNAcb1-2)Mana1-3)Manb1-4GlcNAcb1-4GlcNAcb-Sp12	56.5	11.7331	20.7666														46	Neu5Aca2-3(6S)Galb1-4GlcNAcb-Sp8	24.75	4.03113	16.2874
446	Galb1-4(Fuca1-3)GlcNAcb1-6GalNAc-Sp14	82.5	7.93725	9.62091														210	Mana1-6(Mana1-2Mana1-3)Mana1-6(Mana1-2Mana1-3)Manb1-4GlcNAcb1-4GlcNAcb-Sp12	24.75	3.20156	12.9356
447	Galb1-4GlcNAcb1-2Mana-Sp0	84.5	28.4898	33.7157														378	GalNAcb1-4GlcNAcb1-2Mana1-6(GalNAcb1-4GlcNAcb1-2Mana1-3)Manb1-4GlcNAcb1-4GlcNAc-Sp12	24.75	1.25831	5.08406
448	Fuca1-2Galb1-4GlcNAcb1-6(Fuca1-2Galb1-4GlcNAcb1-3)GalNAc-Sp14	41.25	2.06155	4.9977														158	Galb1-4GalNAcb1-3(Fuca1-2)Galb1-4GlcNAcb-Sp8	24.5	4.79583	19.5748
449	Gala1-3(Fuca1-2)Galb1-4GlcNAcb1-6(Gala1-3(Fuca1-2)Galb1-4GlcNAcb1-3)GalNAc-Sp14	109.75	13.0735	11.9121														473	Neu5Aca2-3Galb1-3GlcNAcb1-6(Neu5Aca2-3Galb1-3GlcNAcb1-2)Mana1-6(Neu5Aca2-3Galb1-3GlcNAcb1-2Mana1-3)Manb1-4GlcNAcb1-4GlcNAcb-Sp19	24.5	4.3589	17.7914
450	GalNAca1-3(Fuca1-2)Galb1-4GlcNAcb1-6(GalNAca1-3(Fuca1-2)Galb1-4GlcNAcb1-3)GalNAc-Sp14	9.5	3.87298	40.7682														89	GalNAca1-3(Fuca1-2)Galb-Sp8	24.25	3.59398	14.8205
451	Neu5Aca2-8Neu5Aca2-3Galb1-3GalNAcb1-4(Neu5Aca2-8Neu5Aca2-3)Galb1-4Glcb-Sp0	56.5	8.34666	14.7728														297	(6S)Galb1-4(6S)GlcNAcb-Sp0	24.25	7.5	30.9278
452	GalNAcb1-4Galb1-4Glcb-Sp0	89.5	9.14695	10.2201														563	GlcNAcb1-3Galb1-4GlcNAcb1-3Galb1-4GlcNAcb1-3Galb1-4GlcNAcb1-3Galb1-4GlcNAcb1-2Mana1-6(GlcNAcb1-3Galb1-4GlcNAcb1-3Galb1-4GlcNAcb1-3Galb1-4GlcNAcb1-3Galb1-4GlcNAcb1-2Mana1-3)Manb1-4GlcNAcb1-4GlcNAcb-Sp25	24.25	2.98608	12.3137
453	GalNAca1-3(Fuca1-2)Galb1-4GlcNAcb1-2Mana1-6(GalNAca1-3(Fuca1-2)Galb1-4GlcNAcb1-2Mana1-3)Manb1-4GlcNAcb1-4(Fuca1-6)GlcNAcb-Sp22	34.5	3.69685	10.7155														578	Galb1-4GlcNAcb1-3Galb1-4GlcNAcb1-3Galb1-4GlcNAcb1-3Galb1-4GlcNAcb1-2Mana1-6(Galb1-4GlcNAcb1-3Galb1-4GlcNAcb1-3Galb1-4GlcNAcb1-3Galb1-4GlcNAcb1-2Mana1-3)Manb1-4GlcNAcb1-4(Fuca1-6)GlcNAcb-Sp24	24.25	3.30404	13.6249
454	Gala1-3(Fuca1-2)Galb1-3GlcNAcb1-2Mana1-6(Gala1-3(Fuca1-2)Galb1-3GlcNAcb1-2Mana1-3)Manb1-4GlcNAcb1-4(Fuca1-6)GlcNAcb-Sp22	90.25	4.99166	5.53092														157	Galb1-4GalNAca1-3(Fuca1-2)Galb1-4GlcNAcb-Sp8	24	6.97615	29.0673
455	Neu5Aca2-6Galb1-4GlcNAcb1-6(Fuca1-2Galb1-3GlcNAcb1-3)Galb1-4Glc-Sp21	20.5	5.8023	28.3039														427	Galb1-3GlcNAcb1-6(Galb1-3GlcNAcb1-2)Mana1-6(Galb1-3GlcNAcb1-2Mana1-3)Manb1-4GlcNAcb1-4GlcNAcb-Sp19	24	0.816497	3.40207
456	GalNAca1-3(Fuca1-2)Galb1-3GlcNAcb1-2Mana1-6(GalNAca1-3(Fuca1-2)Galb1-3GlcNAcb1-2Mana1-3)Manb1-4GlcNAcb1-4(Fuca1-6)GlcNAcb-Sp22	16.5	13.404	81.2362														565	GlcNAb1-3Galb1-3GalNAc-Sp14	24	2.70801	11.2834
457	Galb1-4GlcNAcb1-6(Galb1-4GlcNAcb1-2)Mana1-6(Galb1-4GlcNAcb1-2Mana1-3)Manb1-4GlcNAcb1-4GlcNAcb-Sp19	59.25	8.95824	15.1194														21	GlcNAcb1-6(GlcNAcb1-4)(GlcNAcb1-3)GlcNAc-Sp8	23.75	0.957427	4.03127
458	Neu5Aca2-3Galb1-4GlcNAcb1-2Mana1-6(GlcNAcb1-4)(Neu5Aca2-3Galb1-4GlcNAcb1-2Mana1-3)Manb1-4GlcNAcb1-4GlcNAcb-Sp21	12.5	0.57735	4.6188														276	Neu5Aca2-8Neu5Aca2-3Galb1-4Glcb-Sp0	23.75	2.87228	12.0938
459	Neu5Aca2-3Galb1-4GlcNAcb1-4Mana1-6(GlcNAcb1-4)(Neu5Aca2-3Galb1-4GlcNAcb1-4(Neu5Aca2-3Galb1-4GlcNAcb1-2)Mana1-3)Manb1-4GlcNAcb1-4GlcNAcb-Sp21	30.75	2.36291	7.68425														219	(3S)Galb1-4(Fuca1-3)(6S)GlcNAcb-Sp8	23.5	2.38048	10.1297
460	Neu5Aca2-3Galb1-4GlcNAcb1-6(Neu5Aca2-3Galb1-4GlcNAcb1-2)Mana1-6(GlcNAcb1-4)(Neu5Aca2-3Galb1-4GlcNAcb1-2Mana1-3)Manb1-4GlcNAcb1-4GlcNAcb-Sp21	28.25	7.80491	27.628														549	Galb1-4GlcNAcb1-3Galb1-4GlcNAcb1-3Galb1-4GlcNAcb1-3Galb1-4GlcNAcb1-2Mana1-6(Galb1-4GlcNAcb1-3Galb1-4GlcNAcb1-3Galb1-4GlcNAcb1-3Galb1-4GlcNAcb1-2Mana1-3)Manb1-4GlcNAcb1-4GlcNAcb-Sp25	23.5	3	12.766
461	Neu5Aca2-3Galb1-4GlcNAcb1-6(Neu5Aca2-3Galb1-4GlcNAcb1-2)Mana1-6(GlcNAcb1-4)(Neu5Aca2-3Galb1-4GlcNAcb1-4(Neu5Aca2-3Galb1-4GlcNAcb1-2)Mana1-3)Manb1-4GlcNAcb1-4GlcNAcb-Sp21	17.75	0.957427	5.39396														575	GlcNAcb1-3Galb1-4GlcNAcb1-3Galb1-4GlcNAcb1-2Mana1-6(GlcNAcb1-3Galb1-4GlcNAcb1-3Galb1-4GlcNAcb1-2Mana1-3)Manb1-4GlcNAcb1-4(Fuca1-6)GlcNAcb-Sp24	23.5	3	12.766
462	Neu5Aca2-6Galb1-4GlcNAcb1-2Mana1-6(GlcNAcb1-4)(Neu5Aca2-6Galb1-4GlcNAcb1-2Mana1-3)Manb1-4GlcNAcb1-4GlcNAcb-Sp21	20.5	3.87298	18.8926														64	Fuca1-2Galb1-3GalNAcb1-4(Neu5Aca2-3)Galb1-4Glcb-Sp9	23.25	2.75379	11.8442
463	Neu5Aca2-6Galb1-4GlcNAcb1-4Mana1-6(GlcNAcb1-4)(Neu5Aca2-6Galb1-4GlcNAcb1-4(Neu5Aca2-6Galb1-4GlcNAcb1-2)Mana1-3)Manb1-4GlcNAcb1-4GlcNAcb-Sp21	35.5	2.64575	7.45282														255	Neu5Aca2-3Galb1-4(Fuca1-3)GlcNAcb-Sp8	23.25	3.30404	14.2109
464	Neu5Aca2-6Galb1-4GlcNAcb1-6(Neu5Aca2-6Galb1-4GlcNAcb1-2)Mana1-6(GlcNAcb1-4)(Neu5Aca2-6Galb1-4GlcNAcb1-2Mana1-3)Manb1-4GlcNAcb1-4GlcNAcb-Sp21	27.75	2.62996	9.47732														569	(3S)GlcAb1-3Galb1-4GlcNAcb1-2Mana-Sp0	23.25	7.88987	33.9349
465	Neu5Aca2-6Galb1-4GlcNAcb1-6(Neu5Aca2-6Galb1-4GlcNAcb1-2)Mana1-6(GlcNAcb1-4)(Neu5Aca2-6Galb1-4GlcNAcb1-4(Neu5Aca2-6Galb1-4GlcNAcb1-2)Mana1-3)Manb1-4GlcNAcb1-4GlcNAcb-Sp21	19.25	1.5	7.79221														580	Galb1-4GlcNAcb1-3Galb1-4GlcNAcb1-3Galb1-4GlcNAcb1-3Galb1-4GlcNAcb1-3Galb1-4GlcNAcb1-2Mana1-6(Galb1-4GlcNAcb1-3Galb1-4GlcNAcb1-3Galb1-4GlcNAcb1-3Galb1-4GlcNAcb1-3Galb1-4GlcNAcb1-2Mana1-3)Manb1-4GlcNAcb1-4(Fuca1-6)GlcNAcb-Sp19	23.25	3.30404	14.2109
466	Gala1-3(Fuca1-2)Galb1-3GalNAca-Sp8	52.25	11.7011	22.3945														187	GlcNAcb1-6(GlcNAcb1-4)GalNAca-Sp8	22.75	0.957427	4.20847
467	Gala1-3(Fuca1-2)Galb1-3GalNAcb-Sp8	43.75	3.86221	8.82791														585	Galb1-4GlcNAcb1-3Galb1-4GlcNAcb1-3Galb1-4GlcNAcb1-3Galb1-4GlcNAcb1-6(Galb1-4GlcNAcb1-3Galb1-4GlcNAcb1-3Galb1-4GlcNAcb1-3Galb1-4GlcNAb1-2)Mana1-6(Galb1-4GlcNAcb1-3Galb1-4GlcNAcb1-3Galb1-4GlcNAcb1-3Galb1-4GlcNAcb1-2Mana1-3)Manb1-4GlcNAcb1-4(Fuca1-6)GlcNAcb-Sp24	22.5	3.87298	17.2133
468	Glca1-6Glca1-6Glca1-6Glcb-Sp10	60.5	4.65475	7.6938														576	Galb1-4GlcNAcb1-3Galb1-4GlcNAcb1-3Galb1-4GlcNAcb1-2Mana1-6(Galb1-4GlcNAcb1-3Galb1-4GlcNAcb1-3Galb1-4GlcNAcb1-2Mana1-3)Manb1-4GlcNAcb1-4(Fuca1-6)GlcNAcb-Sp24	22.25	3.30404	14.8496
469	Glca1-4Glca1-4Glca1-4Glcb-Sp10	45.5	13.404	29.4593														55	Neu5Aca2-6Galb1-4GlcNAcb1-2Mana1-6(Neu5Aca2-6Galb1-4GlcNAcb1-2Mana1-3)Manb1-4GlcNAcb1-4GlcNAcb-Sp12	22	2.16025	9.8193
470	Neu5Aca2-3Galb1-4GlcNAcb1-6(Neu5Aca2-3Galb1-4GlcNAcb1-3)GalNAca-Sp14	19	6.53197	34.3788														186	GlcNAcb1-4-MDPLys	22	3.16228	14.374
471	Fuca1-2Galb1-4(Fuca1-3)GlcNAcb1-2Mana1-6(Fuca1-2Galb1-4(Fuca1-3)GlcNAcb1-2Mana1-3)Manb1-4GlcNAcb1-4(Fuca1-6)GlcNAcb-Sp24	70.25	6.84957	9.75028														278	Neu5Acb2-6GalNAca-Sp8	21.75	1.89297	8.70331
472	Fuca1-2Galb1-3(Fuca1-4)GlcNAcb1-2Mana1-6(Fuca1-2Galb1-3(Fuca1-4)GlcNAcb1-2Mana1-3)Manb1-4GlcNAcb1-4(Fuca1-6)GlcNAcb1-4(Fuca1-6)GlcNAcb-Sp19	87.5	12.2338	13.9815														228	GalNAcb1-4(Neu5Aca2-8Neu5Aca2-3)Galb1-4Glcb-Sp0	21.5	2.51661	11.7052
473	Neu5Aca2-3Galb1-3GlcNAcb1-6(Neu5Aca2-3Galb1-3GlcNAcb1-2)Mana1-6(Neu5Aca2-3Galb1-3GlcNAcb1-2Mana1-3)Manb1-4GlcNAcb1-4GlcNAcb-Sp19	24.5	4.3589	17.7914														229	Neu5Aca2-8Neu5Aca2-8Neu5Aca-Sp8	21.25	4.272	20.1035
474	GlcNAcb1-6(GlcNAcb1-2)Mana1-6(GlcNAcb1-2Mana1-3)Manb1-4GlcNAcb1-4(Fuca1-6)GlcNAcb-Sp24	38.5	5.25991	13.6621														279	Neu5Acb2-6Galb1-4GlcNAcb-Sp8	21.25	5.56028	26.166
475	Galb1-3GlcNAcb1-2Mana1-6(GlcNAcb1-4)(Galb1-3GlcNAcb1-2Mana1-3)Manb1-4GlcNAcb1-4GlcNAcb-Sp21	84.5	7.18795	8.50645														270	Neu5Aca2-6Galb1-4GlcNAcb1-3Galb1-4(Fuca1-3)GlcNAcb1-3Galb1-4(Fuca1-3)GlcNAcb-Sp0	21	13.4412	64.0059
476	Neu5Aca2-6Galb1-4GlcNAcb1-6(Galb1-3GlcNAcb1-3)Galb1-4Glcb-Sp21	14.5	1.29099	8.90341														545	GlcNAcb1-3Galb1-4GlcNAcb1-3Galb1-4GlcNAcb1-2Mana1-6(GlcNAcb1-3Galb1-4GlcNAcb1-3Galb1-4GlcNAcb1-2Mana1-3)Manb1-4GlcNAcb1-4GlcNAcb-Sp25	21	1.41421	6.73435
477	Neu5Aca2-3Galb1-4GlcNAcb1-2Mana-Sp0	115.25	12.2848	10.6593														382	Galb1-4(Fuca1-3)GlcNAcb1-6(Galb1-3GlcNAcb1-3)Galb1-4Glc-Sp21	20.75	0.957427	4.61411
478	Neu5Aca2-3Galb1-4GlcNAcb1-6GalNAca-Sp14	7	3.65148	52.1641														1	Gala-Sp8	20.5	1.91485	9.34075
479	Neu5Aca2-6Galb1-4GlcNAcb1-6GalNAca-Sp14	79.75	6.07591	7.61869														69	Fuca1-2Galb1-4(Fuca1-3)GlcNAcb1-3Galb1-4(Fuca1-3)GlcNAcb-Sp0	20.5	9.74679	47.5453
480	Neu5Aca2-6Galb1-4 GlcNAcb1-6(Neu5Aca2-6Galb1-4GlcNAcb1-3)GalNAca-Sp14	16.5	4.20317	25.4738														365	Neu5Aca2-6GlcNAcb1-4GlcNAc-Sp21	20.5	2.51661	12.2762
481	Neu5Aca2-6Galb1-4GlcNAcb1-2Mana1-6(Neu5Aca2-6Galb1-4GlcNAcb1-2Mana1-3)Manb1-4GlcNAcb1-4(Fuca1-6)GlcNAcb-Sp24	16.5	5.8023	35.1654														455	Neu5Aca2-6Galb1-4GlcNAcb1-6(Fuca1-2Galb1-3GlcNAcb1-3)Galb1-4Glc-Sp21	20.5	5.8023	28.3039
482	Neu5Aca2-3Galb1-4GlcNAcb1-2Mana1-6(Neu5Aca2-3Galb1-4GlcNAcb1-2Mana1-3)Manb1-4GlcNAcb1-4(Fuca1-6)GlcNAcb-Sp24	15	0	0														462	Neu5Aca2-6Galb1-4GlcNAcb1-2Mana1-6(GlcNAcb1-4)(Neu5Aca2-6Galb1-4GlcNAcb1-2Mana1-3)Manb1-4GlcNAcb1-4GlcNAcb-Sp21	20.5	3.87298	18.8926
483	Mana1-6(Mana1-3)Manb1-4GlcNAcb1-4(Fuca1-6)GlcNAcb-Sp19	35.75	3.40343	9.52008														440	Neu5Aca2-3Galb1-4GlcNAcb1-3Galb-Sp8	20.25	1.5	7.40741
484	Galb1-4GlcNAcb1-6(Galb1-4GlcNAcb1-2)Mana1-6(Galb1-4GlcNAcb1-2Mana1-3)Manb1-4GlcNAcb1-4(Fuca1-6)GlcNAcb-Sp24	42	8.28654	19.7298														162	Galb1-4GlcNAcb1-3Galb1-4GlcNAcb1-3Galb1-4GlcNAcb-Sp0	20	2.44949	12.2474
485	Neu5Aca2-3Galb1-3GlcNAcb1-2Mana1-6(GlcNAcb1-4)(Neu5Aca2-3Galb1-3GlcNAcb1-2Mana1-3)Manb1-4GlcNAcb1-4GlcNAc-Sp21	180	24.3447	13.5249														405	Galb1-3GlcNAcb1-6Galb1-4GlcNAcb-Sp0	20	5.65685	28.2843
486	Neu5Aca2-6Galb1-4GlcNAcb1-6(Fuca1-2Galb1-4(Fuca1-3)GlcNAcb1-3)Galb1-4Glc-Sp21	14.75	2.21736	15.0329														227	Neu5Aca2-8Neu5Aca2-8Neu5Aca2-3Galb1-4Glcb-Sp0	19.75	8.22091	41.6249
487	Galb1-3GlcNAcb1-6GalNAca-Sp14	32	16.207	50.6469														369	GalNAca1-3(Fuca1-2)Galb1-4GlcNAcb1-2Mana1-6(GalNAca1-3(Fuca1-2)Galb1-4GlcNAcb1-2Mana1-3)Manb1-4GlcNAcb1-4GlcNAcb-Sp20	19.75	8.53913	43.2361
488	Gala1-3Galb1-3GlcNAcb1-6GalNAca-Sp14	10.5	2.08167	19.8254														429	Fuca1-3GlcNAcb1-6(Galb1-4GlcNAcb1-3)Galb1-4Glc-Sp21	19.75	1.25831	6.37117
489	Galb1-3(Fuca1-4)GlcNAcb1-6GalNAca-Sp14	74.25	9.06918	12.2144														527	GalNAcb1-4GlcNAcb1-2Mana-Sp0	19.75	3.77492	19.1135
490	Neu5Aca2-3Galb1-3GlcNAcb1-6GalNAca-Sp14	3.25	2.36291	72.7049														266	Neu5Aca2-6GalNAcb1-4GlcNAcb-Sp0	19.5	1.29099	6.62048
491	(3S)Galb1-3(Fuca1-4)GlcNAcb-Sp0	64.75	11.7011	18.0713														433	GlcNAcb1-6(GlcNAcb1-2)Mana1-6(GlcNAcb1-4)(GlcNAcb1-4(GlcNAcb1-2)Mana1-3)Manb1-4GlcNAcb1-4GlcNAc-Sp21	19.5	4.04145	20.7254
492	Galb1-4(Fuca1-3)GlcNAcb1-6(Neu5Aca2-6(Neu5Aca2-3Galb1-3)GlcNAcb1-3)Galb1-4Glc-Sp21	13.5	2.08167	15.4197														379	Galb1-3GalNAca1-3(Fuca1-2)Galb1-4Glc-Sp0	19.25	5.5	28.5714
493	Fuca1-2Galb1-4GlcNAcb1-6GalNAca-Sp14	52.75	8.09835	15.3523														465	Neu5Aca2-6Galb1-4GlcNAcb1-6(Neu5Aca2-6Galb1-4GlcNAcb1-2)Mana1-6(GlcNAcb1-4)(Neu5Aca2-6Galb1-4GlcNAcb1-4(Neu5Aca2-6Galb1-4GlcNAcb1-2)Mana1-3)Manb1-4GlcNAcb1-4GlcNAcb-Sp21	19.25	1.5	7.79221
494	Gala1-3Galb1-4GlcNAcb1-6GalNAca-Sp14	14	8.67948	61.9963														522	GalNAca1-3(Fuca1-2)Galb1-4 GlcNAcb1-2Mana-Sp0	19.25	1.25831	6.53665
495	Galb1-4(Fuca1-3)GlcNAcb1-2Mana-Sp0	59.5	7.14143	12.0024														239	Neu5Aca2-3Galb1-3(Fuca1-4)GlcNAcb-Sp8	19	1.63299	8.5947
496	Fuca1-2(6S)Galb1-3GlcNAcb-Sp0	25.75	1.89297	7.35134														295	Neu5Aca2-3Galb1-4GlcNAcb1-3Galb1-3GlcNAcb-Sp0	19	2.16025	11.3697
497	Gala1-3(Fuca1-2)Galb1-4GlcNAcb1-6GalNAca-Sp14	76.5	7.72442	10.0973														470	Neu5Aca2-3Galb1-4GlcNAcb1-6(Neu5Aca2-3Galb1-4GlcNAcb1-3)GalNAca-Sp14	19	6.53197	34.3788
498	Fuca1-2Galb1-4GlcNAcb1-2Mana-Sp0	91.75	7.80491	8.50672														560	GlcNAcb1-3Galb1-4GlcNAcb1-6(GlcNAcb1-3Galb1-3)GalNAca-Sp14	19	12.1106	63.74
499	Fuca1-2Galb1-3(6S)GlcNAcb-Sp0	53.75	4.272	7.94791														592	GlcNAcb1-3Galb1-4GlcNAcb1-3GalNAca-Sp14	19	2.16025	11.3697
500	Fuca1-2(6S)Galb1-3(6S)GlcNAcb-Sp0	125.5	8.73689	6.96167														601	Neu5Aca2-6Galb1-4GlcNAcb1-6(Galb1-3)GalNAca-Sp14	18.75	2.21736	11.8259
501	Neu5Aca2-6GalNAcb1-4(6S)GlcNAcb-Sp8	38.75	2.62996	6.78698														126	Galb1-3(Fuca1-4)GlcNAcb1-3Galb1-4(Fuca1-3)GlcNAcb-Sp0	18.5	3.41565	18.463
502	GalNAcb1-4(Fuca1-3)(6S)GlcNAcb-Sp8	4.75	1.89297	39.852														144	Galb1-3GalNAcb1-4(Neu5Aca2-3)Galb1-4Glcb-Sp0	18.25	5.37742	29.4653
503	(3S)GalNAcb1-4(Fuca1-3)GlcNAcb-Sp8	94.25	14.9304	15.8413														327	Neu5,9Ac2a2-3Galb1-4GlcNAcb-Sp0	18.25	3.20156	17.5428
504	Fuca1-2Galb1-3GlcNAcb1-6(Fuca1-2Galb1-3GlcNAcb1-3)GalNAca-Sp14	68.25	2.21736	3.24887														348	Galb1-4GlcNAcb1-2Mana1-3Manb1-4GlcNAcb1-4GlcNAc-Sp12	18.25	2.5	13.6986
505	GalNAca1-3(Fuca1-2)Galb1-3GlcNAcb1-6GalNAca-Sp14	34.5	1.91485	5.5503														525	Neu5Aca2-3Galb1-3GlcNAcb1-2Mana-Sp0	18.25	1.25831	6.89483
506	GlcNAcb1-6(GlcNAcb1-2)Mana1-6(GlcNAcb1-4)(GlcNAcb1-4(GlcNAcb1-2)Mana1-3)Manb1-4GlcNAcb1-4(Fuca1-6)GlcNAc-Sp21	15	5.83095	38.873														51	Mana1-6(Mana1-3)Manb1-4GlcNAcb1-4GlcNAcb-Sp13	18	6.68331	37.1295
507	Galb1-4GlcNAcb1-6(Galb1-4GlcNAcb1-2)Mana1-6(GlcNAcb1-4)Galb1-4GlcNAcb1-4(Gal b1-4GlcNAcb1-2)Mana1-3)Manb1-4GlcNAcb1-4(Fuca1-6)GlcNAc-Sp21	45	6.733	14.9622														381	Galb1-3GlcNAcb1-3Galb1-4GlcNAcb1-6(Galb1-3GlcNAcb1-3)Galb1-4Glcb-Sp0	18	2.82843	15.7135
[truncated: 102 more rows]

## Sheet: Fig 2b
Condition	Dose nM	Cytokine	CD14 Monocytes	CD16 Monocytes	cDC1	cDC2	plasmaDC	Neutrophil	NK Cells	CD4+ T cells	CD8+ T cells	CD4-CD8- T cells	B cells
Cbeg5	100	IL-1b	48.23	17.26	17.26	38.83	5.32	5.71	1.07	1.29	1.35	1.79	2
[truncated: 49 more rows]

## Sheet: Fig 2c
Sample	Compound	% of CD14 Monocytes IL1b+ in CD14 Monocytes	% of CD16 Monocytes IL1b+ in CD16 Monocytes	% of cDC1 IL1b+ in cDC1	% of cDC2 IL1b+ in cDC2	% of plasmaDC IL1b+ in plasmaDC	% of CD14 Monocytes Il6+ in CD14 Monocytes	% of CD14 Monocytes IL8+ in CD14 Monocytes	% of CD14 Monocytes TNFa+ in CD14 Monocytes	% of CD16 Monocytes IL6+ in CD16 Monocytes	% of CD16 Monocytes Il8+ in CD16 Monocytes	% of CD16 Monocytes TNFa+ in CD16 Monocytes	% of cDC2 IL6+ in cDC2	% of cDC2 IL8+ in cDC2	% of cDC2 TNFa in cDC2	% of cDC1 Il6+ in cDC1	% of cDC1 Il8+ in cDC1	% of cDC1 TNFa+ in cDC1	% of plasmaDC Il6+ in plasmaDC	% of plasmaDC IL8+ in plasmaDC	% of plasmaDC TNFa+ in plasmaDC	% of Neutrophil IL1b+ in Neutrophil	% of Neutrophil IL6+ in Neutrophil	% of Neutrophil IL8+ in Neutrophil	% of Neutrophil TNFa+ in Neutrophil	% of NK Cells IL1b+ in NK Cells	% of NK Cells IL6+ in NK Cells	% of NK Cells IL8+ in NK Cells	% of NK Cells IL10+ in NK Cells	% of NK Cells TNFa+ in NK Cells
[truncated: 10 more rows]

[truncated: 12 more sheets: Fig 3b, Fig 3c,d, Fig 4c, Ext Data Fig 2b, Ext Data Fig 2c, Ext Data Fig 3b, Ext Data Fig 3c, Ext Data Fig 4a, Ext Data Fig 4b, Ext Data 4C, Ext Data 4d, Ext Data Fig 5]
